# Supplementary material for: The differential expression patterns of paralogs in response to stresses indicate expression and sequence divergences
Source: BMC Plant Biol. 2020 Jun 16;20:277. doi: 10.1186/s12870-020-02460-x (PMC7298774; doi:10.1186/s12870-020-02460-x)
Supplement: Supplementary file 1 — Additional file 1: Table S1. The gene list of 6,481 paralogs. [file 12870_2020_2460_MOESM1_ESM.xlsx]

## Sheet: Sheet1
P1	P2	% identity	evalue	bit score	verification source
AT1G01050	AT2G46860	89.05	5e-141	395	http://plants.ensembl.org/Arabidopsis_thaliana/Gene/Compara_Paralog?db=core;g=AT1G01050
AT1G01050	AT4G01480	89.72	1e-140	394	http://plants.ensembl.org/Arabidopsis_thaliana/Gene/Compara_Paralog?db=core;g=AT1G01050
AT1G01210	AT4G07950	95.28	4e-72	211	http://plants.ensembl.org/Arabidopsis_thaliana/Gene/Compara_Paralog?db=core;g=AT1G01210
AT1G01225	AT4G00905	72.94	3e-134	381	http://plants.ensembl.org/Arabidopsis_thaliana/Gene/Compara_Paralog?db=core;g=AT1G01225
AT1G01355	AT5G35640	68.46	3e-56	179	http://plants.ensembl.org/Arabidopsis_thaliana/Gene/Compara_Paralog?db=core;g=AT1G01355
AT1G01360	AT4G01026	81.28	8e-112	319	http://plants.ensembl.org/Arabidopsis_thaliana/Gene/Compara_Paralog?db=core;g=AT1G01360
AT1G01390	AT1G01420	78.2	0	765	http://plants.ensembl.org/Arabidopsis_thaliana/Gene/Compara_Paralog?db=core;g=AT1G01390
AT1G01460	AT4G01190	65.72	0	580	http://plants.ensembl.org/Arabidopsis_thaliana/Gene/Compara_Paralog?db=core;g=AT1G01460
AT1G01600	AT4G00360	88.97	0	1009	http://plants.ensembl.org/Arabidopsis_thaliana/Gene/Compara_Paralog?db=core;g=AT1G01600
AT1G01610	AT4G00400	90.6	0	904	http://plants.ensembl.org/Arabidopsis_thaliana/Gene/Compara_Paralog?db=core;g=AT1G01610
AT1G01700	AT4G00460	77.48	0	801	http://plants.ensembl.org/Arabidopsis_thaliana/Gene/Compara_Paralog?db=core;g=AT1G01700
AT1G01750	AT4G00680	89.44	1e-93	269	http://plants.ensembl.org/Arabidopsis_thaliana/Gene/Compara_Paralog?db=core;g=AT1G01750
AT1G01790	AT4G00630	76.48	0	1667	http://plants.ensembl.org/Arabidopsis_thaliana/Gene/Compara_Paralog?db=core;g=AT1G01790
AT1G01800	AT3G61220	59.42	2e-87	265	http://plants.ensembl.org/Arabidopsis_thaliana/Gene/Compara_Paralog?db=core;g=AT1G01800
AT1G01950	AT1G12430	68.24	0	1178	http://plants.ensembl.org/Arabidopsis_thaliana/Gene/Compara_Paralog?db=core;g=AT1G01950
AT1G01980	AT1G11770	79.78	0	890	http://plants.ensembl.org/Arabidopsis_thaliana/Gene/Compara_Paralog?db=core;g=AT1G01980
AT1G02050	AT4G00040	79.47	0	628	http://plants.ensembl.org/Arabidopsis_thaliana/Gene/Compara_Paralog?db=core;g=AT1G02050
AT1G02130	AT5G47200	85.22	3e-131	369	http://plants.ensembl.org/Arabidopsis_thaliana/Gene/Compara_Paralog?db=core;g=AT1G02130
AT1G02250	AT1G02230	61.54	9e-135	390	http://plants.ensembl.org/Arabidopsis_thaliana/Gene/Compara_Paralog?db=core;g=AT1G02250
AT1G02305	AT1G02300	80.89	0	618	http://plants.ensembl.org/Arabidopsis_thaliana/Gene/Compara_Paralog?db=core;g=AT1G02305
AT1G02305	AT4G01610	82.04	0	581	http://plants.ensembl.org/Arabidopsis_thaliana/Gene/Compara_Paralog?db=core;g=AT1G02305
AT1G02380	AT4G01960	61.85	2e-49	161	http://plants.ensembl.org/Arabidopsis_thaliana/Gene/Compara_Paralog?db=core;g=AT1G02380
AT1G02440	AT1G02430	66.26	2e-71	212	http://plants.ensembl.org/Arabidopsis_thaliana/Gene/Compara_Paralog?db=core;g=AT1G02440
AT1G02460	AT4G01890	74.76	0	654	http://plants.ensembl.org/Arabidopsis_thaliana/Gene/Compara_Paralog?db=core;g=AT1G02460
AT1G02520	AT1G02530	91.76	0	2321	http://plants.ensembl.org/Arabidopsis_thaliana/Gene/Compara_Paralog?db=core;g=AT1G02520
AT1G02520	AT2G47000	73.23	0	1395	http://plants.ensembl.org/Arabidopsis_thaliana/Gene/Compara_Paralog?db=core;g=AT1G02520
AT1G02570	AT1G02575	80.29	2e-143	406	http://plants.ensembl.org/Arabidopsis_thaliana/Gene/Compara_Paralog?db=core;g=AT1G02570
AT1G02740	AT4G37280	51.16	4e-101	302	http://plants.ensembl.org/Arabidopsis_thaliana/Gene/Compara_Paralog?db=core;g=AT1G02740
AT1G02780	AT4G02230	89.25	3e-121	344	http://plants.ensembl.org/Arabidopsis_thaliana/Gene/Compara_Paralog?db=core;g=AT1G02780
AT1G02780	AT3G16780	83.64	3e-124	352	http://plants.ensembl.org/Arabidopsis_thaliana/Gene/Compara_Paralog?db=core;g=AT1G02780
AT1G02800	AT4G02290	81.25	0	665	http://plants.ensembl.org/Arabidopsis_thaliana/Gene/Compara_Paralog?db=core;g=AT1G02800
AT1G02810	AT4G02330	75.86	0	908	http://plants.ensembl.org/Arabidopsis_thaliana/Gene/Compara_Paralog?db=core;g=AT1G02810
AT1G02810	AT2G47550	62.63	0	724	http://plants.ensembl.org/Arabidopsis_thaliana/Gene/Compara_Paralog?db=core;g=AT1G02810
AT1G02840	AT4G02430	83.81	1e-104	307	http://plants.ensembl.org/Arabidopsis_thaliana/Gene/Compara_Paralog?db=core;g=AT1G02840
AT1G02840	AT3G49430	58.05	1e-85	259	http://plants.ensembl.org/Arabidopsis_thaliana/Gene/Compara_Paralog?db=core;g=AT1G02840
AT1G02850	AT4G22100	56.01	0	582	http://plants.ensembl.org/Arabidopsis_thaliana/Gene/Compara_Paralog?db=core;g=AT1G02850
AT1G02880	AT2G44750	92.63	7e-127	360	http://plants.ensembl.org/Arabidopsis_thaliana/Gene/Compara_Paralog?db=core;g=AT1G02880
AT1G02890	AT4G02480	75.92	0	1892	http://plants.ensembl.org/Arabidopsis_thaliana/Gene/Compara_Paralog?db=core;g=AT1G02890
AT1G03020	AT3G62930	73.53	2e-57	173	http://plants.ensembl.org/Arabidopsis_thaliana/Gene/Compara_Paralog?db=core;g=AT1G03020
AT1G03050	AT4G02650	72.33	0	825	http://plants.ensembl.org/Arabidopsis_thaliana/Gene/Compara_Paralog?db=core;g=AT1G03050
AT1G03060	AT4G02660	77.47	0	5606	http://plants.ensembl.org/Arabidopsis_thaliana/Gene/Compara_Paralog?db=core;g=AT1G03060
AT1G03080	AT4G02710	60.03	0	782	http://plants.ensembl.org/Arabidopsis_thaliana/Gene/Compara_Paralog?db=core;g=AT1G03080
AT1G03130	AT4G02770	92.79	4e-137	384	http://plants.ensembl.org/Arabidopsis_thaliana/Gene/Compara_Paralog?db=core;g=AT1G03130
AT1G03170	AT4G02810	50.18	2e-68	213	http://plants.ensembl.org/Arabidopsis_thaliana/Gene/Compara_Paralog?db=core;g=AT1G03170
AT1G03290	AT4G02880	52.22	4e-170	495	http://plants.ensembl.org/Arabidopsis_thaliana/Gene/Compara_Paralog?db=core;g=AT1G03290
AT1G03365	AT4G03000	64.25	0	795	http://plants.ensembl.org/Arabidopsis_thaliana/Gene/Compara_Paralog?db=core;g=AT1G03365
AT1G03380	AT1G54710	52.7	0	719	http://plants.ensembl.org/Arabidopsis_thaliana/Gene/Compara_Paralog?db=core;g=AT1G03380
AT1G03430	AT3G29350	67.57	1e-53	167	http://plants.ensembl.org/Arabidopsis_thaliana/Gene/Compara_Paralog?db=core;g=AT1G03430
AT1G03430	AT3G21510	53.33	1e-40	135	http://plants.ensembl.org/Arabidopsis_thaliana/Gene/Compara_Paralog?db=core;g=AT1G03430
AT1G03440	AT4G03010	84.05	0	668	http://plants.ensembl.org/Arabidopsis_thaliana/Gene/Compara_Paralog?db=core;g=AT1G03440
AT1G03520	AT4G03340	83.84	0	643	http://plants.ensembl.org/Arabidopsis_thaliana/Gene/Compara_Paralog?db=core;g=AT1G03520
AT1G03680	AT4G03520	80.28	2e-36	122	http://plants.ensembl.org/Arabidopsis_thaliana/Gene/Compara_Paralog?db=core;g=AT1G03680
AT1G03730	AT4G03600	82.39	3e-87	254	http://plants.ensembl.org/Arabidopsis_thaliana/Gene/Compara_Paralog?db=core;g=AT1G03730
AT1G03770	AT5G44280	63	3e-151	439	http://plants.ensembl.org/Arabidopsis_thaliana/Gene/Compara_Paralog?db=core;g=AT1G03770
AT1G03790	AT5G44260	56.25	1e-121	359	http://plants.ensembl.org/Arabidopsis_thaliana/Gene/Compara_Paralog?db=core;g=AT1G03790
AT1G03840	AT5G44160	64.32	0	517	http://plants.ensembl.org/Arabidopsis_thaliana/Gene/Compara_Paralog?db=core;g=AT1G03840
AT1G03870	AT5G44130	79.15	2e-115	332	http://plants.ensembl.org/Arabidopsis_thaliana/Gene/Compara_Paralog?db=core;g=AT1G03870
AT1G03880	AT5G44120	73.37	0	552	http://plants.ensembl.org/Arabidopsis_thaliana/Gene/Compara_Paralog?db=core;g=AT1G03880
AT1G03905	AT5G44110	86.81	4e-90	266	http://plants.ensembl.org/Arabidopsis_thaliana/Gene/Compara_Paralog?db=core;g=AT1G03905
AT1G03920	AT2G20470	75.89	0	827	http://plants.ensembl.org/Arabidopsis_thaliana/Gene/Compara_Paralog?db=core;g=AT1G03920
AT1G03930	AT5G44100	82.64	0	723	http://plants.ensembl.org/Arabidopsis_thaliana/Gene/Compara_Paralog?db=core;g=AT1G03930
AT1G03950	AT5G44560	68	6e-70	212	http://plants.ensembl.org/Arabidopsis_thaliana/Gene/Compara_Paralog?db=core;g=AT1G03950
AT1G03990	AT4G28570	52.83	0	775	http://plants.ensembl.org/Arabidopsis_thaliana/Gene/Compara_Paralog?db=core;g=AT1G03990
AT1G04000	AT5G44060	50.29	8e-42	137	http://plants.ensembl.org/Arabidopsis_thaliana/Gene/Compara_Paralog?db=core;g=AT1G04000
AT1G04050	AT5G43990	56.24	0	654	http://plants.ensembl.org/Arabidopsis_thaliana/Gene/Compara_Paralog?db=core;g=AT1G04050
AT1G04140	AT5G43930	69.32	0	1048	http://plants.ensembl.org/Arabidopsis_thaliana/Gene/Compara_Paralog?db=core;g=AT1G04140
AT1G04160	AT5G43900	86.48	0	2519	http://plants.ensembl.org/Arabidopsis_thaliana/Gene/Compara_Paralog?db=core;g=AT1G04160
AT1G04180	AT5G43890	83.02	0	729	http://plants.ensembl.org/Arabidopsis_thaliana/Gene/Compara_Paralog?db=core;g=AT1G04180
AT1G04270	AT5G09510	98.31	3e-69	206	http://plants.ensembl.org/Arabidopsis_thaliana/Gene/Compara_Paralog?db=core;g=AT1G04270
AT1G04300	AT5G43560	60.87	0	983	http://plants.ensembl.org/Arabidopsis_thaliana/Gene/Compara_Paralog?db=core;g=AT1G04300
AT1G04340	AT5G43460	83.02	3e-87	254	http://plants.ensembl.org/Arabidopsis_thaliana/Gene/Compara_Paralog?db=core;g=AT1G04340
AT1G04360	AT5G43420	60	4e-132	385	http://plants.ensembl.org/Arabidopsis_thaliana/Gene/Compara_Paralog?db=core;g=AT1G04360
AT1G04370	AT5G43410	78.99	3e-54	168	http://plants.ensembl.org/Arabidopsis_thaliana/Gene/Compara_Paralog?db=core;g=AT1G04370
AT1G04450	AT2G33460	59.03	2e-68	211	http://plants.ensembl.org/Arabidopsis_thaliana/Gene/Compara_Paralog?db=core;g=AT1G04450
AT1G04470	AT2G33420	82.58	0	1746	http://plants.ensembl.org/Arabidopsis_thaliana/Gene/Compara_Paralog?db=core;g=AT1G04470
AT1G04500	AT2G33350	57.82	5e-99	302	http://plants.ensembl.org/Arabidopsis_thaliana/Gene/Compara_Paralog?db=core;g=AT1G04500
AT1G04510	AT2G33340	84.06	0	840	http://plants.ensembl.org/Arabidopsis_thaliana/Gene/Compara_Paralog?db=core;g=AT1G04510
AT1G04540	AT2G33320	72.14	0	837	http://plants.ensembl.org/Arabidopsis_thaliana/Gene/Compara_Paralog?db=core;g=AT1G04540
AT1G04600	AT2G33240	77.94	0	2764	http://plants.ensembl.org/Arabidopsis_thaliana/Gene/Compara_Paralog?db=core;g=AT1G04600
AT1G04610	AT2G33230	80.32	0	713	http://plants.ensembl.org/Arabidopsis_thaliana/Gene/Compara_Paralog?db=core;g=AT1G04610
AT1G04630	AT2G33220	97.18	8e-100	286	http://plants.ensembl.org/Arabidopsis_thaliana/Gene/Compara_Paralog?db=core;g=AT1G04630
AT1G04860	AT2G32780	50.29	0	576	http://plants.ensembl.org/Arabidopsis_thaliana/Gene/Compara_Paralog?db=core;g=AT1G04860
AT1G04990	AT2G32930	63.41	3e-131	384	http://plants.ensembl.org/Arabidopsis_thaliana/Gene/Compara_Paralog?db=core;g=AT1G04990
AT1G05000	AT2G32960	70.66	2e-126	361	http://plants.ensembl.org/Arabidopsis_thaliana/Gene/Compara_Paralog?db=core;g=AT1G05000
AT1G05070	AT2G32580	80.51	6e-63	192	http://plants.ensembl.org/Arabidopsis_thaliana/Gene/Compara_Paralog?db=core;g=AT1G05070
AT1G05090	AT4G20720	99.75	0	784	http://plants.ensembl.org/Arabidopsis_thaliana/Gene/Compara_Paralog?db=core;g=AT1G05090
AT1G05140	AT2G32480	74	0	624	http://plants.ensembl.org/Arabidopsis_thaliana/Gene/Compara_Paralog?db=core;g=AT1G05140
AT1G05150	AT2G32450	89.25	0	1477	http://plants.ensembl.org/Arabidopsis_thaliana/Gene/Compara_Paralog?db=core;g=AT1G05150
AT1G05160	AT2G32440	77.07	0	799	http://plants.ensembl.org/Arabidopsis_thaliana/Gene/Compara_Paralog?db=core;g=AT1G05160
AT1G05180	AT2G32410	78.18	4e-175	499	http://plants.ensembl.org/Arabidopsis_thaliana/Gene/Compara_Paralog?db=core;g=AT1G05180
AT1G05200	AT2G32390	74.92	0	1023	http://plants.ensembl.org/Arabidopsis_thaliana/Gene/Compara_Paralog?db=core;g=AT1G05200
AT1G05260	AT3G21770	74.68	7e-176	493	http://plants.ensembl.org/Arabidopsis_thaliana/Gene/Compara_Paralog?db=core;g=AT1G05260
AT1G05300	AT3G12750	52.07	4e-70	221	http://plants.ensembl.org/Arabidopsis_thaliana/Gene/Compara_Paralog?db=core;g=AT1G05300
AT1G05300	AT2G32270	69.58	2e-120	349	http://plants.ensembl.org/Arabidopsis_thaliana/Gene/Compara_Paralog?db=core;g=AT1G05300
AT1G05370	AT3G22410	60.14	3e-167	477	http://plants.ensembl.org/Arabidopsis_thaliana/Gene/Compara_Paralog?db=core;g=AT1G05370
AT1G05400	AT1G06810	80.17	1e-61	189	http://plants.ensembl.org/Arabidopsis_thaliana/Gene/Compara_Paralog?db=core;g=AT1G05400
AT1G05510	AT2G31985	84.65	2e-158	441	http://plants.ensembl.org/Arabidopsis_thaliana/Gene/Compara_Paralog?db=core;g=AT1G05510
AT1G05540	AT1G30160	56.33	5e-131	382	http://plants.ensembl.org/Arabidopsis_thaliana/Gene/Compara_Paralog?db=core;g=AT1G05540
AT1G05560	AT1G05530	81.5	0	734	http://plants.ensembl.org/Arabidopsis_thaliana/Gene/Compara_Paralog?db=core;g=AT1G05560
AT1G05630	AT2G43900	66.05	0	1574	http://plants.ensembl.org/Arabidopsis_thaliana/Gene/Compara_Paralog?db=core;g=AT1G05630
AT1G05660	AT1G05650	89.09	0	719	http://plants.ensembl.org/Arabidopsis_thaliana/Gene/Compara_Paralog?db=core;g=AT1G05660
AT1G05710	AT2G31730	63.86	2e-66	201	http://plants.ensembl.org/Arabidopsis_thaliana/Gene/Compara_Paralog?db=core;g=AT1G05710
AT1G05730	AT2G31725	79.19	4e-87	253	http://plants.ensembl.org/Arabidopsis_thaliana/Gene/Compara_Paralog?db=core;g=AT1G05730
AT1G05760	AT1G05770	60.77	1e-66	203	http://plants.ensembl.org/Arabidopsis_thaliana/Gene/Compara_Paralog?db=core;g=AT1G05760
AT1G05780	AT2G31710	83.96	3e-54	166	http://plants.ensembl.org/Arabidopsis_thaliana/Gene/Compara_Paralog?db=core;g=AT1G05780
AT1G05800	AT2G31690	66.46	0	614	http://plants.ensembl.org/Arabidopsis_thaliana/Gene/Compara_Paralog?db=core;g=AT1G05800
AT1G05810	AT2G43130	83.8	8e-132	372	http://plants.ensembl.org/Arabidopsis_thaliana/Gene/Compara_Paralog?db=core;g=AT1G05810
AT1G05820	AT2G43070	64.23	8e-175	503	http://plants.ensembl.org/Arabidopsis_thaliana/Gene/Compara_Paralog?db=core;g=AT1G05820
AT1G05830	AT2G31650	69.48	0	1511	http://plants.ensembl.org/Arabidopsis_thaliana/Gene/Compara_Paralog?db=core;g=AT1G05830
AT1G05860	AT3G53860	63.32	8e-115	333	http://plants.ensembl.org/Arabidopsis_thaliana/Gene/Compara_Paralog?db=core;g=AT1G05860
AT1G05894	AT2G31480	58	5e-152	442	http://plants.ensembl.org/Arabidopsis_thaliana/Gene/Compara_Paralog?db=core;g=AT1G05894
AT1G05990	AT4G03290	76.82	2e-74	221	http://plants.ensembl.org/Arabidopsis_thaliana/Gene/Compara_Paralog?db=core;g=AT1G05990
AT1G06020	AT1G06030	92.97	0	617	http://plants.ensembl.org/Arabidopsis_thaliana/Gene/Compara_Paralog?db=core;g=AT1G06020
AT1G06040	AT2G31380	66.86	3e-79	237	http://plants.ensembl.org/Arabidopsis_thaliana/Gene/Compara_Paralog?db=core;g=AT1G06040
AT1G06070	AT2G31370	75	1e-178	505	http://plants.ensembl.org/Arabidopsis_thaliana/Gene/Compara_Paralog?db=core;g=AT1G06070
AT1G06130	AT2G31350	82.93	0	579	http://plants.ensembl.org/Arabidopsis_thaliana/Gene/Compara_Paralog?db=core;g=AT1G06130
AT1G06150	AT2G31280	63.86	0	900	http://plants.ensembl.org/Arabidopsis_thaliana/Gene/Compara_Paralog?db=core;g=AT1G06150
AT1G06170	AT2G31220	59.25	1e-159	459	http://plants.ensembl.org/Arabidopsis_thaliana/Gene/Compara_Paralog?db=core;g=AT1G06170
AT1G06190	AT2G31150	58.77	1e-55	183	http://plants.ensembl.org/Arabidopsis_thaliana/Gene/Compara_Paralog?db=core;g=AT1G06190
AT1G06200	AT2G31140	76.1	5e-121	345	http://plants.ensembl.org/Arabidopsis_thaliana/Gene/Compara_Paralog?db=core;g=AT1G06200
AT1G06220	AT5G25230	94.55	0	1895	http://plants.ensembl.org/Arabidopsis_thaliana/Gene/Compara_Paralog?db=core;g=AT1G06220
AT1G06290	AT1G06310	88.3	0	1267	http://plants.ensembl.org/Arabidopsis_thaliana/Gene/Compara_Paralog?db=core;g=AT1G06290
AT1G06380	AT2G42650	54.55	1e-92	279	http://plants.ensembl.org/Arabidopsis_thaliana/Gene/Compara_Paralog?db=core;g=AT1G06380
AT1G06390	AT2G30980	93.6	0	785	http://plants.ensembl.org/Arabidopsis_thaliana/Gene/Compara_Paralog?db=core;g=AT1G06390
AT1G06490	AT3G59100	75.46	0	3031	http://plants.ensembl.org/Arabidopsis_thaliana/Gene/Compara_Paralog?db=core;g=AT1G06490
AT1G06620	AT2G30840	66.43	1e-131	381	http://plants.ensembl.org/Arabidopsis_thaliana/Gene/Compara_Paralog?db=core;g=AT1G06620
AT1G06650	AT1G06645	80.86	0	623	http://plants.ensembl.org/Arabidopsis_thaliana/Gene/Compara_Paralog?db=core;g=AT1G06650
AT1G06660	AT2G30820	53.86	4e-132	391	http://plants.ensembl.org/Arabidopsis_thaliana/Gene/Compara_Paralog?db=core;g=AT1G06660
AT1G06700	AT2G30740	88.42	0	629	http://plants.ensembl.org/Arabidopsis_thaliana/Gene/Compara_Paralog?db=core;g=AT1G06700
AT1G06750	AT2G30630	86.77	0	667	http://plants.ensembl.org/Arabidopsis_thaliana/Gene/Compara_Paralog?db=core;g=AT1G06750
AT1G06760	AT2G30620	58.1	4e-55	180	http://plants.ensembl.org/Arabidopsis_thaliana/Gene/Compara_Paralog?db=core;g=AT1G06760
AT1G06800	AT2G30550	73.57	0	667	http://plants.ensembl.org/Arabidopsis_thaliana/Gene/Compara_Paralog?db=core;g=AT1G06800
AT1G06890	AT2G30460	84.98	0	570	http://plants.ensembl.org/Arabidopsis_thaliana/Gene/Compara_Paralog?db=core;g=AT1G06890
AT1G06970	AT2G30240	71.69	0	1222	http://plants.ensembl.org/Arabidopsis_thaliana/Gene/Compara_Paralog?db=core;g=AT1G06970
AT1G06980	AT2G30230	69.83	1e-80	238	http://plants.ensembl.org/Arabidopsis_thaliana/Gene/Compara_Paralog?db=core;g=AT1G06980
AT1G07030	AT2G30160	80.78	0	529	http://plants.ensembl.org/Arabidopsis_thaliana/Gene/Compara_Paralog?db=core;g=AT1G07030
AT1G07080	AT5G01580	53.55	5e-69	214	http://plants.ensembl.org/Arabidopsis_thaliana/Gene/Compara_Paralog?db=core;g=AT1G07080
AT1G07090	AT5G58500	77.92	9e-85	250	http://plants.ensembl.org/Arabidopsis_thaliana/Gene/Compara_Paralog?db=core;g=AT1G07090
AT1G07140	AT5G58590	78.69	9e-105	303	http://plants.ensembl.org/Arabidopsis_thaliana/Gene/Compara_Paralog?db=core;g=AT1G07140
AT1G07280	AT2G29670	62.87	0	651	http://plants.ensembl.org/Arabidopsis_thaliana/Gene/Compara_Paralog?db=core;g=AT1G07280
AT1G07330	AT2G29620	50.22	3e-164	492	http://plants.ensembl.org/Arabidopsis_thaliana/Gene/Compara_Paralog?db=core;g=AT1G07330
AT1G07360	AT2G29580	80.61	0	771	http://plants.ensembl.org/Arabidopsis_thaliana/Gene/Compara_Paralog?db=core;g=AT1G07360
AT1G07370	AT2G29570	96.96	0	526	http://plants.ensembl.org/Arabidopsis_thaliana/Gene/Compara_Paralog?db=core;g=AT1G07370
AT1G07380	AT2G38010	71.43	0	1097	http://plants.ensembl.org/Arabidopsis_thaliana/Gene/Compara_Paralog?db=core;g=AT1G07380
AT1G07410	AT5G59150	83.87	5e-134	377	http://plants.ensembl.org/Arabidopsis_thaliana/Gene/Compara_Paralog?db=core;g=AT1G07410
AT1G07420	AT2G29390	93.79	1e-122	349	http://plants.ensembl.org/Arabidopsis_thaliana/Gene/Compara_Paralog?db=core;g=AT1G07420
AT1G07440	AT2G29360	67.7	2e-126	362	http://plants.ensembl.org/Arabidopsis_thaliana/Gene/Compara_Paralog?db=core;g=AT1G07440
AT1G07470	AT1G07480	96.53	0	642	http://plants.ensembl.org/Arabidopsis_thaliana/Gene/Compara_Paralog?db=core;g=AT1G07470
AT1G07473	AT1G07476	65.47	9e-55	170	http://plants.ensembl.org/Arabidopsis_thaliana/Gene/Compara_Paralog?db=core;g=AT1G07473
AT1G07530	AT2G29060	62.63	0	908	http://plants.ensembl.org/Arabidopsis_thaliana/Gene/Compara_Paralog?db=core;g=AT1G07530
AT1G07570	AT2G28930	83.17	0	682	http://plants.ensembl.org/Arabidopsis_thaliana/Gene/Compara_Paralog?db=core;g=AT1G07570
AT1G07640	AT2G28810	61.45	2e-109	324	http://plants.ensembl.org/Arabidopsis_thaliana/Gene/Compara_Paralog?db=core;g=AT1G07640
AT1G07670	AT1G07810	97.27	0	2102	http://plants.ensembl.org/Arabidopsis_thaliana/Gene/Compara_Paralog?db=core;g=AT1G07670
AT1G07705	AT5G59710	61.82	0	703	http://plants.ensembl.org/Arabidopsis_thaliana/Gene/Compara_Paralog?db=core;g=AT1G07705
AT1G07710	AT5G60070	69.87	0	711	http://plants.ensembl.org/Arabidopsis_thaliana/Gene/Compara_Paralog?db=core;g=AT1G07710
AT1G07730	AT2G28670	88.03	4e-126	372	http://plants.ensembl.org/Arabidopsis_thaliana/Gene/Compara_Paralog?db=core;g=AT1G07730
AT1G07750	AT2G28680	89.04	0	657	http://plants.ensembl.org/Arabidopsis_thaliana/Gene/Compara_Paralog?db=core;g=AT1G07750
AT1G07790	AT3G53650	79.73	3e-69	207	http://plants.ensembl.org/Arabidopsis_thaliana/Gene/Compara_Paralog?db=core;g=AT1G07790
AT1G07795	AT2G28725	62.38	4e-39	127	http://plants.ensembl.org/Arabidopsis_thaliana/Gene/Compara_Paralog?db=core;g=AT1G07795
AT1G07890	AT3G09640	77.91	3e-146	411	http://plants.ensembl.org/Arabidopsis_thaliana/Gene/Compara_Paralog?db=core;g=AT1G07890
AT1G07990	AT2G28360	72.12	0	1127	http://plants.ensembl.org/Arabidopsis_thaliana/Gene/Compara_Paralog?db=core;g=AT1G07990
AT1G07990	AT3G45190	62.45	0	910	http://plants.ensembl.org/Arabidopsis_thaliana/Gene/Compara_Paralog?db=core;g=AT1G07990
AT1G08000	AT1G08010	79.74	8e-172	481	http://plants.ensembl.org/Arabidopsis_thaliana/Gene/Compara_Paralog?db=core;g=AT1G08000
AT1G08040	AT2G28310	86.93	0	687	http://plants.ensembl.org/Arabidopsis_thaliana/Gene/Compara_Paralog?db=core;g=AT1G08040
AT1G08080	AT1G08065	57.04	7e-110	321	http://plants.ensembl.org/Arabidopsis_thaliana/Gene/Compara_Paralog?db=core;g=AT1G08080
AT1G08090	AT1G08100	87.26	0	930	http://plants.ensembl.org/Arabidopsis_thaliana/Gene/Compara_Paralog?db=core;g=AT1G08090
AT1G08090	AT5G60770	83.24	0	920	http://plants.ensembl.org/Arabidopsis_thaliana/Gene/Compara_Paralog?db=core;g=AT1G08090
AT1G08130	AT1G49250	73.27	0	993	http://plants.ensembl.org/Arabidopsis_thaliana/Gene/Compara_Paralog?db=core;g=AT1G08130
AT1G08260	AT2G27120	85.27	0	3788	http://plants.ensembl.org/Arabidopsis_thaliana/Gene/Compara_Paralog?db=core;g=AT1G08260
AT1G08360	AT2G27530	96.3	2e-140	394	http://plants.ensembl.org/Arabidopsis_thaliana/Gene/Compara_Paralog?db=core;g=AT1G08360
AT1G08410	AT2G27200	75.27	0	843	http://plants.ensembl.org/Arabidopsis_thaliana/Gene/Compara_Paralog?db=core;g=AT1G08410
AT1G08420	AT2G27210	89.74	0	1769	http://plants.ensembl.org/Arabidopsis_thaliana/Gene/Compara_Paralog?db=core;g=AT1G08420
AT1G08430	AT1G08440	79.14	0	756	http://plants.ensembl.org/Arabidopsis_thaliana/Gene/Compara_Paralog?db=core;g=AT1G08430
AT1G08650	AT3G04530	66.41	1e-129	371	http://plants.ensembl.org/Arabidopsis_thaliana/Gene/Compara_Paralog?db=core;g=AT1G08650
AT1G08730	AT1G54560	90.98	0	2918	http://plants.ensembl.org/Arabidopsis_thaliana/Gene/Compara_Paralog?db=core;g=AT1G08730
AT1G08790	AT5G28690	54.87	8e-57	179	http://plants.ensembl.org/Arabidopsis_thaliana/Gene/Compara_Paralog?db=core;g=AT1G08790
AT1G08880	AT1G54690	98.59	6e-98	280	http://plants.ensembl.org/Arabidopsis_thaliana/Gene/Compara_Paralog?db=core;g=AT1G08880
AT1G08990	AT1G54940	69.35	0	793	http://plants.ensembl.org/Arabidopsis_thaliana/Gene/Compara_Paralog?db=core;g=AT1G08990
AT1G09000	AT1G54960	73.58	0	909	http://plants.ensembl.org/Arabidopsis_thaliana/Gene/Compara_Paralog?db=core;g=AT1G09000
AT1G09040	AT1G09050	90.61	0	1686	http://plants.ensembl.org/Arabidopsis_thaliana/Gene/Compara_Paralog?db=core;g=AT1G09040
AT1G09100	AT3G05530	94.1	0	813	http://plants.ensembl.org/Arabidopsis_thaliana/Gene/Compara_Paralog?db=core;g=AT1G09100
AT1G09157	AT5G39650	88.07	2e-135	383	http://plants.ensembl.org/Arabidopsis_thaliana/Gene/Compara_Paralog?db=core;g=AT1G09157
AT1G09160	AT1G68410	66.36	0	582	http://plants.ensembl.org/Arabidopsis_thaliana/Gene/Compara_Paralog?db=core;g=AT1G09160
AT1G09240	AT5G56080	62.92	4e-145	414	http://plants.ensembl.org/Arabidopsis_thaliana/Gene/Compara_Paralog?db=core;g=AT1G09240
AT1G09310	AT1G56580	72.99	4e-84	247	http://plants.ensembl.org/Arabidopsis_thaliana/Gene/Compara_Paralog?db=core;g=AT1G09310
AT1G09480	AT1G09490	88.65	0	519	http://plants.ensembl.org/Arabidopsis_thaliana/Gene/Compara_Paralog?db=core;g=AT1G09480
AT1G09540	AT1G57560	51.65	3e-103	307	http://plants.ensembl.org/Arabidopsis_thaliana/Gene/Compara_Paralog?db=core;g=AT1G09540
AT1G09560	AT3G62020	67.51	2e-96	282	http://plants.ensembl.org/Arabidopsis_thaliana/Gene/Compara_Paralog?db=core;g=AT1G09560
AT1G09575	AT1G57610	71.16	1e-104	306	http://plants.ensembl.org/Arabidopsis_thaliana/Gene/Compara_Paralog?db=core;g=AT1G09575
AT1G09580	AT1G57620	75.71	6e-120	341	http://plants.ensembl.org/Arabidopsis_thaliana/Gene/Compara_Paralog?db=core;g=AT1G09580
AT1G09600	AT1G57700	64.86	0	851	http://plants.ensembl.org/Arabidopsis_thaliana/Gene/Compara_Paralog?db=core;g=AT1G09600
AT1G09640	AT1G57720	81.86	7e-122	356	http://plants.ensembl.org/Arabidopsis_thaliana/Gene/Compara_Paralog?db=core;g=AT1G09640
AT1G09645	AT1G57765	67.52	4e-37	122	http://plants.ensembl.org/Arabidopsis_thaliana/Gene/Compara_Paralog?db=core;g=AT1G09645
AT1G09650	AT1G12490	61.94	3e-134	390	http://plants.ensembl.org/Arabidopsis_thaliana/Gene/Compara_Paralog?db=core;g=AT1G09650
AT1G09795	AT1G58080	82.73	0	663	http://plants.ensembl.org/Arabidopsis_thaliana/Gene/Compara_Paralog?db=core;g=AT1G09795
AT1G09812	AT1G58007	63.36	4e-41	134	http://plants.ensembl.org/Arabidopsis_thaliana/Gene/Compara_Paralog?db=core;g=AT1G09812
AT1G09840	AT1G57870	91.39	0	810	http://plants.ensembl.org/Arabidopsis_thaliana/Gene/Compara_Paralog?db=core;g=AT1G09840
AT1G09910	AT1G09890	61.77	0	851	http://plants.ensembl.org/Arabidopsis_thaliana/Gene/Compara_Paralog?db=core;g=AT1G09910
AT1G09970	AT3G19700	53.98	0	936	http://plants.ensembl.org/Arabidopsis_thaliana/Gene/Compara_Paralog?db=core;g=AT1G09970
AT1G10050	AT1G58370	61.15	0	1162	http://plants.ensembl.org/Arabidopsis_thaliana/Gene/Compara_Paralog?db=core;g=AT1G10050
AT1G10190	AT4G15050	88.89	0	728	http://plants.ensembl.org/Arabidopsis_thaliana/Gene/Compara_Paralog?db=core;g=AT1G10190
AT1G10210	AT1G59580	90.51	0	689	http://plants.ensembl.org/Arabidopsis_thaliana/Gene/Compara_Paralog?db=core;g=AT1G10210
AT1G10290	AT1G59610	92.07	0	1669	http://plants.ensembl.org/Arabidopsis_thaliana/Gene/Compara_Paralog?db=core;g=AT1G10290
AT1G10350	AT1G59725	74.64	4e-178	499	http://plants.ensembl.org/Arabidopsis_thaliana/Gene/Compara_Paralog?db=core;g=AT1G10350
AT1G10390	AT1G59660	60.35	0	1046	http://plants.ensembl.org/Arabidopsis_thaliana/Gene/Compara_Paralog?db=core;g=AT1G10390
AT1G10430	AT1G59830	97.06	0	625	http://plants.ensembl.org/Arabidopsis_thaliana/Gene/Compara_Paralog?db=core;g=AT1G10430
AT1G10490	AT3G57940	85.36	0	1712	http://plants.ensembl.org/Arabidopsis_thaliana/Gene/Compara_Paralog?db=core;g=AT1G10490
AT1G10585	AT1G10586	83.82	5e-100	288	http://plants.ensembl.org/Arabidopsis_thaliana/Gene/Compara_Paralog?db=core;g=AT1G10585
AT1G10588	AT2G39540	86.52	5e-48	149	http://plants.ensembl.org/Arabidopsis_thaliana/Gene/Compara_Paralog?db=core;g=AT1G10588
AT1G10640	AT1G60590	74.59	0	783	http://plants.ensembl.org/Arabidopsis_thaliana/Gene/Compara_Paralog?db=core;g=AT1G10640
AT1G10650	AT1G60610	68.88	5e-160	453	http://plants.ensembl.org/Arabidopsis_thaliana/Gene/Compara_Paralog?db=core;g=AT1G10650
AT1G10690	AT1G60783	59.63	3e-36	120	http://plants.ensembl.org/Arabidopsis_thaliana/Gene/Compara_Paralog?db=core;g=AT1G10690
AT1G10770	AT1G60760	56.89	5e-63	192	http://plants.ensembl.org/Arabidopsis_thaliana/Gene/Compara_Paralog?db=core;g=AT1G10770
AT1G10820	AT1G60670	68.75	6e-121	347	http://plants.ensembl.org/Arabidopsis_thaliana/Gene/Compara_Paralog?db=core;g=AT1G10820
AT1G10850	AT1G60630	75.75	0	971	http://plants.ensembl.org/Arabidopsis_thaliana/Gene/Compara_Paralog?db=core;g=AT1G10850
AT1G10870	AT1G60860	78.31	0	1069	http://plants.ensembl.org/Arabidopsis_thaliana/Gene/Compara_Paralog?db=core;g=AT1G10870
AT1G10900	AT1G60890	78.39	0	1250	http://plants.ensembl.org/Arabidopsis_thaliana/Gene/Compara_Paralog?db=core;g=AT1G10900
AT1G10940	AT1G60940	88.44	0	632	http://plants.ensembl.org/Arabidopsis_thaliana/Gene/Compara_Paralog?db=core;g=AT1G10940
AT1G10960	AT1G60950	87.16	1e-92	267	http://plants.ensembl.org/Arabidopsis_thaliana/Gene/Compara_Paralog?db=core;g=AT1G10960
AT1G10970	AT1G60960	71.97	2e-103	309	http://plants.ensembl.org/Arabidopsis_thaliana/Gene/Compara_Paralog?db=core;g=AT1G10970
AT1G11060	AT1G61030	66.97	0	1079	http://plants.ensembl.org/Arabidopsis_thaliana/Gene/Compara_Paralog?db=core;g=AT1G11060
AT1G11080	AT4G15100	80.08	0	811	http://plants.ensembl.org/Arabidopsis_thaliana/Gene/Compara_Paralog?db=core;g=AT1G11080
AT1G11125	AT1G61170	52.54	3e-59	189	http://plants.ensembl.org/Arabidopsis_thaliana/Gene/Compara_Paralog?db=core;g=AT1G11125
AT1G11160	AT1G61210	57.79	0	1201	http://plants.ensembl.org/Arabidopsis_thaliana/Gene/Compara_Paralog?db=core;g=AT1G11160
AT1G11270	AT2G34280	51.14	1e-91	280	http://plants.ensembl.org/Arabidopsis_thaliana/Gene/Compara_Paralog?db=core;g=AT1G11270
AT1G11340	AT1G11410	74.31	0	1284	http://plants.ensembl.org/Arabidopsis_thaliana/Gene/Compara_Paralog?db=core;g=AT1G11340
AT1G11390	AT1G61640	67.17	0	803	http://plants.ensembl.org/Arabidopsis_thaliana/Gene/Compara_Paralog?db=core;g=AT1G11390
AT1G11475	AT1G61700	89.86	2e-42	133	http://plants.ensembl.org/Arabidopsis_thaliana/Gene/Compara_Paralog?db=core;g=AT1G11475
AT1G11620	AT1G31510	51.28	1e-64	209	http://plants.ensembl.org/Arabidopsis_thaliana/Gene/Compara_Paralog?db=core;g=AT1G11620
AT1G11810	AT3G13830	81.52	0	591	http://plants.ensembl.org/Arabidopsis_thaliana/Gene/Compara_Paralog?db=core;g=AT1G11810
AT1G11940	AT1G62305	67.55	8e-179	503	http://plants.ensembl.org/Arabidopsis_thaliana/Gene/Compara_Paralog?db=core;g=AT1G11940
AT1G12000	AT4G04040	81.82	0	938	http://plants.ensembl.org/Arabidopsis_thaliana/Gene/Compara_Paralog?db=core;g=AT1G12000
AT1G12030	AT1G62420	58.75	8e-110	322	http://plants.ensembl.org/Arabidopsis_thaliana/Gene/Compara_Paralog?db=core;g=AT1G12030
AT1G12040	AT1G62440	82.13	0	647	http://plants.ensembl.org/Arabidopsis_thaliana/Gene/Compara_Paralog?db=core;g=AT1G12040
AT1G12170	AT1G12190	53.76	2e-127	373	http://plants.ensembl.org/Arabidopsis_thaliana/Gene/Compara_Paralog?db=core;g=AT1G12170
AT1G12220	AT1G12280	62.63	0	983	http://plants.ensembl.org/Arabidopsis_thaliana/Gene/Compara_Paralog?db=core;g=AT1G12220
AT1G12260	AT1G62700	68.25	7e-179	503	http://plants.ensembl.org/Arabidopsis_thaliana/Gene/Compara_Paralog?db=core;g=AT1G12260
AT1G12300	AT1G12775	82.89	0	1093	http://plants.ensembl.org/Arabidopsis_thaliana/Gene/Compara_Paralog?db=core;g=AT1G12300
AT1G12350	AT5G02080	81.49	5e-168	471	http://plants.ensembl.org/Arabidopsis_thaliana/Gene/Compara_Paralog?db=core;g=AT1G12350
AT1G12360	AT4G12120	69.66	0	942	http://plants.ensembl.org/Arabidopsis_thaliana/Gene/Compara_Paralog?db=core;g=AT1G12360
AT1G12380	AT1G62870	79.5	0	1224	http://plants.ensembl.org/Arabidopsis_thaliana/Gene/Compara_Paralog?db=core;g=AT1G12380
AT1G12390	AT1G12340	97.41	8e-80	233	http://plants.ensembl.org/Arabidopsis_thaliana/Gene/Compara_Paralog?db=core;g=AT1G12390
AT1G12390	AT1G62880	81.75	5e-77	226	http://plants.ensembl.org/Arabidopsis_thaliana/Gene/Compara_Paralog?db=core;g=AT1G12390
AT1G12400	AT1G62886	64.29	9e-30	100	http://plants.ensembl.org/Arabidopsis_thaliana/Gene/Compara_Paralog?db=core;g=AT1G12400
AT1G12420	AT4G22780	60.67	0	543	http://plants.ensembl.org/Arabidopsis_thaliana/Gene/Compara_Paralog?db=core;g=AT1G12420
AT1G12450	AT4G22850	59.67	1e-95	285	http://plants.ensembl.org/Arabidopsis_thaliana/Gene/Compara_Paralog?db=core;g=AT1G12450
AT1G12460	AT1G62950	79.29	0	971	http://plants.ensembl.org/Arabidopsis_thaliana/Gene/Compara_Paralog?db=core;g=AT1G12460
AT1G12560	AT1G62980	70.04	2e-128	367	http://plants.ensembl.org/Arabidopsis_thaliana/Gene/Compara_Paralog?db=core;g=AT1G12560
AT1G12600	AT4G23010	79.71	0	544	http://plants.ensembl.org/Arabidopsis_thaliana/Gene/Compara_Paralog?db=core;g=AT1G12600
AT1G12630	AT5G52020	57.22	2e-52	169	http://plants.ensembl.org/Arabidopsis_thaliana/Gene/Compara_Paralog?db=core;g=AT1G12630
AT1G12640	AT1G63050	87.01	0	822	http://plants.ensembl.org/Arabidopsis_thaliana/Gene/Compara_Paralog?db=core;g=AT1G12640
AT1G12760	AT1G63170	77.51	1e-160	456	http://plants.ensembl.org/Arabidopsis_thaliana/Gene/Compara_Paralog?db=core;g=AT1G12760
AT1G12820	AT3G26810	86.14	0	1014	http://plants.ensembl.org/Arabidopsis_thaliana/Gene/Compara_Paralog?db=core;g=AT1G12820
AT1G12850	AT3G26780	74.67	0	543	http://plants.ensembl.org/Arabidopsis_thaliana/Gene/Compara_Paralog?db=core;g=AT1G12850
AT1G12855	AT1G13200	66.09	0	555	http://plants.ensembl.org/Arabidopsis_thaliana/Gene/Compara_Paralog?db=core;g=AT1G12855
AT1G12900	AT3G26650	92.29	0	628	http://plants.ensembl.org/Arabidopsis_thaliana/Gene/Compara_Paralog?db=core;g=AT1G12900
AT1G12910	AT3G26640	91.33	0	660	http://plants.ensembl.org/Arabidopsis_thaliana/Gene/Compara_Paralog?db=core;g=AT1G12910
AT1G12990	AT1G67880	81.17	0	692	http://plants.ensembl.org/Arabidopsis_thaliana/Gene/Compara_Paralog?db=core;g=AT1G12990
AT1G13020	AT3G26400	68.31	0	585	http://plants.ensembl.org/Arabidopsis_thaliana/Gene/Compara_Paralog?db=core;g=AT1G13020
AT1G13080	AT3G26170	60.58	3e-166	477	http://plants.ensembl.org/Arabidopsis_thaliana/Gene/Compara_Paralog?db=core;g=AT1G13080
AT1G13130	AT3G26140	67.53	0	757	http://plants.ensembl.org/Arabidopsis_thaliana/Gene/Compara_Paralog?db=core;g=AT1G13130
AT1G13150	AT1G13140	79.89	0	865	http://plants.ensembl.org/Arabidopsis_thaliana/Gene/Compara_Paralog?db=core;g=AT1G13150
AT1G13160	AT4G31520	71.58	0	1025	http://plants.ensembl.org/Arabidopsis_thaliana/Gene/Compara_Paralog?db=core;g=AT1G13160
AT1G13230	AT3G25670	76.13	0	605	http://plants.ensembl.org/Arabidopsis_thaliana/Gene/Compara_Paralog?db=core;g=AT1G13230
AT1G13270	AT3G25740	66.39	7e-164	464	http://plants.ensembl.org/Arabidopsis_thaliana/Gene/Compara_Paralog?db=core;g=AT1G13270
AT1G13280	AT3G25780	76.54	7e-136	385	http://plants.ensembl.org/Arabidopsis_thaliana/Gene/Compara_Paralog?db=core;g=AT1G13280
AT1G13320	AT3G25800	93.53	0	1134	http://plants.ensembl.org/Arabidopsis_thaliana/Gene/Compara_Paralog?db=core;g=AT1G13320
AT1G13440	AT3G04120	97.93	0	678	http://plants.ensembl.org/Arabidopsis_thaliana/Gene/Compara_Paralog?db=core;g=AT1G13440
AT1G13450	AT3G25990	67.07	0	535	http://plants.ensembl.org/Arabidopsis_thaliana/Gene/Compara_Paralog?db=core;g=AT1G13450
AT1G13460	AT3G26020	71.22	0	726	http://plants.ensembl.org/Arabidopsis_thaliana/Gene/Compara_Paralog?db=core;g=AT1G13460
AT1G13480	AT1G13520	71.03	0	536	http://plants.ensembl.org/Arabidopsis_thaliana/Gene/Compara_Paralog?db=core;g=AT1G13480
AT1G13530	AT1G13520	64.89	1e-166	474	http://plants.ensembl.org/Arabidopsis_thaliana/Gene/Compara_Paralog?db=core;g=AT1G13530
AT1G13530	AT1G13500	80.77	0	602	http://plants.ensembl.org/Arabidopsis_thaliana/Gene/Compara_Paralog?db=core;g=AT1G13530
AT1G13540	AT1G13510	83.2	0	653	http://plants.ensembl.org/Arabidopsis_thaliana/Gene/Compara_Paralog?db=core;g=AT1G13540
AT1G13560	AT3G25585	87.39	0	623	http://plants.ensembl.org/Arabidopsis_thaliana/Gene/Compara_Paralog?db=core;g=AT1G13560
AT1G13580	AT3G25540	77.17	0	509	http://plants.ensembl.org/Arabidopsis_thaliana/Gene/Compara_Paralog?db=core;g=AT1G13580
AT1G13600	AT2G04038	70.29	1e-62	193	http://plants.ensembl.org/Arabidopsis_thaliana/Gene/Compara_Paralog?db=core;g=AT1G13600
AT1G13640	AT1G26270	63.15	0	782	http://plants.ensembl.org/Arabidopsis_thaliana/Gene/Compara_Paralog?db=core;g=AT1G13640
AT1G13710	AT1G74110	60.84	0	617	http://plants.ensembl.org/Arabidopsis_thaliana/Gene/Compara_Paralog?db=core;g=AT1G13710
AT1G13730	AT2G03640	55.6	7e-156	451	http://plants.ensembl.org/Arabidopsis_thaliana/Gene/Compara_Paralog?db=core;g=AT1G13730
AT1G13820	AT5G39220	57.79	2e-130	377	http://plants.ensembl.org/Arabidopsis_thaliana/Gene/Compara_Paralog?db=core;g=AT1G13820
AT1G13830	AT2G03505	56.65	2e-52	167	http://plants.ensembl.org/Arabidopsis_thaliana/Gene/Compara_Paralog?db=core;g=AT1G13830
AT1G13860	AT2G03480	80.39	0	995	http://plants.ensembl.org/Arabidopsis_thaliana/Gene/Compara_Paralog?db=core;g=AT1G13860
AT1G13900	AT2G03450	72.75	0	1015	http://plants.ensembl.org/Arabidopsis_thaliana/Gene/Compara_Paralog?db=core;g=AT1G13900
AT1G13950	AT1G69410	87.34	9e-102	291	http://plants.ensembl.org/Arabidopsis_thaliana/Gene/Compara_Paralog?db=core;g=AT1G13950
AT1G13960	AT2G03340	68.15	1e-163	470	http://plants.ensembl.org/Arabidopsis_thaliana/Gene/Compara_Paralog?db=core;g=AT1G13960
AT1G14020	AT2G03280	77.95	0	784	http://plants.ensembl.org/Arabidopsis_thaliana/Gene/Compara_Paralog?db=core;g=AT1G14020
AT1G14185	AT1G14190	91.87	0	964	http://plants.ensembl.org/Arabidopsis_thaliana/Gene/Compara_Paralog?db=core;g=AT1G14185
AT1G14290	AT1G69640	77.99	2e-150	422	http://plants.ensembl.org/Arabidopsis_thaliana/Gene/Compara_Paralog?db=core;g=AT1G14290
AT1G14330	AT1G26930	60.41	3e-179	509	http://plants.ensembl.org/Arabidopsis_thaliana/Gene/Compara_Paralog?db=core;g=AT1G14330
AT1G14350	AT2G02820	70.05	0	550	http://plants.ensembl.org/Arabidopsis_thaliana/Gene/Compara_Paralog?db=core;g=AT1G14350
AT1G14390	AT2G02780	69.68	0	769	http://plants.ensembl.org/Arabidopsis_thaliana/Gene/Compara_Paralog?db=core;g=AT1G14390
AT1G14400	AT2G02760	98.68	6e-111	313	http://plants.ensembl.org/Arabidopsis_thaliana/Gene/Compara_Paralog?db=core;g=AT1G14400
AT1G14410	AT2G02740	78.39	9e-146	411	http://plants.ensembl.org/Arabidopsis_thaliana/Gene/Compara_Paralog?db=core;g=AT1G14410
AT1G14420	AT2G02720	73.41	0	720	http://plants.ensembl.org/Arabidopsis_thaliana/Gene/Compara_Paralog?db=core;g=AT1G14420
AT1G14440	AT2G02540	58.72	2e-105	312	http://plants.ensembl.org/Arabidopsis_thaliana/Gene/Compara_Paralog?db=core;g=AT1G14440
AT1G14500	AT1G14480	57.14	5e-175	498	http://plants.ensembl.org/Arabidopsis_thaliana/Gene/Compara_Paralog?db=core;g=AT1G14500
AT1G14510	AT2G02470	84.58	5e-140	395	http://plants.ensembl.org/Arabidopsis_thaliana/Gene/Compara_Paralog?db=core;g=AT1G14510
AT1G14530	AT2G02180	84.68	6e-152	427	http://plants.ensembl.org/Arabidopsis_thaliana/Gene/Compara_Paralog?db=core;g=AT1G14530
AT1G14540	AT1G14550	73.87	2e-172	483	http://plants.ensembl.org/Arabidopsis_thaliana/Gene/Compara_Paralog?db=core;g=AT1G14540
AT1G14650	AT1G14640	81.68	0	1075	http://plants.ensembl.org/Arabidopsis_thaliana/Gene/Compara_Paralog?db=core;g=AT1G14650
AT1G14670	AT2G01970	93.75	0	1140	http://plants.ensembl.org/Arabidopsis_thaliana/Gene/Compara_Paralog?db=core;g=AT1G14670
AT1G14680	AT4G09060	60.84	6e-122	355	http://plants.ensembl.org/Arabidopsis_thaliana/Gene/Compara_Paralog?db=core;g=AT1G14680
AT1G14685	AT2G01930	71.88	6e-142	403	http://plants.ensembl.org/Arabidopsis_thaliana/Gene/Compara_Paralog?db=core;g=AT1G14685
AT1G14690	AT2G01910	79.47	0	903	http://plants.ensembl.org/Arabidopsis_thaliana/Gene/Compara_Paralog?db=core;g=AT1G14690
AT1G14700	AT2G01890	77.15	3e-154	437	http://plants.ensembl.org/Arabidopsis_thaliana/Gene/Compara_Paralog?db=core;g=AT1G14700
AT1G14870	AT5G35525	82.4	2e-77	228	http://plants.ensembl.org/Arabidopsis_thaliana/Gene/Compara_Paralog?db=core;g=AT1G14870
AT1G14890	AT2G01610	70.2	3e-89	264	http://plants.ensembl.org/Arabidopsis_thaliana/Gene/Compara_Paralog?db=core;g=AT1G14890
AT1G14910	AT2G01600	73.62	0	814	http://plants.ensembl.org/Arabidopsis_thaliana/Gene/Compara_Paralog?db=core;g=AT1G14910
AT1G14920	AT2G01570	73.82	0	849	http://plants.ensembl.org/Arabidopsis_thaliana/Gene/Compara_Paralog?db=core;g=AT1G14920
AT1G14930	AT1G14940	74.19	1e-82	241	http://plants.ensembl.org/Arabidopsis_thaliana/Gene/Compara_Paralog?db=core;g=AT1G14930
AT1G14980	AT1G23100	74.23	4e-50	154	http://plants.ensembl.org/Arabidopsis_thaliana/Gene/Compara_Paralog?db=core;g=AT1G14980
AT1G15020	AT2G01270	77.86	0	697	http://plants.ensembl.org/Arabidopsis_thaliana/Gene/Compara_Paralog?db=core;g=AT1G15020
AT1G15060	AT1G73750	55.26	1e-121	369	http://plants.ensembl.org/Arabidopsis_thaliana/Gene/Compara_Paralog?db=core;g=AT1G15060
AT1G15150	AT1G15160	91.56	0	918	http://plants.ensembl.org/Arabidopsis_thaliana/Gene/Compara_Paralog?db=core;g=AT1G15150
AT1G15170	AT1G15180	89.23	0	636	http://plants.ensembl.org/Arabidopsis_thaliana/Gene/Compara_Paralog?db=core;g=AT1G15170
AT1G15270	AT3G16040	87.5	2e-30	102	http://plants.ensembl.org/Arabidopsis_thaliana/Gene/Compara_Paralog?db=core;g=AT1G15270
AT1G15330	AT1G80090	56.78	6e-137	396	http://plants.ensembl.org/Arabidopsis_thaliana/Gene/Compara_Paralog?db=core;g=AT1G15330
AT1G15380	AT1G80160	78.11	3e-98	284	http://plants.ensembl.org/Arabidopsis_thaliana/Gene/Compara_Paralog?db=core;g=AT1G15380
AT1G15490	AT1G80280	80.92	0	801	http://plants.ensembl.org/Arabidopsis_thaliana/Gene/Compara_Paralog?db=core;g=AT1G15490
AT1G15550	AT1G80340	74.01	0	523	http://plants.ensembl.org/Arabidopsis_thaliana/Gene/Compara_Paralog?db=core;g=AT1G15550
AT1G15720	AT5G58340	60.27	4e-164	470	http://plants.ensembl.org/Arabidopsis_thaliana/Gene/Compara_Paralog?db=core;g=AT1G15720
AT1G15750	AT1G80490	92.75	0	2194	http://plants.ensembl.org/Arabidopsis_thaliana/Gene/Compara_Paralog?db=core;g=AT1G15750
AT1G15760	AT1G80520	69.85	3e-84	249	http://plants.ensembl.org/Arabidopsis_thaliana/Gene/Compara_Paralog?db=core;g=AT1G15760
AT1G15810	AT1G80620	50.46	3e-116	347	http://plants.ensembl.org/Arabidopsis_thaliana/Gene/Compara_Paralog?db=core;g=AT1G15810
AT1G15870	AT1G80720	73.3	4e-101	294	http://plants.ensembl.org/Arabidopsis_thaliana/Gene/Compara_Paralog?db=core;g=AT1G15870
AT1G15940	AT1G80810	52.41	0	588	http://plants.ensembl.org/Arabidopsis_thaliana/Gene/Compara_Paralog?db=core;g=AT1G15940
AT1G16000	AT1G80890	76.74	3e-31	105	http://plants.ensembl.org/Arabidopsis_thaliana/Gene/Compara_Paralog?db=core;g=AT1G16000
AT1G16010	AT1G80900	88.71	0	796	http://plants.ensembl.org/Arabidopsis_thaliana/Gene/Compara_Paralog?db=core;g=AT1G16010
AT1G16060	AT1G79700	66.03	3e-77	233	http://plants.ensembl.org/Arabidopsis_thaliana/Gene/Compara_Paralog?db=core;g=AT1G16060
AT1G16120	AT1G16160	78.26	0	1093	http://plants.ensembl.org/Arabidopsis_thaliana/Gene/Compara_Paralog?db=core;g=AT1G16120
AT1G16130	AT1G16150	82.46	0	1274	http://plants.ensembl.org/Arabidopsis_thaliana/Gene/Compara_Paralog?db=core;g=AT1G16130
AT1G16190	AT1G79650	75.13	0	548	http://plants.ensembl.org/Arabidopsis_thaliana/Gene/Compara_Paralog?db=core;g=AT1G16190
AT1G16240	AT1G79590	81.97	2e-139	394	http://plants.ensembl.org/Arabidopsis_thaliana/Gene/Compara_Paralog?db=core;g=AT1G16240
AT1G16270	AT1G79570	67.28	0	1606	http://plants.ensembl.org/Arabidopsis_thaliana/Gene/Compara_Paralog?db=core;g=AT1G16270
AT1G16320	AT1G79510	74.73	2e-141	401	http://plants.ensembl.org/Arabidopsis_thaliana/Gene/Compara_Paralog?db=core;g=AT1G16320
AT1G16350	AT1G79470	84.49	0	882	http://plants.ensembl.org/Arabidopsis_thaliana/Gene/Compara_Paralog?db=core;g=AT1G16350
AT1G16380	AT1G79400	72.17	0	1162	http://plants.ensembl.org/Arabidopsis_thaliana/Gene/Compara_Paralog?db=core;g=AT1G16380
AT1G16390	AT1G79360	67.05	0	717	http://plants.ensembl.org/Arabidopsis_thaliana/Gene/Compara_Paralog?db=core;g=AT1G16390
AT1G16460	AT1G79230	83.5	1e-119	348	http://plants.ensembl.org/Arabidopsis_thaliana/Gene/Compara_Paralog?db=core;g=AT1G16460
AT1G16470	AT1G79210	99.15	2e-172	476	http://plants.ensembl.org/Arabidopsis_thaliana/Gene/Compara_Paralog?db=core;g=AT1G16470
AT1G16490	AT1G79180	56.68	6e-107	315	http://plants.ensembl.org/Arabidopsis_thaliana/Gene/Compara_Paralog?db=core;g=AT1G16490
AT1G16510	AT1G79130	57.05	3e-45	145	http://plants.ensembl.org/Arabidopsis_thaliana/Gene/Compara_Paralog?db=core;g=AT1G16510
AT1G16520	AT1G56080	59.75	1e-122	356	http://plants.ensembl.org/Arabidopsis_thaliana/Gene/Compara_Paralog?db=core;g=AT1G16520
AT1G16680	AT1G79030	82.63	0	701	http://plants.ensembl.org/Arabidopsis_thaliana/Gene/Compara_Paralog?db=core;g=AT1G16680
AT1G16700	AT1G79010	94.14	2e-157	437	http://plants.ensembl.org/Arabidopsis_thaliana/Gene/Compara_Paralog?db=core;g=AT1G16700
AT1G16760	AT1G78940	77.97	0	1127	http://plants.ensembl.org/Arabidopsis_thaliana/Gene/Compara_Paralog?db=core;g=AT1G16760
AT1G16780	AT1G78920	92.64	0	1494	http://plants.ensembl.org/Arabidopsis_thaliana/Gene/Compara_Paralog?db=core;g=AT1G16780
AT1G16825	AT1G78895	84.71	7e-90	260	http://plants.ensembl.org/Arabidopsis_thaliana/Gene/Compara_Paralog?db=core;g=AT1G16825
AT1G16840	AT1G78890	62.68	6e-38	128	http://plants.ensembl.org/Arabidopsis_thaliana/Gene/Compara_Paralog?db=core;g=AT1G16840
AT1G17050	AT1G78510	79.67	0	663	http://plants.ensembl.org/Arabidopsis_thaliana/Gene/Compara_Paralog?db=core;g=AT1G17050
AT1G17100	AT1G78450	58.87	3e-95	280	http://plants.ensembl.org/Arabidopsis_thaliana/Gene/Compara_Paralog?db=core;g=AT1G17100
AT1G17120	AT2G34960	61.28	0	729	http://plants.ensembl.org/Arabidopsis_thaliana/Gene/Compara_Paralog?db=core;g=AT1G17120
AT1G17140	AT1G78430	63.53	2e-120	352	http://plants.ensembl.org/Arabidopsis_thaliana/Gene/Compara_Paralog?db=core;g=AT1G17140
AT1G17150	AT2G26620	65.75	3e-176	499	http://plants.ensembl.org/Arabidopsis_thaliana/Gene/Compara_Paralog?db=core;g=AT1G17150
AT1G17200	AT3G14380	64.71	4e-33	114	http://plants.ensembl.org/Arabidopsis_thaliana/Gene/Compara_Paralog?db=core;g=AT1G17200
AT1G17230	AT5G63930	54	0	1070	http://plants.ensembl.org/Arabidopsis_thaliana/Gene/Compara_Paralog?db=core;g=AT1G17230
AT1G17250	AT1G17240	69.34	0	1020	http://plants.ensembl.org/Arabidopsis_thaliana/Gene/Compara_Paralog?db=core;g=AT1G17250
AT1G17280	AT5G50430	83.13	1e-147	414	http://plants.ensembl.org/Arabidopsis_thaliana/Gene/Compara_Paralog?db=core;g=AT1G17280
AT1G17310	AT1G72350	52.78	3e-62	195	http://plants.ensembl.org/Arabidopsis_thaliana/Gene/Compara_Paralog?db=core;g=AT1G17310
AT1G17400	AT1G72490	66.12	4e-124	358	http://plants.ensembl.org/Arabidopsis_thaliana/Gene/Compara_Paralog?db=core;g=AT1G17400
AT1G17430	AT1G72620	76.79	0	518	http://plants.ensembl.org/Arabidopsis_thaliana/Gene/Compara_Paralog?db=core;g=AT1G17430
AT1G17455	AT2G06255	66.36	6e-44	140	http://plants.ensembl.org/Arabidopsis_thaliana/Gene/Compara_Paralog?db=core;g=AT1G17455
AT1G17470	AT1G72660	95.24	0	791	http://plants.ensembl.org/Arabidopsis_thaliana/Gene/Compara_Paralog?db=core;g=AT1G17470
AT1G17500	AT1G72700	87.65	0	2239	http://plants.ensembl.org/Arabidopsis_thaliana/Gene/Compara_Paralog?db=core;g=AT1G17500
AT1G17500	AT1G54280	76.77	0	1985	http://plants.ensembl.org/Arabidopsis_thaliana/Gene/Compara_Paralog?db=core;g=AT1G17500
AT1G17530	AT1G72750	83.51	1e-100	290	http://plants.ensembl.org/Arabidopsis_thaliana/Gene/Compara_Paralog?db=core;g=AT1G17530
AT1G17720	AT1G51690	77.09	0	830	http://plants.ensembl.org/Arabidopsis_thaliana/Gene/Compara_Paralog?db=core;g=AT1G17720
AT1G17730	AT1G73030	95.07	5e-131	369	http://plants.ensembl.org/Arabidopsis_thaliana/Gene/Compara_Paralog?db=core;g=AT1G17730
AT1G17770	AT2G24740	63.45	0	861	http://plants.ensembl.org/Arabidopsis_thaliana/Gene/Compara_Paralog?db=core;g=AT1G17770
AT1G17810	AT1G73190	84.81	4e-155	435	http://plants.ensembl.org/Arabidopsis_thaliana/Gene/Compara_Paralog?db=core;g=AT1G17810
AT1G17820	AT1G73200	62.85	0	979	http://plants.ensembl.org/Arabidopsis_thaliana/Gene/Compara_Paralog?db=core;g=AT1G17820
AT1G17880	AT1G73230	87.35	8e-95	273	http://plants.ensembl.org/Arabidopsis_thaliana/Gene/Compara_Paralog?db=core;g=AT1G17880
AT1G17890	AT1G73250	88.22	0	589	http://plants.ensembl.org/Arabidopsis_thaliana/Gene/Compara_Paralog?db=core;g=AT1G17890
AT1G17930	AT2G25010	57.08	0	549	http://plants.ensembl.org/Arabidopsis_thaliana/Gene/Compara_Paralog?db=core;g=AT1G17930
AT1G17950	AT1G73410	62.06	8e-104	303	http://plants.ensembl.org/Arabidopsis_thaliana/Gene/Compara_Paralog?db=core;g=AT1G17950
AT1G18040	AT1G73690	82.62	0	670	http://plants.ensembl.org/Arabidopsis_thaliana/Gene/Compara_Paralog?db=core;g=AT1G18040
AT1G18080	AT3G18130	87.16	0	590	http://plants.ensembl.org/Arabidopsis_thaliana/Gene/Compara_Paralog?db=core;g=AT1G18080
AT1G18150	AT1G73670	79.7	0	933	http://plants.ensembl.org/Arabidopsis_thaliana/Gene/Compara_Paralog?db=core;g=AT1G18150
AT1G18180	AT1G73650	82.29	1e-168	471	http://plants.ensembl.org/Arabidopsis_thaliana/Gene/Compara_Paralog?db=core;g=AT1G18180
AT1G18200	AT1G73640	81.55	3e-137	387	http://plants.ensembl.org/Arabidopsis_thaliana/Gene/Compara_Paralog?db=core;g=AT1G18200
AT1G18210	AT1G73630	73.13	4e-81	239	http://plants.ensembl.org/Arabidopsis_thaliana/Gene/Compara_Paralog?db=core;g=AT1G18210
AT1G18250	AT1G73620	87.11	4e-148	416	http://plants.ensembl.org/Arabidopsis_thaliana/Gene/Compara_Paralog?db=core;g=AT1G18250
AT1G18260	AT1G73570	76.75	0	1048	http://plants.ensembl.org/Arabidopsis_thaliana/Gene/Compara_Paralog?db=core;g=AT1G18260
AT1G18330	AT3G10113	91.64	0	621	http://plants.ensembl.org/Arabidopsis_thaliana/Gene/Compara_Paralog?db=core;g=AT1G18330
AT1G18400	AT1G25330	78.89	1e-47	158	http://plants.ensembl.org/Arabidopsis_thaliana/Gene/Compara_Paralog?db=core;g=AT1G18400
AT1G18400	AT1G73830	62.45	2e-77	236	http://plants.ensembl.org/Arabidopsis_thaliana/Gene/Compara_Paralog?db=core;g=AT1G18400
AT1G18410	AT1G73860	66.63	0	1234	http://plants.ensembl.org/Arabidopsis_thaliana/Gene/Compara_Paralog?db=core;g=AT1G18410
AT1G18460	AT1G73920	78.44	0	971	http://plants.ensembl.org/Arabidopsis_thaliana/Gene/Compara_Paralog?db=core;g=AT1G18460
AT1G18470	AT1G73950	83.3	0	812	http://plants.ensembl.org/Arabidopsis_thaliana/Gene/Compara_Paralog?db=core;g=AT1G18470
AT1G18486	AT4G02655	76.03	1e-60	184	http://plants.ensembl.org/Arabidopsis_thaliana/Gene/Compara_Paralog?db=core;g=AT1G18486
AT1G18500	AT1G74040	87.22	0	959	http://plants.ensembl.org/Arabidopsis_thaliana/Gene/Compara_Paralog?db=core;g=AT1G18500
AT1G18540	AT1G74060	90.56	3e-136	384	http://plants.ensembl.org/Arabidopsis_thaliana/Gene/Compara_Paralog?db=core;g=AT1G18540
AT1G18610	AT1G74150	60.85	0	591	http://plants.ensembl.org/Arabidopsis_thaliana/Gene/Compara_Paralog?db=core;g=AT1G18610
AT1G18670	AT1G74330	79.1	0	1055	http://plants.ensembl.org/Arabidopsis_thaliana/Gene/Compara_Paralog?db=core;g=AT1G18670
AT1G18740	AT1G74450	70.41	0	547	http://plants.ensembl.org/Arabidopsis_thaliana/Gene/Compara_Paralog?db=core;g=AT1G18740
AT1G18780	AT2G29840	55.88	8e-77	238	http://plants.ensembl.org/Arabidopsis_thaliana/Gene/Compara_Paralog?db=core;g=AT1G18780
AT1G18790	AT1G74480	55.97	3e-78	240	http://plants.ensembl.org/Arabidopsis_thaliana/Gene/Compara_Paralog?db=core;g=AT1G18790
AT1G18880	AT5G62680	65.72	0	805	http://plants.ensembl.org/Arabidopsis_thaliana/Gene/Compara_Paralog?db=core;g=AT1G18880
AT1G18900	AT1G74750	75.11	0	1349	http://plants.ensembl.org/Arabidopsis_thaliana/Gene/Compara_Paralog?db=core;g=AT1G18900
AT1G18910	AT1G74770	68.16	0	1686	http://plants.ensembl.org/Arabidopsis_thaliana/Gene/Compara_Paralog?db=core;g=AT1G18910
AT1G18940	AT1G74780	73.68	0	783	http://plants.ensembl.org/Arabidopsis_thaliana/Gene/Compara_Paralog?db=core;g=AT1G18940
AT1G18970	AT1G18980	84.55	9e-136	382	http://plants.ensembl.org/Arabidopsis_thaliana/Gene/Compara_Paralog?db=core;g=AT1G18970
AT1G18990	AT1G74830	63.57	0	646	http://plants.ensembl.org/Arabidopsis_thaliana/Gene/Compara_Paralog?db=core;g=AT1G18990
AT1G19000	AT1G74840	62.8	9e-69	214	http://plants.ensembl.org/Arabidopsis_thaliana/Gene/Compara_Paralog?db=core;g=AT1G19000
AT1G19010	AT1G74860	57.49	3e-59	196	http://plants.ensembl.org/Arabidopsis_thaliana/Gene/Compara_Paralog?db=core;g=AT1G19010
AT1G19120	AT3G14080	82.24	2e-58	178	http://plants.ensembl.org/Arabidopsis_thaliana/Gene/Compara_Paralog?db=core;g=AT1G19120
AT1G19170	AT3G42950	68.99	0	716	http://plants.ensembl.org/Arabidopsis_thaliana/Gene/Compara_Paralog?db=core;g=AT1G19170
AT1G19210	AT5G21960	73.56	2e-41	139	http://plants.ensembl.org/Arabidopsis_thaliana/Gene/Compara_Paralog?db=core;g=AT1G19210
AT1G19220	AT5G20730	80.41	0	780	http://plants.ensembl.org/Arabidopsis_thaliana/Gene/Compara_Paralog?db=core;g=AT1G19220
AT1G19250	AT5G45180	74.15	0	761	http://plants.ensembl.org/Arabidopsis_thaliana/Gene/Compara_Paralog?db=core;g=AT1G19250
AT1G19260	AT4G09660	88.86	0	1299	http://plants.ensembl.org/Arabidopsis_thaliana/Gene/Compara_Paralog?db=core;g=AT1G19260
AT1G19310	AT2G23780	54.63	4e-72	221	http://plants.ensembl.org/Arabidopsis_thaliana/Gene/Compara_Paralog?db=core;g=AT1G19310
AT1G19350	AT1G75080	88.69	0	514	http://plants.ensembl.org/Arabidopsis_thaliana/Gene/Compara_Paralog?db=core;g=AT1G19350
AT1G19360	AT1G75110	81.59	0	740	http://plants.ensembl.org/Arabidopsis_thaliana/Gene/Compara_Paralog?db=core;g=AT1G19360
AT1G19470	AT1G19460	87.05	0	712	http://plants.ensembl.org/Arabidopsis_thaliana/Gene/Compara_Paralog?db=core;g=AT1G19470
AT1G19580	AT1G47260	78.41	4e-158	443	http://plants.ensembl.org/Arabidopsis_thaliana/Gene/Compara_Paralog?db=core;g=AT1G19580
AT1G19660	AT1G75380	81.16	0	556	http://plants.ensembl.org/Arabidopsis_thaliana/Gene/Compara_Paralog?db=core;g=AT1G19660
AT1G19700	AT1G75410	65.13	3e-151	441	http://plants.ensembl.org/Arabidopsis_thaliana/Gene/Compara_Paralog?db=core;g=AT1G19700
AT1G19710	AT1G75420	82.39	0	735	http://plants.ensembl.org/Arabidopsis_thaliana/Gene/Compara_Paralog?db=core;g=AT1G19710
AT1G19730	AT3G51030	60.18	1e-47	149	http://plants.ensembl.org/Arabidopsis_thaliana/Gene/Compara_Paralog?db=core;g=AT1G19730
AT1G19740	AT1G75460	78.45	6e-139	395	http://plants.ensembl.org/Arabidopsis_thaliana/Gene/Compara_Paralog?db=core;g=AT1G19740
AT1G19750	AT1G27840	92.46	0	864	http://plants.ensembl.org/Arabidopsis_thaliana/Gene/Compara_Paralog?db=core;g=AT1G19750
AT1G19780	AT1G15990	88.81	0	966	http://plants.ensembl.org/Arabidopsis_thaliana/Gene/Compara_Paralog?db=core;g=AT1G19780
AT1G19790	AT1G75520	63.13	7e-139	400	http://plants.ensembl.org/Arabidopsis_thaliana/Gene/Compara_Paralog?db=core;g=AT1G19790
AT1G19840	AT1G75590	81.82	1e-81	239	http://plants.ensembl.org/Arabidopsis_thaliana/Gene/Compara_Paralog?db=core;g=AT1G19840
AT1G19900	AT1G75620	70.38	0	827	http://plants.ensembl.org/Arabidopsis_thaliana/Gene/Compara_Paralog?db=core;g=AT1G19900
AT1G19910	AT4G34720	100	4e-91	263	http://plants.ensembl.org/Arabidopsis_thaliana/Gene/Compara_Paralog?db=core;g=AT1G19910
AT1G20030	AT1G75800	71.61	5e-157	444	http://plants.ensembl.org/Arabidopsis_thaliana/Gene/Compara_Paralog?db=core;g=AT1G20030
AT1G20080	AT2G20990	63.72	0	753	http://plants.ensembl.org/Arabidopsis_thaliana/Gene/Compara_Paralog?db=core;g=AT1G20080
AT1G20100	AT1G75860	52.38	5e-40	140	http://plants.ensembl.org/Arabidopsis_thaliana/Gene/Compara_Paralog?db=core;g=AT1G20100
AT1G20120	AT1G20132	57.49	2e-140	407	http://plants.ensembl.org/Arabidopsis_thaliana/Gene/Compara_Paralog?db=core;g=AT1G20120
AT1G20130	AT1G20132	58.11	4e-141	414	http://plants.ensembl.org/Arabidopsis_thaliana/Gene/Compara_Paralog?db=core;g=AT1G20130
AT1G20140	AT2G25700	90.8	9e-110	311	http://plants.ensembl.org/Arabidopsis_thaliana/Gene/Compara_Paralog?db=core;g=AT1G20140
AT1G20200	AT1G75990	91.6	0	890	http://plants.ensembl.org/Arabidopsis_thaliana/Gene/Compara_Paralog?db=core;g=AT1G20200
AT1G20260	AT1G76030	97.95	0	975	http://plants.ensembl.org/Arabidopsis_thaliana/Gene/Compara_Paralog?db=core;g=AT1G20260
AT1G20270	AT5G66060	65.84	8e-93	275	http://plants.ensembl.org/Arabidopsis_thaliana/Gene/Compara_Paralog?db=core;g=AT1G20270
AT1G20330	AT1G76090	83.01	0	652	http://plants.ensembl.org/Arabidopsis_thaliana/Gene/Compara_Paralog?db=core;g=AT1G20330
AT1G20370	AT1G76120	65.8	0	598	http://plants.ensembl.org/Arabidopsis_thaliana/Gene/Compara_Paralog?db=core;g=AT1G20370
AT1G20460	AT1G76185	92.45	1e-45	144	http://plants.ensembl.org/Arabidopsis_thaliana/Gene/Compara_Paralog?db=core;g=AT1G20460
AT1G20470	AT1G76190	56.64	5e-48	152	http://plants.ensembl.org/Arabidopsis_thaliana/Gene/Compara_Paralog?db=core;g=AT1G20470
AT1G20500	AT5G38120	71.95	0	758	http://plants.ensembl.org/Arabidopsis_thaliana/Gene/Compara_Paralog?db=core;g=AT1G20500
AT1G20520	AT1G76210	72.81	8e-112	322	http://plants.ensembl.org/Arabidopsis_thaliana/Gene/Compara_Paralog?db=core;g=AT1G20520
AT1G20540	AT1G76260	86.57	0	624	http://plants.ensembl.org/Arabidopsis_thaliana/Gene/Compara_Paralog?db=core;g=AT1G20540
AT1G20550	AT1G76270	80.07	0	957	http://plants.ensembl.org/Arabidopsis_thaliana/Gene/Compara_Paralog?db=core;g=AT1G20550
AT1G20580	AT1G76300	81.82	1e-66	199	http://plants.ensembl.org/Arabidopsis_thaliana/Gene/Compara_Paralog?db=core;g=AT1G20580
AT1G20610	AT1G76310	69.31	0	623	http://plants.ensembl.org/Arabidopsis_thaliana/Gene/Compara_Paralog?db=core;g=AT1G20610
AT1G20650	AT1G76370	75.47	0	581	http://plants.ensembl.org/Arabidopsis_thaliana/Gene/Compara_Paralog?db=core;g=AT1G20650
AT1G20693	AT1G20696	85.45	2e-59	181	http://plants.ensembl.org/Arabidopsis_thaliana/Gene/Compara_Paralog?db=core;g=AT1G20693
AT1G20720	AT1G20750	68.91	0	1628	http://plants.ensembl.org/Arabidopsis_thaliana/Gene/Compara_Paralog?db=core;g=AT1G20720
AT1G20730	AT1G20740	68.1	2e-101	298	http://plants.ensembl.org/Arabidopsis_thaliana/Gene/Compara_Paralog?db=core;g=AT1G20730
AT1G20823	AT1G76410	71.79	3e-86	254	http://plants.ensembl.org/Arabidopsis_thaliana/Gene/Compara_Paralog?db=core;g=AT1G20823
AT1G20860	AT1G76430	79.15	0	842	http://plants.ensembl.org/Arabidopsis_thaliana/Gene/Compara_Paralog?db=core;g=AT1G20860
AT1G20890	AT1G76480	75.14	9e-80	239	http://plants.ensembl.org/Arabidopsis_thaliana/Gene/Compara_Paralog?db=core;g=AT1G20890
AT1G20900	AT1G76500	68.09	7e-100	297	http://plants.ensembl.org/Arabidopsis_thaliana/Gene/Compara_Paralog?db=core;g=AT1G20900
AT1G20930	AT1G76540	88.93	0	578	http://plants.ensembl.org/Arabidopsis_thaliana/Gene/Compara_Paralog?db=core;g=AT1G20930
AT1G20940	AT1G20240	65.89	5e-143	421	http://plants.ensembl.org/Arabidopsis_thaliana/Gene/Compara_Paralog?db=core;g=AT1G20940
AT1G20950	AT1G76550	90.74	0	1155	http://plants.ensembl.org/Arabidopsis_thaliana/Gene/Compara_Paralog?db=core;g=AT1G20950
AT1G20960	AT2G42270	82.47	0	3692	http://plants.ensembl.org/Arabidopsis_thaliana/Gene/Compara_Paralog?db=core;g=AT1G20960
AT1G21000	AT1G76590	80.33	7e-143	402	http://plants.ensembl.org/Arabidopsis_thaliana/Gene/Compara_Paralog?db=core;g=AT1G21000
AT1G21080	AT1G76700	82.53	8e-173	486	http://plants.ensembl.org/Arabidopsis_thaliana/Gene/Compara_Paralog?db=core;g=AT1G21080
AT1G21140	AT3G43630	88.44	4e-118	336	http://plants.ensembl.org/Arabidopsis_thaliana/Gene/Compara_Paralog?db=core;g=AT1G21140
AT1G21170	AT1G76850	79.31	0	1751	http://plants.ensembl.org/Arabidopsis_thaliana/Gene/Compara_Paralog?db=core;g=AT1G21170
AT1G21190	AT1G76860	90.72	1e-58	176	http://plants.ensembl.org/Arabidopsis_thaliana/Gene/Compara_Paralog?db=core;g=AT1G21190
AT1G21200	AT1G76870	56.22	2e-142	415	http://plants.ensembl.org/Arabidopsis_thaliana/Gene/Compara_Paralog?db=core;g=AT1G21200
AT1G21320	AT1G76940	70.34	2e-62	195	http://plants.ensembl.org/Arabidopsis_thaliana/Gene/Compara_Paralog?db=core;g=AT1G21320
AT1G21410	AT1G77000	75.88	2e-140	401	http://plants.ensembl.org/Arabidopsis_thaliana/Gene/Compara_Paralog?db=core;g=AT1G21410
AT1G21540	AT1G21530	88.93	0	1025	http://plants.ensembl.org/Arabidopsis_thaliana/Gene/Compara_Paralog?db=core;g=AT1G21540
AT1G21610	AT1G77310	54.84	3e-171	504	http://plants.ensembl.org/Arabidopsis_thaliana/Gene/Compara_Paralog?db=core;g=AT1G21610
AT1G21680	AT1G21670	62.78	0	865	http://plants.ensembl.org/Arabidopsis_thaliana/Gene/Compara_Paralog?db=core;g=AT1G21680
AT1G21720	AT1G77440	96.08	5e-148	412	http://plants.ensembl.org/Arabidopsis_thaliana/Gene/Compara_Paralog?db=core;g=AT1G21720
AT1G21740	AT1G77500	64.27	0	1040	http://plants.ensembl.org/Arabidopsis_thaliana/Gene/Compara_Paralog?db=core;g=AT1G21740
AT1G21770	AT1G77540	79.17	2e-45	144	http://plants.ensembl.org/Arabidopsis_thaliana/Gene/Compara_Paralog?db=core;g=AT1G21770
AT1G21860	AT1G21850	84.17	0	962	http://plants.ensembl.org/Arabidopsis_thaliana/Gene/Compara_Paralog?db=core;g=AT1G21860
AT1G21864	AT1G21866	94.62	6e-60	179	http://plants.ensembl.org/Arabidopsis_thaliana/Gene/Compara_Paralog?db=core;g=AT1G21864
AT1G21870	AT1G77610	91.23	0	632	http://plants.ensembl.org/Arabidopsis_thaliana/Gene/Compara_Paralog?db=core;g=AT1G21870
AT1G21925	AT1G21928	96	3e-68	201	http://plants.ensembl.org/Arabidopsis_thaliana/Gene/Compara_Paralog?db=core;g=AT1G21925
AT1G21980	AT1G77740	87.37	0	1347	http://plants.ensembl.org/Arabidopsis_thaliana/Gene/Compara_Paralog?db=core;g=AT1G21980
AT1G22000	AT1G26890	74.12	1e-104	315	http://plants.ensembl.org/Arabidopsis_thaliana/Gene/Compara_Paralog?db=core;g=AT1G22000
AT1G22020	AT1G36370	72.68	0	878	http://plants.ensembl.org/Arabidopsis_thaliana/Gene/Compara_Paralog?db=core;g=AT1G22020
AT1G22030	AT1G77855	69.32	3e-154	437	http://plants.ensembl.org/Arabidopsis_thaliana/Gene/Compara_Paralog?db=core;g=AT1G22030
AT1G22050	AT1G77870	70.59	1e-58	178	http://plants.ensembl.org/Arabidopsis_thaliana/Gene/Compara_Paralog?db=core;g=AT1G22050
AT1G22070	AT1G77920	72.06	0	559	http://plants.ensembl.org/Arabidopsis_thaliana/Gene/Compara_Paralog?db=core;g=AT1G22070
AT1G22130	AT1G77980	73.12	7e-170	478	http://plants.ensembl.org/Arabidopsis_thaliana/Gene/Compara_Paralog?db=core;g=AT1G22130
AT1G22160	AT1G78020	56.63	9e-56	173	http://plants.ensembl.org/Arabidopsis_thaliana/Gene/Compara_Paralog?db=core;g=AT1G22160
AT1G22170	AT1G78050	76.13	0	506	http://plants.ensembl.org/Arabidopsis_thaliana/Gene/Compara_Paralog?db=core;g=AT1G22170
AT1G22220	AT1G78100	64.09	6e-141	404	http://plants.ensembl.org/Arabidopsis_thaliana/Gene/Compara_Paralog?db=core;g=AT1G22220
AT1G22240	AT1G78160	78.93	0	577	http://plants.ensembl.org/Arabidopsis_thaliana/Gene/Compara_Paralog?db=core;g=AT1G22240
AT1G22260	AT1G22275	89.16	0	1130	http://plants.ensembl.org/Arabidopsis_thaliana/Gene/Compara_Paralog?db=core;g=AT1G22260
AT1G22330	AT1G78260	71.85	5e-95	283	http://plants.ensembl.org/Arabidopsis_thaliana/Gene/Compara_Paralog?db=core;g=AT1G22330
AT1G22360	AT1G22370	78.51	0	778	http://plants.ensembl.org/Arabidopsis_thaliana/Gene/Compara_Paralog?db=core;g=AT1G22360
AT1G22430	AT4G22110	83.03	0	669	http://plants.ensembl.org/Arabidopsis_thaliana/Gene/Compara_Paralog?db=core;g=AT1G22430
AT1G22430	AT1G22440	79.12	0	644	http://plants.ensembl.org/Arabidopsis_thaliana/Gene/Compara_Paralog?db=core;g=AT1G22430
AT1G22460	AT5G64600	59.53	0	543	http://plants.ensembl.org/Arabidopsis_thaliana/Gene/Compara_Paralog?db=core;g=AT1G22460
AT1G22480	AT1G72230	61.58	1e-59	185	http://plants.ensembl.org/Arabidopsis_thaliana/Gene/Compara_Paralog?db=core;g=AT1G22480
AT1G22500	AT1G72200	65.92	3e-154	443	http://plants.ensembl.org/Arabidopsis_thaliana/Gene/Compara_Paralog?db=core;g=AT1G22500
AT1G22510	AT1G72175	88.08	7e-81	239	http://plants.ensembl.org/Arabidopsis_thaliana/Gene/Compara_Paralog?db=core;g=AT1G22510
AT1G22520	AT1G72170	76.29	1e-44	144	http://plants.ensembl.org/Arabidopsis_thaliana/Gene/Compara_Paralog?db=core;g=AT1G22520
AT1G22540	AT1G72140	60.54	0	671	http://plants.ensembl.org/Arabidopsis_thaliana/Gene/Compara_Paralog?db=core;g=AT1G22540
AT1G22600	AT1G72100	56.08	5e-90	281	http://plants.ensembl.org/Arabidopsis_thaliana/Gene/Compara_Paralog?db=core;g=AT1G22600
AT1G22760	AT1G71770	72.55	0	942	http://plants.ensembl.org/Arabidopsis_thaliana/Gene/Compara_Paralog?db=core;g=AT1G22760
AT1G22810	AT1G71520	65.71	2e-60	184	http://plants.ensembl.org/Arabidopsis_thaliana/Gene/Compara_Paralog?db=core;g=AT1G22810
AT1G22880	AT1G71380	89.47	0	733	http://plants.ensembl.org/Arabidopsis_thaliana/Gene/Compara_Paralog?db=core;g=AT1G22880
AT1G22910	AT1G33470	51.49	2e-58	187	http://plants.ensembl.org/Arabidopsis_thaliana/Gene/Compara_Paralog?db=core;g=AT1G22910
AT1G22950	AT3G18210	57.65	1e-154	444	http://plants.ensembl.org/Arabidopsis_thaliana/Gene/Compara_Paralog?db=core;g=AT1G22950
AT1G22970	AT1G71150	69.9	1e-145	416	http://plants.ensembl.org/Arabidopsis_thaliana/Gene/Compara_Paralog?db=core;g=AT1G22970
AT1G22985	AT1G71130	63.64	4e-61	187	http://plants.ensembl.org/Arabidopsis_thaliana/Gene/Compara_Paralog?db=core;g=AT1G22985
AT1G23050	AT1G70985	56.55	2e-32	113	http://plants.ensembl.org/Arabidopsis_thaliana/Gene/Compara_Paralog?db=core;g=AT1G23050
AT1G23110	AT1G70900	81.05	4e-150	421	http://plants.ensembl.org/Arabidopsis_thaliana/Gene/Compara_Paralog?db=core;g=AT1G23110
AT1G23150	AT1G70780	78.32	2e-73	218	http://plants.ensembl.org/Arabidopsis_thaliana/Gene/Compara_Paralog?db=core;g=AT1G23150
AT1G23190	AT1G70730	90.58	0	1102	http://plants.ensembl.org/Arabidopsis_thaliana/Gene/Compara_Paralog?db=core;g=AT1G23190
AT1G23340	AT1G70550	85.07	0	694	http://plants.ensembl.org/Arabidopsis_thaliana/Gene/Compara_Paralog?db=core;g=AT1G23340
AT1G23350	AT1G70540	57.14	2e-59	183	http://plants.ensembl.org/Arabidopsis_thaliana/Gene/Compara_Paralog?db=core;g=AT1G23350
AT1G23380	AT1G70510	71.08	4e-161	455	http://plants.ensembl.org/Arabidopsis_thaliana/Gene/Compara_Paralog?db=core;g=AT1G23380
AT1G23465	AT1G29960	92.31	2e-117	331	http://plants.ensembl.org/Arabidopsis_thaliana/Gene/Compara_Paralog?db=core;g=AT1G23465
AT1G23490	AT5G14670	97.79	3e-131	367	http://plants.ensembl.org/Arabidopsis_thaliana/Gene/Compara_Paralog?db=core;g=AT1G23490
AT1G23500	AT1G73610	68.1	9e-167	471	http://plants.ensembl.org/Arabidopsis_thaliana/Gene/Compara_Paralog?db=core;g=AT1G23500
AT1G23510	AT1G23520	55.25	6e-59	183	http://plants.ensembl.org/Arabidopsis_thaliana/Gene/Compara_Paralog?db=core;g=AT1G23510
AT1G23530	AT1G70470	74.07	4e-32	114	http://plants.ensembl.org/Arabidopsis_thaliana/Gene/Compara_Paralog?db=core;g=AT1G23530
AT1G23540	AT1G70460	76.18	0	823	http://plants.ensembl.org/Arabidopsis_thaliana/Gene/Compara_Paralog?db=core;g=AT1G23540
AT1G23550	AT1G70440	62.34	3e-142	406	http://plants.ensembl.org/Arabidopsis_thaliana/Gene/Compara_Paralog?db=core;g=AT1G23550
AT1G23600	AT1G23570	51.47	1e-86	261	http://plants.ensembl.org/Arabidopsis_thaliana/Gene/Compara_Paralog?db=core;g=AT1G23600
AT1G23730	AT1G70410	75.19	2e-146	412	http://plants.ensembl.org/Arabidopsis_thaliana/Gene/Compara_Paralog?db=core;g=AT1G23730
AT1G23760	AT1G70370	79.59	0	1030	http://plants.ensembl.org/Arabidopsis_thaliana/Gene/Compara_Paralog?db=core;g=AT1G23760
AT1G23770	AT1G23780	70.67	2e-124	368	http://plants.ensembl.org/Arabidopsis_thaliana/Gene/Compara_Paralog?db=core;g=AT1G23770
AT1G23790	AT1G70340	65.56	0	649	http://plants.ensembl.org/Arabidopsis_thaliana/Gene/Compara_Paralog?db=core;g=AT1G23790
AT1G23810	AT1G27270	68.05	8e-106	308	http://plants.ensembl.org/Arabidopsis_thaliana/Gene/Compara_Paralog?db=core;g=AT1G23810
AT1G23820	AT1G70310	86.14	0	595	http://plants.ensembl.org/Arabidopsis_thaliana/Gene/Compara_Paralog?db=core;g=AT1G23820
AT1G23840	AT1G23850	57.47	8e-126	367	http://plants.ensembl.org/Arabidopsis_thaliana/Gene/Compara_Paralog?db=core;g=AT1G23840
AT1G23965	AT1G70270	54.81	7e-29	101	http://plants.ensembl.org/Arabidopsis_thaliana/Gene/Compara_Paralog?db=core;g=AT1G23965
AT1G23970	AT1G23950	83.07	0	644	http://plants.ensembl.org/Arabidopsis_thaliana/Gene/Compara_Paralog?db=core;g=AT1G23970
AT1G24000	AT1G23910	75.34	5e-35	116	http://plants.ensembl.org/Arabidopsis_thaliana/Gene/Compara_Paralog?db=core;g=AT1G24000
AT1G24050	AT1G70220	53.97	2e-63	195	http://plants.ensembl.org/Arabidopsis_thaliana/Gene/Compara_Paralog?db=core;g=AT1G24050
AT1G24090	AT5G51080	70.42	2e-160	454	http://plants.ensembl.org/Arabidopsis_thaliana/Gene/Compara_Paralog?db=core;g=AT1G24090
AT1G24130	AT5G50120	52.72	3e-122	362	http://plants.ensembl.org/Arabidopsis_thaliana/Gene/Compara_Paralog?db=core;g=AT1G24130
AT1G24160	AT1G70100	52.95	8e-139	412	http://plants.ensembl.org/Arabidopsis_thaliana/Gene/Compara_Paralog?db=core;g=AT1G24160
AT1G24180	AT1G59900	81.27	0	664	http://plants.ensembl.org/Arabidopsis_thaliana/Gene/Compara_Paralog?db=core;g=AT1G24180
AT1G24190	AT1G70060	67.45	0	1737	http://plants.ensembl.org/Arabidopsis_thaliana/Gene/Compara_Paralog?db=core;g=AT1G24190
AT1G24300	AT1G27430	83.95	0	2172	http://plants.ensembl.org/Arabidopsis_thaliana/Gene/Compara_Paralog?db=core;g=AT1G24300
AT1G24350	AT1G67600	84.83	3e-90	261	http://plants.ensembl.org/Arabidopsis_thaliana/Gene/Compara_Paralog?db=core;g=AT1G24350
AT1G24380	AT4G10230	98.17	0	555	http://plants.ensembl.org/Arabidopsis_thaliana/Gene/Compara_Paralog?db=core;g=AT1G24380
AT1G24480	AT4G24805	72.45	5e-103	301	http://plants.ensembl.org/Arabidopsis_thaliana/Gene/Compara_Paralog?db=core;g=AT1G24480
AT1G24485	AT3G46280	52.69	2e-117	355	http://plants.ensembl.org/Arabidopsis_thaliana/Gene/Compara_Paralog?db=core;g=AT1G24485
AT1G24540	AT3G26125	60.19	0	658	http://plants.ensembl.org/Arabidopsis_thaliana/Gene/Compara_Paralog?db=core;g=AT1G24540
AT1G25220	AT5G57890	90.22	0	503	http://plants.ensembl.org/Arabidopsis_thaliana/Gene/Compara_Paralog?db=core;g=AT1G25220
AT1G25240	AT1G68110	66.07	3e-172	488	http://plants.ensembl.org/Arabidopsis_thaliana/Gene/Compara_Paralog?db=core;g=AT1G25240
AT1G25270	AT1G68170	57.02	1e-141	408	http://plants.ensembl.org/Arabidopsis_thaliana/Gene/Compara_Paralog?db=core;g=AT1G25270
AT1G25510	AT3G18490	56.41	0	530	http://plants.ensembl.org/Arabidopsis_thaliana/Gene/Compara_Paralog?db=core;g=AT1G25510
AT1G26120	AT3G02410	70.15	5e-169	484	http://plants.ensembl.org/Arabidopsis_thaliana/Gene/Compara_Paralog?db=core;g=AT1G26120
AT1G26300	AT1G69030	75.55	3e-156	442	http://plants.ensembl.org/Arabidopsis_thaliana/Gene/Compara_Paralog?db=core;g=AT1G26300
AT1G26355	AT1G69230	69.37	7e-47	147	http://plants.ensembl.org/Arabidopsis_thaliana/Gene/Compara_Paralog?db=core;g=AT1G26355
AT1G26360	AT1G69240	77.68	0	624	http://plants.ensembl.org/Arabidopsis_thaliana/Gene/Compara_Paralog?db=core;g=AT1G26360
AT1G26390	AT1G26420	83.96	0	905	http://plants.ensembl.org/Arabidopsis_thaliana/Gene/Compara_Paralog?db=core;g=AT1G26390
AT1G26540	AT2G47230	57.82	0	781	http://plants.ensembl.org/Arabidopsis_thaliana/Gene/Compara_Paralog?db=core;g=AT1G26540
AT1G26560	AT5G54570	60.5	0	625	http://plants.ensembl.org/Arabidopsis_thaliana/Gene/Compara_Paralog?db=core;g=AT1G26560
AT1G26600	AT1G69320	61.26	4e-34	115	http://plants.ensembl.org/Arabidopsis_thaliana/Gene/Compara_Paralog?db=core;g=AT1G26600
AT1G26665	AT5G41910	76.32	5e-101	291	http://plants.ensembl.org/Arabidopsis_thaliana/Gene/Compara_Paralog?db=core;g=AT1G26665
AT1G26720	AT1G26710	80.36	1e-92	268	http://plants.ensembl.org/Arabidopsis_thaliana/Gene/Compara_Paralog?db=core;g=AT1G26720
AT1G26740	AT1G69485	89.47	1e-31	108	http://plants.ensembl.org/Arabidopsis_thaliana/Gene/Compara_Paralog?db=core;g=AT1G26740
AT1G26770	AT2G03090	80.88	2e-151	424	http://plants.ensembl.org/Arabidopsis_thaliana/Gene/Compara_Paralog?db=core;g=AT1G26770
AT1G26780	AT1G69560	57.43	7e-101	303	http://plants.ensembl.org/Arabidopsis_thaliana/Gene/Compara_Paralog?db=core;g=AT1G26780
AT1G26780	AT5G17800	79.44	1e-58	193	http://plants.ensembl.org/Arabidopsis_thaliana/Gene/Compara_Paralog?db=core;g=AT1G26780
AT1G26780	AT3G29020	72.27	2e-59	195	http://plants.ensembl.org/Arabidopsis_thaliana/Gene/Compara_Paralog?db=core;g=AT1G26780
AT1G26795	AT1G26799	63.76	4e-67	202	http://plants.ensembl.org/Arabidopsis_thaliana/Gene/Compara_Paralog?db=core;g=AT1G26795
AT1G26797	AT1G26798	82.86	3e-86	250	http://plants.ensembl.org/Arabidopsis_thaliana/Gene/Compara_Paralog?db=core;g=AT1G26797
AT1G26830	AT1G69670	88.11	0	1362	http://plants.ensembl.org/Arabidopsis_thaliana/Gene/Compara_Paralog?db=core;g=AT1G26830
AT1G26880	AT1G69620	98.32	2e-80	234	http://plants.ensembl.org/Arabidopsis_thaliana/Gene/Compara_Paralog?db=core;g=AT1G26880
AT1G26910	AT1G66580	94.02	5e-126	356	http://plants.ensembl.org/Arabidopsis_thaliana/Gene/Compara_Paralog?db=core;g=AT1G26910
AT1G26920	AT1G69760	59.46	1e-48	157	http://plants.ensembl.org/Arabidopsis_thaliana/Gene/Compara_Paralog?db=core;g=AT1G26920
AT1G27000	AT2G02730	50.19	9e-90	270	http://plants.ensembl.org/Arabidopsis_thaliana/Gene/Compara_Paralog?db=core;g=AT1G27000
AT1G27135	AT1G10717	54.22	4e-25	90.1	http://plants.ensembl.org/Arabidopsis_thaliana/Gene/Compara_Paralog?db=core;g=AT1G27135
AT1G27150	AT1G27110	61.92	3e-162	465	http://plants.ensembl.org/Arabidopsis_thaliana/Gene/Compara_Paralog?db=core;g=AT1G27150
AT1G27190	AT1G69990	75.34	0	895	http://plants.ensembl.org/Arabidopsis_thaliana/Gene/Compara_Paralog?db=core;g=AT1G27190
AT1G27190	AT3G28450	58.64	0	683	http://plants.ensembl.org/Arabidopsis_thaliana/Gene/Compara_Paralog?db=core;g=AT1G27190
AT1G27310	AT1G27970	83.9	3e-70	208	http://plants.ensembl.org/Arabidopsis_thaliana/Gene/Compara_Paralog?db=core;g=AT1G27310
AT1G27360	AT1G27370	81.05	0	528	http://plants.ensembl.org/Arabidopsis_thaliana/Gene/Compara_Paralog?db=core;g=AT1G27360
AT1G27400	AT1G67430	97.14	2e-126	354	http://plants.ensembl.org/Arabidopsis_thaliana/Gene/Compara_Paralog?db=core;g=AT1G27400
AT1G27440	AT5G61840	86.27	0	750	http://plants.ensembl.org/Arabidopsis_thaliana/Gene/Compara_Paralog?db=core;g=AT1G27440
AT1G27470	AT4G07410	75.4	0	1234	http://plants.ensembl.org/Arabidopsis_thaliana/Gene/Compara_Paralog?db=core;g=AT1G27470
AT1G27500	AT4G10840	56.99	0	543	http://plants.ensembl.org/Arabidopsis_thaliana/Gene/Compara_Paralog?db=core;g=AT1G27500
AT1G27650	AT5G42820	78.42	6e-142	403	http://plants.ensembl.org/Arabidopsis_thaliana/Gene/Compara_Paralog?db=core;g=AT1G27650
AT1G27740	AT5G43175	57.36	8e-88	261	http://plants.ensembl.org/Arabidopsis_thaliana/Gene/Compara_Paralog?db=core;g=AT1G27740
AT1G27770	AT4G37640	78.31	0	1496	http://plants.ensembl.org/Arabidopsis_thaliana/Gene/Compara_Paralog?db=core;g=AT1G27770
AT1G27820	AT1G27890	92.11	0	521	http://plants.ensembl.org/Arabidopsis_thaliana/Gene/Compara_Paralog?db=core;g=AT1G27820
AT1G27940	AT1G28010	89.66	0	2226	http://plants.ensembl.org/Arabidopsis_thaliana/Gene/Compara_Paralog?db=core;g=AT1G27940
AT1G28040	AT2G46494	61.39	2e-117	344	http://plants.ensembl.org/Arabidopsis_thaliana/Gene/Compara_Paralog?db=core;g=AT1G28040
AT1G28070	AT2G33510	63.3	8e-61	188	http://plants.ensembl.org/Arabidopsis_thaliana/Gene/Compara_Paralog?db=core;g=AT1G28070
AT1G28090	AT5G23690	52.13	7e-159	463	http://plants.ensembl.org/Arabidopsis_thaliana/Gene/Compara_Paralog?db=core;g=AT1G28090
AT1G28220	AT2G33750	62.29	1e-155	442	http://plants.ensembl.org/Arabidopsis_thaliana/Gene/Compara_Paralog?db=core;g=AT1G28220
AT1G28230	AT2G33750	64.89	1e-153	438	http://plants.ensembl.org/Arabidopsis_thaliana/Gene/Compara_Paralog?db=core;g=AT1G28230
AT1G28240	AT1G53040	54.75	0	541	http://plants.ensembl.org/Arabidopsis_thaliana/Gene/Compara_Paralog?db=core;g=AT1G28240
AT1G28270	AT2G33775	80.65	5e-51	158	http://plants.ensembl.org/Arabidopsis_thaliana/Gene/Compara_Paralog?db=core;g=AT1G28270
AT1G28305	AT1G28306	62.32	4e-59	181	http://plants.ensembl.org/Arabidopsis_thaliana/Gene/Compara_Paralog?db=core;g=AT1G28305
AT1G28395	AT2G33847	72.53	1e-38	125	http://plants.ensembl.org/Arabidopsis_thaliana/Gene/Compara_Paralog?db=core;g=AT1G28395
AT1G28450	AT1G28460	88.65	7e-111	316	http://plants.ensembl.org/Arabidopsis_thaliana/Gene/Compara_Paralog?db=core;g=AT1G28450
AT1G28580	AT1G28590	75.07	0	596	http://plants.ensembl.org/Arabidopsis_thaliana/Gene/Compara_Paralog?db=core;g=AT1G28580
AT1G28670	AT1G28660	89.32	0	699	http://plants.ensembl.org/Arabidopsis_thaliana/Gene/Compara_Paralog?db=core;g=AT1G28670
AT1G28700	AT1G28710	83.63	0	576	http://plants.ensembl.org/Arabidopsis_thaliana/Gene/Compara_Paralog?db=core;g=AT1G28700
AT1G28960	AT2G33980	75.59	3e-139	397	http://plants.ensembl.org/Arabidopsis_thaliana/Gene/Compara_Paralog?db=core;g=AT1G28960
AT1G29030	AT2G34040	74.43	0	770	http://plants.ensembl.org/Arabidopsis_thaliana/Gene/Compara_Paralog?db=core;g=AT1G29030
AT1G29090	AT2G34080	73.2	0	531	http://plants.ensembl.org/Arabidopsis_thaliana/Gene/Compara_Paralog?db=core;g=AT1G29090
AT1G29140	AT5G45880	72.94	1e-84	248	http://plants.ensembl.org/Arabidopsis_thaliana/Gene/Compara_Paralog?db=core;g=AT1G29140
AT1G29160	AT2G34140	77.53	9e-91	264	http://plants.ensembl.org/Arabidopsis_thaliana/Gene/Compara_Paralog?db=core;g=AT1G29160
AT1G29240	AT2G34170	57.67	6e-135	405	http://plants.ensembl.org/Arabidopsis_thaliana/Gene/Compara_Paralog?db=core;g=AT1G29240
AT1G29250	AT2G34160	93.08	2e-84	244	http://plants.ensembl.org/Arabidopsis_thaliana/Gene/Compara_Paralog?db=core;g=AT1G29250
AT1G29350	AT1G29370	98.38	0	1367	http://plants.ensembl.org/Arabidopsis_thaliana/Gene/Compara_Paralog?db=core;g=AT1G29350
AT1G29430	AT5G27780	91.55	2e-85	248	http://plants.ensembl.org/Arabidopsis_thaliana/Gene/Compara_Paralog?db=core;g=AT1G29430
AT1G29510	AT5G27780	82.64	8e-75	221	http://plants.ensembl.org/Arabidopsis_thaliana/Gene/Compara_Paralog?db=core;g=AT1G29510
AT1G29520	AT5G46530	73.89	2e-82	241	http://plants.ensembl.org/Arabidopsis_thaliana/Gene/Compara_Paralog?db=core;g=AT1G29520
AT1G29550	AT1G29590	95	9e-173	478	http://plants.ensembl.org/Arabidopsis_thaliana/Gene/Compara_Paralog?db=core;g=AT1G29550
AT1G29660	AT5G45670	66.57	7e-179	503	http://plants.ensembl.org/Arabidopsis_thaliana/Gene/Compara_Paralog?db=core;g=AT1G29660
AT1G29680	AT5G45690	56.47	1e-96	284	http://plants.ensembl.org/Arabidopsis_thaliana/Gene/Compara_Paralog?db=core;g=AT1G29680
AT1G29740	AT1G29730	83.33	0	1500	http://plants.ensembl.org/Arabidopsis_thaliana/Gene/Compara_Paralog?db=core;g=AT1G29740
AT1G29760	AT2G34380	55.13	2e-165	481	http://plants.ensembl.org/Arabidopsis_thaliana/Gene/Compara_Paralog?db=core;g=AT1G29760
AT1G29780	AT1G29770	64.04	2e-97	286	http://plants.ensembl.org/Arabidopsis_thaliana/Gene/Compara_Paralog?db=core;g=AT1G29780
AT1G29820	AT1G29830	88.1	0	956	http://plants.ensembl.org/Arabidopsis_thaliana/Gene/Compara_Paralog?db=core;g=AT1G29820
AT1G29930	AT2G34420	97.38	0	523	http://plants.ensembl.org/Arabidopsis_thaliana/Gene/Compara_Paralog?db=core;g=AT1G29930
AT1G29962	AT1G28460	82.7	8e-106	303	http://plants.ensembl.org/Arabidopsis_thaliana/Gene/Compara_Paralog?db=core;g=AT1G29962
AT1G30010	AT5G46920	53.44	0	719	http://plants.ensembl.org/Arabidopsis_thaliana/Gene/Compara_Paralog?db=core;g=AT1G30010
AT1G30040	AT2G34555	65.22	9e-121	350	http://plants.ensembl.org/Arabidopsis_thaliana/Gene/Compara_Paralog?db=core;g=AT1G30040
AT1G30050	AT5G01970	61.07	4e-90	274	http://plants.ensembl.org/Arabidopsis_thaliana/Gene/Compara_Paralog?db=core;g=AT1G30050
AT1G30080	AT4G18340	63.52	0	516	http://plants.ensembl.org/Arabidopsis_thaliana/Gene/Compara_Paralog?db=core;g=AT1G30080
AT1G30120	AT2G34590	91.73	0	769	http://plants.ensembl.org/Arabidopsis_thaliana/Gene/Compara_Paralog?db=core;g=AT1G30120
AT1G30230	AT2G18110	93.51	1e-140	395	http://plants.ensembl.org/Arabidopsis_thaliana/Gene/Compara_Paralog?db=core;g=AT1G30230
AT1G30270	AT1G01140	69.39	0	661	http://plants.ensembl.org/Arabidopsis_thaliana/Gene/Compara_Paralog?db=core;g=AT1G30270
AT1G30330	AT5G37020	52.11	0	687	http://plants.ensembl.org/Arabidopsis_thaliana/Gene/Compara_Paralog?db=core;g=AT1G30330
AT1G30440	AT5G03250	53.29	0	643	http://plants.ensembl.org/Arabidopsis_thaliana/Gene/Compara_Paralog?db=core;g=AT1G30440
AT1G30473	AT4G23882	56	1e-22	92	http://plants.ensembl.org/Arabidopsis_thaliana/Gene/Compara_Paralog?db=core;g=AT1G30473
AT1G30475	AT1G56200	71.43	4e-25	94.7	http://plants.ensembl.org/Arabidopsis_thaliana/Gene/Compara_Paralog?db=core;g=AT1G30475
AT1G30510	AT4G05390	88.33	0	600	http://plants.ensembl.org/Arabidopsis_thaliana/Gene/Compara_Paralog?db=core;g=AT1G30510
AT1G30620	AT4G20460	82.64	0	719	http://plants.ensembl.org/Arabidopsis_thaliana/Gene/Compara_Paralog?db=core;g=AT1G30620
AT1G30630	AT2G34840	87.38	5e-142	400	http://plants.ensembl.org/Arabidopsis_thaliana/Gene/Compara_Paralog?db=core;g=AT1G30630
AT1G30650	AT2G34830	62.23	2e-149	434	http://plants.ensembl.org/Arabidopsis_thaliana/Gene/Compara_Paralog?db=core;g=AT1G30650
AT1G30670	AT2G34820	57.25	4e-83	252	http://plants.ensembl.org/Arabidopsis_thaliana/Gene/Compara_Paralog?db=core;g=AT1G30670
AT1G30710	AT1G34575	86.06	0	924	http://plants.ensembl.org/Arabidopsis_thaliana/Gene/Compara_Paralog?db=core;g=AT1G30710
AT1G30720	AT1G30730	80.83	0	855	http://plants.ensembl.org/Arabidopsis_thaliana/Gene/Compara_Paralog?db=core;g=AT1G30720
AT1G30810	AT2G34880	66.02	0	1042	http://plants.ensembl.org/Arabidopsis_thaliana/Gene/Compara_Paralog?db=core;g=AT1G30810
AT1G30850	AT2G34910	64.59	3e-126	364	http://plants.ensembl.org/Arabidopsis_thaliana/Gene/Compara_Paralog?db=core;g=AT1G30850
AT1G30860	AT2G34920	50.47	0	577	http://plants.ensembl.org/Arabidopsis_thaliana/Gene/Compara_Paralog?db=core;g=AT1G30860
AT1G30890	AT3G59500	87.31	2e-175	487	http://plants.ensembl.org/Arabidopsis_thaliana/Gene/Compara_Paralog?db=core;g=AT1G30890
AT1G30910	AT5G44720	60.78	1e-137	394	http://plants.ensembl.org/Arabidopsis_thaliana/Gene/Compara_Paralog?db=core;g=AT1G30910
AT1G30920	AT1G33020	50.51	2e-112	342	http://plants.ensembl.org/Arabidopsis_thaliana/Gene/Compara_Paralog?db=core;g=AT1G30920
AT1G30972	AT1G30974	88.61	1e-47	147	http://plants.ensembl.org/Arabidopsis_thaliana/Gene/Compara_Paralog?db=core;g=AT1G30972
AT1G31130	AT5G44860	70.72	5e-158	447	http://plants.ensembl.org/Arabidopsis_thaliana/Gene/Compara_Paralog?db=core;g=AT1G31130
AT1G31280	AT1G31290	70.69	0	1280	http://plants.ensembl.org/Arabidopsis_thaliana/Gene/Compara_Paralog?db=core;g=AT1G31280
AT1G31310	AT2G35640	56.99	2e-110	329	http://plants.ensembl.org/Arabidopsis_thaliana/Gene/Compara_Paralog?db=core;g=AT1G31310
AT1G31320	AT2G30130	67.8	7e-57	178	http://plants.ensembl.org/Arabidopsis_thaliana/Gene/Compara_Paralog?db=core;g=AT1G31320
AT1G31340	AT2G35635	98.69	6e-105	298	http://plants.ensembl.org/Arabidopsis_thaliana/Gene/Compara_Paralog?db=core;g=AT1G31340
AT1G31390	AT1G31400	70.11	2e-128	367	http://plants.ensembl.org/Arabidopsis_thaliana/Gene/Compara_Paralog?db=core;g=AT1G31390
AT1G31420	AT2G35620	82.2	0	987	http://plants.ensembl.org/Arabidopsis_thaliana/Gene/Compara_Paralog?db=core;g=AT1G31420
AT1G31450	AT2G35615	76	0	671	http://plants.ensembl.org/Arabidopsis_thaliana/Gene/Compara_Paralog?db=core;g=AT1G31450
AT1G31550	AT1G28590	72.66	0	591	http://plants.ensembl.org/Arabidopsis_thaliana/Gene/Compara_Paralog?db=core;g=AT1G31550
AT1G31630	AT1G31640	59.93	2e-96	295	http://plants.ensembl.org/Arabidopsis_thaliana/Gene/Compara_Paralog?db=core;g=AT1G31630
AT1G31690	AT1G31710	79.3	0	1132	http://plants.ensembl.org/Arabidopsis_thaliana/Gene/Compara_Paralog?db=core;g=AT1G31690
AT1G31740	AT5G20710	59.68	0	778	http://plants.ensembl.org/Arabidopsis_thaliana/Gene/Compara_Paralog?db=core;g=AT1G31740
AT1G31760	AT2G35605	59.26	5e-43	137	http://plants.ensembl.org/Arabidopsis_thaliana/Gene/Compara_Paralog?db=core;g=AT1G31760
AT1G31770	AT4G27420	54.68	0	634	http://plants.ensembl.org/Arabidopsis_thaliana/Gene/Compara_Paralog?db=core;g=AT1G31770
AT1G31810	AT5G58160	59.96	2e-158	509	http://plants.ensembl.org/Arabidopsis_thaliana/Gene/Compara_Paralog?db=core;g=AT1G31810
AT1G31814	AT5G16320	53.78	2e-154	449	http://plants.ensembl.org/Arabidopsis_thaliana/Gene/Compara_Paralog?db=core;g=AT1G31814
AT1G31850	AT4G19120	73.66	0	819	http://plants.ensembl.org/Arabidopsis_thaliana/Gene/Compara_Paralog?db=core;g=AT1G31850
AT1G31880	AT2G35600	75.86	0	526	http://plants.ensembl.org/Arabidopsis_thaliana/Gene/Compara_Paralog?db=core;g=AT1G31880
AT1G31930	AT2G23460	50.39	0	724	http://plants.ensembl.org/Arabidopsis_thaliana/Gene/Compara_Paralog?db=core;g=AT1G31930
AT1G31940	AT2G35585	72.55	5e-65	197	http://plants.ensembl.org/Arabidopsis_thaliana/Gene/Compara_Paralog?db=core;g=AT1G31940
AT1G32150	AT2G35530	73.87	0	542	http://plants.ensembl.org/Arabidopsis_thaliana/Gene/Compara_Paralog?db=core;g=AT1G32150
AT1G32170	AT4G18990	68.15	2e-158	450	http://plants.ensembl.org/Arabidopsis_thaliana/Gene/Compara_Paralog?db=core;g=AT1G32170
AT1G32210	AT2G35520	95.65	3e-76	223	http://plants.ensembl.org/Arabidopsis_thaliana/Gene/Compara_Paralog?db=core;g=AT1G32210
AT1G32230	AT2G35510	63.75	0	705	http://plants.ensembl.org/Arabidopsis_thaliana/Gene/Compara_Paralog?db=core;g=AT1G32230
AT1G32260	AT2G35480	64.53	1e-86	255	http://plants.ensembl.org/Arabidopsis_thaliana/Gene/Compara_Paralog?db=core;g=AT1G32260
AT1G32280	AT5G56480	78.57	1e-58	177	http://plants.ensembl.org/Arabidopsis_thaliana/Gene/Compara_Paralog?db=core;g=AT1G32280
AT1G32300	AT5G56490	85.99	0	1030	http://plants.ensembl.org/Arabidopsis_thaliana/Gene/Compara_Paralog?db=core;g=AT1G32300
AT1G32375	AT5G56390	56.67	2e-155	448	http://plants.ensembl.org/Arabidopsis_thaliana/Gene/Compara_Paralog?db=core;g=AT1G32375
AT1G32380	AT2G35390	84.84	0	588	http://plants.ensembl.org/Arabidopsis_thaliana/Gene/Compara_Paralog?db=core;g=AT1G32380
AT1G32450	AT4G21680	67.07	0	778	http://plants.ensembl.org/Arabidopsis_thaliana/Gene/Compara_Paralog?db=core;g=AT1G32450
AT1G32470	AT2G35370	93.37	2e-100	288	http://plants.ensembl.org/Arabidopsis_thaliana/Gene/Compara_Paralog?db=core;g=AT1G32470
AT1G32530	AT2G35330	66.48	0	885	http://plants.ensembl.org/Arabidopsis_thaliana/Gene/Compara_Paralog?db=core;g=AT1G32530
AT1G32580	AT2G35240	81.03	5e-142	399	http://plants.ensembl.org/Arabidopsis_thaliana/Gene/Compara_Paralog?db=core;g=AT1G32580
AT1G32690	AT2G35200	54.5	2e-63	196	http://plants.ensembl.org/Arabidopsis_thaliana/Gene/Compara_Paralog?db=core;g=AT1G32690
AT1G32750	AT3G19040	72.63	0	2536	http://plants.ensembl.org/Arabidopsis_thaliana/Gene/Compara_Paralog?db=core;g=AT1G32750
AT1G32760	AT4G10630	58	3e-111	328	http://plants.ensembl.org/Arabidopsis_thaliana/Gene/Compara_Paralog?db=core;g=AT1G32760
AT1G32790	AT4G10610	73.9	2e-169	477	http://plants.ensembl.org/Arabidopsis_thaliana/Gene/Compara_Paralog?db=core;g=AT1G32790
AT1G32910	AT1G78990	80.3	0	734	http://plants.ensembl.org/Arabidopsis_thaliana/Gene/Compara_Paralog?db=core;g=AT1G32910
AT1G32940	AT1G32960	83.13	0	1306	http://plants.ensembl.org/Arabidopsis_thaliana/Gene/Compara_Paralog?db=core;g=AT1G32940
AT1G32950	AT1G32960	83.69	0	1290	http://plants.ensembl.org/Arabidopsis_thaliana/Gene/Compara_Paralog?db=core;g=AT1G32950
AT1G33010	AT1G33020	50.33	7e-115	346	http://plants.ensembl.org/Arabidopsis_thaliana/Gene/Compara_Paralog?db=core;g=AT1G33010
AT1G33040	AT4G10480	74.3	3e-86	255	http://plants.ensembl.org/Arabidopsis_thaliana/Gene/Compara_Paralog?db=core;g=AT1G33040
AT1G33090	AT1G33100	87.04	0	894	http://plants.ensembl.org/Arabidopsis_thaliana/Gene/Compara_Paralog?db=core;g=AT1G33090
AT1G33170	AT4G10440	81.09	0	1087	http://plants.ensembl.org/Arabidopsis_thaliana/Gene/Compara_Paralog?db=core;g=AT1G33170
AT1G33280	AT4G10350	65.8	3e-150	427	http://plants.ensembl.org/Arabidopsis_thaliana/Gene/Compara_Paralog?db=core;g=AT1G33280
AT1G33440	AT1G59740	68.53	0	785	http://plants.ensembl.org/Arabidopsis_thaliana/Gene/Compara_Paralog?db=core;g=AT1G33440
AT1G33475	AT4G10170	62.38	3e-32	115	http://plants.ensembl.org/Arabidopsis_thaliana/Gene/Compara_Paralog?db=core;g=AT1G33475
AT1G33490	AT4G10140	83.85	5e-77	228	http://plants.ensembl.org/Arabidopsis_thaliana/Gene/Compara_Paralog?db=core;g=AT1G33490
AT1G33680	AT4G10070	54.73	0	650	http://plants.ensembl.org/Arabidopsis_thaliana/Gene/Compara_Paralog?db=core;g=AT1G33680
AT1G33700	AT4G10060	72.78	0	1413	http://plants.ensembl.org/Arabidopsis_thaliana/Gene/Compara_Paralog?db=core;g=AT1G33700
AT1G33890	AT1G33900	62.94	1e-125	365	http://plants.ensembl.org/Arabidopsis_thaliana/Gene/Compara_Paralog?db=core;g=AT1G33890
AT1G33990	AT4G09900	86.53	0	632	http://plants.ensembl.org/Arabidopsis_thaliana/Gene/Compara_Paralog?db=core;g=AT1G33990
AT1G34170	AT1G34390	52.06	2e-171	498	http://plants.ensembl.org/Arabidopsis_thaliana/Gene/Compara_Paralog?db=core;g=AT1G34170
AT1G34190	AT1G34180	69.51	0	620	http://plants.ensembl.org/Arabidopsis_thaliana/Gene/Compara_Paralog?db=core;g=AT1G34190
AT1G34210	AT1G71830	90.19	0	1059	http://plants.ensembl.org/Arabidopsis_thaliana/Gene/Compara_Paralog?db=core;g=AT1G34210
AT1G34320	AT5G08660	52.41	0	633	http://plants.ensembl.org/Arabidopsis_thaliana/Gene/Compara_Paralog?db=core;g=AT1G34320
AT1G34340	AT5G49950	53.72	0	565	http://plants.ensembl.org/Arabidopsis_thaliana/Gene/Compara_Paralog?db=core;g=AT1G34340
AT1G34470	AT4G09640	84.04	0	593	http://plants.ensembl.org/Arabidopsis_thaliana/Gene/Compara_Paralog?db=core;g=AT1G34470
AT1G34470	AT1G71900	80.11	0	584	http://plants.ensembl.org/Arabidopsis_thaliana/Gene/Compara_Paralog?db=core;g=AT1G34470
AT1G34540	AT3G56630	88.38	0	894	http://plants.ensembl.org/Arabidopsis_thaliana/Gene/Compara_Paralog?db=core;g=AT1G34540
AT1G34550	AT4G09630	68.44	0	889	http://plants.ensembl.org/Arabidopsis_thaliana/Gene/Compara_Paralog?db=core;g=AT1G34550
AT1G34650	AT5G17320	66.9	0	973	http://plants.ensembl.org/Arabidopsis_thaliana/Gene/Compara_Paralog?db=core;g=AT1G34650
AT1G34780	AT4G08930	66.67	2e-119	347	http://plants.ensembl.org/Arabidopsis_thaliana/Gene/Compara_Paralog?db=core;g=AT1G34780
AT1G34792	AT1G34860	96.74	2e-62	185	http://plants.ensembl.org/Arabidopsis_thaliana/Gene/Compara_Paralog?db=core;g=AT1G34792
AT1G35150	AT2G06500	58.89	2e-158	463	http://plants.ensembl.org/Arabidopsis_thaliana/Gene/Compara_Paralog?db=core;g=AT1G35150
AT1G35160	AT4G09000	92.06	5e-174	483	http://plants.ensembl.org/Arabidopsis_thaliana/Gene/Compara_Paralog?db=core;g=AT1G35160
AT1G35180	AT1G35170	96.34	3e-105	303	http://plants.ensembl.org/Arabidopsis_thaliana/Gene/Compara_Paralog?db=core;g=AT1G35180
AT1G35180	AT1G45010	76.92	2e-101	296	http://plants.ensembl.org/Arabidopsis_thaliana/Gene/Compara_Paralog?db=core;g=AT1G35180
AT1G35190	AT3G46490	69.01	2e-140	401	http://plants.ensembl.org/Arabidopsis_thaliana/Gene/Compara_Paralog?db=core;g=AT1G35190
AT1G35400	AT1G35410	85.03	9e-83	242	http://plants.ensembl.org/Arabidopsis_thaliana/Gene/Compara_Paralog?db=core;g=AT1G35400
AT1G35460	AT4G09180	69.8	1e-76	233	http://plants.ensembl.org/Arabidopsis_thaliana/Gene/Compara_Paralog?db=core;g=AT1G35460
AT1G35470	AT4G09340	67.35	0	598	http://plants.ensembl.org/Arabidopsis_thaliana/Gene/Compara_Paralog?db=core;g=AT1G35470
AT1G35540	AT1G34390	88.34	0	1070	http://plants.ensembl.org/Arabidopsis_thaliana/Gene/Compara_Paralog?db=core;g=AT1G35540
AT1G35560	AT1G72010	50.97	8e-83	257	http://plants.ensembl.org/Arabidopsis_thaliana/Gene/Compara_Paralog?db=core;g=AT1G35560
AT1G35625	AT1G35630	82.7	0	540	http://plants.ensembl.org/Arabidopsis_thaliana/Gene/Compara_Paralog?db=core;g=AT1G35625
AT1G35670	AT4G09570	95.16	0	978	http://plants.ensembl.org/Arabidopsis_thaliana/Gene/Compara_Paralog?db=core;g=AT1G35670
AT1G35730	AT1G35750	74.33	0	806	http://plants.ensembl.org/Arabidopsis_thaliana/Gene/Compara_Paralog?db=core;g=AT1G35730
AT1G35850	AT5G59280	76.81	0	514	http://plants.ensembl.org/Arabidopsis_thaliana/Gene/Compara_Paralog?db=core;g=AT1G35850
AT1G36000	AT2G19510	87.38	2e-67	200	http://plants.ensembl.org/Arabidopsis_thaliana/Gene/Compara_Paralog?db=core;g=AT1G36000
AT1G36050	AT1G22200	75.52	0	560	http://plants.ensembl.org/Arabidopsis_thaliana/Gene/Compara_Paralog?db=core;g=AT1G36050
AT1G36510	AT3G32260	59.26	5e-135	389	http://plants.ensembl.org/Arabidopsis_thaliana/Gene/Compara_Paralog?db=core;g=AT1G36510
AT1G36730	AT1G77840	65.61	0	533	http://plants.ensembl.org/Arabidopsis_thaliana/Gene/Compara_Paralog?db=core;g=AT1G36730
AT1G38131	AT1G38065	97.87	0	947	http://plants.ensembl.org/Arabidopsis_thaliana/Gene/Compara_Paralog?db=core;g=AT1G38131
AT1G40087	AT3G30200	84.62	0	645	http://plants.ensembl.org/Arabidopsis_thaliana/Gene/Compara_Paralog?db=core;g=AT1G40087
AT1G42470	AT4G38350	67.76	0	1726	http://plants.ensembl.org/Arabidopsis_thaliana/Gene/Compara_Paralog?db=core;g=AT1G42470
AT1G42560	AT2G33670	86.35	0	805	http://plants.ensembl.org/Arabidopsis_thaliana/Gene/Compara_Paralog?db=core;g=AT1G42560
AT1G43040	AT5G42410	65.63	2e-42	136	http://plants.ensembl.org/Arabidopsis_thaliana/Gene/Compara_Paralog?db=core;g=AT1G43040
AT1G43080	AT1G43090	98.48	0	803	http://plants.ensembl.org/Arabidopsis_thaliana/Gene/Compara_Paralog?db=core;g=AT1G43080
AT1G43170	AT1G61580	86.38	0	695	http://plants.ensembl.org/Arabidopsis_thaliana/Gene/Compara_Paralog?db=core;g=AT1G43170
AT1G43171	AT1G50220	98.18	1e-74	221	http://plants.ensembl.org/Arabidopsis_thaliana/Gene/Compara_Paralog?db=core;g=AT1G43171
AT1G43560	AT1G76760	64.71	3e-68	206	http://plants.ensembl.org/Arabidopsis_thaliana/Gene/Compara_Paralog?db=core;g=AT1G43560
AT1G43600	AT1G43610	96.82	3e-154	430	http://plants.ensembl.org/Arabidopsis_thaliana/Gene/Compara_Paralog?db=core;g=AT1G43600
AT1G43666	AT4G12825	56.84	4e-33	111	http://plants.ensembl.org/Arabidopsis_thaliana/Gene/Compara_Paralog?db=core;g=AT1G43666
AT1G43730	AT4G04650	68.04	8e-139	398	http://plants.ensembl.org/Arabidopsis_thaliana/Gene/Compara_Paralog?db=core;g=AT1G43730
AT1G43890	AT5G03530	72.99	1e-114	327	http://plants.ensembl.org/Arabidopsis_thaliana/Gene/Compara_Paralog?db=core;g=AT1G43890
AT1G44130	AT1G77480	61.7	3e-167	478	http://plants.ensembl.org/Arabidopsis_thaliana/Gene/Compara_Paralog?db=core;g=AT1G44130
AT1G44820	AT1G44180	86.64	0	791	http://plants.ensembl.org/Arabidopsis_thaliana/Gene/Compara_Paralog?db=core;g=AT1G44820
AT1G45000	AT5G43010	96.4	0	547	http://plants.ensembl.org/Arabidopsis_thaliana/Gene/Compara_Paralog?db=core;g=AT1G45000
AT1G45050	AT5G42990	88.24	2e-65	197	http://plants.ensembl.org/Arabidopsis_thaliana/Gene/Compara_Paralog?db=core;g=AT1G45050
AT1G45180	AT5G42940	53.37	0	546	http://plants.ensembl.org/Arabidopsis_thaliana/Gene/Compara_Paralog?db=core;g=AT1G45180
AT1G45243	AT1G29180	65	1e-113	336	http://plants.ensembl.org/Arabidopsis_thaliana/Gene/Compara_Paralog?db=core;g=AT1G45243
AT1G45332	AT2G45030	98.81	0	1542	http://plants.ensembl.org/Arabidopsis_thaliana/Gene/Compara_Paralog?db=core;g=AT1G45332
AT1G46840	AT1G46984	50.51	5e-114	342	http://plants.ensembl.org/Arabidopsis_thaliana/Gene/Compara_Paralog?db=core;g=AT1G46840
AT1G47128	AT5G43060	78.88	0	736	http://plants.ensembl.org/Arabidopsis_thaliana/Gene/Compara_Paralog?db=core;g=AT1G47128
AT1G47200	AT5G43070	57.56	6e-51	162	http://plants.ensembl.org/Arabidopsis_thaliana/Gene/Compara_Paralog?db=core;g=AT1G47200
AT1G47210	AT1G47230	62.5	8e-72	223	http://plants.ensembl.org/Arabidopsis_thaliana/Gene/Compara_Paralog?db=core;g=AT1G47210
AT1G47270	AT2G18280	56.05	6e-148	427	http://plants.ensembl.org/Arabidopsis_thaliana/Gene/Compara_Paralog?db=core;g=AT1G47270
AT1G47340	AT1G47350	63.54	8e-174	499	http://plants.ensembl.org/Arabidopsis_thaliana/Gene/Compara_Paralog?db=core;g=AT1G47340
AT1G47390	AT1G32430	54.81	2e-133	388	http://plants.ensembl.org/Arabidopsis_thaliana/Gene/Compara_Paralog?db=core;g=AT1G47390
AT1G47490	AT1G47500	88.48	0	752	http://plants.ensembl.org/Arabidopsis_thaliana/Gene/Compara_Paralog?db=core;g=AT1G47490
AT1G47550	AT1G47560	96.62	0	1744	http://plants.ensembl.org/Arabidopsis_thaliana/Gene/Compara_Paralog?db=core;g=AT1G47550
AT1G47578	AT4G31050	77.61	6e-156	438	http://plants.ensembl.org/Arabidopsis_thaliana/Gene/Compara_Paralog?db=core;g=AT1G47578
AT1G47600	AT1G51470	97.65	0	1013	http://plants.ensembl.org/Arabidopsis_thaliana/Gene/Compara_Paralog?db=core;g=AT1G47600
AT1G47780	AT1G47786	79.63	5e-59	182	http://plants.ensembl.org/Arabidopsis_thaliana/Gene/Compara_Paralog?db=core;g=AT1G47780
AT1G47820	AT1G47813	63.54	9e-28	96.7	http://plants.ensembl.org/Arabidopsis_thaliana/Gene/Compara_Paralog?db=core;g=AT1G47820
AT1G48030	AT3G17240	92.7	0	953	http://plants.ensembl.org/Arabidopsis_thaliana/Gene/Compara_Paralog?db=core;g=AT1G48030
AT1G48040	AT3G17250	67.78	0	532	http://plants.ensembl.org/Arabidopsis_thaliana/Gene/Compara_Paralog?db=core;g=AT1G48040
AT1G48110	AT3G17330	57.59	0	662	http://plants.ensembl.org/Arabidopsis_thaliana/Gene/Compara_Paralog?db=core;g=AT1G48110
AT1G48150	AT1G50780	81.49	3e-152	432	http://plants.ensembl.org/Arabidopsis_thaliana/Gene/Compara_Paralog?db=core;g=AT1G48150
AT1G48320	AT5G48950	66.67	3e-65	197	http://plants.ensembl.org/Arabidopsis_thaliana/Gene/Compara_Paralog?db=core;g=AT1G48320
AT1G48370	AT3G17650	85.41	0	964	http://plants.ensembl.org/Arabidopsis_thaliana/Gene/Compara_Paralog?db=core;g=AT1G48370
AT1G48400	AT1G48390	62.42	4e-160	462	http://plants.ensembl.org/Arabidopsis_thaliana/Gene/Compara_Paralog?db=core;g=AT1G48400
AT1G48405	AT3G17680	57.91	1e-87	266	http://plants.ensembl.org/Arabidopsis_thaliana/Gene/Compara_Paralog?db=core;g=AT1G48405
AT1G48440	AT3G17780	83.72	7e-72	213	http://plants.ensembl.org/Arabidopsis_thaliana/Gene/Compara_Paralog?db=core;g=AT1G48440
AT1G48540	AT3G17920	60.43	0	885	http://plants.ensembl.org/Arabidopsis_thaliana/Gene/Compara_Paralog?db=core;g=AT1G48540
AT1G48600	AT3G18000	89.66	0	905	http://plants.ensembl.org/Arabidopsis_thaliana/Gene/Compara_Paralog?db=core;g=AT1G48600
AT1G48605	AT3G18030	86.5	4e-132	371	http://plants.ensembl.org/Arabidopsis_thaliana/Gene/Compara_Paralog?db=core;g=AT1G48605
AT1G48630	AT3G18130	92.94	0	627	http://plants.ensembl.org/Arabidopsis_thaliana/Gene/Compara_Paralog?db=core;g=AT1G48630
AT1G48635	AT3G18160	77.2	0	583	http://plants.ensembl.org/Arabidopsis_thaliana/Gene/Compara_Paralog?db=core;g=AT1G48635
AT1G48650	AT2G01130	66.35	0	1438	http://plants.ensembl.org/Arabidopsis_thaliana/Gene/Compara_Paralog?db=core;g=AT1G48650
AT1G48770	AT3G18295	53.85	5e-43	143	http://plants.ensembl.org/Arabidopsis_thaliana/Gene/Compara_Paralog?db=core;g=AT1G48770
AT1G48830	AT5G16130	77.13	4e-107	307	http://plants.ensembl.org/Arabidopsis_thaliana/Gene/Compara_Paralog?db=core;g=AT1G48830
AT1G48840	AT3G18350	80.7	0	1109	http://plants.ensembl.org/Arabidopsis_thaliana/Gene/Compara_Paralog?db=core;g=AT1G48840
AT1G48910	AT1G21430	51.05	5e-139	404	http://plants.ensembl.org/Arabidopsis_thaliana/Gene/Compara_Paralog?db=core;g=AT1G48910
AT1G48940	AT3G18590	61.96	1e-71	216	http://plants.ensembl.org/Arabidopsis_thaliana/Gene/Compara_Paralog?db=core;g=AT1G48940
AT1G49000	AT3G18560	56.76	5e-51	162	http://plants.ensembl.org/Arabidopsis_thaliana/Gene/Compara_Paralog?db=core;g=AT1G49000
AT1G49030	AT3G18460	64.9	7e-67	205	http://plants.ensembl.org/Arabidopsis_thaliana/Gene/Compara_Paralog?db=core;g=AT1G49030
AT1G49100	AT3G46330	54.34	0	888	http://plants.ensembl.org/Arabidopsis_thaliana/Gene/Compara_Paralog?db=core;g=AT1G49100
AT1G49140	AT3G18410	97.12	6e-72	211	http://plants.ensembl.org/Arabidopsis_thaliana/Gene/Compara_Paralog?db=core;g=AT1G49140
AT1G49220	AT1G49210	76.49	3e-133	377	http://plants.ensembl.org/Arabidopsis_thaliana/Gene/Compara_Paralog?db=core;g=AT1G49220
AT1G49270	AT3G18810	72.66	0	653	http://plants.ensembl.org/Arabidopsis_thaliana/Gene/Compara_Paralog?db=core;g=AT1G49270
AT1G49400	AT3G18880	80.95	4e-58	176	http://plants.ensembl.org/Arabidopsis_thaliana/Gene/Compara_Paralog?db=core;g=AT1G49400
AT1G49520	AT3G19080	66.75	3e-155	447	http://plants.ensembl.org/Arabidopsis_thaliana/Gene/Compara_Paralog?db=core;g=AT1G49520
AT1G49600	AT3G19130	79.1	0	573	http://plants.ensembl.org/Arabidopsis_thaliana/Gene/Compara_Paralog?db=core;g=AT1G49600
AT1G49710	AT3G19280	76.61	0	808	http://plants.ensembl.org/Arabidopsis_thaliana/Gene/Compara_Paralog?db=core;g=AT1G49710
AT1G49720	AT3G19290	61.05	3e-147	426	http://plants.ensembl.org/Arabidopsis_thaliana/Gene/Compara_Paralog?db=core;g=AT1G49720
AT1G49740	AT3G19310	71.83	0	560	http://plants.ensembl.org/Arabidopsis_thaliana/Gene/Compara_Paralog?db=core;g=AT1G49740
AT1G49740	AT5G67130	54.24	3e-130	381	http://plants.ensembl.org/Arabidopsis_thaliana/Gene/Compara_Paralog?db=core;g=AT1G49740
AT1G49760	AT4G34110	67.42	0	876	http://plants.ensembl.org/Arabidopsis_thaliana/Gene/Compara_Paralog?db=core;g=AT1G49760
AT1G49830	AT3G19500	51.56	3e-55	178	http://plants.ensembl.org/Arabidopsis_thaliana/Gene/Compara_Paralog?db=core;g=AT1G49830
AT1G49890	AT3G19570	76.32	0	761	http://plants.ensembl.org/Arabidopsis_thaliana/Gene/Compara_Paralog?db=core;g=AT1G49890
AT1G49910	AT3G19590	88.69	0	632	http://plants.ensembl.org/Arabidopsis_thaliana/Gene/Compara_Paralog?db=core;g=AT1G49910
AT1G49920	AT1G64260	57.09	0	821	http://plants.ensembl.org/Arabidopsis_thaliana/Gene/Compara_Paralog?db=core;g=AT1G49920
AT1G50060	AT1G50050	69.08	8e-67	204	http://plants.ensembl.org/Arabidopsis_thaliana/Gene/Compara_Paralog?db=core;g=AT1G50060
AT1G50090	AT1G50110	84.42	0	575	http://plants.ensembl.org/Arabidopsis_thaliana/Gene/Compara_Paralog?db=core;g=AT1G50090
AT1G50280	AT3G19850	62.91	0	541	http://plants.ensembl.org/Arabidopsis_thaliana/Gene/Compara_Paralog?db=core;g=AT1G50280
AT1G50340	AT1G50325	75.17	2e-74	223	http://plants.ensembl.org/Arabidopsis_thaliana/Gene/Compara_Paralog?db=core;g=AT1G50340
AT1G50360	AT3G19960	79.2	0	1890	http://plants.ensembl.org/Arabidopsis_thaliana/Gene/Compara_Paralog?db=core;g=AT1G50360
AT1G50370	AT3G19980	99.01	0	630	http://plants.ensembl.org/Arabidopsis_thaliana/Gene/Compara_Paralog?db=core;g=AT1G50370
AT1G50410	AT3G20010	62.8	0	1079	http://plants.ensembl.org/Arabidopsis_thaliana/Gene/Compara_Paralog?db=core;g=AT1G50410
AT1G50520	AT1G50560	81.5	0	837	http://plants.ensembl.org/Arabidopsis_thaliana/Gene/Compara_Paralog?db=core;g=AT1G50520
AT1G50580	AT3G29630	77.35	0	725	http://plants.ensembl.org/Arabidopsis_thaliana/Gene/Compara_Paralog?db=core;g=AT1G50580
AT1G50610	AT3G20190	71	0	907	http://plants.ensembl.org/Arabidopsis_thaliana/Gene/Compara_Paralog?db=core;g=AT1G50610
AT1G50620	AT3G20280	65.07	5e-57	200	http://plants.ensembl.org/Arabidopsis_thaliana/Gene/Compara_Paralog?db=core;g=AT1G50620
AT1G50640	AT3G20310	68.7	3e-82	247	http://plants.ensembl.org/Arabidopsis_thaliana/Gene/Compara_Paralog?db=core;g=AT1G50640
AT1G50660	AT3G20350	66.85	0	899	http://plants.ensembl.org/Arabidopsis_thaliana/Gene/Compara_Paralog?db=core;g=AT1G50660
AT1G50680	AT1G51120	82.22	0	510	http://plants.ensembl.org/Arabidopsis_thaliana/Gene/Compara_Paralog?db=core;g=AT1G50680
AT1G50740	AT3G20510	81.51	7e-65	194	http://plants.ensembl.org/Arabidopsis_thaliana/Gene/Compara_Paralog?db=core;g=AT1G50740
AT1G50830	AT5G18510	59.87	0	840	http://plants.ensembl.org/Arabidopsis_thaliana/Gene/Compara_Paralog?db=core;g=AT1G50830
AT1G50840	AT3G20540	72.45	0	1543	http://plants.ensembl.org/Arabidopsis_thaliana/Gene/Compara_Paralog?db=core;g=AT1G50840
AT1G50920	AT1G10300	75.48	0	1032	http://plants.ensembl.org/Arabidopsis_thaliana/Gene/Compara_Paralog?db=core;g=AT1G50920
AT1G51010	AT1G51020	82.93	2e-42	134	http://plants.ensembl.org/Arabidopsis_thaliana/Gene/Compara_Paralog?db=core;g=AT1G51010
AT1G51040	AT1G49340	88.54	0	779	http://plants.ensembl.org/Arabidopsis_thaliana/Gene/Compara_Paralog?db=core;g=AT1G51040
AT1G51130	AT3G20760	64.81	3e-176	499	http://plants.ensembl.org/Arabidopsis_thaliana/Gene/Compara_Paralog?db=core;g=AT1G51130
AT1G51150	AT5G54745	61.62	5e-68	209	http://plants.ensembl.org/Arabidopsis_thaliana/Gene/Compara_Paralog?db=core;g=AT1G51150
AT1G51170	AT3G20830	72.73	0	569	http://plants.ensembl.org/Arabidopsis_thaliana/Gene/Compara_Paralog?db=core;g=AT1G51170
AT1G51172	AT1G46696	56.28	0	686	http://plants.ensembl.org/Arabidopsis_thaliana/Gene/Compara_Paralog?db=core;g=AT1G51172
AT1G51190	AT3G20840	73.56	0	795	http://plants.ensembl.org/Arabidopsis_thaliana/Gene/Compara_Paralog?db=core;g=AT1G51190
AT1G51250	AT1G51240	87.77	5e-93	267	http://plants.ensembl.org/Arabidopsis_thaliana/Gene/Compara_Paralog?db=core;g=AT1G51250
AT1G51290	AT1G51320	78.34	0	593	http://plants.ensembl.org/Arabidopsis_thaliana/Gene/Compara_Paralog?db=core;g=AT1G51290
AT1G51340	AT3G08040	57.52	0	547	http://plants.ensembl.org/Arabidopsis_thaliana/Gene/Compara_Paralog?db=core;g=AT1G51340
AT1G51355	AT3G20898	53.57	8e-27	96.3	http://plants.ensembl.org/Arabidopsis_thaliana/Gene/Compara_Paralog?db=core;g=AT1G51355
AT1G51410	AT5G19440	75.31	0	530	http://plants.ensembl.org/Arabidopsis_thaliana/Gene/Compara_Paralog?db=core;g=AT1G51410
AT1G51420	AT2G35840	82.03	0	732	http://plants.ensembl.org/Arabidopsis_thaliana/Gene/Compara_Paralog?db=core;g=AT1G51420
AT1G51500	AT3G21090	85.98	0	1225	http://plants.ensembl.org/Arabidopsis_thaliana/Gene/Compara_Paralog?db=core;g=AT1G51500
AT1G51538	AT5G18510	52.45	0	660	http://plants.ensembl.org/Arabidopsis_thaliana/Gene/Compara_Paralog?db=core;g=AT1G51538
AT1G51590	AT3G21160	88.74	0	550	http://plants.ensembl.org/Arabidopsis_thaliana/Gene/Compara_Paralog?db=core;g=AT1G51590
AT1G51600	AT3G21175	75.25	4e-165	463	http://plants.ensembl.org/Arabidopsis_thaliana/Gene/Compara_Paralog?db=core;g=AT1G51600
AT1G51710	AT3G21280	82.45	0	721	http://plants.ensembl.org/Arabidopsis_thaliana/Gene/Compara_Paralog?db=core;g=AT1G51710
AT1G51745	AT3G21295	50.68	7e-117	360	http://plants.ensembl.org/Arabidopsis_thaliana/Gene/Compara_Paralog?db=core;g=AT1G51745
AT1G51820	AT1G51850	85.65	0	1573	http://plants.ensembl.org/Arabidopsis_thaliana/Gene/Compara_Paralog?db=core;g=AT1G51820
AT1G51860	AT1G51880	75.34	0	1147	http://plants.ensembl.org/Arabidopsis_thaliana/Gene/Compara_Paralog?db=core;g=AT1G51860
AT1G51950	AT3G16500	66.3	2e-116	337	http://plants.ensembl.org/Arabidopsis_thaliana/Gene/Compara_Paralog?db=core;g=AT1G51950
AT1G52140	AT3G16330	65.89	1e-92	271	http://plants.ensembl.org/Arabidopsis_thaliana/Gene/Compara_Paralog?db=core;g=AT1G52140
AT1G52190	AT3G16180	78.4	0	974	http://plants.ensembl.org/Arabidopsis_thaliana/Gene/Compara_Paralog?db=core;g=AT1G52190
AT1G52240	AT3G16130	61.18	0	644	http://plants.ensembl.org/Arabidopsis_thaliana/Gene/Compara_Paralog?db=core;g=AT1G52240
AT1G52260	AT3G16110	78.7	0	806	http://plants.ensembl.org/Arabidopsis_thaliana/Gene/Compara_Paralog?db=core;g=AT1G52260
AT1G52280	AT3G16100	94.17	3e-145	405	http://plants.ensembl.org/Arabidopsis_thaliana/Gene/Compara_Paralog?db=core;g=AT1G52280
AT1G52370	AT4G28360	92.94	0	505	http://plants.ensembl.org/Arabidopsis_thaliana/Gene/Compara_Paralog?db=core;g=AT1G52370
AT1G52450	AT1G52430	92.78	0	2103	http://plants.ensembl.org/Arabidopsis_thaliana/Gene/Compara_Paralog?db=core;g=AT1G52450
AT1G52540	AT3G15890	77.39	0	538	http://plants.ensembl.org/Arabidopsis_thaliana/Gene/Compara_Paralog?db=core;g=AT1G52540
AT1G52600	AT3G15710	87.22	1e-109	312	http://plants.ensembl.org/Arabidopsis_thaliana/Gene/Compara_Paralog?db=core;g=AT1G52600
AT1G52660	AT3G15700	80.58	0	588	http://plants.ensembl.org/Arabidopsis_thaliana/Gene/Compara_Paralog?db=core;g=AT1G52660
AT1G52670	AT3G15690	67.52	5e-128	366	http://plants.ensembl.org/Arabidopsis_thaliana/Gene/Compara_Paralog?db=core;g=AT1G52670
AT1G52730	AT3G15610	91.81	0	631	http://plants.ensembl.org/Arabidopsis_thaliana/Gene/Compara_Paralog?db=core;g=AT1G52730
AT1G52740	AT2G38810	79.41	4e-71	211	http://plants.ensembl.org/Arabidopsis_thaliana/Gene/Compara_Paralog?db=core;g=AT1G52740
AT1G52770	AT3G15570	65.46	0	567	http://plants.ensembl.org/Arabidopsis_thaliana/Gene/Compara_Paralog?db=core;g=AT1G52770
AT1G52820	AT4G03070	61.02	9e-97	288	http://plants.ensembl.org/Arabidopsis_thaliana/Gene/Compara_Paralog?db=core;g=AT1G52820
AT1G52825	AT4G14615	87.67	8e-43	134	http://plants.ensembl.org/Arabidopsis_thaliana/Gene/Compara_Paralog?db=core;g=AT1G52825
AT1G52910	AT3G15480	81.71	6e-107	305	http://plants.ensembl.org/Arabidopsis_thaliana/Gene/Compara_Paralog?db=core;g=AT1G52910
AT1G52930	AT3G15460	85.89	0	566	http://plants.ensembl.org/Arabidopsis_thaliana/Gene/Compara_Paralog?db=core;g=AT1G52930
AT1G53025	AT1G53023	71.38	8e-155	447	http://plants.ensembl.org/Arabidopsis_thaliana/Gene/Compara_Paralog?db=core;g=AT1G53025
AT1G53035	AT3G15358	88.89	8e-92	265	http://plants.ensembl.org/Arabidopsis_thaliana/Gene/Compara_Paralog?db=core;g=AT1G53035
AT1G53090	AT3G15354	69.45	0	866	http://plants.ensembl.org/Arabidopsis_thaliana/Gene/Compara_Paralog?db=core;g=AT1G53090
AT1G53165	AT3G15220	79.89	0	1078	http://plants.ensembl.org/Arabidopsis_thaliana/Gene/Compara_Paralog?db=core;g=AT1G53165
AT1G53240	AT3G15020	87.71	0	546	http://plants.ensembl.org/Arabidopsis_thaliana/Gene/Compara_Paralog?db=core;g=AT1G53240
AT1G53280	AT3G14990	81.65	0	532	http://plants.ensembl.org/Arabidopsis_thaliana/Gene/Compara_Paralog?db=core;g=AT1G53280
AT1G53290	AT3G14960	85.8	0	620	http://plants.ensembl.org/Arabidopsis_thaliana/Gene/Compara_Paralog?db=core;g=AT1G53290
AT1G53290	AT2G26100	59.16	8e-129	375	http://plants.ensembl.org/Arabidopsis_thaliana/Gene/Compara_Paralog?db=core;g=AT1G53290
AT1G53300	AT3G14950	56.89	0	767	http://plants.ensembl.org/Arabidopsis_thaliana/Gene/Compara_Paralog?db=core;g=AT1G53300
AT1G53310	AT3G14940	91.74	0	1821	http://plants.ensembl.org/Arabidopsis_thaliana/Gene/Compara_Paralog?db=core;g=AT1G53310
AT1G53325	AT1G59630	72.79	2e-74	224	http://plants.ensembl.org/Arabidopsis_thaliana/Gene/Compara_Paralog?db=core;g=AT1G53325
AT1G53360	AT1G53370	58.08	1e-125	368	http://plants.ensembl.org/Arabidopsis_thaliana/Gene/Compara_Paralog?db=core;g=AT1G53360
AT1G53380	AT3G14870	71.91	0	667	http://plants.ensembl.org/Arabidopsis_thaliana/Gene/Compara_Paralog?db=core;g=AT1G53380
AT1G53400	AT5G45740	72.17	2e-60	182	http://plants.ensembl.org/Arabidopsis_thaliana/Gene/Compara_Paralog?db=core;g=AT1G53400
AT1G53540	AT3G46230	89.17	3e-91	264	http://plants.ensembl.org/Arabidopsis_thaliana/Gene/Compara_Paralog?db=core;g=AT1G53540
AT1G53700	AT3G14370	74.95	0	674	http://plants.ensembl.org/Arabidopsis_thaliana/Gene/Compara_Paralog?db=core;g=AT1G53700
AT1G53850	AT3G14290	98.73	2e-176	486	http://plants.ensembl.org/Arabidopsis_thaliana/Gene/Compara_Paralog?db=core;g=AT1G53850
AT1G53880	AT1G53900	100	0	795	http://plants.ensembl.org/Arabidopsis_thaliana/Gene/Compara_Paralog?db=core;g=AT1G53880
AT1G53910	AT3G14230	62.83	5e-123	361	http://plants.ensembl.org/Arabidopsis_thaliana/Gene/Compara_Paralog?db=core;g=AT1G53910
AT1G54000	AT1G54010	87.47	0	724	http://plants.ensembl.org/Arabidopsis_thaliana/Gene/Compara_Paralog?db=core;g=AT1G54000
AT1G54080	AT3G14100	84.04	0	681	http://plants.ensembl.org/Arabidopsis_thaliana/Gene/Compara_Paralog?db=core;g=AT1G54080
AT1G54110	AT3G55600	85.77	4e-148	415	http://plants.ensembl.org/Arabidopsis_thaliana/Gene/Compara_Paralog?db=core;g=AT1G54110
AT1G54115	AT3G14070	79.69	0	1041	http://plants.ensembl.org/Arabidopsis_thaliana/Gene/Compara_Paralog?db=core;g=AT1G54115
AT1G54130	AT3G14050	80.06	0	1121	http://plants.ensembl.org/Arabidopsis_thaliana/Gene/Compara_Paralog?db=core;g=AT1G54130
AT1G54170	AT3G14010	54.99	1e-178	518	http://plants.ensembl.org/Arabidopsis_thaliana/Gene/Compara_Paralog?db=core;g=AT1G54170
AT1G54220	AT3G13930	80.3	0	877	http://plants.ensembl.org/Arabidopsis_thaliana/Gene/Compara_Paralog?db=core;g=AT1G54220
AT1G54250	AT3G59600	95.89	1e-101	289	http://plants.ensembl.org/Arabidopsis_thaliana/Gene/Compara_Paralog?db=core;g=AT1G54250
AT1G54270	AT1G72730	88.65	0	761	http://plants.ensembl.org/Arabidopsis_thaliana/Gene/Compara_Paralog?db=core;g=AT1G54270
AT1G54300	AT3G05770	80.12	0	508	http://plants.ensembl.org/Arabidopsis_thaliana/Gene/Compara_Paralog?db=core;g=AT1G54300
AT1G54450	AT5G28850	88.89	0	575	http://plants.ensembl.org/Arabidopsis_thaliana/Gene/Compara_Paralog?db=core;g=AT1G54450
AT1G54510	AT5G28290	60.13	0	640	http://plants.ensembl.org/Arabidopsis_thaliana/Gene/Compara_Paralog?db=core;g=AT1G54510
AT1G54580	AT1G54630	92.65	7e-85	246	http://plants.ensembl.org/Arabidopsis_thaliana/Gene/Compara_Paralog?db=core;g=AT1G54580
AT1G54610	AT3G05050	62.02	0	709	http://plants.ensembl.org/Arabidopsis_thaliana/Gene/Compara_Paralog?db=core;g=AT1G54610
AT1G54620	AT5G46980	61.33	2e-73	221	http://plants.ensembl.org/Arabidopsis_thaliana/Gene/Compara_Paralog?db=core;g=AT1G54620
AT1G54770	AT5G30495	86.29	1e-117	334	http://plants.ensembl.org/Arabidopsis_thaliana/Gene/Compara_Paralog?db=core;g=AT1G54770
AT1G54790	AT3G05180	59.66	7e-154	441	http://plants.ensembl.org/Arabidopsis_thaliana/Gene/Compara_Paralog?db=core;g=AT1G54790
AT1G54870	AT3G05260	79.15	7e-170	476	http://plants.ensembl.org/Arabidopsis_thaliana/Gene/Compara_Paralog?db=core;g=AT1G54870
AT1G54890	AT5G54370	57.31	9e-137	394	http://plants.ensembl.org/Arabidopsis_thaliana/Gene/Compara_Paralog?db=core;g=AT1G54890
AT1G54970	AT3G62680	64.12	1e-93	283	http://plants.ensembl.org/Arabidopsis_thaliana/Gene/Compara_Paralog?db=core;g=AT1G54970
AT1G55020	AT3G22400	63.02	0	1135	http://plants.ensembl.org/Arabidopsis_thaliana/Gene/Compara_Paralog?db=core;g=AT1G55020
AT1G55110	AT3G13810	58.87	1e-163	473	http://plants.ensembl.org/Arabidopsis_thaliana/Gene/Compara_Paralog?db=core;g=AT1G55110
AT1G55140	AT3G13740	73.14	4e-113	327	http://plants.ensembl.org/Arabidopsis_thaliana/Gene/Compara_Paralog?db=core;g=AT1G55140
AT1G55205	AT3G13674	70.41	6e-30	103	http://plants.ensembl.org/Arabidopsis_thaliana/Gene/Compara_Paralog?db=core;g=AT1G55205
AT1G55210	AT5G49040	71.73	8e-100	288	http://plants.ensembl.org/Arabidopsis_thaliana/Gene/Compara_Paralog?db=core;g=AT1G55210
AT1G55230	AT1G55240	68.23	3e-153	433	http://plants.ensembl.org/Arabidopsis_thaliana/Gene/Compara_Paralog?db=core;g=AT1G55230
AT1G55290	AT3G13610	77.31	0	588	http://plants.ensembl.org/Arabidopsis_thaliana/Gene/Compara_Paralog?db=core;g=AT1G55290
AT1G55310	AT3G13570	75.69	2e-94	278	http://plants.ensembl.org/Arabidopsis_thaliana/Gene/Compara_Paralog?db=core;g=AT1G55310
AT1G55360	AT3G13510	89.34	0	777	http://plants.ensembl.org/Arabidopsis_thaliana/Gene/Compara_Paralog?db=core;g=AT1G55360
AT1G55360	AT5G56530	79.47	0	704	http://plants.ensembl.org/Arabidopsis_thaliana/Gene/Compara_Paralog?db=core;g=AT1G55360
AT1G55390	AT1G55380	74.02	0	710	http://plants.ensembl.org/Arabidopsis_thaliana/Gene/Compara_Paralog?db=core;g=AT1G55390
AT1G55460	AT5G51795	66.34	2e-159	455	http://plants.ensembl.org/Arabidopsis_thaliana/Gene/Compara_Paralog?db=core;g=AT1G55460
AT1G55490	AT3G13470	92.67	0	1095	http://plants.ensembl.org/Arabidopsis_thaliana/Gene/Compara_Paralog?db=core;g=AT1G55490
AT1G55500	AT3G13460	72.44	0	844	http://plants.ensembl.org/Arabidopsis_thaliana/Gene/Compara_Paralog?db=core;g=AT1G55500
AT1G55510	AT3G13450	89.04	0	660	http://plants.ensembl.org/Arabidopsis_thaliana/Gene/Compara_Paralog?db=core;g=AT1G55510
AT1G55520	AT3G13445	94.35	2e-122	347	http://plants.ensembl.org/Arabidopsis_thaliana/Gene/Compara_Paralog?db=core;g=AT1G55520
AT1G55535	AT3G13420	66.02	7e-113	327	http://plants.ensembl.org/Arabidopsis_thaliana/Gene/Compara_Paralog?db=core;g=AT1G55535
AT1G55610	AT3G13380	81.32	0	1895	http://plants.ensembl.org/Arabidopsis_thaliana/Gene/Compara_Paralog?db=core;g=AT1G55610
AT1G55630	AT3G60050	71.49	0	718	http://plants.ensembl.org/Arabidopsis_thaliana/Gene/Compara_Paralog?db=core;g=AT1G55630
AT1G55660	AT4G00315	90.48	0	785	http://plants.ensembl.org/Arabidopsis_thaliana/Gene/Compara_Paralog?db=core;g=AT1G55660
AT1G55680	AT3G13340	88.37	0	811	http://plants.ensembl.org/Arabidopsis_thaliana/Gene/Compara_Paralog?db=core;g=AT1G55680
AT1G55700	AT1G55380	51.42	0	596	http://plants.ensembl.org/Arabidopsis_thaliana/Gene/Compara_Paralog?db=core;g=AT1G55700
AT1G55730	AT3G13320	87.07	0	785	http://plants.ensembl.org/Arabidopsis_thaliana/Gene/Compara_Paralog?db=core;g=AT1G55730
AT1G55770	AT4G02250	55.71	1e-49	158	http://plants.ensembl.org/Arabidopsis_thaliana/Gene/Compara_Paralog?db=core;g=AT1G55770
AT1G55840	AT5G47730	69.17	5e-136	389	http://plants.ensembl.org/Arabidopsis_thaliana/Gene/Compara_Paralog?db=core;g=AT1G55840
AT1G55860	AT1G70320	91.89	0	6716	http://plants.ensembl.org/Arabidopsis_thaliana/Gene/Compara_Paralog?db=core;g=AT1G55860
AT1G55890	AT3G13160	66.75	0	516	http://plants.ensembl.org/Arabidopsis_thaliana/Gene/Compara_Paralog?db=core;g=AT1G55890
AT1G55920	AT3G13110	72.02	6e-169	477	http://plants.ensembl.org/Arabidopsis_thaliana/Gene/Compara_Paralog?db=core;g=AT1G55920
AT1G55930	AT3G13070	80.44	0	882	http://plants.ensembl.org/Arabidopsis_thaliana/Gene/Compara_Paralog?db=core;g=AT1G55930
AT1G55990	AT4G33610	91.43	2e-50	157	http://plants.ensembl.org/Arabidopsis_thaliana/Gene/Compara_Paralog?db=core;g=AT1G55990
AT1G56000	AT1G55980	100	0	561	http://plants.ensembl.org/Arabidopsis_thaliana/Gene/Compara_Paralog?db=core;g=AT1G56000
AT1G56020	AT3G12970	62.26	9e-127	372	http://plants.ensembl.org/Arabidopsis_thaliana/Gene/Compara_Paralog?db=core;g=AT1G56020
AT1G56110	AT3G12860	90.52	0	847	http://plants.ensembl.org/Arabidopsis_thaliana/Gene/Compara_Paralog?db=core;g=AT1G56110
AT1G56130	AT1G56140	88.83	0	1613	http://plants.ensembl.org/Arabidopsis_thaliana/Gene/Compara_Paralog?db=core;g=AT1G56130
AT1G56150	AT1G79130	56.67	4e-40	130	http://plants.ensembl.org/Arabidopsis_thaliana/Gene/Compara_Paralog?db=core;g=AT1G56150
AT1G56360	AT4G36350	86.64	0	850	http://plants.ensembl.org/Arabidopsis_thaliana/Gene/Compara_Paralog?db=core;g=AT1G56360
AT1G56400	AT5G54820	53.5	2e-165	478	http://plants.ensembl.org/Arabidopsis_thaliana/Gene/Compara_Paralog?db=core;g=AT1G56400
AT1G56560	AT3G05820	65.56	0	667	http://plants.ensembl.org/Arabidopsis_thaliana/Gene/Compara_Paralog?db=core;g=AT1G56560
AT1G56690	AT1G09410	71.79	0	1070	http://plants.ensembl.org/Arabidopsis_thaliana/Gene/Compara_Paralog?db=core;g=AT1G56690
AT1G56720	AT1G09440	75.83	0	687	http://plants.ensembl.org/Arabidopsis_thaliana/Gene/Compara_Paralog?db=core;g=AT1G56720
AT1G57775	AT1G57777	96.52	5e-79	229	http://plants.ensembl.org/Arabidopsis_thaliana/Gene/Compara_Paralog?db=core;g=AT1G57775
AT1G57820	AT1G57800	72.59	0	949	http://plants.ensembl.org/Arabidopsis_thaliana/Gene/Compara_Paralog?db=core;g=AT1G57820
AT1G58030	AT5G36940	75.96	0	939	http://plants.ensembl.org/Arabidopsis_thaliana/Gene/Compara_Paralog?db=core;g=AT1G58030
AT1G58060	AT1G58050	73.76	0	2080	http://plants.ensembl.org/Arabidopsis_thaliana/Gene/Compara_Paralog?db=core;g=AT1G58060
AT1G58170	AT5G49040	64.9	1e-70	214	http://plants.ensembl.org/Arabidopsis_thaliana/Gene/Compara_Paralog?db=core;g=AT1G58170
AT1G58242	AT5G34828	90.11	2e-57	172	http://plants.ensembl.org/Arabidopsis_thaliana/Gene/Compara_Paralog?db=core;g=AT1G58242
AT1G58248	AT1G58245	97.67	9e-57	171	http://plants.ensembl.org/Arabidopsis_thaliana/Gene/Compara_Paralog?db=core;g=AT1G58248
AT1G58250	AT5G49680	55.66	0	2861	http://plants.ensembl.org/Arabidopsis_thaliana/Gene/Compara_Paralog?db=core;g=AT1G58250
AT1G58290	AT1G09940	80.88	0	880	http://plants.ensembl.org/Arabidopsis_thaliana/Gene/Compara_Paralog?db=core;g=AT1G58290
AT1G58350	AT1G09980	81.44	0	1366	http://plants.ensembl.org/Arabidopsis_thaliana/Gene/Compara_Paralog?db=core;g=AT1G58350
AT1G58390	AT1G58400	67.03	0	1202	http://plants.ensembl.org/Arabidopsis_thaliana/Gene/Compara_Paralog?db=core;g=AT1G58390
AT1G58410	AT1G58400	69.47	0	1246	http://plants.ensembl.org/Arabidopsis_thaliana/Gene/Compara_Paralog?db=core;g=AT1G58410
AT1G58430	AT2G24560	82.39	0	521	http://plants.ensembl.org/Arabidopsis_thaliana/Gene/Compara_Paralog?db=core;g=AT1G58430
AT1G59670	AT1G59700	76.75	2e-128	364	http://plants.ensembl.org/Arabidopsis_thaliana/Gene/Compara_Paralog?db=core;g=AT1G59670
AT1G59710	AT1G27100	68.67	6e-70	223	http://plants.ensembl.org/Arabidopsis_thaliana/Gene/Compara_Paralog?db=core;g=AT1G59710
AT1G59730	AT1G69880	52.38	2e-37	125	http://plants.ensembl.org/Arabidopsis_thaliana/Gene/Compara_Paralog?db=core;g=AT1G59730
AT1G59750	AT5G62000	69.25	0	541	http://plants.ensembl.org/Arabidopsis_thaliana/Gene/Compara_Paralog?db=core;g=AT1G59750
AT1G59790	AT1G59800	63.6	2e-109	323	http://plants.ensembl.org/Arabidopsis_thaliana/Gene/Compara_Paralog?db=core;g=AT1G59790
AT1G59810	AT1G60040	95.07	0	554	http://plants.ensembl.org/Arabidopsis_thaliana/Gene/Compara_Paralog?db=core;g=AT1G59810
AT1G60010	AT1G10530	69.49	1e-74	223	http://plants.ensembl.org/Arabidopsis_thaliana/Gene/Compara_Paralog?db=core;g=AT1G60010
AT1G60070	AT1G23900	74.89	0	1308	http://plants.ensembl.org/Arabidopsis_thaliana/Gene/Compara_Paralog?db=core;g=AT1G60070
AT1G60090	AT4G22100	74.76	0	799	http://plants.ensembl.org/Arabidopsis_thaliana/Gene/Compara_Paralog?db=core;g=AT1G60090
AT1G60130	AT1G60110	74.1	0	712	http://plants.ensembl.org/Arabidopsis_thaliana/Gene/Compara_Paralog?db=core;g=AT1G60130
AT1G60220	AT1G10570	61.04	0	522	http://plants.ensembl.org/Arabidopsis_thaliana/Gene/Compara_Paralog?db=core;g=AT1G60220
AT1G60280	AT1G60350	67.08	9e-149	424	http://plants.ensembl.org/Arabidopsis_thaliana/Gene/Compara_Paralog?db=core;g=AT1G60280
AT1G60300	AT1G60340	88.01	0	537	http://plants.ensembl.org/Arabidopsis_thaliana/Gene/Compara_Paralog?db=core;g=AT1G60300
AT1G60410	AT1G60400	53.96	8e-130	381	http://plants.ensembl.org/Arabidopsis_thaliana/Gene/Compara_Paralog?db=core;g=AT1G60410
AT1G60470	AT1G60450	75.22	0	525	http://plants.ensembl.org/Arabidopsis_thaliana/Gene/Compara_Paralog?db=core;g=AT1G60470
AT1G60620	AT1G60850	75.32	3e-165	467	http://plants.ensembl.org/Arabidopsis_thaliana/Gene/Compara_Paralog?db=core;g=AT1G60620
AT1G60625	AT1G60815	68.75	6e-37	120	http://plants.ensembl.org/Arabidopsis_thaliana/Gene/Compara_Paralog?db=core;g=AT1G60625
AT1G60780	AT1G10730	92.06	0	828	http://plants.ensembl.org/Arabidopsis_thaliana/Gene/Compara_Paralog?db=core;g=AT1G60780
AT1G60900	AT4G36690	63.88	0	585	http://plants.ensembl.org/Arabidopsis_thaliana/Gene/Compara_Paralog?db=core;g=AT1G60900
AT1G60920	AT1G60880	68.21	6e-80	238	http://plants.ensembl.org/Arabidopsis_thaliana/Gene/Compara_Paralog?db=core;g=AT1G60920
AT1G60970	AT4G08520	73.99	7e-93	270	http://plants.ensembl.org/Arabidopsis_thaliana/Gene/Compara_Paralog?db=core;g=AT1G60970
AT1G60986	AT1G60987	72.16	1e-47	148	http://plants.ensembl.org/Arabidopsis_thaliana/Gene/Compara_Paralog?db=core;g=AT1G60986
AT1G61095	AT1G61093	83.2	4e-74	218	http://plants.ensembl.org/Arabidopsis_thaliana/Gene/Compara_Paralog?db=core;g=AT1G61095
AT1G61105	AT1G52900	55.41	5e-57	179	http://plants.ensembl.org/Arabidopsis_thaliana/Gene/Compara_Paralog?db=core;g=AT1G61105
AT1G61140	AT1G11100	61.79	0	1315	http://plants.ensembl.org/Arabidopsis_thaliana/Gene/Compara_Paralog?db=core;g=AT1G61140
AT1G61180	AT1G61310	88.6	0	1568	http://plants.ensembl.org/Arabidopsis_thaliana/Gene/Compara_Paralog?db=core;g=AT1G61180
AT1G61190	AT1G61310	86.71	0	1506	http://plants.ensembl.org/Arabidopsis_thaliana/Gene/Compara_Paralog?db=core;g=AT1G61190
AT1G61250	AT2G20840	79.34	1e-115	334	http://plants.ensembl.org/Arabidopsis_thaliana/Gene/Compara_Paralog?db=core;g=AT1G61250
AT1G61290	AT1G11250	89.77	0	527	http://plants.ensembl.org/Arabidopsis_thaliana/Gene/Compara_Paralog?db=core;g=AT1G61290
AT1G61320	AT1G61330	70.44	0	637	http://plants.ensembl.org/Arabidopsis_thaliana/Gene/Compara_Paralog?db=core;g=AT1G61320
AT1G61380	AT1G11280	66.82	0	916	http://plants.ensembl.org/Arabidopsis_thaliana/Gene/Compara_Paralog?db=core;g=AT1G61380
AT1G61415	AT1G61450	85.45	2e-58	180	http://plants.ensembl.org/Arabidopsis_thaliana/Gene/Compara_Paralog?db=core;g=AT1G61415
AT1G61490	AT1G61480	81.11	0	1370	http://plants.ensembl.org/Arabidopsis_thaliana/Gene/Compara_Paralog?db=core;g=AT1G61490
AT1G61500	AT1G61480	77.3	0	1290	http://plants.ensembl.org/Arabidopsis_thaliana/Gene/Compara_Paralog?db=core;g=AT1G61500
AT1G61566	AT1G61563	86.3	2e-40	128	http://plants.ensembl.org/Arabidopsis_thaliana/Gene/Compara_Paralog?db=core;g=AT1G61566
AT1G61667	AT5G54530	53.49	6e-46	149	http://plants.ensembl.org/Arabidopsis_thaliana/Gene/Compara_Paralog?db=core;g=AT1G61667
AT1G61740	AT4G21250	58.13	3e-145	424	http://plants.ensembl.org/Arabidopsis_thaliana/Gene/Compara_Paralog?db=core;g=AT1G61740
AT1G61760	AT4G05220	52.27	2e-88	262	http://plants.ensembl.org/Arabidopsis_thaliana/Gene/Compara_Paralog?db=core;g=AT1G61760
AT1G61790	AT1G11560	64.84	1e-152	435	http://plants.ensembl.org/Arabidopsis_thaliana/Gene/Compara_Paralog?db=core;g=AT1G61790
AT1G61810	AT1G61820	75.33	1e-167	478	http://plants.ensembl.org/Arabidopsis_thaliana/Gene/Compara_Paralog?db=core;g=AT1G61810
AT1G61840	AT2G40050	63.5	0	778	http://plants.ensembl.org/Arabidopsis_thaliana/Gene/Compara_Paralog?db=core;g=AT1G61840
AT1G61870	AT1G11630	70.34	0	562	http://plants.ensembl.org/Arabidopsis_thaliana/Gene/Compara_Paralog?db=core;g=AT1G61870
AT1G62000	AT1G62080	90.65	4e-61	186	http://plants.ensembl.org/Arabidopsis_thaliana/Gene/Compara_Paralog?db=core;g=AT1G62000
AT1G62020	AT2G21390	93.11	0	2335	http://plants.ensembl.org/Arabidopsis_thaliana/Gene/Compara_Paralog?db=core;g=AT1G62020
AT1G62060	AT1G62080	82.73	1e-50	160	http://plants.ensembl.org/Arabidopsis_thaliana/Gene/Compara_Paralog?db=core;g=AT1G62060
AT1G62085	AT1G62110	74.57	0	682	http://plants.ensembl.org/Arabidopsis_thaliana/Gene/Compara_Paralog?db=core;g=AT1G62085
AT1G62120	AT1G62010	70.55	0	567	http://plants.ensembl.org/Arabidopsis_thaliana/Gene/Compara_Paralog?db=core;g=AT1G62120
AT1G62270	AT3G17480	54.52	9e-134	389	http://plants.ensembl.org/Arabidopsis_thaliana/Gene/Compara_Paralog?db=core;g=AT1G62270
AT1G62280	AT1G62262	82.04	0	625	http://plants.ensembl.org/Arabidopsis_thaliana/Gene/Compara_Paralog?db=core;g=AT1G62280
AT1G62330	AT1G11990	67.16	0	852	http://plants.ensembl.org/Arabidopsis_thaliana/Gene/Compara_Paralog?db=core;g=AT1G62330
AT1G62430	AT4G22340	84.25	0	635	http://plants.ensembl.org/Arabidopsis_thaliana/Gene/Compara_Paralog?db=core;g=AT1G62430
AT1G62450	AT3G07880	71.78	4e-101	295	http://plants.ensembl.org/Arabidopsis_thaliana/Gene/Compara_Paralog?db=core;g=AT1G62450
AT1G62580	AT1G63340	79.48	0	756	http://plants.ensembl.org/Arabidopsis_thaliana/Gene/Compara_Paralog?db=core;g=AT1G62580
AT1G62590	AT1G62930	80.1	0	989	http://plants.ensembl.org/Arabidopsis_thaliana/Gene/Compara_Paralog?db=core;g=AT1G62590
AT1G62630	AT1G63360	83.65	0	1435	http://plants.ensembl.org/Arabidopsis_thaliana/Gene/Compara_Paralog?db=core;g=AT1G62630
AT1G62670	AT1G63400	79.93	0	937	http://plants.ensembl.org/Arabidopsis_thaliana/Gene/Compara_Paralog?db=core;g=AT1G62670
AT1G62910	AT1G63150	84.02	0	1109	http://plants.ensembl.org/Arabidopsis_thaliana/Gene/Compara_Paralog?db=core;g=AT1G62910
AT1G62960	AT5G51690	50.94	0	533	http://plants.ensembl.org/Arabidopsis_thaliana/Gene/Compara_Paralog?db=core;g=AT1G62960
AT1G62975	AT1G12540	51.05	7e-74	227	http://plants.ensembl.org/Arabidopsis_thaliana/Gene/Compara_Paralog?db=core;g=AT1G62975
AT1G63055	AT1G63057	80.17	4e-32	110	http://plants.ensembl.org/Arabidopsis_thaliana/Gene/Compara_Paralog?db=core;g=AT1G63055
AT1G63110	AT1G12730	75.86	0	721	http://plants.ensembl.org/Arabidopsis_thaliana/Gene/Compara_Paralog?db=core;g=AT1G63110
AT1G63130	AT1G63080	78.53	0	1014	http://plants.ensembl.org/Arabidopsis_thaliana/Gene/Compara_Paralog?db=core;g=AT1G63130
AT1G63200	AT1G63190	59.18	1e-78	236	http://plants.ensembl.org/Arabidopsis_thaliana/Gene/Compara_Paralog?db=core;g=AT1G63200
AT1G63210	AT1G65440	74.92	0	1849	http://plants.ensembl.org/Arabidopsis_thaliana/Gene/Compara_Paralog?db=core;g=AT1G63210
AT1G63230	AT1G63630	92.11	2e-99	291	http://plants.ensembl.org/Arabidopsis_thaliana/Gene/Compara_Paralog?db=core;g=AT1G63230
AT1G63250	AT2G07750	95.79	0	1543	http://plants.ensembl.org/Arabidopsis_thaliana/Gene/Compara_Paralog?db=core;g=AT1G63250
AT1G63280	AT1G51330	57.26	7e-38	127	http://plants.ensembl.org/Arabidopsis_thaliana/Gene/Compara_Paralog?db=core;g=AT1G63280
AT1G63290	AT3G01850	89.64	3e-128	362	http://plants.ensembl.org/Arabidopsis_thaliana/Gene/Compara_Paralog?db=core;g=AT1G63290
AT1G63300	AT5G41140	63.91	0	1220	http://plants.ensembl.org/Arabidopsis_thaliana/Gene/Compara_Paralog?db=core;g=AT1G63300
AT1G63430	AT5G41180	71.17	0	931	http://plants.ensembl.org/Arabidopsis_thaliana/Gene/Compara_Paralog?db=core;g=AT1G63430
AT1G63450	AT5G41250	57.05	0	685	http://plants.ensembl.org/Arabidopsis_thaliana/Gene/Compara_Paralog?db=core;g=AT1G63450
AT1G63470	AT1G63480	75.33	0	533	http://plants.ensembl.org/Arabidopsis_thaliana/Gene/Compara_Paralog?db=core;g=AT1G63470
AT1G63500	AT5G41260	88.91	0	914	http://plants.ensembl.org/Arabidopsis_thaliana/Gene/Compara_Paralog?db=core;g=AT1G63500
AT1G63530	AT1G63540	76.47	1e-30	123	http://plants.ensembl.org/Arabidopsis_thaliana/Gene/Compara_Paralog?db=core;g=AT1G63530
AT1G63590	AT1G63580	63.2	5e-109	318	http://plants.ensembl.org/Arabidopsis_thaliana/Gene/Compara_Paralog?db=core;g=AT1G63590
AT1G63650	AT5G41315	74.1	0	896	http://plants.ensembl.org/Arabidopsis_thaliana/Gene/Compara_Paralog?db=core;g=AT1G63650
AT1G63800	AT5G41340	87.17	1e-109	313	http://plants.ensembl.org/Arabidopsis_thaliana/Gene/Compara_Paralog?db=core;g=AT1G63800
AT1G63820	AT5G41380	50.45	8e-76	235	http://plants.ensembl.org/Arabidopsis_thaliana/Gene/Compara_Paralog?db=core;g=AT1G63820
AT1G63830	AT5G41390	82.53	8e-138	389	http://plants.ensembl.org/Arabidopsis_thaliana/Gene/Compara_Paralog?db=core;g=AT1G63830
AT1G64000	AT5G41570	66.84	5e-79	235	http://plants.ensembl.org/Arabidopsis_thaliana/Gene/Compara_Paralog?db=core;g=AT1G64000
AT1G64040	AT4G11240	81.5	0	571	http://plants.ensembl.org/Arabidopsis_thaliana/Gene/Compara_Paralog?db=core;g=AT1G64040
AT1G64090	AT5G41600	68.36	4e-119	343	http://plants.ensembl.org/Arabidopsis_thaliana/Gene/Compara_Paralog?db=core;g=AT1G64090
AT1G64180	AT5G41620	60.77	0	540	http://plants.ensembl.org/Arabidopsis_thaliana/Gene/Compara_Paralog?db=core;g=AT1G64180
AT1G64185	AT5G41650	81.36	1e-69	206	http://plants.ensembl.org/Arabidopsis_thaliana/Gene/Compara_Paralog?db=core;g=AT1G64185
AT1G64190	AT5G41670	93.43	0	947	http://plants.ensembl.org/Arabidopsis_thaliana/Gene/Compara_Paralog?db=core;g=AT1G64190
AT1G64255	AT1G64260	60.91	0	880	http://plants.ensembl.org/Arabidopsis_thaliana/Gene/Compara_Paralog?db=core;g=AT1G64255
AT1G64290	AT1G64295	69.97	9e-179	503	http://plants.ensembl.org/Arabidopsis_thaliana/Gene/Compara_Paralog?db=core;g=AT1G64290
AT1G64300	AT1G01450	57.36	1e-145	436	http://plants.ensembl.org/Arabidopsis_thaliana/Gene/Compara_Paralog?db=core;g=AT1G64300
AT1G64390	AT4G11050	81.19	0	862	http://plants.ensembl.org/Arabidopsis_thaliana/Gene/Compara_Paralog?db=core;g=AT1G64390
AT1G64480	AT5G24270	60.25	5e-64	197	http://plants.ensembl.org/Arabidopsis_thaliana/Gene/Compara_Paralog?db=core;g=AT1G64480
AT1G64520	AT5G42040	69.29	2e-125	358	http://plants.ensembl.org/Arabidopsis_thaliana/Gene/Compara_Paralog?db=core;g=AT1G64520
AT1G64580	AT1G06580	64.45	8e-179	511	http://plants.ensembl.org/Arabidopsis_thaliana/Gene/Compara_Paralog?db=core;g=AT1G64580
AT1G64630	AT5G41990	70.57	0	730	http://plants.ensembl.org/Arabidopsis_thaliana/Gene/Compara_Paralog?db=core;g=AT1G64630
AT1G64820	AT1G66780	76.97	0	719	http://plants.ensembl.org/Arabidopsis_thaliana/Gene/Compara_Paralog?db=core;g=AT1G64820
AT1G64830	AT5G33340	66.19	0	539	http://plants.ensembl.org/Arabidopsis_thaliana/Gene/Compara_Paralog?db=core;g=AT1G64830
AT1G64900	AT2G12190	84.29	0	828	http://plants.ensembl.org/Arabidopsis_thaliana/Gene/Compara_Paralog?db=core;g=AT1G64900
AT1G64920	AT1G64910	80.76	0	756	http://plants.ensembl.org/Arabidopsis_thaliana/Gene/Compara_Paralog?db=core;g=AT1G64920
AT1G64990	AT4G27630	89.3	0	686	http://plants.ensembl.org/Arabidopsis_thaliana/Gene/Compara_Paralog?db=core;g=AT1G64990
AT1G65080	AT3G44370	51.2	5e-148	434	http://plants.ensembl.org/Arabidopsis_thaliana/Gene/Compara_Paralog?db=core;g=AT1G65080
AT1G65120	AT1G65110	67.2	0	1412	http://plants.ensembl.org/Arabidopsis_thaliana/Gene/Compara_Paralog?db=core;g=AT1G65120
AT1G65160	AT1G65140	53.46	2e-41	141	http://plants.ensembl.org/Arabidopsis_thaliana/Gene/Compara_Paralog?db=core;g=AT1G65160
AT1G65190	AT1G65250	74.31	0	565	http://plants.ensembl.org/Arabidopsis_thaliana/Gene/Compara_Paralog?db=core;g=AT1G65190
AT1G65200	AT1G65130	59.92	0	1217	http://plants.ensembl.org/Arabidopsis_thaliana/Gene/Compara_Paralog?db=core;g=AT1G65200
AT1G65300	AT1G65330	76.33	3e-158	444	http://plants.ensembl.org/Arabidopsis_thaliana/Gene/Compara_Paralog?db=core;g=AT1G65300
AT1G65310	AT4G30280	93.26	0	544	http://plants.ensembl.org/Arabidopsis_thaliana/Gene/Compara_Paralog?db=core;g=AT1G65310
AT1G65480	AT4G20370	82.18	1e-107	307	http://plants.ensembl.org/Arabidopsis_thaliana/Gene/Compara_Paralog?db=core;g=AT1G65480
AT1G65540	AT3G59820	62.83	0	870	http://plants.ensembl.org/Arabidopsis_thaliana/Gene/Compara_Paralog?db=core;g=AT1G65540
AT1G65550	AT5G25420	77.65	0	668	http://plants.ensembl.org/Arabidopsis_thaliana/Gene/Compara_Paralog?db=core;g=AT1G65550
AT1G65580	AT2G43900	58.75	0	1020	http://plants.ensembl.org/Arabidopsis_thaliana/Gene/Compara_Paralog?db=core;g=AT1G65580
AT1G65660	AT4G37120	89.51	0	982	http://plants.ensembl.org/Arabidopsis_thaliana/Gene/Compara_Paralog?db=core;g=AT1G65660
AT1G65730	AT3G17650	68.27	0	975	http://plants.ensembl.org/Arabidopsis_thaliana/Gene/Compara_Paralog?db=core;g=AT1G65730
AT1G65880	AT1G66120	72.93	0	892	http://plants.ensembl.org/Arabidopsis_thaliana/Gene/Compara_Paralog?db=core;g=AT1G65880
AT1G65890	AT1G66120	74.09	0	900	http://plants.ensembl.org/Arabidopsis_thaliana/Gene/Compara_Paralog?db=core;g=AT1G65890
AT1G65970	AT1G65980	92.31	1e-47	150	http://plants.ensembl.org/Arabidopsis_thaliana/Gene/Compara_Paralog?db=core;g=AT1G65970
AT1G65970	AT1G60740	98.77	2e-115	325	http://plants.ensembl.org/Arabidopsis_thaliana/Gene/Compara_Paralog?db=core;g=AT1G65970
AT1G66000	AT1G66060	92.04	0	596	http://plants.ensembl.org/Arabidopsis_thaliana/Gene/Compara_Paralog?db=core;g=AT1G66000
AT1G66070	AT5G37475	75.66	3e-107	310	http://plants.ensembl.org/Arabidopsis_thaliana/Gene/Compara_Paralog?db=core;g=AT1G66070
AT1G66150	AT2G01820	59.41	0	1103	http://plants.ensembl.org/Arabidopsis_thaliana/Gene/Compara_Paralog?db=core;g=AT1G66150
AT1G66290	AT1G66320	62.31	0	545	http://plants.ensembl.org/Arabidopsis_thaliana/Gene/Compara_Paralog?db=core;g=AT1G66290
AT1G66370	AT1G66390	70.8	2e-111	322	http://plants.ensembl.org/Arabidopsis_thaliana/Gene/Compara_Paralog?db=core;g=AT1G66370
AT1G66380	AT1G66390	87.86	5e-73	220	http://plants.ensembl.org/Arabidopsis_thaliana/Gene/Compara_Paralog?db=core;g=AT1G66380
AT1G66430	AT5G51830	73.97	2e-173	489	http://plants.ensembl.org/Arabidopsis_thaliana/Gene/Compara_Paralog?db=core;g=AT1G66430
AT1G66460	AT5G37790	74.9	0	735	http://plants.ensembl.org/Arabidopsis_thaliana/Gene/Compara_Paralog?db=core;g=AT1G66460
AT1G66470	AT5G37800	64.38	1e-124	360	http://plants.ensembl.org/Arabidopsis_thaliana/Gene/Compara_Paralog?db=core;g=AT1G66470
AT1G66480	AT5G37840	65.33	3e-86	256	http://plants.ensembl.org/Arabidopsis_thaliana/Gene/Compara_Paralog?db=core;g=AT1G66480
AT1G66550	AT1G66560	70.68	4e-129	367	http://plants.ensembl.org/Arabidopsis_thaliana/Gene/Compara_Paralog?db=core;g=AT1G66550
AT1G66600	AT1G66560	73.97	5e-128	364	http://plants.ensembl.org/Arabidopsis_thaliana/Gene/Compara_Paralog?db=core;g=AT1G66600
AT1G66620	AT1G66630	53.04	5e-100	298	http://plants.ensembl.org/Arabidopsis_thaliana/Gene/Compara_Paralog?db=core;g=AT1G66620
AT1G66700	AT1G66690	91.36	3e-156	441	http://plants.ensembl.org/Arabidopsis_thaliana/Gene/Compara_Paralog?db=core;g=AT1G66700
AT1G66740	AT5G38110	80.21	3e-104	301	http://plants.ensembl.org/Arabidopsis_thaliana/Gene/Compara_Paralog?db=core;g=AT1G66740
AT1G66760	AT1G66780	56.32	6e-179	512	http://plants.ensembl.org/Arabidopsis_thaliana/Gene/Compara_Paralog?db=core;g=AT1G66760
AT1G66840	AT5G38150	56.94	2e-168	494	http://plants.ensembl.org/Arabidopsis_thaliana/Gene/Compara_Paralog?db=core;g=AT1G66840
AT1G66852	AT1G66870	85.71	4e-64	192	http://plants.ensembl.org/Arabidopsis_thaliana/Gene/Compara_Paralog?db=core;g=AT1G66852
AT1G66860	AT5G38200	82.42	0	597	http://plants.ensembl.org/Arabidopsis_thaliana/Gene/Compara_Paralog?db=core;g=AT1G66860
AT1G66910	AT5G38280	61.29	2e-143	435	http://plants.ensembl.org/Arabidopsis_thaliana/Gene/Compara_Paralog?db=core;g=AT1G66910
AT1G66950	AT2G36380	89.06	0	2716	http://plants.ensembl.org/Arabidopsis_thaliana/Gene/Compara_Paralog?db=core;g=AT1G66950
AT1G67100	AT3G02550	57.89	4e-95	281	http://plants.ensembl.org/Arabidopsis_thaliana/Gene/Compara_Paralog?db=core;g=AT1G67100
AT1G67110	AT5G38450	79.07	0	805	http://plants.ensembl.org/Arabidopsis_thaliana/Gene/Compara_Paralog?db=core;g=AT1G67110
AT1G67250	AT5G38650	82.98	3e-86	250	http://plants.ensembl.org/Arabidopsis_thaliana/Gene/Compara_Paralog?db=core;g=AT1G67250
AT1G67270	AT1G67780	75.52	0	682	http://plants.ensembl.org/Arabidopsis_thaliana/Gene/Compara_Paralog?db=core;g=AT1G67270
AT1G67290	AT5G19580	69.19	0	890	http://plants.ensembl.org/Arabidopsis_thaliana/Gene/Compara_Paralog?db=core;g=AT1G67290
AT1G67490	AT1G24320	67.69	0	1038	http://plants.ensembl.org/Arabidopsis_thaliana/Gene/Compara_Paralog?db=core;g=AT1G67490
AT1G67680	AT1G67650	85.32	0	1066	http://plants.ensembl.org/Arabidopsis_thaliana/Gene/Compara_Paralog?db=core;g=AT1G67680
AT1G67850	AT1G13000	63.5	5e-163	464	http://plants.ensembl.org/Arabidopsis_thaliana/Gene/Compara_Paralog?db=core;g=AT1G67850
AT1G67850	AT3G27470	65.97	0	567	http://plants.ensembl.org/Arabidopsis_thaliana/Gene/Compara_Paralog?db=core;g=AT1G67850
AT1G67890	AT3G06620	73.49	0	1063	http://plants.ensembl.org/Arabidopsis_thaliana/Gene/Compara_Paralog?db=core;g=AT1G67890
AT1G67980	AT1G67990	76.82	1e-130	370	http://plants.ensembl.org/Arabidopsis_thaliana/Gene/Compara_Paralog?db=core;g=AT1G67980
AT1G68000	AT4G38570	83.19	4e-132	373	http://plants.ensembl.org/Arabidopsis_thaliana/Gene/Compara_Paralog?db=core;g=AT1G68000
AT1G68070	AT2G01735	59.89	5e-154	439	http://plants.ensembl.org/Arabidopsis_thaliana/Gene/Compara_Paralog?db=core;g=AT1G68070
AT1G68260	AT1G68280	81.35	5e-112	319	http://plants.ensembl.org/Arabidopsis_thaliana/Gene/Compara_Paralog?db=core;g=AT1G68260
AT1G68320	AT1G25340	58.28	4e-98	292	http://plants.ensembl.org/Arabidopsis_thaliana/Gene/Compara_Paralog?db=core;g=AT1G68320
AT1G68390	AT1G68380	61.31	2e-163	467	http://plants.ensembl.org/Arabidopsis_thaliana/Gene/Compara_Paralog?db=core;g=AT1G68390
AT1G68460	AT3G19160	56.76	3e-126	367	http://plants.ensembl.org/Arabidopsis_thaliana/Gene/Compara_Paralog?db=core;g=AT1G68460
AT1G68530	AT1G25450	88.62	0	931	http://plants.ensembl.org/Arabidopsis_thaliana/Gene/Compara_Paralog?db=core;g=AT1G68530
AT1G68540	AT1G25460	72.9	4e-116	335	http://plants.ensembl.org/Arabidopsis_thaliana/Gene/Compara_Paralog?db=core;g=AT1G68540
AT1G68590	AT5G15760	71.91	3e-44	145	http://plants.ensembl.org/Arabidopsis_thaliana/Gene/Compara_Paralog?db=core;g=AT1G68590
AT1G68780	AT3G25670	60.5	2e-160	463	http://plants.ensembl.org/Arabidopsis_thaliana/Gene/Compara_Paralog?db=core;g=AT1G68780
AT1G68820	AT1G73950	68.52	0	606	http://plants.ensembl.org/Arabidopsis_thaliana/Gene/Compara_Paralog?db=core;g=AT1G68820
AT1G68907	AT1G68905	60.64	2e-31	107	http://plants.ensembl.org/Arabidopsis_thaliana/Gene/Compara_Paralog?db=core;g=AT1G68907
AT1G69090	AT5G66830	52.72	2e-137	400	http://plants.ensembl.org/Arabidopsis_thaliana/Gene/Compara_Paralog?db=core;g=AT1G69090
AT1G69120	AT1G26310	76.74	5e-139	393	http://plants.ensembl.org/Arabidopsis_thaliana/Gene/Compara_Paralog?db=core;g=AT1G69120
AT1G69295	AT1G26450	58.54	6e-61	191	http://plants.ensembl.org/Arabidopsis_thaliana/Gene/Compara_Paralog?db=core;g=AT1G69295
AT1G69523	AT1G69526	55.94	1e-107	317	http://plants.ensembl.org/Arabidopsis_thaliana/Gene/Compara_Paralog?db=core;g=AT1G69523
AT1G69600	AT5G60480	51.88	2e-73	224	http://plants.ensembl.org/Arabidopsis_thaliana/Gene/Compara_Paralog?db=core;g=AT1G69600
AT1G69630	AT1G78750	69.21	0	614	http://plants.ensembl.org/Arabidopsis_thaliana/Gene/Compara_Paralog?db=core;g=AT1G69630
AT1G69660	AT1G69650	63.52	2e-96	285	http://plants.ensembl.org/Arabidopsis_thaliana/Gene/Compara_Paralog?db=core;g=AT1G69660
AT1G69720	AT1G58300	66.9	2e-137	391	http://plants.ensembl.org/Arabidopsis_thaliana/Gene/Compara_Paralog?db=core;g=AT1G69720
AT1G69825	AT1G69818	72.6	9e-33	108	http://plants.ensembl.org/Arabidopsis_thaliana/Gene/Compara_Paralog?db=core;g=AT1G69825
AT1G69920	AT1G27130	69	3e-115	332	http://plants.ensembl.org/Arabidopsis_thaliana/Gene/Compara_Paralog?db=core;g=AT1G69920
AT1G69940	AT5G07410	96.68	0	727	http://plants.ensembl.org/Arabidopsis_thaliana/Gene/Compara_Paralog?db=core;g=AT1G69940
AT1G69940	AT5G61680	75.82	0	581	http://plants.ensembl.org/Arabidopsis_thaliana/Gene/Compara_Paralog?db=core;g=AT1G69940
AT1G70090	AT1G24170	83.76	0	663	http://plants.ensembl.org/Arabidopsis_thaliana/Gene/Compara_Paralog?db=core;g=AT1G70090
AT1G70250	AT5G38280	61.05	0	787	http://plants.ensembl.org/Arabidopsis_thaliana/Gene/Compara_Paralog?db=core;g=AT1G70250
AT1G70260	AT1G60050	58.33	7e-159	453	http://plants.ensembl.org/Arabidopsis_thaliana/Gene/Compara_Paralog?db=core;g=AT1G70260
AT1G70280	AT1G23880	72.25	0	606	http://plants.ensembl.org/Arabidopsis_thaliana/Gene/Compara_Paralog?db=core;g=AT1G70280
AT1G70430	AT5G14720	69.01	9e-147	439	http://plants.ensembl.org/Arabidopsis_thaliana/Gene/Compara_Paralog?db=core;g=AT1G70430
AT1G70560	AT1G23320	68.72	0	566	http://plants.ensembl.org/Arabidopsis_thaliana/Gene/Compara_Paralog?db=core;g=AT1G70560
AT1G70580	AT1G23310	93.14	0	942	http://plants.ensembl.org/Arabidopsis_thaliana/Gene/Compara_Paralog?db=core;g=AT1G70580
AT1G70600	AT1G23290	97.26	6e-101	288	http://plants.ensembl.org/Arabidopsis_thaliana/Gene/Compara_Paralog?db=core;g=AT1G70600
AT1G70670	AT1G70680	81.15	4e-111	317	http://plants.ensembl.org/Arabidopsis_thaliana/Gene/Compara_Paralog?db=core;g=AT1G70670
AT1G70710	AT1G23210	85.45	0	880	http://plants.ensembl.org/Arabidopsis_thaliana/Gene/Compara_Paralog?db=core;g=AT1G70710
AT1G70840	AT1G70850	84.18	2e-97	286	http://plants.ensembl.org/Arabidopsis_thaliana/Gene/Compara_Paralog?db=core;g=AT1G70840
AT1G70940	AT1G23080	84.01	0	1049	http://plants.ensembl.org/Arabidopsis_thaliana/Gene/Compara_Paralog?db=core;g=AT1G70940
AT1G70960	AT1G70380	58.42	2e-141	408	http://plants.ensembl.org/Arabidopsis_thaliana/Gene/Compara_Paralog?db=core;g=AT1G70960
AT1G70980	AT5G56680	83.8	0	997	http://plants.ensembl.org/Arabidopsis_thaliana/Gene/Compara_Paralog?db=core;g=AT1G70980
AT1G71100	AT2G01290	68.77	4e-126	361	http://plants.ensembl.org/Arabidopsis_thaliana/Gene/Compara_Paralog?db=core;g=AT1G71100
AT1G71230	AT1G22920	80.46	2e-45	149	http://plants.ensembl.org/Arabidopsis_thaliana/Gene/Compara_Paralog?db=core;g=AT1G71230
AT1G71270	AT1G71300	88.59	0	1267	http://plants.ensembl.org/Arabidopsis_thaliana/Gene/Compara_Paralog?db=core;g=AT1G71270
AT1G71320	AT3G62350	51.14	7e-62	200	http://plants.ensembl.org/Arabidopsis_thaliana/Gene/Compara_Paralog?db=core;g=AT1G71320
AT1G71400	AT1G71390	65.12	0	1001	http://plants.ensembl.org/Arabidopsis_thaliana/Gene/Compara_Paralog?db=core;g=AT1G71400
AT1G71697	AT4G09760	60.09	5e-91	275	http://plants.ensembl.org/Arabidopsis_thaliana/Gene/Compara_Paralog?db=core;g=AT1G71697
AT1G71920	AT5G10330	100	0	739	http://plants.ensembl.org/Arabidopsis_thaliana/Gene/Compara_Paralog?db=core;g=AT1G71920
AT1G71980	AT1G22670	57.77	7e-151	437	http://plants.ensembl.org/Arabidopsis_thaliana/Gene/Compara_Paralog?db=core;g=AT1G71980
AT1G72150	AT4G09160	50.15	2e-114	357	http://plants.ensembl.org/Arabidopsis_thaliana/Gene/Compara_Paralog?db=core;g=AT1G72150
AT1G72160	AT4G09160	69.75	0	602	http://plants.ensembl.org/Arabidopsis_thaliana/Gene/Compara_Paralog?db=core;g=AT1G72160
AT1G72300	AT1G17240	75.71	0	1119	http://plants.ensembl.org/Arabidopsis_thaliana/Gene/Compara_Paralog?db=core;g=AT1G72300
AT1G72340	AT1G53900	77.13	5e-166	476	http://plants.ensembl.org/Arabidopsis_thaliana/Gene/Compara_Paralog?db=core;g=AT1G72340
AT1G72650	AT1G17460	51.45	3e-180	527	http://plants.ensembl.org/Arabidopsis_thaliana/Gene/Compara_Paralog?db=core;g=AT1G72650
AT1G72670	AT1G17480	59.11	3e-139	404	http://plants.ensembl.org/Arabidopsis_thaliana/Gene/Compara_Paralog?db=core;g=AT1G72670
AT1G72710	AT4G26100	72.81	0	671	http://plants.ensembl.org/Arabidopsis_thaliana/Gene/Compara_Paralog?db=core;g=AT1G72710
AT1G72850	AT4G09420	52.18	1e-140	411	http://plants.ensembl.org/Arabidopsis_thaliana/Gene/Compara_Paralog?db=core;g=AT1G72850
AT1G72890	AT1G72950	55.56	3e-141	413	http://plants.ensembl.org/Arabidopsis_thaliana/Gene/Compara_Paralog?db=core;g=AT1G72890
AT1G72960	AT3G13870	77.22	0	1228	http://plants.ensembl.org/Arabidopsis_thaliana/Gene/Compara_Paralog?db=core;g=AT1G72960
AT1G73100	AT5G04940	57.56	0	767	http://plants.ensembl.org/Arabidopsis_thaliana/Gene/Compara_Paralog?db=core;g=AT1G73100
AT1G73300	AT5G36180	95.86	0	637	http://plants.ensembl.org/Arabidopsis_thaliana/Gene/Compara_Paralog?db=core;g=AT1G73300
AT1G73300	AT2G22970	73.92	0	670	http://plants.ensembl.org/Arabidopsis_thaliana/Gene/Compara_Paralog?db=core;g=AT1G73300
AT1G73450	AT1G73460	91.3	0	2093	http://plants.ensembl.org/Arabidopsis_thaliana/Gene/Compara_Paralog?db=core;g=AT1G73450
AT1G73480	AT1G18360	79.2	0	545	http://plants.ensembl.org/Arabidopsis_thaliana/Gene/Compara_Paralog?db=core;g=AT1G73480
AT1G73500	AT1G18350	79.49	0	513	http://plants.ensembl.org/Arabidopsis_thaliana/Gene/Compara_Paralog?db=core;g=AT1G73500
AT1G73580	AT1G66360	56.1	9e-68	205	http://plants.ensembl.org/Arabidopsis_thaliana/Gene/Compara_Paralog?db=core;g=AT1G73580
AT1G73660	AT1G18160	75.05	0	1396	http://plants.ensembl.org/Arabidopsis_thaliana/Gene/Compara_Paralog?db=core;g=AT1G73660
AT1G73980	AT1G26190	70.47	0	837	http://plants.ensembl.org/Arabidopsis_thaliana/Gene/Compara_Paralog?db=core;g=AT1G73980
AT1G74000	AT1G74020	80.79	8e-179	500	http://plants.ensembl.org/Arabidopsis_thaliana/Gene/Compara_Paralog?db=core;g=AT1G74000
AT1G74010	AT1G74020	81.88	0	526	http://plants.ensembl.org/Arabidopsis_thaliana/Gene/Compara_Paralog?db=core;g=AT1G74010
AT1G74050	AT1G74060	98.71	2e-165	459	http://plants.ensembl.org/Arabidopsis_thaliana/Gene/Compara_Paralog?db=core;g=AT1G74050
AT1G74180	AT2G25470	65.94	0	1177	http://plants.ensembl.org/Arabidopsis_thaliana/Gene/Compara_Paralog?db=core;g=AT1G74180
AT1G74210	AT5G08030	76.64	0	571	http://plants.ensembl.org/Arabidopsis_thaliana/Gene/Compara_Paralog?db=core;g=AT1G74210
AT1G74270	AT3G55750	95.5	4e-76	222	http://plants.ensembl.org/Arabidopsis_thaliana/Gene/Compara_Paralog?db=core;g=AT1G74270
AT1G74280	AT1G74290	91.36	0	652	http://plants.ensembl.org/Arabidopsis_thaliana/Gene/Compara_Paralog?db=core;g=AT1G74280
AT1G74320	AT4G09760	57.82	5e-88	267	http://plants.ensembl.org/Arabidopsis_thaliana/Gene/Compara_Paralog?db=core;g=AT1G74320
AT1G74380	AT5G07720	82.71	0	787	http://plants.ensembl.org/Arabidopsis_thaliana/Gene/Compara_Paralog?db=core;g=AT1G74380
AT1G74660	AT3G28917	58.82	9e-33	110	http://plants.ensembl.org/Arabidopsis_thaliana/Gene/Compara_Paralog?db=core;g=AT1G74660
AT1G74800	AT5G62620	70.14	0	989	http://plants.ensembl.org/Arabidopsis_thaliana/Gene/Compara_Paralog?db=core;g=AT1G74800
AT1G74920	AT3G48170	78.64	0	853	http://plants.ensembl.org/Arabidopsis_thaliana/Gene/Compara_Paralog?db=core;g=AT1G74920
AT1G75030	AT1G75050	81.78	5e-147	412	http://plants.ensembl.org/Arabidopsis_thaliana/Gene/Compara_Paralog?db=core;g=AT1G75030
AT1G75140	AT1G19370	72.2	0	871	http://plants.ensembl.org/Arabidopsis_thaliana/Gene/Compara_Paralog?db=core;g=AT1G75140
AT1G75400	AT1G19680	63.37	0	539	http://plants.ensembl.org/Arabidopsis_thaliana/Gene/Compara_Paralog?db=core;g=AT1G75400
AT1G75580	AT1G19830	76.99	7e-57	173	http://plants.ensembl.org/Arabidopsis_thaliana/Gene/Compara_Paralog?db=core;g=AT1G75580
AT1G75660	AT5G42540	60.96	0	1091	http://plants.ensembl.org/Arabidopsis_thaliana/Gene/Compara_Paralog?db=core;g=AT1G75660
AT1G75760	AT1G19970	84.77	1e-166	464	http://plants.ensembl.org/Arabidopsis_thaliana/Gene/Compara_Paralog?db=core;g=AT1G75760
AT1G75760	AT4G38790	83.27	4e-159	445	http://plants.ensembl.org/Arabidopsis_thaliana/Gene/Compara_Paralog?db=core;g=AT1G75760
AT1G75840	AT1G20090	97.94	4e-130	365	http://plants.ensembl.org/Arabidopsis_thaliana/Gene/Compara_Paralog?db=core;g=AT1G75840
AT1G75880	AT1G75890	70.62	0	541	http://plants.ensembl.org/Arabidopsis_thaliana/Gene/Compara_Paralog?db=core;g=AT1G75880
AT1G75950	AT5G42190	74.56	4e-83	244	http://plants.ensembl.org/Arabidopsis_thaliana/Gene/Compara_Paralog?db=core;g=AT1G75950
AT1G76010	AT1G20220	64.39	5e-89	271	http://plants.ensembl.org/Arabidopsis_thaliana/Gene/Compara_Paralog?db=core;g=AT1G76010
AT1G76405	AT1G20816	78.44	4e-101	290	http://plants.ensembl.org/Arabidopsis_thaliana/Gene/Compara_Paralog?db=core;g=AT1G76405
AT1G76460	AT1G20880	76.33	5e-150	423	http://plants.ensembl.org/Arabidopsis_thaliana/Gene/Compara_Paralog?db=core;g=AT1G76460
AT1G76510	AT1G20910	58.84	3e-146	426	http://plants.ensembl.org/Arabidopsis_thaliana/Gene/Compara_Paralog?db=core;g=AT1G76510
AT1G76520	AT1G76530	76.87	0	585	http://plants.ensembl.org/Arabidopsis_thaliana/Gene/Compara_Paralog?db=core;g=AT1G76520
AT1G76640	AT5G42380	54.35	1e-44	146	http://plants.ensembl.org/Arabidopsis_thaliana/Gene/Compara_Paralog?db=core;g=AT1G76640
AT1G76690	AT1G76680	89.78	0	707	http://plants.ensembl.org/Arabidopsis_thaliana/Gene/Compara_Paralog?db=core;g=AT1G76690
AT1G76810	AT1G76720	78.29	0	1615	http://plants.ensembl.org/Arabidopsis_thaliana/Gene/Compara_Paralog?db=core;g=AT1G76810
AT1G76900	AT1G43640	65.15	7e-174	494	http://plants.ensembl.org/Arabidopsis_thaliana/Gene/Compara_Paralog?db=core;g=AT1G76900
AT1G76950	AT5G42140	70.26	0	1499	http://plants.ensembl.org/Arabidopsis_thaliana/Gene/Compara_Paralog?db=core;g=AT1G76950
AT1G77100	AT4G25980	56.31	2e-121	354	http://plants.ensembl.org/Arabidopsis_thaliana/Gene/Compara_Paralog?db=core;g=AT1G77100
AT1G77145	AT1G77160	91.43	5e-138	389	http://plants.ensembl.org/Arabidopsis_thaliana/Gene/Compara_Paralog?db=core;g=AT1G77145
AT1G77410	AT5G63800	58.87	0	867	http://plants.ensembl.org/Arabidopsis_thaliana/Gene/Compara_Paralog?db=core;g=AT1G77410
AT1G77460	AT1G44120	54.15	0	2214	http://plants.ensembl.org/Arabidopsis_thaliana/Gene/Compara_Paralog?db=core;g=AT1G77460
AT1G77780	AT1G77790	55.82	3e-131	381	http://plants.ensembl.org/Arabidopsis_thaliana/Gene/Compara_Paralog?db=core;g=AT1G77780
AT1G77810	AT1G22015	72.98	0	581	http://plants.ensembl.org/Arabidopsis_thaliana/Gene/Compara_Paralog?db=core;g=AT1G77810
AT1G77950	AT1G77980	64.84	7e-107	314	http://plants.ensembl.org/Arabidopsis_thaliana/Gene/Compara_Paralog?db=core;g=AT1G77950
AT1G78000	AT4G08620	74.48	0	870	http://plants.ensembl.org/Arabidopsis_thaliana/Gene/Compara_Paralog?db=core;g=AT1G78000
AT1G78080	AT1G22190	52.37	9e-88	266	http://plants.ensembl.org/Arabidopsis_thaliana/Gene/Compara_Paralog?db=core;g=AT1G78080
AT1G78110	AT1G22230	56.8	1e-98	296	http://plants.ensembl.org/Arabidopsis_thaliana/Gene/Compara_Paralog?db=core;g=AT1G78110
AT1G78380	AT1G78370	75.23	6e-120	342	http://plants.ensembl.org/Arabidopsis_thaliana/Gene/Compara_Paralog?db=core;g=AT1G78380
AT1G78400	AT2G33160	61.46	6e-173	501	http://plants.ensembl.org/Arabidopsis_thaliana/Gene/Compara_Paralog?db=core;g=AT1G78400
AT1G78420	AT1G17145	57.58	6e-121	356	http://plants.ensembl.org/Arabidopsis_thaliana/Gene/Compara_Paralog?db=core;g=AT1G78420
AT1G78570	AT3G14790	85.95	0	1181	http://plants.ensembl.org/Arabidopsis_thaliana/Gene/Compara_Paralog?db=core;g=AT1G78570
AT1G78700	AT4G18890	53.39	3e-60	193	http://plants.ensembl.org/Arabidopsis_thaliana/Gene/Compara_Paralog?db=core;g=AT1G78700
AT1G78850	AT1G78860	93.2	0	862	http://plants.ensembl.org/Arabidopsis_thaliana/Gene/Compara_Paralog?db=core;g=AT1G78850
AT1G78950	AT1G78955	78.6	0	982	http://plants.ensembl.org/Arabidopsis_thaliana/Gene/Compara_Paralog?db=core;g=AT1G78950
AT1G78980	AT3G13065	58.22	0	761	http://plants.ensembl.org/Arabidopsis_thaliana/Gene/Compara_Paralog?db=core;g=AT1G78980
AT1G79000	AT1G16710	73.9	0	2509	http://plants.ensembl.org/Arabidopsis_thaliana/Gene/Compara_Paralog?db=core;g=AT1G79000
AT1G79020	AT1G16690	75.62	0	667	http://plants.ensembl.org/Arabidopsis_thaliana/Gene/Compara_Paralog?db=core;g=AT1G79020
AT1G79250	AT1G16440	69.15	0	710	http://plants.ensembl.org/Arabidopsis_thaliana/Gene/Compara_Paralog?db=core;g=AT1G79250
AT1G79250	AT3G12690	61.34	0	663	http://plants.ensembl.org/Arabidopsis_thaliana/Gene/Compara_Paralog?db=core;g=AT1G79250
AT1G79330	AT1G79340	71.36	0	595	http://plants.ensembl.org/Arabidopsis_thaliana/Gene/Compara_Paralog?db=core;g=AT1G79330
AT1G79500	AT1G16340	93.4	0	543	http://plants.ensembl.org/Arabidopsis_thaliana/Gene/Compara_Paralog?db=core;g=AT1G79500
AT1G79610	AT1G54370	79.96	0	790	http://plants.ensembl.org/Arabidopsis_thaliana/Gene/Compara_Paralog?db=core;g=AT1G79610
AT1G79680	AT1G69730	67.68	0	1017	http://plants.ensembl.org/Arabidopsis_thaliana/Gene/Compara_Paralog?db=core;g=AT1G79680
AT1G79940	AT4G21180	75.94	0	984	http://plants.ensembl.org/Arabidopsis_thaliana/Gene/Compara_Paralog?db=core;g=AT1G79940
AT1G80000	AT1G15280	53.51	3e-154	458	http://plants.ensembl.org/Arabidopsis_thaliana/Gene/Compara_Paralog?db=core;g=AT1G80000
AT1G80070	AT4G38780	91.92	0	4510	http://plants.ensembl.org/Arabidopsis_thaliana/Gene/Compara_Paralog?db=core;g=AT1G80070
AT1G80210	AT3G06820	90.57	0	655	http://plants.ensembl.org/Arabidopsis_thaliana/Gene/Compara_Paralog?db=core;g=AT1G80210
AT1G80260	AT1G20570	79.48	0	1320	http://plants.ensembl.org/Arabidopsis_thaliana/Gene/Compara_Paralog?db=core;g=AT1G80260
AT1G80370	AT1G15570	69.52	0	621	http://plants.ensembl.org/Arabidopsis_thaliana/Gene/Compara_Paralog?db=core;g=AT1G80370
AT1G80480	AT1G15730	75.55	0	634	http://plants.ensembl.org/Arabidopsis_thaliana/Gene/Compara_Paralog?db=core;g=AT1G80480
AT1G80660	AT2G07560	83.37	0	1570	http://plants.ensembl.org/Arabidopsis_thaliana/Gene/Compara_Paralog?db=core;g=AT1G80660
AT1G80700	AT1G80980	99.53	1e-157	437	http://plants.ensembl.org/Arabidopsis_thaliana/Gene/Compara_Paralog?db=core;g=AT1G80700
AT1G80745	AT3G15420	78.5	4e-56	171	http://plants.ensembl.org/Arabidopsis_thaliana/Gene/Compara_Paralog?db=core;g=AT1G80745
AT1G80780	AT2G32070	87.41	4e-178	494	http://plants.ensembl.org/Arabidopsis_thaliana/Gene/Compara_Paralog?db=core;g=AT1G80780
AT2G01200	AT1G15050	56.45	4e-66	202	http://plants.ensembl.org/Arabidopsis_thaliana/Gene/Compara_Paralog?db=core;g=AT2G01200
AT2G01210	AT1G25320	59.39	0	842	http://plants.ensembl.org/Arabidopsis_thaliana/Gene/Compara_Paralog?db=core;g=AT2G01210
AT2G01220	AT3G27610	79.94	0	517	http://plants.ensembl.org/Arabidopsis_thaliana/Gene/Compara_Paralog?db=core;g=AT2G01220
AT2G01250	AT2G44120	91.32	5e-162	451	http://plants.ensembl.org/Arabidopsis_thaliana/Gene/Compara_Paralog?db=core;g=AT2G01250
AT2G01430	AT1G70920	59.01	4e-52	169	http://plants.ensembl.org/Arabidopsis_thaliana/Gene/Compara_Paralog?db=core;g=AT2G01430
AT2G01480	AT1G14970	86.89	0	773	http://plants.ensembl.org/Arabidopsis_thaliana/Gene/Compara_Paralog?db=core;g=AT2G01480
AT2G01520	AT2G01530	88.08	5e-102	291	http://plants.ensembl.org/Arabidopsis_thaliana/Gene/Compara_Paralog?db=core;g=AT2G01520
AT2G01660	AT5G37660	53.5	2e-92	277	http://plants.ensembl.org/Arabidopsis_thaliana/Gene/Compara_Paralog?db=core;g=AT2G01660
AT2G01940	AT1G68130	52.03	2e-111	333	http://plants.ensembl.org/Arabidopsis_thaliana/Gene/Compara_Paralog?db=core;g=AT2G01940
AT2G01980	AT1G14660	74.93	0	1115	http://plants.ensembl.org/Arabidopsis_thaliana/Gene/Compara_Paralog?db=core;g=AT2G01980
AT2G02010	AT2G02000	92.68	0	954	http://plants.ensembl.org/Arabidopsis_thaliana/Gene/Compara_Paralog?db=core;g=AT2G02010
AT2G02030	AT2G05600	73.12	5e-40	141	http://plants.ensembl.org/Arabidopsis_thaliana/Gene/Compara_Paralog?db=core;g=AT2G02030
AT2G02080	AT1G14580	59.77	0	550	http://plants.ensembl.org/Arabidopsis_thaliana/Gene/Compara_Paralog?db=core;g=AT2G02080
AT2G02103	AT5G25200	93.72	0	693	http://plants.ensembl.org/Arabidopsis_thaliana/Gene/Compara_Paralog?db=core;g=AT2G02103
AT2G02240	AT2G02250	71.38	1e-145	414	http://plants.ensembl.org/Arabidopsis_thaliana/Gene/Compara_Paralog?db=core;g=AT2G02240
AT2G02290	AT5G23470	88.08	0	550	http://plants.ensembl.org/Arabidopsis_thaliana/Gene/Compara_Paralog?db=core;g=AT2G02290
AT2G02360	AT2G02340	63.1	3e-115	335	http://plants.ensembl.org/Arabidopsis_thaliana/Gene/Compara_Paralog?db=core;g=AT2G02360
AT2G02380	AT2G02390	86.45	3e-142	399	http://plants.ensembl.org/Arabidopsis_thaliana/Gene/Compara_Paralog?db=core;g=AT2G02380
AT2G02480	AT1G14460	65.07	0	1396	http://plants.ensembl.org/Arabidopsis_thaliana/Gene/Compara_Paralog?db=core;g=AT2G02480
AT2G02520	AT3G25727	66.67	5e-58	181	http://plants.ensembl.org/Arabidopsis_thaliana/Gene/Compara_Paralog?db=core;g=AT2G02520
AT2G02610	AT2G02640	94.42	0	1226	http://plants.ensembl.org/Arabidopsis_thaliana/Gene/Compara_Paralog?db=core;g=AT2G02610
AT2G02660	AT2G02890	77.38	0	603	http://plants.ensembl.org/Arabidopsis_thaliana/Gene/Compara_Paralog?db=core;g=AT2G02660
AT2G02960	AT1G14260	68.95	1e-78	240	http://plants.ensembl.org/Arabidopsis_thaliana/Gene/Compara_Paralog?db=core;g=AT2G02960
AT2G02970	AT1G14230	66.94	0	655	http://plants.ensembl.org/Arabidopsis_thaliana/Gene/Compara_Paralog?db=core;g=AT2G02970
AT2G02990	AT1G14220	60.87	3e-104	303	http://plants.ensembl.org/Arabidopsis_thaliana/Gene/Compara_Paralog?db=core;g=AT2G02990
AT2G03020	AT4G16540	77.08	2e-139	392	http://plants.ensembl.org/Arabidopsis_thaliana/Gene/Compara_Paralog?db=core;g=AT2G03020
AT2G03030	AT2G03300	98.04	2e-145	405	http://plants.ensembl.org/Arabidopsis_thaliana/Gene/Compara_Paralog?db=core;g=AT2G03030
AT2G03360	AT2G03370	79.65	0	743	http://plants.ensembl.org/Arabidopsis_thaliana/Gene/Compara_Paralog?db=core;g=AT2G03360
AT2G03470	AT1G13880	51.16	3e-133	393	http://plants.ensembl.org/Arabidopsis_thaliana/Gene/Compara_Paralog?db=core;g=AT2G03470
AT2G03560	AT5G38270	54.96	1e-139	406	http://plants.ensembl.org/Arabidopsis_thaliana/Gene/Compara_Paralog?db=core;g=AT2G03560
AT2G03740	AT2G03850	70.37	8e-87	255	http://plants.ensembl.org/Arabidopsis_thaliana/Gene/Compara_Paralog?db=core;g=AT2G03740
AT2G03931	AT2G03936	86.42	4e-44	138	http://plants.ensembl.org/Arabidopsis_thaliana/Gene/Compara_Paralog?db=core;g=AT2G03931
AT2G04031	AT2G04041	84	2e-93	269	http://plants.ensembl.org/Arabidopsis_thaliana/Gene/Compara_Paralog?db=core;g=AT2G04031
AT2G04037	AT2G04041	77.56	2e-86	251	http://plants.ensembl.org/Arabidopsis_thaliana/Gene/Compara_Paralog?db=core;g=AT2G04037
AT2G04050	AT2G04070	86.34	0	833	http://plants.ensembl.org/Arabidopsis_thaliana/Gene/Compara_Paralog?db=core;g=AT2G04050
AT2G04050	AT2G04040	83.4	0	813	http://plants.ensembl.org/Arabidopsis_thaliana/Gene/Compara_Paralog?db=core;g=AT2G04050
AT2G04100	AT2G04090	91.37	0	878	http://plants.ensembl.org/Arabidopsis_thaliana/Gene/Compara_Paralog?db=core;g=AT2G04100
AT2G04220	AT4G12690	77	2e-165	464	http://plants.ensembl.org/Arabidopsis_thaliana/Gene/Compara_Paralog?db=core;g=AT2G04220
AT2G04390	AT5G04800	97.87	8e-98	279	http://plants.ensembl.org/Arabidopsis_thaliana/Gene/Compara_Paralog?db=core;g=AT2G04390
AT2G04400	AT5G48220	71.29	2e-168	476	http://plants.ensembl.org/Arabidopsis_thaliana/Gene/Compara_Paralog?db=core;g=AT2G04400
AT2G04520	AT5G35680	96.64	4e-81	238	http://plants.ensembl.org/Arabidopsis_thaliana/Gene/Compara_Paralog?db=core;g=AT2G04520
AT2G04630	AT5G51940	92.36	1e-84	246	http://plants.ensembl.org/Arabidopsis_thaliana/Gene/Compara_Paralog?db=core;g=AT2G04630
AT2G04680	AT5G37620	69.1	0	876	http://plants.ensembl.org/Arabidopsis_thaliana/Gene/Compara_Paralog?db=core;g=AT2G04680
AT2G04795	AT5G35732	63.44	1e-35	118	http://plants.ensembl.org/Arabidopsis_thaliana/Gene/Compara_Paralog?db=core;g=AT2G04795
AT2G04810	AT2G04840	59.54	2e-148	428	http://plants.ensembl.org/Arabidopsis_thaliana/Gene/Compara_Paralog?db=core;g=AT2G04810
AT2G04920	AT3G22720	52.17	7e-115	341	http://plants.ensembl.org/Arabidopsis_thaliana/Gene/Compara_Paralog?db=core;g=AT2G04920
AT2G04925	AT2G04034	64.44	1e-35	117	http://plants.ensembl.org/Arabidopsis_thaliana/Gene/Compara_Paralog?db=core;g=AT2G04925
AT2G05220	AT5G04800	98.58	5e-97	277	http://plants.ensembl.org/Arabidopsis_thaliana/Gene/Compara_Paralog?db=core;g=AT2G05220
AT2G05710	AT4G35830	86.29	0	1456	http://plants.ensembl.org/Arabidopsis_thaliana/Gene/Compara_Paralog?db=core;g=AT2G05710
AT2G05840	AT5G35590	93.09	2e-155	433	http://plants.ensembl.org/Arabidopsis_thaliana/Gene/Compara_Paralog?db=core;g=AT2G05840
AT2G05910	AT5G20640	53.43	3e-72	219	http://plants.ensembl.org/Arabidopsis_thaliana/Gene/Compara_Paralog?db=core;g=AT2G05910
AT2G05940	AT5G35580	67.58	0	672	http://plants.ensembl.org/Arabidopsis_thaliana/Gene/Compara_Paralog?db=core;g=AT2G05940
AT2G06090	AT5G27238	75.74	2e-68	204	http://plants.ensembl.org/Arabidopsis_thaliana/Gene/Compara_Paralog?db=core;g=AT2G06090
AT2G06200	AT3G13960	84.78	3e-23	92.8	http://plants.ensembl.org/Arabidopsis_thaliana/Gene/Compara_Paralog?db=core;g=AT2G06200
AT2G07040	AT5G35390	64.31	0	848	http://plants.ensembl.org/Arabidopsis_thaliana/Gene/Compara_Paralog?db=core;g=AT2G07040
AT2G07678	ATMG00920	100	6e-157	436	http://plants.ensembl.org/Arabidopsis_thaliana/Gene/Compara_Paralog?db=core;g=AT2G07678
AT2G07715	ATMG00560	99.67	0	604	http://plants.ensembl.org/Arabidopsis_thaliana/Gene/Compara_Paralog?db=core;g=AT2G07715
AT2G07732	ATMG00280	96.23	6e-74	216	http://plants.ensembl.org/Arabidopsis_thaliana/Gene/Compara_Paralog?db=core;g=AT2G07732
AT2G07739	ATMG00370	99.5	2e-144	402	http://plants.ensembl.org/Arabidopsis_thaliana/Gene/Compara_Paralog?db=core;g=AT2G07739
AT2G07741	ATMG01170	100	6e-177	498	http://plants.ensembl.org/Arabidopsis_thaliana/Gene/Compara_Paralog?db=core;g=AT2G07741
AT2G07749	ATMG01110	99.18	0	503	http://plants.ensembl.org/Arabidopsis_thaliana/Gene/Compara_Paralog?db=core;g=AT2G07749
AT2G07751	ATMG00990	100	1e-80	234	http://plants.ensembl.org/Arabidopsis_thaliana/Gene/Compara_Paralog?db=core;g=AT2G07751
AT2G09990	AT3G04230	88.36	5e-94	270	http://plants.ensembl.org/Arabidopsis_thaliana/Gene/Compara_Paralog?db=core;g=AT2G09990
AT2G12940	AT2G13150	81.01	2e-130	373	http://plants.ensembl.org/Arabidopsis_thaliana/Gene/Compara_Paralog?db=core;g=AT2G12940
AT2G13450	AT4G02000	96.12	0	561	http://plants.ensembl.org/Arabidopsis_thaliana/Gene/Compara_Paralog?db=core;g=AT2G13450
AT2G13510	AT2G13500	60.76	7e-121	351	http://plants.ensembl.org/Arabidopsis_thaliana/Gene/Compara_Paralog?db=core;g=AT2G13510
AT2G13630	AT3G04660	62.46	3e-130	377	http://plants.ensembl.org/Arabidopsis_thaliana/Gene/Compara_Paralog?db=core;g=AT2G13630
AT2G13900	AT5G02350	85.48	0	1145	http://plants.ensembl.org/Arabidopsis_thaliana/Gene/Compara_Paralog?db=core;g=AT2G13900
AT2G14378	AT4G35165	95.83	2e-82	238	http://plants.ensembl.org/Arabidopsis_thaliana/Gene/Compara_Paralog?db=core;g=AT2G14378
AT2G14510	AT2G14440	91.25	0	1631	http://plants.ensembl.org/Arabidopsis_thaliana/Gene/Compara_Paralog?db=core;g=AT2G14510
AT2G14520	AT4G33700	87.23	0	733	http://plants.ensembl.org/Arabidopsis_thaliana/Gene/Compara_Paralog?db=core;g=AT2G14520
AT2G14670	AT5G43610	95.73	0	912	http://plants.ensembl.org/Arabidopsis_thaliana/Gene/Compara_Paralog?db=core;g=AT2G14670
AT2G14740	AT2G14720	96.71	0	1236	http://plants.ensembl.org/Arabidopsis_thaliana/Gene/Compara_Paralog?db=core;g=AT2G14740
AT2G14760	AT4G33880	59.95	2e-125	366	http://plants.ensembl.org/Arabidopsis_thaliana/Gene/Compara_Paralog?db=core;g=AT2G14760
AT2G14850	AT4G33890	58.72	2e-120	350	http://plants.ensembl.org/Arabidopsis_thaliana/Gene/Compara_Paralog?db=core;g=AT2G14850
AT2G14880	AT4G34290	71.53	6e-64	193	http://plants.ensembl.org/Arabidopsis_thaliana/Gene/Compara_Paralog?db=core;g=AT2G14880
AT2G14920	AT1G13430	80.34	0	523	http://plants.ensembl.org/Arabidopsis_thaliana/Gene/Compara_Paralog?db=core;g=AT2G14920
AT2G14935	AT3G23167	81.82	8e-41	129	http://plants.ensembl.org/Arabidopsis_thaliana/Gene/Compara_Paralog?db=core;g=AT2G14935
AT2G15000	AT4G34265	79.41	2e-41	132	http://plants.ensembl.org/Arabidopsis_thaliana/Gene/Compara_Paralog?db=core;g=AT2G15000
AT2G15180	AT3G43470	64.29	1e-115	350	http://plants.ensembl.org/Arabidopsis_thaliana/Gene/Compara_Paralog?db=core;g=AT2G15180
AT2G15220	AT2G15130	81.78	1e-135	382	http://plants.ensembl.org/Arabidopsis_thaliana/Gene/Compara_Paralog?db=core;g=AT2G15220
AT2G15430	AT2G15400	86.81	1e-145	409	http://plants.ensembl.org/Arabidopsis_thaliana/Gene/Compara_Paralog?db=core;g=AT2G15430
AT2G15450	AT2G15460	99	0	806	http://plants.ensembl.org/Arabidopsis_thaliana/Gene/Compara_Paralog?db=core;g=AT2G15450
AT2G15480	AT2G15490	88.93	0	895	http://plants.ensembl.org/Arabidopsis_thaliana/Gene/Compara_Paralog?db=core;g=AT2G15480
AT2G15530	AT4G34040	64.96	0	774	http://plants.ensembl.org/Arabidopsis_thaliana/Gene/Compara_Paralog?db=core;g=AT2G15530
AT2G15640	AT2G16450	79.07	0	700	http://plants.ensembl.org/Arabidopsis_thaliana/Gene/Compara_Paralog?db=core;g=AT2G15640
AT2G15730	AT4G34420	85.38	0	614	http://plants.ensembl.org/Arabidopsis_thaliana/Gene/Compara_Paralog?db=core;g=AT2G15730
AT2G15740	AT5G42640	59.21	1e-111	328	http://plants.ensembl.org/Arabidopsis_thaliana/Gene/Compara_Paralog?db=core;g=AT2G15740
AT2G16030	AT4G26730	77.29	4e-114	327	http://plants.ensembl.org/Arabidopsis_thaliana/Gene/Compara_Paralog?db=core;g=AT2G16030
AT2G16090	AT4G34370	76.35	0	856	http://plants.ensembl.org/Arabidopsis_thaliana/Gene/Compara_Paralog?db=core;g=AT2G16090
AT2G16120	AT2G16130	93.54	0	976	http://plants.ensembl.org/Arabidopsis_thaliana/Gene/Compara_Paralog?db=core;g=AT2G16120
AT2G16220	AT2G16450	67.29	0	564	http://plants.ensembl.org/Arabidopsis_thaliana/Gene/Compara_Paralog?db=core;g=AT2G16220
AT2G16365	AT4G34550	50	3e-51	175	http://plants.ensembl.org/Arabidopsis_thaliana/Gene/Compara_Paralog?db=core;g=AT2G16365
AT2G16385	AT4G34600	60.71	6e-30	102	http://plants.ensembl.org/Arabidopsis_thaliana/Gene/Compara_Paralog?db=core;g=AT2G16385
AT2G16390	AT2G21450	54.57	0	768	http://plants.ensembl.org/Arabidopsis_thaliana/Gene/Compara_Paralog?db=core;g=AT2G16390
AT2G16400	AT4G34610	57.2	0	520	http://plants.ensembl.org/Arabidopsis_thaliana/Gene/Compara_Paralog?db=core;g=AT2G16400
AT2G16430	AT2G27190	74.02	0	538	http://plants.ensembl.org/Arabidopsis_thaliana/Gene/Compara_Paralog?db=core;g=AT2G16430
AT2G16485	AT3G51120	50.17	4e-176	570	http://plants.ensembl.org/Arabidopsis_thaliana/Gene/Compara_Paralog?db=core;g=AT2G16485
AT2G16530	AT1G72590	82.75	0	558	http://plants.ensembl.org/Arabidopsis_thaliana/Gene/Compara_Paralog?db=core;g=AT2G16530
AT2G16570	AT4G34740	90.93	0	917	http://plants.ensembl.org/Arabidopsis_thaliana/Gene/Compara_Paralog?db=core;g=AT2G16570
AT2G16594	AT2G16592	77.45	2e-51	158	http://plants.ensembl.org/Arabidopsis_thaliana/Gene/Compara_Paralog?db=core;g=AT2G16594
AT2G16595	AT2G21160	55.88	3e-76	233	http://plants.ensembl.org/Arabidopsis_thaliana/Gene/Compara_Paralog?db=core;g=AT2G16595
AT2G16620	AT3G23650	68.55	2e-46	148	http://plants.ensembl.org/Arabidopsis_thaliana/Gene/Compara_Paralog?db=core;g=AT2G16620
AT2G16640	AT3G16620	81.8	0	1440	http://plants.ensembl.org/Arabidopsis_thaliana/Gene/Compara_Paralog?db=core;g=AT2G16640
AT2G16650	AT4G21900	80.04	0	848	http://plants.ensembl.org/Arabidopsis_thaliana/Gene/Compara_Paralog?db=core;g=AT2G16650
AT2G16710	AT2G36260	72.41	1e-58	179	http://plants.ensembl.org/Arabidopsis_thaliana/Gene/Compara_Paralog?db=core;g=AT2G16710
AT2G16730	AT4G35010	87.48	0	1509	http://plants.ensembl.org/Arabidopsis_thaliana/Gene/Compara_Paralog?db=core;g=AT2G16730
AT2G16760	AT2G47370	78.62	2e-152	431	http://plants.ensembl.org/Arabidopsis_thaliana/Gene/Compara_Paralog?db=core;g=AT2G16760
AT2G16770	AT4G35040	69.03	7e-115	332	http://plants.ensembl.org/Arabidopsis_thaliana/Gene/Compara_Paralog?db=core;g=AT2G16770
AT2G16800	AT4G35080	69.74	5e-158	451	http://plants.ensembl.org/Arabidopsis_thaliana/Gene/Compara_Paralog?db=core;g=AT2G16800
AT2G16930	AT5G15220	96.75	1e-96	277	http://plants.ensembl.org/Arabidopsis_thaliana/Gene/Compara_Paralog?db=core;g=AT2G16930
AT2G16940	AT5G09880	58.77	2e-154	449	http://plants.ensembl.org/Arabidopsis_thaliana/Gene/Compara_Paralog?db=core;g=AT2G16940
AT2G16980	AT2G16970	82.18	2e-99	304	http://plants.ensembl.org/Arabidopsis_thaliana/Gene/Compara_Paralog?db=core;g=AT2G16980
AT2G17030	AT2G17036	61.72	4e-159	456	http://plants.ensembl.org/Arabidopsis_thaliana/Gene/Compara_Paralog?db=core;g=AT2G17030
AT2G17070	AT2G17080	86.31	7e-159	444	http://plants.ensembl.org/Arabidopsis_thaliana/Gene/Compara_Paralog?db=core;g=AT2G17070
AT2G17180	AT4G35280	55	2e-88	266	http://plants.ensembl.org/Arabidopsis_thaliana/Gene/Compara_Paralog?db=core;g=AT2G17180
AT2G17190	AT2G17200	87.57	0	836	http://plants.ensembl.org/Arabidopsis_thaliana/Gene/Compara_Paralog?db=core;g=AT2G17190
AT2G17290	AT4G35310	88.11	0	1008	http://plants.ensembl.org/Arabidopsis_thaliana/Gene/Compara_Paralog?db=core;g=AT2G17290
AT2G17340	AT4G35360	86.34	0	655	http://plants.ensembl.org/Arabidopsis_thaliana/Gene/Compara_Paralog?db=core;g=AT2G17340
AT2G17390	AT4G35450	77.68	0	511	http://plants.ensembl.org/Arabidopsis_thaliana/Gene/Compara_Paralog?db=core;g=AT2G17390
AT2G17420	AT4G35460	84.22	0	604	http://plants.ensembl.org/Arabidopsis_thaliana/Gene/Compara_Paralog?db=core;g=AT2G17420
AT2G17520	AT5G24360	61.95	0	573	http://plants.ensembl.org/Arabidopsis_thaliana/Gene/Compara_Paralog?db=core;g=AT2G17520
AT2G17600	AT2G17590	59.59	0	692	http://plants.ensembl.org/Arabidopsis_thaliana/Gene/Compara_Paralog?db=core;g=AT2G17600
AT2G17620	AT4G35620	72.31	0	514	http://plants.ensembl.org/Arabidopsis_thaliana/Gene/Compara_Paralog?db=core;g=AT2G17620
AT2G17630	AT4G35630	85.42	0	775	http://plants.ensembl.org/Arabidopsis_thaliana/Gene/Compara_Paralog?db=core;g=AT2G17630
AT2G17640	AT4G35640	78.75	9e-174	488	http://plants.ensembl.org/Arabidopsis_thaliana/Gene/Compara_Paralog?db=core;g=AT2G17640
AT2G17730	AT4G35840	74.32	2e-132	377	http://plants.ensembl.org/Arabidopsis_thaliana/Gene/Compara_Paralog?db=core;g=AT2G17730
AT2G17770	AT4G35900	53.37	4e-46	152	http://plants.ensembl.org/Arabidopsis_thaliana/Gene/Compara_Paralog?db=core;g=AT2G17770
AT2G17780	AT4G35920	73.35	0	612	http://plants.ensembl.org/Arabidopsis_thaliana/Gene/Compara_Paralog?db=core;g=AT2G17780
AT2G17800	AT3G51300	96.95	4e-129	363	http://plants.ensembl.org/Arabidopsis_thaliana/Gene/Compara_Paralog?db=core;g=AT2G17800
AT2G17800	AT4G35950	98.48	4e-144	401	http://plants.ensembl.org/Arabidopsis_thaliana/Gene/Compara_Paralog?db=core;g=AT2G17800
AT2G17880	AT4G36040	67.27	4e-62	190	http://plants.ensembl.org/Arabidopsis_thaliana/Gene/Compara_Paralog?db=core;g=AT2G17880
AT2G17890	AT4G36070	81.98	0	872	http://plants.ensembl.org/Arabidopsis_thaliana/Gene/Compara_Paralog?db=core;g=AT2G17890
AT2G17890	AT5G66210	80.2	0	840	http://plants.ensembl.org/Arabidopsis_thaliana/Gene/Compara_Paralog?db=core;g=AT2G17890
AT2G17930	AT4G36080	87.67	0	6902	http://plants.ensembl.org/Arabidopsis_thaliana/Gene/Compara_Paralog?db=core;g=AT2G17930
AT2G17970	AT4G36090	65.65	0	621	http://plants.ensembl.org/Arabidopsis_thaliana/Gene/Compara_Paralog?db=core;g=AT2G17970
AT2G18020	AT4G36130	96.51	0	510	http://plants.ensembl.org/Arabidopsis_thaliana/Gene/Compara_Paralog?db=core;g=AT2G18020
AT2G18060	AT4G36160	73.64	0	532	http://plants.ensembl.org/Arabidopsis_thaliana/Gene/Compara_Paralog?db=core;g=AT2G18060
AT2G18100	AT4G36210	73.59	0	851	http://plants.ensembl.org/Arabidopsis_thaliana/Gene/Compara_Paralog?db=core;g=AT2G18100
AT2G18150	AT2G18140	88.46	0	612	http://plants.ensembl.org/Arabidopsis_thaliana/Gene/Compara_Paralog?db=core;g=AT2G18150
AT2G18170	AT4G36450	87.09	0	660	http://plants.ensembl.org/Arabidopsis_thaliana/Gene/Compara_Paralog?db=core;g=AT2G18170
AT2G18180	AT4G36490	83.87	0	810	http://plants.ensembl.org/Arabidopsis_thaliana/Gene/Compara_Paralog?db=core;g=AT2G18180
AT2G18193	AT2G18190	81.36	0	778	http://plants.ensembl.org/Arabidopsis_thaliana/Gene/Compara_Paralog?db=core;g=AT2G18193
AT2G18330	AT4G36580	82.39	0	1011	http://plants.ensembl.org/Arabidopsis_thaliana/Gene/Compara_Paralog?db=core;g=AT2G18330
AT2G18360	AT4G36610	75.74	7e-150	424	http://plants.ensembl.org/Arabidopsis_thaliana/Gene/Compara_Paralog?db=core;g=AT2G18360
AT2G18380	AT4G36620	57.14	6e-53	170	http://plants.ensembl.org/Arabidopsis_thaliana/Gene/Compara_Paralog?db=core;g=AT2G18380
AT2G18470	AT3G18810	61.96	4e-178	524	http://plants.ensembl.org/Arabidopsis_thaliana/Gene/Compara_Paralog?db=core;g=AT2G18470
AT2G18520	AT4G36680	69.33	0	585	http://plants.ensembl.org/Arabidopsis_thaliana/Gene/Compara_Paralog?db=core;g=AT2G18520
AT2G18540	AT4G36700	51.91	4e-149	446	http://plants.ensembl.org/Arabidopsis_thaliana/Gene/Compara_Paralog?db=core;g=AT2G18540
AT2G18600	AT4G36800	85.41	4e-117	332	http://plants.ensembl.org/Arabidopsis_thaliana/Gene/Compara_Paralog?db=core;g=AT2G18600
AT2G18730	AT4G30340	81.84	0	639	http://plants.ensembl.org/Arabidopsis_thaliana/Gene/Compara_Paralog?db=core;g=AT2G18730
AT2G18740	AT4G30330	98.59	2e-46	144	http://plants.ensembl.org/Arabidopsis_thaliana/Gene/Compara_Paralog?db=core;g=AT2G18740
AT2G18790	AT4G16250	81.26	0	1961	http://plants.ensembl.org/Arabidopsis_thaliana/Gene/Compara_Paralog?db=core;g=AT2G18790
AT2G18860	AT4G30240	60.3	1e-107	315	http://plants.ensembl.org/Arabidopsis_thaliana/Gene/Compara_Paralog?db=core;g=AT2G18860
AT2G18876	AT5G57410	80.15	1e-153	437	http://plants.ensembl.org/Arabidopsis_thaliana/Gene/Compara_Paralog?db=core;g=AT2G18876
AT2G18900	AT3G26480	57.41	0	765	http://plants.ensembl.org/Arabidopsis_thaliana/Gene/Compara_Paralog?db=core;g=AT2G18900
AT2G18969	AT4G30180	65.71	8e-64	195	http://plants.ensembl.org/Arabidopsis_thaliana/Gene/Compara_Paralog?db=core;g=AT2G18969
AT2G18980	AT4G30170	84.16	0	539	http://plants.ensembl.org/Arabidopsis_thaliana/Gene/Compara_Paralog?db=core;g=AT2G18980
AT2G18990	AT3G25580	96.68	1e-149	416	http://plants.ensembl.org/Arabidopsis_thaliana/Gene/Compara_Paralog?db=core;g=AT2G18990
AT2G19030	AT2G19045	97.22	2e-35	115	http://plants.ensembl.org/Arabidopsis_thaliana/Gene/Compara_Paralog?db=core;g=AT2G19030
AT2G19050	AT2G19060	79.15	1e-158	447	http://plants.ensembl.org/Arabidopsis_thaliana/Gene/Compara_Paralog?db=core;g=AT2G19050
AT2G19090	AT4G30130	65.48	0	884	http://plants.ensembl.org/Arabidopsis_thaliana/Gene/Compara_Paralog?db=core;g=AT2G19090
AT2G19120	AT4G30100	79.93	0	1781	http://plants.ensembl.org/Arabidopsis_thaliana/Gene/Compara_Paralog?db=core;g=AT2G19120
AT2G19150	AT2G47280	61.01	3e-116	340	http://plants.ensembl.org/Arabidopsis_thaliana/Gene/Compara_Paralog?db=core;g=AT2G19150
AT2G19160	AT4G30060	78.34	0	656	http://plants.ensembl.org/Arabidopsis_thaliana/Gene/Compara_Paralog?db=core;g=AT2G19160
AT2G19170	AT4G30020	88.11	0	1486	http://plants.ensembl.org/Arabidopsis_thaliana/Gene/Compara_Paralog?db=core;g=AT2G19170
AT2G19210	AT2G19230	70.91	0	1269	http://plants.ensembl.org/Arabidopsis_thaliana/Gene/Compara_Paralog?db=core;g=AT2G19210
AT2G19240	AT5G57210	57.61	0	571	http://plants.ensembl.org/Arabidopsis_thaliana/Gene/Compara_Paralog?db=core;g=AT2G19240
AT2G19330	AT4G29880	77.69	0	540	http://plants.ensembl.org/Arabidopsis_thaliana/Gene/Compara_Paralog?db=core;g=AT2G19330
AT2G19340	AT4G29870	88.37	5e-106	303	http://plants.ensembl.org/Arabidopsis_thaliana/Gene/Compara_Paralog?db=core;g=AT2G19340
AT2G19390	AT4G29790	74.41	0	1743	http://plants.ensembl.org/Arabidopsis_thaliana/Gene/Compara_Paralog?db=core;g=AT2G19390
AT2G19520	AT4G29730	75.1	0	781	http://plants.ensembl.org/Arabidopsis_thaliana/Gene/Compara_Paralog?db=core;g=AT2G19520
AT2G19600	AT5G11800	79.25	0	825	http://plants.ensembl.org/Arabidopsis_thaliana/Gene/Compara_Paralog?db=core;g=AT2G19600
AT2G19720	AT4G29430	92.25	5e-88	253	http://plants.ensembl.org/Arabidopsis_thaliana/Gene/Compara_Paralog?db=core;g=AT2G19720
AT2G19740	AT5G56710	93.28	1e-76	224	http://plants.ensembl.org/Arabidopsis_thaliana/Gene/Compara_Paralog?db=core;g=AT2G19740
AT2G19760	AT5G56600	81.68	8e-75	220	http://plants.ensembl.org/Arabidopsis_thaliana/Gene/Compara_Paralog?db=core;g=AT2G19760
AT2G19780	AT4G29240	73.1	3e-173	491	http://plants.ensembl.org/Arabidopsis_thaliana/Gene/Compara_Paralog?db=core;g=AT2G19780
AT2G19830	AT4G29160	82.27	1e-99	290	http://plants.ensembl.org/Arabidopsis_thaliana/Gene/Compara_Paralog?db=core;g=AT2G19830
AT2G19910	AT2G19920	72.43	0	1343	http://plants.ensembl.org/Arabidopsis_thaliana/Gene/Compara_Paralog?db=core;g=AT2G19910
AT2G19910	AT2G19930	69.42	0	1298	http://plants.ensembl.org/Arabidopsis_thaliana/Gene/Compara_Paralog?db=core;g=AT2G19910
AT2G20030	AT4G28890	57.89	3e-143	416	http://plants.ensembl.org/Arabidopsis_thaliana/Gene/Compara_Paralog?db=core;g=AT2G20030
AT2G20080	AT4G28840	59.12	3e-33	116	http://plants.ensembl.org/Arabidopsis_thaliana/Gene/Compara_Paralog?db=core;g=AT2G20080
AT2G20120	AT2G20130	95.26	2e-167	466	http://plants.ensembl.org/Arabidopsis_thaliana/Gene/Compara_Paralog?db=core;g=AT2G20120
AT2G20140	AT4G29040	99.1	0	883	http://plants.ensembl.org/Arabidopsis_thaliana/Gene/Compara_Paralog?db=core;g=AT2G20140
AT2G20230	AT4G28770	73.76	1e-125	362	http://plants.ensembl.org/Arabidopsis_thaliana/Gene/Compara_Paralog?db=core;g=AT2G20230
AT2G20370	AT2G29040	56.79	0	537	http://plants.ensembl.org/Arabidopsis_thaliana/Gene/Compara_Paralog?db=core;g=AT2G20370
AT2G20430	AT4G28556	66.07	6e-81	242	http://plants.ensembl.org/Arabidopsis_thaliana/Gene/Compara_Paralog?db=core;g=AT2G20430
AT2G20580	AT4G28470	90.68	0	1635	http://plants.ensembl.org/Arabidopsis_thaliana/Gene/Compara_Paralog?db=core;g=AT2G20580
AT2G20590	AT4G28430	60.46	1e-119	354	http://plants.ensembl.org/Arabidopsis_thaliana/Gene/Compara_Paralog?db=core;g=AT2G20590
AT2G20610	AT4G28420	72.61	0	580	http://plants.ensembl.org/Arabidopsis_thaliana/Gene/Compara_Paralog?db=core;g=AT2G20610
AT2G20618	AT2G20605	65.52	8e-26	92	http://plants.ensembl.org/Arabidopsis_thaliana/Gene/Compara_Paralog?db=core;g=AT2G20618
AT2G20680	AT4G28320	82.56	0	744	http://plants.ensembl.org/Arabidopsis_thaliana/Gene/Compara_Paralog?db=core;g=AT2G20680
AT2G20700	AT4G28280	72.5	2e-73	219	http://plants.ensembl.org/Arabidopsis_thaliana/Gene/Compara_Paralog?db=core;g=AT2G20700
AT2G20825	AT4G28190	75.32	6e-128	363	http://plants.ensembl.org/Arabidopsis_thaliana/Gene/Compara_Paralog?db=core;g=AT2G20825
AT2G20850	AT4G03390	60.32	0	870	http://plants.ensembl.org/Arabidopsis_thaliana/Gene/Compara_Paralog?db=core;g=AT2G20850
AT2G20900	AT4G28130	75.32	0	734	http://plants.ensembl.org/Arabidopsis_thaliana/Gene/Compara_Paralog?db=core;g=AT2G20900
AT2G21190	AT4G38790	90.3	0	502	http://plants.ensembl.org/Arabidopsis_thaliana/Gene/Compara_Paralog?db=core;g=AT2G21190
AT2G21250	AT2G21260	96.84	3e-113	326	http://plants.ensembl.org/Arabidopsis_thaliana/Gene/Compara_Paralog?db=core;g=AT2G21250
AT2G21270	AT4G38930	78.22	2e-176	493	http://plants.ensembl.org/Arabidopsis_thaliana/Gene/Compara_Paralog?db=core;g=AT2G21270
AT2G21300	AT4G38950	76.86	0	1330	http://plants.ensembl.org/Arabidopsis_thaliana/Gene/Compara_Paralog?db=core;g=AT2G21300
AT2G21340	AT4G39030	68.5	0	641	http://plants.ensembl.org/Arabidopsis_thaliana/Gene/Compara_Paralog?db=core;g=AT2G21340
AT2G21380	AT4G39050	79.14	0	1620	http://plants.ensembl.org/Arabidopsis_thaliana/Gene/Compara_Paralog?db=core;g=AT2G21380
AT2G21410	AT4G39080	89.85	0	1489	http://plants.ensembl.org/Arabidopsis_thaliana/Gene/Compara_Paralog?db=core;g=AT2G21410
AT2G21430	AT4G39090	81.44	0	622	http://plants.ensembl.org/Arabidopsis_thaliana/Gene/Compara_Paralog?db=core;g=AT2G21430
AT2G21480	AT4G39110	85.08	0	1538	http://plants.ensembl.org/Arabidopsis_thaliana/Gene/Compara_Paralog?db=core;g=AT2G21480
AT2G21500	AT4G39140	68.49	0	540	http://plants.ensembl.org/Arabidopsis_thaliana/Gene/Compara_Paralog?db=core;g=AT2G21500
AT2G21520	AT4G39170	80.82	0	1036	http://plants.ensembl.org/Arabidopsis_thaliana/Gene/Compara_Paralog?db=core;g=AT2G21520
AT2G21580	AT4G39200	97.22	1e-58	177	http://plants.ensembl.org/Arabidopsis_thaliana/Gene/Compara_Paralog?db=core;g=AT2G21580
AT2G21600	AT4G39220	84.18	2e-118	336	http://plants.ensembl.org/Arabidopsis_thaliana/Gene/Compara_Paralog?db=core;g=AT2G21600
AT2G21655	AT3G29797	83.97	1e-97	280	http://plants.ensembl.org/Arabidopsis_thaliana/Gene/Compara_Paralog?db=core;g=AT2G21655
AT2G21660	AT4G39260	82.22	3e-50	158	http://plants.ensembl.org/Arabidopsis_thaliana/Gene/Compara_Paralog?db=core;g=AT2G21660
AT2G21730	AT2G21890	98.14	0	729	http://plants.ensembl.org/Arabidopsis_thaliana/Gene/Compara_Paralog?db=core;g=AT2G21730
AT2G21740	AT2G21750	83.2	1e-72	214	http://plants.ensembl.org/Arabidopsis_thaliana/Gene/Compara_Paralog?db=core;g=AT2G21740
AT2G21740	AT4G39340	76.61	2e-65	196	http://plants.ensembl.org/Arabidopsis_thaliana/Gene/Compara_Paralog?db=core;g=AT2G21740
AT2G21840	AT2G21850	52.88	0	814	http://plants.ensembl.org/Arabidopsis_thaliana/Gene/Compara_Paralog?db=core;g=AT2G21840
AT2G21910	AT4G32170	61.54	0	657	http://plants.ensembl.org/Arabidopsis_thaliana/Gene/Compara_Paralog?db=core;g=AT2G21910
AT2G21940	AT4G39540	72.86	6e-130	372	http://plants.ensembl.org/Arabidopsis_thaliana/Gene/Compara_Paralog?db=core;g=AT2G21940
AT2G21990	AT4G39610	74.14	5e-115	332	http://plants.ensembl.org/Arabidopsis_thaliana/Gene/Compara_Paralog?db=core;g=AT2G21990
AT2G22040	AT3G18140	77.67	6e-172	481	http://plants.ensembl.org/Arabidopsis_thaliana/Gene/Compara_Paralog?db=core;g=AT2G22040
AT2G22121	AT4G09153	66.67	1e-29	101	http://plants.ensembl.org/Arabidopsis_thaliana/Gene/Compara_Paralog?db=core;g=AT2G22121
AT2G22140	AT2G21800	60.48	5e-179	514	http://plants.ensembl.org/Arabidopsis_thaliana/Gene/Compara_Paralog?db=core;g=AT2G22140
AT2G22230	AT5G10160	74.3	2e-112	323	http://plants.ensembl.org/Arabidopsis_thaliana/Gene/Compara_Paralog?db=core;g=AT2G22230
AT2G22240	AT5G10170	89.8	0	979	http://plants.ensembl.org/Arabidopsis_thaliana/Gene/Compara_Paralog?db=core;g=AT2G22240
AT2G22310	AT4G39910	91.19	0	610	http://plants.ensembl.org/Arabidopsis_thaliana/Gene/Compara_Paralog?db=core;g=AT2G22310
AT2G22360	AT4G39960	83.04	0	741	http://plants.ensembl.org/Arabidopsis_thaliana/Gene/Compara_Paralog?db=core;g=AT2G22360
AT2G22400	AT4G40000	67.08	0	1050	http://plants.ensembl.org/Arabidopsis_thaliana/Gene/Compara_Paralog?db=core;g=AT2G22400
AT2G22430	AT4G40060	72.61	2e-148	421	http://plants.ensembl.org/Arabidopsis_thaliana/Gene/Compara_Paralog?db=core;g=AT2G22430
AT2G22460	AT5G65340	55.47	8e-76	231	http://plants.ensembl.org/Arabidopsis_thaliana/Gene/Compara_Paralog?db=core;g=AT2G22460
AT2G22475	AT4G40100	71	2e-105	308	http://plants.ensembl.org/Arabidopsis_thaliana/Gene/Compara_Paralog?db=core;g=AT2G22475
AT2G22540	AT4G24540	51.67	5e-71	218	http://plants.ensembl.org/Arabidopsis_thaliana/Gene/Compara_Paralog?db=core;g=AT2G22540
AT2G22630	AT4G37940	70.93	2e-112	323	http://plants.ensembl.org/Arabidopsis_thaliana/Gene/Compara_Paralog?db=core;g=AT2G22630
AT2G22660	AT4G37900	67.26	0	985	http://plants.ensembl.org/Arabidopsis_thaliana/Gene/Compara_Paralog?db=core;g=AT2G22660
AT2G22670	AT5G65670	59.68	7e-122	355	http://plants.ensembl.org/Arabidopsis_thaliana/Gene/Compara_Paralog?db=core;g=AT2G22670
AT2G22680	AT4G37890	61.27	0	751	http://plants.ensembl.org/Arabidopsis_thaliana/Gene/Compara_Paralog?db=core;g=AT2G22680
AT2G22740	AT2G35160	55.37	0	720	http://plants.ensembl.org/Arabidopsis_thaliana/Gene/Compara_Paralog?db=core;g=AT2G22740
AT2G22750	AT4G37850	60.24	3e-119	348	http://plants.ensembl.org/Arabidopsis_thaliana/Gene/Compara_Paralog?db=core;g=AT2G22750
AT2G22780	AT5G09660	81.3	0	563	http://plants.ensembl.org/Arabidopsis_thaliana/Gene/Compara_Paralog?db=core;g=AT2G22780
AT2G22795	AT4G37820	65.45	1e-37	145	http://plants.ensembl.org/Arabidopsis_thaliana/Gene/Compara_Paralog?db=core;g=AT2G22795
AT2G22800	AT4G37790	71.63	4e-122	352	http://plants.ensembl.org/Arabidopsis_thaliana/Gene/Compara_Paralog?db=core;g=AT2G22800
AT2G22840	AT4G37740	56.91	3e-172	499	http://plants.ensembl.org/Arabidopsis_thaliana/Gene/Compara_Paralog?db=core;g=AT2G22840
AT2G22850	AT4G37730	58.06	2e-79	242	http://plants.ensembl.org/Arabidopsis_thaliana/Gene/Compara_Paralog?db=core;g=AT2G22850
AT2G22880	AT4G37710	54.39	2e-30	105	http://plants.ensembl.org/Arabidopsis_thaliana/Gene/Compara_Paralog?db=core;g=AT2G22880
AT2G22910	AT4G37670	78.93	0	847	http://plants.ensembl.org/Arabidopsis_thaliana/Gene/Compara_Paralog?db=core;g=AT2G22910
AT2G22920	AT2G22970	88.33	0	775	http://plants.ensembl.org/Arabidopsis_thaliana/Gene/Compara_Paralog?db=core;g=AT2G22920
AT2G22950	AT4G37640	92.91	0	1924	http://plants.ensembl.org/Arabidopsis_thaliana/Gene/Compara_Paralog?db=core;g=AT2G22950
AT2G23060	AT4G37580	90.32	2e-177	498	http://plants.ensembl.org/Arabidopsis_thaliana/Gene/Compara_Paralog?db=core;g=AT2G23060
AT2G23148	AT2G23142	70.92	1e-65	198	http://plants.ensembl.org/Arabidopsis_thaliana/Gene/Compara_Paralog?db=core;g=AT2G23148
AT2G23160	AT2G16450	57.81	2e-120	354	http://plants.ensembl.org/Arabidopsis_thaliana/Gene/Compara_Paralog?db=core;g=AT2G23160
AT2G23180	AT4G39490	75.1	0	815	http://plants.ensembl.org/Arabidopsis_thaliana/Gene/Compara_Paralog?db=core;g=AT2G23180
AT2G23240	AT2G42000	84.34	4e-42	133	http://plants.ensembl.org/Arabidopsis_thaliana/Gene/Compara_Paralog?db=core;g=AT2G23240
AT2G23250	AT2G23260	79.28	0	724	http://plants.ensembl.org/Arabidopsis_thaliana/Gene/Compara_Paralog?db=core;g=AT2G23250
AT2G23270	AT4G37290	68.6	3e-34	113	http://plants.ensembl.org/Arabidopsis_thaliana/Gene/Compara_Paralog?db=core;g=AT2G23270
AT2G23300	AT4G37250	73.94	0	1055	http://plants.ensembl.org/Arabidopsis_thaliana/Gene/Compara_Paralog?db=core;g=AT2G23300
AT2G23340	AT5G67190	62.57	2e-60	187	http://plants.ensembl.org/Arabidopsis_thaliana/Gene/Compara_Paralog?db=core;g=AT2G23340
AT2G23370	AT4G34090	60.11	8e-72	222	http://plants.ensembl.org/Arabidopsis_thaliana/Gene/Compara_Paralog?db=core;g=AT2G23370
AT2G23420	AT4G36940	88.37	0	1035	http://plants.ensembl.org/Arabidopsis_thaliana/Gene/Compara_Paralog?db=core;g=AT2G23420
AT2G23520	AT4G37100	80.37	0	1438	http://plants.ensembl.org/Arabidopsis_thaliana/Gene/Compara_Paralog?db=core;g=AT2G23520
AT2G23530	AT4G37110	52.21	1e-119	361	http://plants.ensembl.org/Arabidopsis_thaliana/Gene/Compara_Paralog?db=core;g=AT2G23530
AT2G23540	AT3G50400	66.04	0	517	http://plants.ensembl.org/Arabidopsis_thaliana/Gene/Compara_Paralog?db=core;g=AT2G23540
AT2G23550	AT2G23580	66.79	1e-123	353	http://plants.ensembl.org/Arabidopsis_thaliana/Gene/Compara_Paralog?db=core;g=AT2G23550
AT2G23560	AT2G23580	76.05	2e-148	418	http://plants.ensembl.org/Arabidopsis_thaliana/Gene/Compara_Paralog?db=core;g=AT2G23560
AT2G23610	AT2G23620	57.79	2e-103	301	http://plants.ensembl.org/Arabidopsis_thaliana/Gene/Compara_Paralog?db=core;g=AT2G23610
AT2G23630	AT4G37160	78.93	0	878	http://plants.ensembl.org/Arabidopsis_thaliana/Gene/Compara_Paralog?db=core;g=AT2G23630
AT2G23690	AT4G37240	62.43	3e-65	198	http://plants.ensembl.org/Arabidopsis_thaliana/Gene/Compara_Paralog?db=core;g=AT2G23690
AT2G23690	AT5G66580	53.62	1e-45	148	http://plants.ensembl.org/Arabidopsis_thaliana/Gene/Compara_Paralog?db=core;g=AT2G23690
AT2G23700	AT5G66600	54.81	1e-77	258	http://plants.ensembl.org/Arabidopsis_thaliana/Gene/Compara_Paralog?db=core;g=AT2G23700
AT2G23790	AT4G36820	67.86	2e-167	472	http://plants.ensembl.org/Arabidopsis_thaliana/Gene/Compara_Paralog?db=core;g=AT2G23790
AT2G23930	AT3G11500	97.47	3e-51	156	http://plants.ensembl.org/Arabidopsis_thaliana/Gene/Compara_Paralog?db=core;g=AT2G23930
AT2G23940	AT4G30500	76.88	1e-100	289	http://plants.ensembl.org/Arabidopsis_thaliana/Gene/Compara_Paralog?db=core;g=AT2G23940
AT2G23950	AT4G30520	82.28	0	1042	http://plants.ensembl.org/Arabidopsis_thaliana/Gene/Compara_Paralog?db=core;g=AT2G23950
AT2G23970	AT4G30550	76.92	5e-141	398	http://plants.ensembl.org/Arabidopsis_thaliana/Gene/Compara_Paralog?db=core;g=AT2G23970
AT2G23980	AT5G57940	75.77	0	1115	http://plants.ensembl.org/Arabidopsis_thaliana/Gene/Compara_Paralog?db=core;g=AT2G23980
AT2G23980	AT4G30560	86.72	0	1278	http://plants.ensembl.org/Arabidopsis_thaliana/Gene/Compara_Paralog?db=core;g=AT2G23980
AT2G23990	AT4G30590	52.7	3e-47	155	http://plants.ensembl.org/Arabidopsis_thaliana/Gene/Compara_Paralog?db=core;g=AT2G23990
AT2G24000	AT2G24010	68.84	0	640	http://plants.ensembl.org/Arabidopsis_thaliana/Gene/Compara_Paralog?db=core;g=AT2G24000
AT2G24020	AT4G30620	77.72	1e-95	277	http://plants.ensembl.org/Arabidopsis_thaliana/Gene/Compara_Paralog?db=core;g=AT2G24020
AT2G24230	AT5G58150	50.35	0	731	http://plants.ensembl.org/Arabidopsis_thaliana/Gene/Compara_Paralog?db=core;g=AT2G24230
AT2G24260	AT4G30980	65.27	1e-129	375	http://plants.ensembl.org/Arabidopsis_thaliana/Gene/Compara_Paralog?db=core;g=AT2G24260
AT2G24300	AT4G31000	71.07	0	749	http://plants.ensembl.org/Arabidopsis_thaliana/Gene/Compara_Paralog?db=core;g=AT2G24300
AT2G24330	AT4G31080	61.66	8e-173	493	http://plants.ensembl.org/Arabidopsis_thaliana/Gene/Compara_Paralog?db=core;g=AT2G24330
AT2G24370	AT4G31230	77.81	0	1014	http://plants.ensembl.org/Arabidopsis_thaliana/Gene/Compara_Paralog?db=core;g=AT2G24370
AT2G24400	AT4G31320	71.79	5e-88	258	http://plants.ensembl.org/Arabidopsis_thaliana/Gene/Compara_Paralog?db=core;g=AT2G24400
AT2G24420	AT4G31340	73.32	0	585	http://plants.ensembl.org/Arabidopsis_thaliana/Gene/Compara_Paralog?db=core;g=AT2G24420
AT2G24440	AT4G31360	51.65	8e-51	163	http://plants.ensembl.org/Arabidopsis_thaliana/Gene/Compara_Paralog?db=core;g=AT2G24440
AT2G24450	AT4G31370	54.92	8e-98	290	http://plants.ensembl.org/Arabidopsis_thaliana/Gene/Compara_Paralog?db=core;g=AT2G24450
AT2G24530	AT4G31440	60.99	1e-160	459	http://plants.ensembl.org/Arabidopsis_thaliana/Gene/Compara_Paralog?db=core;g=AT2G24530
AT2G24590	AT4G31580	75.25	2e-72	219	http://plants.ensembl.org/Arabidopsis_thaliana/Gene/Compara_Paralog?db=core;g=AT2G24590
AT2G24615	AT2G24625	60	6e-33	110	http://plants.ensembl.org/Arabidopsis_thaliana/Gene/Compara_Paralog?db=core;g=AT2G24615
AT2G24640	AT4G31670	68.62	0	850	http://plants.ensembl.org/Arabidopsis_thaliana/Gene/Compara_Paralog?db=core;g=AT2G24640
AT2G24650	AT2G24690	52.15	9e-79	273	http://plants.ensembl.org/Arabidopsis_thaliana/Gene/Compara_Paralog?db=core;g=AT2G24650
AT2G24710	AT2G24720	77.46	0	1382	http://plants.ensembl.org/Arabidopsis_thaliana/Gene/Compara_Paralog?db=core;g=AT2G24710
AT2G24800	AT4G31760	74.44	5e-93	278	http://plants.ensembl.org/Arabidopsis_thaliana/Gene/Compara_Paralog?db=core;g=AT2G24800
AT2G24990	AT5G37350	93.85	0	919	http://plants.ensembl.org/Arabidopsis_thaliana/Gene/Compara_Paralog?db=core;g=AT2G24990
AT2G25060	AT4G31840	72.07	1e-84	249	http://plants.ensembl.org/Arabidopsis_thaliana/Gene/Compara_Paralog?db=core;g=AT2G25060
AT2G25060	AT5G25090	55.73	3e-46	151	http://plants.ensembl.org/Arabidopsis_thaliana/Gene/Compara_Paralog?db=core;g=AT2G25060
AT2G25070	AT4G31860	83.64	0	507	http://plants.ensembl.org/Arabidopsis_thaliana/Gene/Compara_Paralog?db=core;g=AT2G25070
AT2G25150	AT2G23510	54.22	1e-170	489	http://plants.ensembl.org/Arabidopsis_thaliana/Gene/Compara_Paralog?db=core;g=AT2G25150
AT2G25170	AT4G31900	59.74	0	1419	http://plants.ensembl.org/Arabidopsis_thaliana/Gene/Compara_Paralog?db=core;g=AT2G25170
AT2G25180	AT4G31920	58.56	0	610	http://plants.ensembl.org/Arabidopsis_thaliana/Gene/Compara_Paralog?db=core;g=AT2G25180
AT2G25220	AT4G32000	76.5	0	633	http://plants.ensembl.org/Arabidopsis_thaliana/Gene/Compara_Paralog?db=core;g=AT2G25220
AT2G25300	AT4G32120	85.07	2e-173	484	http://plants.ensembl.org/Arabidopsis_thaliana/Gene/Compara_Paralog?db=core;g=AT2G25300
AT2G25310	AT4G32130	87.15	4e-105	303	http://plants.ensembl.org/Arabidopsis_thaliana/Gene/Compara_Paralog?db=core;g=AT2G25310
AT2G25312	AT3G44428	79.28	5e-60	181	http://plants.ensembl.org/Arabidopsis_thaliana/Gene/Compara_Paralog?db=core;g=AT2G25312
AT2G25350	AT4G32160	72.06	0	817	http://plants.ensembl.org/Arabidopsis_thaliana/Gene/Compara_Paralog?db=core;g=AT2G25350
AT2G25355	AT4G32175	81.33	4e-147	412	http://plants.ensembl.org/Arabidopsis_thaliana/Gene/Compara_Paralog?db=core;g=AT2G25355
AT2G25430	AT4G32285	82.29	0	995	http://plants.ensembl.org/Arabidopsis_thaliana/Gene/Compara_Paralog?db=core;g=AT2G25430
AT2G25520	AT4G32390	93.14	0	659	http://plants.ensembl.org/Arabidopsis_thaliana/Gene/Compara_Paralog?db=core;g=AT2G25520
AT2G25580	AT4G32450	57.51	9e-164	481	http://plants.ensembl.org/Arabidopsis_thaliana/Gene/Compara_Paralog?db=core;g=AT2G25580
AT2G25600	AT4G32500	77.31	0	1402	http://plants.ensembl.org/Arabidopsis_thaliana/Gene/Compara_Paralog?db=core;g=AT2G25600
AT2G25610	AT4G32530	83.81	5e-110	317	http://plants.ensembl.org/Arabidopsis_thaliana/Gene/Compara_Paralog?db=core;g=AT2G25610
AT2G25650	AT4G00270	67.34	2e-97	294	http://plants.ensembl.org/Arabidopsis_thaliana/Gene/Compara_Paralog?db=core;g=AT2G25650
AT2G25670	AT4G32610	73.83	8e-73	229	http://plants.ensembl.org/Arabidopsis_thaliana/Gene/Compara_Paralog?db=core;g=AT2G25670
AT2G25710	AT1G37150	87.23	0	592	http://plants.ensembl.org/Arabidopsis_thaliana/Gene/Compara_Paralog?db=core;g=AT2G25710
AT2G25800	AT2G20010	59.67	0	1156	http://plants.ensembl.org/Arabidopsis_thaliana/Gene/Compara_Paralog?db=core;g=AT2G25800
AT2G25850	AT4G32850	71.7	0	1122	http://plants.ensembl.org/Arabidopsis_thaliana/Gene/Compara_Paralog?db=core;g=AT2G25850
AT2G26010	AT5G44430	96.25	2e-52	159	http://plants.ensembl.org/Arabidopsis_thaliana/Gene/Compara_Paralog?db=core;g=AT2G26010
AT2G26060	AT4G32990	69.49	2e-173	488	http://plants.ensembl.org/Arabidopsis_thaliana/Gene/Compara_Paralog?db=core;g=AT2G26060
AT2G26160	AT3G25750	59.94	4e-122	357	http://plants.ensembl.org/Arabidopsis_thaliana/Gene/Compara_Paralog?db=core;g=AT2G26160
AT2G26450	AT4G33230	73.21	0	909	http://plants.ensembl.org/Arabidopsis_thaliana/Gene/Compara_Paralog?db=core;g=AT2G26450
AT2G26490	AT4G34380	58.64	6e-169	487	http://plants.ensembl.org/Arabidopsis_thaliana/Gene/Compara_Paralog?db=core;g=AT2G26490
AT2G26570	AT4G33390	63.38	0	879	http://plants.ensembl.org/Arabidopsis_thaliana/Gene/Compara_Paralog?db=core;g=AT2G26570
AT2G26640	AT5G43760	72.01	0	728	http://plants.ensembl.org/Arabidopsis_thaliana/Gene/Compara_Paralog?db=core;g=AT2G26640
AT2G26720	AT2G31050	73.51	6e-91	266	http://plants.ensembl.org/Arabidopsis_thaliana/Gene/Compara_Paralog?db=core;g=AT2G26720
AT2G26740	AT2G26750	92.52	0	587	http://plants.ensembl.org/Arabidopsis_thaliana/Gene/Compara_Paralog?db=core;g=AT2G26740
AT2G26850	AT2G32560	79.68	0	519	http://plants.ensembl.org/Arabidopsis_thaliana/Gene/Compara_Paralog?db=core;g=AT2G26850
AT2G26870	AT1G07230	63.93	0	645	http://plants.ensembl.org/Arabidopsis_thaliana/Gene/Compara_Paralog?db=core;g=AT2G26870
AT2G26950	AT2G26960	51.44	4e-119	354	http://plants.ensembl.org/Arabidopsis_thaliana/Gene/Compara_Paralog?db=core;g=AT2G26950
AT2G27000	AT2G27010	77.41	0	761	http://plants.ensembl.org/Arabidopsis_thaliana/Gene/Compara_Paralog?db=core;g=AT2G27000
AT2G27040	AT5G21150	66.56	0	1268	http://plants.ensembl.org/Arabidopsis_thaliana/Gene/Compara_Paralog?db=core;g=AT2G27040
AT2G27140	AT5G20970	52.43	4e-32	117	http://plants.ensembl.org/Arabidopsis_thaliana/Gene/Compara_Paralog?db=core;g=AT2G27140
AT2G27285	AT2G27280	71.7	1e-133	389	http://plants.ensembl.org/Arabidopsis_thaliana/Gene/Compara_Paralog?db=core;g=AT2G27285
AT2G27300	AT3G44290	56	5e-96	290	http://plants.ensembl.org/Arabidopsis_thaliana/Gene/Compara_Paralog?db=core;g=AT2G27300
AT2G27340	AT3G58130	88.63	7e-165	459	http://plants.ensembl.org/Arabidopsis_thaliana/Gene/Compara_Paralog?db=core;g=AT2G27340
AT2G27710	AT3G44590	63.06	7e-32	108	http://plants.ensembl.org/Arabidopsis_thaliana/Gene/Compara_Paralog?db=core;g=AT2G27710
AT2G27780	AT5G27310	94.58	0	676	http://plants.ensembl.org/Arabidopsis_thaliana/Gene/Compara_Paralog?db=core;g=AT2G27780
AT2G27800	AT5G27300	70.05	0	556	http://plants.ensembl.org/Arabidopsis_thaliana/Gene/Compara_Paralog?db=core;g=AT2G27800
AT2G28010	AT2G28030	81.12	0	653	http://plants.ensembl.org/Arabidopsis_thaliana/Gene/Compara_Paralog?db=core;g=AT2G28010
AT2G28110	AT5G22940	61.88	0	556	http://plants.ensembl.org/Arabidopsis_thaliana/Gene/Compara_Paralog?db=core;g=AT2G28110
AT2G28220	AT2G28030	79.35	0	624	http://plants.ensembl.org/Arabidopsis_thaliana/Gene/Compara_Paralog?db=core;g=AT2G28220
AT2G28230	AT4G09070	73.53	2e-94	275	http://plants.ensembl.org/Arabidopsis_thaliana/Gene/Compara_Paralog?db=core;g=AT2G28230
AT2G28270	AT2G17740	56.65	2e-88	264	http://plants.ensembl.org/Arabidopsis_thaliana/Gene/Compara_Paralog?db=core;g=AT2G28270
AT2G28320	AT3G54800	63.11	0	938	http://plants.ensembl.org/Arabidopsis_thaliana/Gene/Compara_Paralog?db=core;g=AT2G28320
AT2G28350	AT4G30080	54.88	0	677	http://plants.ensembl.org/Arabidopsis_thaliana/Gene/Compara_Paralog?db=core;g=AT2G28350
AT2G28370	AT2G37200	61.33	7e-63	193	http://plants.ensembl.org/Arabidopsis_thaliana/Gene/Compara_Paralog?db=core;g=AT2G28370
AT2G28580	AT2G44930	60.62	0	607	http://plants.ensembl.org/Arabidopsis_thaliana/Gene/Compara_Paralog?db=core;g=AT2G28580
AT2G28710	AT5G59820	52.67	9e-44	143	http://plants.ensembl.org/Arabidopsis_thaliana/Gene/Compara_Paralog?db=core;g=AT2G28710
AT2G28720	AT5G59910	91.73	1e-75	224	http://plants.ensembl.org/Arabidopsis_thaliana/Gene/Compara_Paralog?db=core;g=AT2G28720
AT2G28850	AT2G28860	93.91	0	928	http://plants.ensembl.org/Arabidopsis_thaliana/Gene/Compara_Paralog?db=core;g=AT2G28850
AT2G28960	AT2G29000	60.69	0	914	http://plants.ensembl.org/Arabidopsis_thaliana/Gene/Compara_Paralog?db=core;g=AT2G28960
AT2G28970	AT2G28990	74.25	0	1070	http://plants.ensembl.org/Arabidopsis_thaliana/Gene/Compara_Paralog?db=core;g=AT2G28970
AT2G29045	AT4G30064	78.21	4e-40	128	http://plants.ensembl.org/Arabidopsis_thaliana/Gene/Compara_Paralog?db=core;g=AT2G29045
AT2G29100	AT2G29110	75.32	0	1417	http://plants.ensembl.org/Arabidopsis_thaliana/Gene/Compara_Paralog?db=core;g=AT2G29100
AT2G29150	AT2G29360	80.3	2e-162	454	http://plants.ensembl.org/Arabidopsis_thaliana/Gene/Compara_Paralog?db=core;g=AT2G29150
AT2G29190	AT2G29200	90.6	0	1765	http://plants.ensembl.org/Arabidopsis_thaliana/Gene/Compara_Paralog?db=core;g=AT2G29190
AT2G29420	AT2G29490	54.78	3e-88	262	http://plants.ensembl.org/Arabidopsis_thaliana/Gene/Compara_Paralog?db=core;g=AT2G29420
AT2G29605	AT2G29850	76.8	1e-131	381	http://plants.ensembl.org/Arabidopsis_thaliana/Gene/Compara_Paralog?db=core;g=AT2G29605
AT2G29730	AT2G29710	86.72	0	832	http://plants.ensembl.org/Arabidopsis_thaliana/Gene/Compara_Paralog?db=core;g=AT2G29730
AT2G29740	AT2G29750	79.75	0	780	http://plants.ensembl.org/Arabidopsis_thaliana/Gene/Compara_Paralog?db=core;g=AT2G29740
AT2G29930	AT4G27050	51.48	3e-144	422	http://plants.ensembl.org/Arabidopsis_thaliana/Gene/Compara_Paralog?db=core;g=AT2G29930
AT2G30050	AT3G01340	89.07	0	564	http://plants.ensembl.org/Arabidopsis_thaliana/Gene/Compara_Paralog?db=core;g=AT2G30050
AT2G30060	AT5G58590	77.17	6e-104	301	http://plants.ensembl.org/Arabidopsis_thaliana/Gene/Compara_Paralog?db=core;g=AT2G30060
AT2G30110	AT5G06460	80.99	0	1823	http://plants.ensembl.org/Arabidopsis_thaliana/Gene/Compara_Paralog?db=core;g=AT2G30110
AT2G30210	AT5G07130	74.59	0	745	http://plants.ensembl.org/Arabidopsis_thaliana/Gene/Compara_Paralog?db=core;g=AT2G30210
AT2G30220	AT2G30310	87.47	0	665	http://plants.ensembl.org/Arabidopsis_thaliana/Gene/Compara_Paralog?db=core;g=AT2G30220
AT2G30260	AT1G06960	75.66	8e-69	209	http://plants.ensembl.org/Arabidopsis_thaliana/Gene/Compara_Paralog?db=core;g=AT2G30260
AT2G30530	AT5G01970	59.03	2e-75	235	http://plants.ensembl.org/Arabidopsis_thaliana/Gene/Compara_Paralog?db=core;g=AT2G30530
AT2G30580	AT1G06770	67.86	2e-128	375	http://plants.ensembl.org/Arabidopsis_thaliana/Gene/Compara_Paralog?db=core;g=AT2G30580
AT2G30650	AT2G30660	78.42	2e-171	482	http://plants.ensembl.org/Arabidopsis_thaliana/Gene/Compara_Paralog?db=core;g=AT2G30650
AT2G30750	AT2G30770	89.34	0	872	http://plants.ensembl.org/Arabidopsis_thaliana/Gene/Compara_Paralog?db=core;g=AT2G30750
AT2G30910	AT2G31300	97.49	0	701	http://plants.ensembl.org/Arabidopsis_thaliana/Gene/Compara_Paralog?db=core;g=AT2G30910
AT2G31083	AT2G31085	79.01	4e-42	133	http://plants.ensembl.org/Arabidopsis_thaliana/Gene/Compara_Paralog?db=core;g=AT2G31083
AT2G31160	AT3G23290	92.86	4e-77	232	http://plants.ensembl.org/Arabidopsis_thaliana/Gene/Compara_Paralog?db=core;g=AT2G31160
AT2G31390	AT1G06030	88.54	0	590	http://plants.ensembl.org/Arabidopsis_thaliana/Gene/Compara_Paralog?db=core;g=AT2G31390
AT2G31450	AT1G05900	64.71	5e-174	492	http://plants.ensembl.org/Arabidopsis_thaliana/Gene/Compara_Paralog?db=core;g=AT2G31450
AT2G31470	AT3G23960	50.37	6e-67	214	http://plants.ensembl.org/Arabidopsis_thaliana/Gene/Compara_Paralog?db=core;g=AT2G31470
AT2G31510	AT1G05890	78.96	0	803	http://plants.ensembl.org/Arabidopsis_thaliana/Gene/Compara_Paralog?db=core;g=AT2G31510
AT2G31510	AT1G65430	70.02	0	739	http://plants.ensembl.org/Arabidopsis_thaliana/Gene/Compara_Paralog?db=core;g=AT2G31510
AT2G31560	AT2G43340	71.88	6e-57	179	http://plants.ensembl.org/Arabidopsis_thaliana/Gene/Compara_Paralog?db=core;g=AT2G31560
AT2G31580	AT2G32320	83.22	0	760	http://plants.ensembl.org/Arabidopsis_thaliana/Gene/Compara_Paralog?db=core;g=AT2G31580
AT2G31600	AT3G53860	79.4	8e-160	449	http://plants.ensembl.org/Arabidopsis_thaliana/Gene/Compara_Paralog?db=core;g=AT2G31600
AT2G31610	AT5G35530	91.2	2e-164	457	http://plants.ensembl.org/Arabidopsis_thaliana/Gene/Compara_Paralog?db=core;g=AT2G31610
AT2G31660	AT3G59020	70.05	0	1461	http://plants.ensembl.org/Arabidopsis_thaliana/Gene/Compara_Paralog?db=core;g=AT2G31660
AT2G31670	AT1G51360	64.81	1e-89	266	http://plants.ensembl.org/Arabidopsis_thaliana/Gene/Compara_Paralog?db=core;g=AT2G31670
AT2G31680	AT2G43130	84.79	6e-133	374	http://plants.ensembl.org/Arabidopsis_thaliana/Gene/Compara_Paralog?db=core;g=AT2G31680
AT2G31720	AT2G18810	59.18	1e-97	290	http://plants.ensembl.org/Arabidopsis_thaliana/Gene/Compara_Paralog?db=core;g=AT2G31720
AT2G31760	AT2G31770	77.86	0	852	http://plants.ensembl.org/Arabidopsis_thaliana/Gene/Compara_Paralog?db=core;g=AT2G31760
AT2G31820	AT1G05640	79.33	0	1011	http://plants.ensembl.org/Arabidopsis_thaliana/Gene/Compara_Paralog?db=core;g=AT2G31820
AT2G31910	AT1G05580	69.66	0	1105	http://plants.ensembl.org/Arabidopsis_thaliana/Gene/Compara_Paralog?db=core;g=AT2G31910
AT2G31953	AT2G31957	65	2e-31	106	http://plants.ensembl.org/Arabidopsis_thaliana/Gene/Compara_Paralog?db=core;g=AT2G31953
AT2G32240	AT1G05320	50.11	0	641	http://plants.ensembl.org/Arabidopsis_thaliana/Gene/Compara_Paralog?db=core;g=AT2G32240
AT2G32280	AT4G21310	52.8	2e-67	204	http://plants.ensembl.org/Arabidopsis_thaliana/Gene/Compara_Paralog?db=core;g=AT2G32280
AT2G32295	AT5G35730	60.88	0	572	http://plants.ensembl.org/Arabidopsis_thaliana/Gene/Compara_Paralog?db=core;g=AT2G32295
AT2G32670	AT2G33120	91.32	2e-139	394	http://plants.ensembl.org/Arabidopsis_thaliana/Gene/Compara_Paralog?db=core;g=AT2G32670
AT2G32700	AT4G32551	53.9	1e-146	456	http://plants.ensembl.org/Arabidopsis_thaliana/Gene/Compara_Paralog?db=core;g=AT2G32700
AT2G32730	AT1G04810	90.47	0	1784	http://plants.ensembl.org/Arabidopsis_thaliana/Gene/Compara_Paralog?db=core;g=AT2G32730
AT2G32820	AT2G33090	51.19	3e-65	204	http://plants.ensembl.org/Arabidopsis_thaliana/Gene/Compara_Paralog?db=core;g=AT2G32820
AT2G33050	AT2G33060	72.4	0	1137	http://plants.ensembl.org/Arabidopsis_thaliana/Gene/Compara_Paralog?db=core;g=AT2G33050
AT2G33150	AT1G04710	86.7	0	780	http://plants.ensembl.org/Arabidopsis_thaliana/Gene/Compara_Paralog?db=core;g=AT2G33150
AT2G33170	AT5G63930	63.29	0	1338	http://plants.ensembl.org/Arabidopsis_thaliana/Gene/Compara_Paralog?db=core;g=AT2G33170
AT2G33210	AT3G23990	87.03	0	984	http://plants.ensembl.org/Arabidopsis_thaliana/Gene/Compara_Paralog?db=core;g=AT2G33210
AT2G33233	AT3G48231	85	1e-46	144	http://plants.ensembl.org/Arabidopsis_thaliana/Gene/Compara_Paralog?db=core;g=AT2G33233
AT2G33290	AT4G13460	59.47	0	733	http://plants.ensembl.org/Arabidopsis_thaliana/Gene/Compara_Paralog?db=core;g=AT2G33290
AT2G33310	AT1G04550	70.67	2e-65	202	http://plants.ensembl.org/Arabidopsis_thaliana/Gene/Compara_Paralog?db=core;g=AT2G33310
AT2G33360	AT1G04490	50.36	1e-112	338	http://plants.ensembl.org/Arabidopsis_thaliana/Gene/Compara_Paralog?db=core;g=AT2G33360
AT2G33410	AT4G14300	57.21	7e-115	343	http://plants.ensembl.org/Arabidopsis_thaliana/Gene/Compara_Paralog?db=core;g=AT2G33410
AT2G33700	AT3G51470	70.76	2e-157	447	http://plants.ensembl.org/Arabidopsis_thaliana/Gene/Compara_Paralog?db=core;g=AT2G33700
AT2G33830	AT5G44300	57.27	2e-39	128	http://plants.ensembl.org/Arabidopsis_thaliana/Gene/Compara_Paralog?db=core;g=AT2G33830
AT2G33840	AT1G28350	80.69	0	621	http://plants.ensembl.org/Arabidopsis_thaliana/Gene/Compara_Paralog?db=core;g=AT2G33840
AT2G34190	AT2G05760	66.8	0	743	http://plants.ensembl.org/Arabidopsis_thaliana/Gene/Compara_Paralog?db=core;g=AT2G34190
AT2G34220	AT2G34240	67.28	0	911	http://plants.ensembl.org/Arabidopsis_thaliana/Gene/Compara_Paralog?db=core;g=AT2G34220
AT2G34320	AT4G29090	62.89	3e-136	399	http://plants.ensembl.org/Arabidopsis_thaliana/Gene/Compara_Paralog?db=core;g=AT2G34320
AT2G34410	AT5G46340	78.77	0	759	http://plants.ensembl.org/Arabidopsis_thaliana/Gene/Compara_Paralog?db=core;g=AT2G34410
AT2G34440	AT3G66656	54.86	2e-54	171	http://plants.ensembl.org/Arabidopsis_thaliana/Gene/Compara_Paralog?db=core;g=AT2G34440
AT2G34480	AT3G14600	92.7	9e-123	345	http://plants.ensembl.org/Arabidopsis_thaliana/Gene/Compara_Paralog?db=core;g=AT2G34480
AT2G34710	AT1G30490	85.25	0	1510	http://plants.ensembl.org/Arabidopsis_thaliana/Gene/Compara_Paralog?db=core;g=AT2G34710
AT2G34750	AT1G30590	67.32	0	801	http://plants.ensembl.org/Arabidopsis_thaliana/Gene/Compara_Paralog?db=core;g=AT2G34750
AT2G34770	AT4G20870	69.62	2e-125	357	http://plants.ensembl.org/Arabidopsis_thaliana/Gene/Compara_Paralog?db=core;g=AT2G34770
AT2G34825	AT2G32885	81.69	3e-38	122	http://plants.ensembl.org/Arabidopsis_thaliana/Gene/Compara_Paralog?db=core;g=AT2G34825
AT2G34900	AT3G52280	53.22	2e-79	246	http://plants.ensembl.org/Arabidopsis_thaliana/Gene/Compara_Paralog?db=core;g=AT2G34900
AT2G35100	AT5G44930	67.2	1e-178	507	http://plants.ensembl.org/Arabidopsis_thaliana/Gene/Compara_Paralog?db=core;g=AT2G35100
AT2G35270	AT4G17800	67.31	3e-97	289	http://plants.ensembl.org/Arabidopsis_thaliana/Gene/Compara_Paralog?db=core;g=AT2G35270
AT2G35310	AT5G09780	57.61	1e-112	329	http://plants.ensembl.org/Arabidopsis_thaliana/Gene/Compara_Paralog?db=core;g=AT2G35310
AT2G35460	AT5G06320	60.25	3e-86	257	http://plants.ensembl.org/Arabidopsis_thaliana/Gene/Compara_Paralog?db=core;g=AT2G35460
AT2G35700	AT3G60490	69.47	1e-38	134	http://plants.ensembl.org/Arabidopsis_thaliana/Gene/Compara_Paralog?db=core;g=AT2G35700
AT2G35710	AT4G16600	78.96	0	825	http://plants.ensembl.org/Arabidopsis_thaliana/Gene/Compara_Paralog?db=core;g=AT2G35710
AT2G35780	AT3G07990	72.06	0	668	http://plants.ensembl.org/Arabidopsis_thaliana/Gene/Compara_Paralog?db=core;g=AT2G35780
AT2G35820	AT2G35830	75.68	8e-99	286	http://plants.ensembl.org/Arabidopsis_thaliana/Gene/Compara_Paralog?db=core;g=AT2G35820
AT2G35930	AT3G52450	75.81	0	662	http://plants.ensembl.org/Arabidopsis_thaliana/Gene/Compara_Paralog?db=core;g=AT2G35930
AT2G35960	AT4G09590	82.86	2e-120	342	http://plants.ensembl.org/Arabidopsis_thaliana/Gene/Compara_Paralog?db=core;g=AT2G35960
AT2G36026	AT3G52525	56	5e-55	172	http://plants.ensembl.org/Arabidopsis_thaliana/Gene/Compara_Paralog?db=core;g=AT2G36026
AT2G36070	AT2G20510	75.84	0	744	http://plants.ensembl.org/Arabidopsis_thaliana/Gene/Compara_Paralog?db=core;g=AT2G36070
AT2G36080	AT5G06250	61.02	2e-67	208	http://plants.ensembl.org/Arabidopsis_thaliana/Gene/Compara_Paralog?db=core;g=AT2G36080
AT2G36110	AT3G12460	50	5e-76	231	http://plants.ensembl.org/Arabidopsis_thaliana/Gene/Compara_Paralog?db=core;g=AT2G36110
AT2G36190	AT3G52600	78.6	0	882	http://plants.ensembl.org/Arabidopsis_thaliana/Gene/Compara_Paralog?db=core;g=AT2G36190
AT2G36250	AT3G52750	82.4	0	743	http://plants.ensembl.org/Arabidopsis_thaliana/Gene/Compara_Paralog?db=core;g=AT2G36250
AT2G36300	AT3G52760	86.1	2e-156	437	http://plants.ensembl.org/Arabidopsis_thaliana/Gene/Compara_Paralog?db=core;g=AT2G36300
AT2G36330	AT5G62820	50.38	5e-41	142	http://plants.ensembl.org/Arabidopsis_thaliana/Gene/Compara_Paralog?db=core;g=AT2G36330
AT2G36350	AT5G03640	67.79	0	684	http://plants.ensembl.org/Arabidopsis_thaliana/Gene/Compara_Paralog?db=core;g=AT2G36350
AT2G36460	AT3G52930	93.63	0	518	http://plants.ensembl.org/Arabidopsis_thaliana/Gene/Compara_Paralog?db=core;g=AT2G36460
AT2G36540	AT2G36550	75.76	6e-69	210	http://plants.ensembl.org/Arabidopsis_thaliana/Gene/Compara_Paralog?db=core;g=AT2G36540
AT2G36590	AT2G39890	87.54	0	573	http://plants.ensembl.org/Arabidopsis_thaliana/Gene/Compara_Paralog?db=core;g=AT2G36590
AT2G36620	AT3G53020	95.36	2e-91	265	http://plants.ensembl.org/Arabidopsis_thaliana/Gene/Compara_Paralog?db=core;g=AT2G36620
AT2G36640	AT3G53040	61.79	4e-119	355	http://plants.ensembl.org/Arabidopsis_thaliana/Gene/Compara_Paralog?db=core;g=AT2G36640
AT2G36710	AT2G36700	58.13	5e-133	387	http://plants.ensembl.org/Arabidopsis_thaliana/Gene/Compara_Paralog?db=core;g=AT2G36710
AT2G36830	AT4G01470	72.22	6e-127	362	http://plants.ensembl.org/Arabidopsis_thaliana/Gene/Compara_Paralog?db=core;g=AT2G36830
AT2G36900	AT5G50440	88.89	2e-139	392	http://plants.ensembl.org/Arabidopsis_thaliana/Gene/Compara_Paralog?db=core;g=AT2G36900
AT2G37010	AT5G60740	62.3	0	1395	http://plants.ensembl.org/Arabidopsis_thaliana/Gene/Compara_Paralog?db=core;g=AT2G37010
AT2G37030	AT3G53250	62.99	5e-54	167	http://plants.ensembl.org/Arabidopsis_thaliana/Gene/Compara_Paralog?db=core;g=AT2G37030
AT2G37130	AT4G21960	57.05	5e-128	371	http://plants.ensembl.org/Arabidopsis_thaliana/Gene/Compara_Paralog?db=core;g=AT2G37130
AT2G37160	AT3G53390	84.75	0	955	http://plants.ensembl.org/Arabidopsis_thaliana/Gene/Compara_Paralog?db=core;g=AT2G37160
AT2G37190	AT5G60670	93.9	2e-109	311	http://plants.ensembl.org/Arabidopsis_thaliana/Gene/Compara_Paralog?db=core;g=AT2G37190
AT2G37210	AT3G53450	92.09	1e-148	414	http://plants.ensembl.org/Arabidopsis_thaliana/Gene/Compara_Paralog?db=core;g=AT2G37210
AT2G37270	AT3G11940	94.69	5e-147	409	http://plants.ensembl.org/Arabidopsis_thaliana/Gene/Compara_Paralog?db=core;g=AT2G37270
AT2G37340	AT3G53500	63.2	2e-81	248	http://plants.ensembl.org/Arabidopsis_thaliana/Gene/Compara_Paralog?db=core;g=AT2G37340
AT2G37390	AT5G02600	78.79	3e-32	120	http://plants.ensembl.org/Arabidopsis_thaliana/Gene/Compara_Paralog?db=core;g=AT2G37390
AT2G37430	AT3G53600	63.13	8e-76	226	http://plants.ensembl.org/Arabidopsis_thaliana/Gene/Compara_Paralog?db=core;g=AT2G37430
AT2G37460	AT2G37450	74.71	2e-127	370	http://plants.ensembl.org/Arabidopsis_thaliana/Gene/Compara_Paralog?db=core;g=AT2G37460
AT2G37520	AT3G53680	72.94	0	1223	http://plants.ensembl.org/Arabidopsis_thaliana/Gene/Compara_Paralog?db=core;g=AT2G37520
AT2G37550	AT3G53710	76.12	0	650	http://plants.ensembl.org/Arabidopsis_thaliana/Gene/Compara_Paralog?db=core;g=AT2G37550
AT2G37600	AT3G53740	83.04	1e-56	172	http://plants.ensembl.org/Arabidopsis_thaliana/Gene/Compara_Paralog?db=core;g=AT2G37600
AT2G37660	AT5G02240	79.84	1e-145	413	http://plants.ensembl.org/Arabidopsis_thaliana/Gene/Compara_Paralog?db=core;g=AT2G37660
AT2G37670	AT5G02430	59.29	0	962	http://plants.ensembl.org/Arabidopsis_thaliana/Gene/Compara_Paralog?db=core;g=AT2G37670
AT2G37800	AT2G37810	61.35	2e-98	290	http://plants.ensembl.org/Arabidopsis_thaliana/Gene/Compara_Paralog?db=core;g=AT2G37800
AT2G37840	AT3G53930	70.33	0	709	http://plants.ensembl.org/Arabidopsis_thaliana/Gene/Compara_Paralog?db=core;g=AT2G37840
AT2G37960	AT3G54060	58.62	2e-166	479	http://plants.ensembl.org/Arabidopsis_thaliana/Gene/Compara_Paralog?db=core;g=AT2G37960
AT2G37980	AT3G54100	76.72	0	994	http://plants.ensembl.org/Arabidopsis_thaliana/Gene/Compara_Paralog?db=core;g=AT2G37980
AT2G38090	AT5G58900	65.28	3e-91	274	http://plants.ensembl.org/Arabidopsis_thaliana/Gene/Compara_Paralog?db=core;g=AT2G38090
AT2G38110	AT4G00400	62.78	0	632	http://plants.ensembl.org/Arabidopsis_thaliana/Gene/Compara_Paralog?db=core;g=AT2G38110
AT2G38250	AT5G01380	55.56	9e-77	238	http://plants.ensembl.org/Arabidopsis_thaliana/Gene/Compara_Paralog?db=core;g=AT2G38250
AT2G38255	AT2G27320	69.23	3e-110	321	http://plants.ensembl.org/Arabidopsis_thaliana/Gene/Compara_Paralog?db=core;g=AT2G38255
AT2G38380	AT2G38390	89.4	0	637	http://plants.ensembl.org/Arabidopsis_thaliana/Gene/Compara_Paralog?db=core;g=AT2G38380
AT2G38540	AT5G59320	55.36	1e-36	121	http://plants.ensembl.org/Arabidopsis_thaliana/Gene/Compara_Paralog?db=core;g=AT2G38540
AT2G38540	AT3G51600	61.02	2e-46	147	http://plants.ensembl.org/Arabidopsis_thaliana/Gene/Compara_Paralog?db=core;g=AT2G38540
AT2G38590	AT4G33290	58.73	3e-155	448	http://plants.ensembl.org/Arabidopsis_thaliana/Gene/Compara_Paralog?db=core;g=AT2G38590
AT2G38590	AT3G22870	51.16	2e-121	361	http://plants.ensembl.org/Arabidopsis_thaliana/Gene/Compara_Paralog?db=core;g=AT2G38590
AT2G38620	AT3G54180	88.19	8e-151	425	http://plants.ensembl.org/Arabidopsis_thaliana/Gene/Compara_Paralog?db=core;g=AT2G38620
AT2G38970	AT3G54780	67.33	0	874	http://plants.ensembl.org/Arabidopsis_thaliana/Gene/Compara_Paralog?db=core;g=AT2G38970
AT2G38970	AT5G60710	53.77	0	690	http://plants.ensembl.org/Arabidopsis_thaliana/Gene/Compara_Paralog?db=core;g=AT2G38970
AT2G39220	AT3G54950	73.37	0	733	http://plants.ensembl.org/Arabidopsis_thaliana/Gene/Compara_Paralog?db=core;g=AT2G39220
AT2G39270	AT2G37250	60.96	4e-120	348	http://plants.ensembl.org/Arabidopsis_thaliana/Gene/Compara_Paralog?db=core;g=AT2G39270
AT2G39290	AT3G55030	80.72	7e-120	345	http://plants.ensembl.org/Arabidopsis_thaliana/Gene/Compara_Paralog?db=core;g=AT2G39290
AT2G39300	AT3G55060	57.26	0	816	http://plants.ensembl.org/Arabidopsis_thaliana/Gene/Compara_Paralog?db=core;g=AT2G39300
AT2G39350	AT3G55090	82.42	0	1234	http://plants.ensembl.org/Arabidopsis_thaliana/Gene/Compara_Paralog?db=core;g=AT2G39350
AT2G39380	AT3G55150	74.69	0	892	http://plants.ensembl.org/Arabidopsis_thaliana/Gene/Compara_Paralog?db=core;g=AT2G39380
AT2G39390	AT5G02610	95.93	2e-79	231	http://plants.ensembl.org/Arabidopsis_thaliana/Gene/Compara_Paralog?db=core;g=AT2G39390
AT2G39420	AT3G55180	69.03	6e-166	466	http://plants.ensembl.org/Arabidopsis_thaliana/Gene/Compara_Paralog?db=core;g=AT2G39420
AT2G39430	AT3G55230	75.85	7e-151	428	http://plants.ensembl.org/Arabidopsis_thaliana/Gene/Compara_Paralog?db=core;g=AT2G39430
AT2G39445	AT1G61280	77.53	1e-46	149	http://plants.ensembl.org/Arabidopsis_thaliana/Gene/Compara_Paralog?db=core;g=AT2G39445
AT2G39480	AT3G55320	91.69	0	2311	http://plants.ensembl.org/Arabidopsis_thaliana/Gene/Compara_Paralog?db=core;g=AT2G39480
AT2G39518	AT2G39530	72.79	3e-73	219	http://plants.ensembl.org/Arabidopsis_thaliana/Gene/Compara_Paralog?db=core;g=AT2G39518
AT2G39700	AT2G37640	79.22	4e-154	432	http://plants.ensembl.org/Arabidopsis_thaliana/Gene/Compara_Paralog?db=core;g=AT2G39700
AT2G39700	AT3G55500	83.85	8e-165	459	http://plants.ensembl.org/Arabidopsis_thaliana/Gene/Compara_Paralog?db=core;g=AT2G39700
AT2G39750	AT5G06050	67.58	0	1002	http://plants.ensembl.org/Arabidopsis_thaliana/Gene/Compara_Paralog?db=core;g=AT2G39750
AT2G39795	AT3G55605	58.3	5e-98	289	http://plants.ensembl.org/Arabidopsis_thaliana/Gene/Compara_Paralog?db=core;g=AT2G39795
AT2G39855	AT3G55646	65.07	2e-42	138	http://plants.ensembl.org/Arabidopsis_thaliana/Gene/Compara_Paralog?db=core;g=AT2G39855
AT2G39880	AT3G55730	53.08	4e-116	345	http://plants.ensembl.org/Arabidopsis_thaliana/Gene/Compara_Paralog?db=core;g=AT2G39880
AT2G39900	AT3G55770	84.43	8e-73	218	http://plants.ensembl.org/Arabidopsis_thaliana/Gene/Compara_Paralog?db=core;g=AT2G39900
AT2G40010	AT3G11250	88.41	0	509	http://plants.ensembl.org/Arabidopsis_thaliana/Gene/Compara_Paralog?db=core;g=AT2G40010
AT2G40010	AT3G09200	88.77	0	511	http://plants.ensembl.org/Arabidopsis_thaliana/Gene/Compara_Paralog?db=core;g=AT2G40010
AT2G40070	AT3G09000	52.91	4e-70	236	http://plants.ensembl.org/Arabidopsis_thaliana/Gene/Compara_Paralog?db=core;g=AT2G40070
AT2G40113	AT5G47635	66.47	8e-65	197	http://plants.ensembl.org/Arabidopsis_thaliana/Gene/Compara_Paralog?db=core;g=AT2G40113
AT2G40240	AT3G56030	65.57	3e-157	447	http://plants.ensembl.org/Arabidopsis_thaliana/Gene/Compara_Paralog?db=core;g=AT2G40240
AT2G40300	AT3G56090	76.15	2e-126	361	http://plants.ensembl.org/Arabidopsis_thaliana/Gene/Compara_Paralog?db=core;g=AT2G40300
AT2G40330	AT5G05440	56.52	3e-74	224	http://plants.ensembl.org/Arabidopsis_thaliana/Gene/Compara_Paralog?db=core;g=AT2G40330
AT2G40370	AT5G05390	77.14	0	931	http://plants.ensembl.org/Arabidopsis_thaliana/Gene/Compara_Paralog?db=core;g=AT2G40370
AT2G40470	AT2G30340	69.23	1e-78	238	http://plants.ensembl.org/Arabidopsis_thaliana/Gene/Compara_Paralog?db=core;g=AT2G40470
AT2G40510	AT2G40590	99.14	1e-81	238	http://plants.ensembl.org/Arabidopsis_thaliana/Gene/Compara_Paralog?db=core;g=AT2G40510
AT2G40560	AT2G40500	72.52	5e-151	427	http://plants.ensembl.org/Arabidopsis_thaliana/Gene/Compara_Paralog?db=core;g=AT2G40560
AT2G40640	AT5G05230	61.63	5e-30	115	http://plants.ensembl.org/Arabidopsis_thaliana/Gene/Compara_Paralog?db=core;g=AT2G40640
AT2G40710	AT4G38290	90.67	3e-45	142	http://plants.ensembl.org/Arabidopsis_thaliana/Gene/Compara_Paralog?db=core;g=AT2G40710
AT2G40800	AT3G56430	72.94	0	600	http://plants.ensembl.org/Arabidopsis_thaliana/Gene/Compara_Paralog?db=core;g=AT2G40800
AT2G40820	AT3G56480	75.97	0	738	http://plants.ensembl.org/Arabidopsis_thaliana/Gene/Compara_Paralog?db=core;g=AT2G40820
AT2G40830	AT3G56580	65.98	4e-139	399	http://plants.ensembl.org/Arabidopsis_thaliana/Gene/Compara_Paralog?db=core;g=AT2G40830
AT2G40850	AT3G56600	64.92	0	672	http://plants.ensembl.org/Arabidopsis_thaliana/Gene/Compara_Paralog?db=core;g=AT2G40850
AT2G40910	AT2G40920	66.84	3e-174	498	http://plants.ensembl.org/Arabidopsis_thaliana/Gene/Compara_Paralog?db=core;g=AT2G40910
AT2G40950	AT3G56660	51.42	0	583	http://plants.ensembl.org/Arabidopsis_thaliana/Gene/Compara_Paralog?db=core;g=AT2G40950
AT2G40960	AT3G56680	62.6	7e-153	436	http://plants.ensembl.org/Arabidopsis_thaliana/Gene/Compara_Paralog?db=core;g=AT2G40960
AT2G40970	AT5G05090	58.29	3e-55	179	http://plants.ensembl.org/Arabidopsis_thaliana/Gene/Compara_Paralog?db=core;g=AT2G40970
AT2G40990	AT3G56920	74.54	0	521	http://plants.ensembl.org/Arabidopsis_thaliana/Gene/Compara_Paralog?db=core;g=AT2G40990
AT2G41010	AT3G56880	55.95	4e-79	239	http://plants.ensembl.org/Arabidopsis_thaliana/Gene/Compara_Paralog?db=core;g=AT2G41010
AT2G41130	AT3G56770	65.49	3e-98	288	http://plants.ensembl.org/Arabidopsis_thaliana/Gene/Compara_Paralog?db=core;g=AT2G41130
AT2G41140	AT3G56760	91.85	0	1091	http://plants.ensembl.org/Arabidopsis_thaliana/Gene/Compara_Paralog?db=core;g=AT2G41140
AT2G41150	AT3G56750	79.53	1e-146	418	http://plants.ensembl.org/Arabidopsis_thaliana/Gene/Compara_Paralog?db=core;g=AT2G41150
AT2G41240	AT3G56980	59.77	3e-86	258	http://plants.ensembl.org/Arabidopsis_thaliana/Gene/Compara_Paralog?db=core;g=AT2G41240
AT2G41310	AT3G57040	67.09	7e-103	299	http://plants.ensembl.org/Arabidopsis_thaliana/Gene/Compara_Paralog?db=core;g=AT2G41310
AT2G41330	AT3G57070	61.41	3e-154	444	http://plants.ensembl.org/Arabidopsis_thaliana/Gene/Compara_Paralog?db=core;g=AT2G41330
AT2G41340	AT3G57080	68.48	6e-87	257	http://plants.ensembl.org/Arabidopsis_thaliana/Gene/Compara_Paralog?db=core;g=AT2G41340
AT2G41370	AT3G57130	80.7	0	750	http://plants.ensembl.org/Arabidopsis_thaliana/Gene/Compara_Paralog?db=core;g=AT2G41370
AT2G41410	AT3G10190	52.83	3e-58	184	http://plants.ensembl.org/Arabidopsis_thaliana/Gene/Compara_Paralog?db=core;g=AT2G41410
AT2G41440	AT2G41470	56.82	2e-30	113	http://plants.ensembl.org/Arabidopsis_thaliana/Gene/Compara_Paralog?db=core;g=AT2G41440
AT2G41490	AT3G57220	88.86	0	753	http://plants.ensembl.org/Arabidopsis_thaliana/Gene/Compara_Paralog?db=core;g=AT2G41490
AT2G41510	AT3G63440	60.07	0	684	http://plants.ensembl.org/Arabidopsis_thaliana/Gene/Compara_Paralog?db=core;g=AT2G41510
AT2G41540	AT3G07690	77.73	0	744	http://plants.ensembl.org/Arabidopsis_thaliana/Gene/Compara_Paralog?db=core;g=AT2G41540
AT2G41620	AT3G57350	84.69	0	1502	http://plants.ensembl.org/Arabidopsis_thaliana/Gene/Compara_Paralog?db=core;g=AT2G41620
AT2G41640	AT3G57380	73.23	0	576	http://plants.ensembl.org/Arabidopsis_thaliana/Gene/Compara_Paralog?db=core;g=AT2G41640
AT2G41640	AT3G10320	64.99	0	537	http://plants.ensembl.org/Arabidopsis_thaliana/Gene/Compara_Paralog?db=core;g=AT2G41640
AT2G41740	AT3G57410	80.49	0	1542	http://plants.ensembl.org/Arabidopsis_thaliana/Gene/Compara_Paralog?db=core;g=AT2G41740
AT2G41770	AT3G57420	86.27	0	1358	http://plants.ensembl.org/Arabidopsis_thaliana/Gene/Compara_Paralog?db=core;g=AT2G41770
AT2G41790	AT3G57470	81.28	0	1349	http://plants.ensembl.org/Arabidopsis_thaliana/Gene/Compara_Paralog?db=core;g=AT2G41790
AT2G41800	AT2G41810	79.4	0	613	http://plants.ensembl.org/Arabidopsis_thaliana/Gene/Compara_Paralog?db=core;g=AT2G41800
AT2G41850	AT3G57510	69.59	0	600	http://plants.ensembl.org/Arabidopsis_thaliana/Gene/Compara_Paralog?db=core;g=AT2G41850
AT2G41900	AT5G12850	51.21	0	637	http://plants.ensembl.org/Arabidopsis_thaliana/Gene/Compara_Paralog?db=core;g=AT2G41900
AT2G41920	AT5G27790	79.02	1e-176	494	http://plants.ensembl.org/Arabidopsis_thaliana/Gene/Compara_Paralog?db=core;g=AT2G41920
AT2G41930	AT2G42550	54.65	8e-118	347	http://plants.ensembl.org/Arabidopsis_thaliana/Gene/Compara_Paralog?db=core;g=AT2G41930
AT2G42005	AT4G38250	77.94	0	632	http://plants.ensembl.org/Arabidopsis_thaliana/Gene/Compara_Paralog?db=core;g=AT2G42005
AT2G42080	AT3G58020	58.8	4e-94	279	http://plants.ensembl.org/Arabidopsis_thaliana/Gene/Compara_Paralog?db=core;g=AT2G42080
AT2G42130	AT3G58010	76.92	8e-112	324	http://plants.ensembl.org/Arabidopsis_thaliana/Gene/Compara_Paralog?db=core;g=AT2G42130
AT2G42140	AT3G58000	58.23	5e-52	165	http://plants.ensembl.org/Arabidopsis_thaliana/Gene/Compara_Paralog?db=core;g=AT2G42140
AT2G42190	AT3G57930	65.07	1e-47	152	http://plants.ensembl.org/Arabidopsis_thaliana/Gene/Compara_Paralog?db=core;g=AT2G42190
AT2G42200	AT3G57920	50.82	2e-99	301	http://plants.ensembl.org/Arabidopsis_thaliana/Gene/Compara_Paralog?db=core;g=AT2G42200
AT2G42230	AT3G57890	81.04	0	958	http://plants.ensembl.org/Arabidopsis_thaliana/Gene/Compara_Paralog?db=core;g=AT2G42230
AT2G42260	AT3G57860	63.98	5e-98	288	http://plants.ensembl.org/Arabidopsis_thaliana/Gene/Compara_Paralog?db=core;g=AT2G42260
AT2G42290	AT3G57830	72.81	0	919	http://plants.ensembl.org/Arabidopsis_thaliana/Gene/Compara_Paralog?db=core;g=AT2G42290
AT2G42300	AT3G57800	71.19	4e-94	283	http://plants.ensembl.org/Arabidopsis_thaliana/Gene/Compara_Paralog?db=core;g=AT2G42300
AT2G42310	AT3G57785	92.04	5e-73	214	http://plants.ensembl.org/Arabidopsis_thaliana/Gene/Compara_Paralog?db=core;g=AT2G42310
AT2G42320	AT3G57780	61.95	0	644	http://plants.ensembl.org/Arabidopsis_thaliana/Gene/Compara_Paralog?db=core;g=AT2G42320
AT2G42350	AT2G42360	57.98	1e-80	242	http://plants.ensembl.org/Arabidopsis_thaliana/Gene/Compara_Paralog?db=core;g=AT2G42350
AT2G42380	AT3G58120	71.63	3e-121	350	http://plants.ensembl.org/Arabidopsis_thaliana/Gene/Compara_Paralog?db=core;g=AT2G42380
AT2G42500	AT3G58500	92.73	2e-109	317	http://plants.ensembl.org/Arabidopsis_thaliana/Gene/Compara_Paralog?db=core;g=AT2G42500
AT2G42520	AT3G58510	83.97	0	910	http://plants.ensembl.org/Arabidopsis_thaliana/Gene/Compara_Paralog?db=core;g=AT2G42520
AT2G42580	AT3G58620	71.14	0	980	http://plants.ensembl.org/Arabidopsis_thaliana/Gene/Compara_Paralog?db=core;g=AT2G42580
AT2G42670	AT3G58670	76.45	2e-138	390	http://plants.ensembl.org/Arabidopsis_thaliana/Gene/Compara_Paralog?db=core;g=AT2G42670
AT2G42680	AT3G58680	92.25	1e-92	266	http://plants.ensembl.org/Arabidopsis_thaliana/Gene/Compara_Paralog?db=core;g=AT2G42680
AT2G42720	AT2G42730	56.12	8e-159	459	http://plants.ensembl.org/Arabidopsis_thaliana/Gene/Compara_Paralog?db=core;g=AT2G42720
AT2G42790	AT3G58750	86.35	0	921	http://plants.ensembl.org/Arabidopsis_thaliana/Gene/Compara_Paralog?db=core;g=AT2G42790
AT2G42830	AT3G58780	85.48	1e-150	422	http://plants.ensembl.org/Arabidopsis_thaliana/Gene/Compara_Paralog?db=core;g=AT2G42830
AT2G42870	AT3G58850	61.34	2e-35	118	http://plants.ensembl.org/Arabidopsis_thaliana/Gene/Compara_Paralog?db=core;g=AT2G42870
AT2G42960	AT3G59110	80.71	0	828	http://plants.ensembl.org/Arabidopsis_thaliana/Gene/Compara_Paralog?db=core;g=AT2G42960
AT2G42990	AT4G26790	61.68	1e-150	430	http://plants.ensembl.org/Arabidopsis_thaliana/Gene/Compara_Paralog?db=core;g=AT2G42990
AT2G43010	AT3G59060	56.92	8e-127	377	http://plants.ensembl.org/Arabidopsis_thaliana/Gene/Compara_Paralog?db=core;g=AT2G43010
AT2G43050	AT3G59010	70.08	0	700	http://plants.ensembl.org/Arabidopsis_thaliana/Gene/Compara_Paralog?db=core;g=AT2G43050
AT2G43120	AT3G59220	76.95	3e-156	441	http://plants.ensembl.org/Arabidopsis_thaliana/Gene/Compara_Paralog?db=core;g=AT2G43120
AT2G43160	AT3G59290	54.42	0	887	http://plants.ensembl.org/Arabidopsis_thaliana/Gene/Compara_Paralog?db=core;g=AT2G43160
AT2G43230	AT3G59350	83.79	0	643	http://plants.ensembl.org/Arabidopsis_thaliana/Gene/Compara_Paralog?db=core;g=AT2G43230
AT2G43260	AT2G43445	59.03	5e-165	473	http://plants.ensembl.org/Arabidopsis_thaliana/Gene/Compara_Paralog?db=core;g=AT2G43260
AT2G43440	AT2G43445	84.03	0	693	http://plants.ensembl.org/Arabidopsis_thaliana/Gene/Compara_Paralog?db=core;g=AT2G43440
AT2G43480	AT5G24070	69.05	6e-177	496	http://plants.ensembl.org/Arabidopsis_thaliana/Gene/Compara_Paralog?db=core;g=AT2G43480
AT2G43630	AT3G59640	59.57	4e-71	220	http://plants.ensembl.org/Arabidopsis_thaliana/Gene/Compara_Paralog?db=core;g=AT2G43630
AT2G43670	AT2G43660	51.22	7e-38	125	http://plants.ensembl.org/Arabidopsis_thaliana/Gene/Compara_Paralog?db=core;g=AT2G43670
AT2G43680	AT3G59690	62.86	6e-168	493	http://plants.ensembl.org/Arabidopsis_thaliana/Gene/Compara_Paralog?db=core;g=AT2G43680
AT2G43730	AT2G43740	52.92	3e-70	218	http://plants.ensembl.org/Arabidopsis_thaliana/Gene/Compara_Paralog?db=core;g=AT2G43730
AT2G43750	AT3G59760	78.33	0	564	http://plants.ensembl.org/Arabidopsis_thaliana/Gene/Compara_Paralog?db=core;g=AT2G43750
AT2G43795	AT3G59800	90.28	5e-34	117	http://plants.ensembl.org/Arabidopsis_thaliana/Gene/Compara_Paralog?db=core;g=AT2G43795
AT2G43810	AT3G59810	87.91	6e-55	166	http://plants.ensembl.org/Arabidopsis_thaliana/Gene/Compara_Paralog?db=core;g=AT2G43810
AT2G43870	AT3G59850	83.47	0	645	http://plants.ensembl.org/Arabidopsis_thaliana/Gene/Compara_Paralog?db=core;g=AT2G43870
AT2G43890	AT1G05650	64.18	0	516	http://plants.ensembl.org/Arabidopsis_thaliana/Gene/Compara_Paralog?db=core;g=AT2G43890
AT2G43920	AT2G43940	57.04	2e-57	179	http://plants.ensembl.org/Arabidopsis_thaliana/Gene/Compara_Paralog?db=core;g=AT2G43920
AT2G43945	AT3G59870	83.48	2e-137	392	http://plants.ensembl.org/Arabidopsis_thaliana/Gene/Compara_Paralog?db=core;g=AT2G43945
AT2G44040	AT3G59890	84.86	0	599	http://plants.ensembl.org/Arabidopsis_thaliana/Gene/Compara_Paralog?db=core;g=AT2G44040
AT2G44090	AT3G59910	77.65	0	932	http://plants.ensembl.org/Arabidopsis_thaliana/Gene/Compara_Paralog?db=core;g=AT2G44090
AT2G44140	AT3G59950	75.13	0	585	http://plants.ensembl.org/Arabidopsis_thaliana/Gene/Compara_Paralog?db=core;g=AT2G44140
AT2G44150	AT3G59960	69.79	6e-122	355	http://plants.ensembl.org/Arabidopsis_thaliana/Gene/Compara_Paralog?db=core;g=AT2G44150
AT2G44160	AT3G59970	86.18	0	752	http://plants.ensembl.org/Arabidopsis_thaliana/Gene/Compara_Paralog?db=core;g=AT2G44160
AT2G44190	AT3G60000	59.62	4e-137	404	http://plants.ensembl.org/Arabidopsis_thaliana/Gene/Compara_Paralog?db=core;g=AT2G44190
AT2G44270	AT1G76170	92.89	3e-161	453	http://plants.ensembl.org/Arabidopsis_thaliana/Gene/Compara_Paralog?db=core;g=AT2G44270
AT2G44280	AT3G60070	85.02	0	796	http://plants.ensembl.org/Arabidopsis_thaliana/Gene/Compara_Paralog?db=core;g=AT2G44280
AT2G44340	AT3G60090	54.35	8e-36	123	http://plants.ensembl.org/Arabidopsis_thaliana/Gene/Compara_Paralog?db=core;g=AT2G44340
AT2G44350	AT3G60100	86.08	0	748	http://plants.ensembl.org/Arabidopsis_thaliana/Gene/Compara_Paralog?db=core;g=AT2G44350
AT2G44370	AT2G17740	71.08	2e-125	358	http://plants.ensembl.org/Arabidopsis_thaliana/Gene/Compara_Paralog?db=core;g=AT2G44370
AT2G44430	AT3G60110	54.67	3e-179	526	http://plants.ensembl.org/Arabidopsis_thaliana/Gene/Compara_Paralog?db=core;g=AT2G44430
AT2G44450	AT5G44640	89.89	0	676	http://plants.ensembl.org/Arabidopsis_thaliana/Gene/Compara_Paralog?db=core;g=AT2G44450
AT2G44510	AT5G03830	62.75	3e-89	270	http://plants.ensembl.org/Arabidopsis_thaliana/Gene/Compara_Paralog?db=core;g=AT2G44510
AT2G44525	AT3G60150	86.46	9e-56	173	http://plants.ensembl.org/Arabidopsis_thaliana/Gene/Compara_Paralog?db=core;g=AT2G44525
AT2G44540	AT2G44550	91.24	0	908	http://plants.ensembl.org/Arabidopsis_thaliana/Gene/Compara_Paralog?db=core;g=AT2G44540
AT2G44540	AT2G44560	87.14	0	857	http://plants.ensembl.org/Arabidopsis_thaliana/Gene/Compara_Paralog?db=core;g=AT2G44540
AT2G44570	AT2G44560	77.11	0	605	http://plants.ensembl.org/Arabidopsis_thaliana/Gene/Compara_Paralog?db=core;g=AT2G44570
AT2G44650	AT3G60210	72.14	1e-68	205	http://plants.ensembl.org/Arabidopsis_thaliana/Gene/Compara_Paralog?db=core;g=AT2G44650
AT2G44680	AT3G60250	86.88	2e-133	379	http://plants.ensembl.org/Arabidopsis_thaliana/Gene/Compara_Paralog?db=core;g=AT2G44680
AT2G44680	AT4G17640	65.31	8e-133	379	http://plants.ensembl.org/Arabidopsis_thaliana/Gene/Compara_Paralog?db=core;g=AT2G44680
AT2G44700	AT2G44630	61.54	3e-150	431	http://plants.ensembl.org/Arabidopsis_thaliana/Gene/Compara_Paralog?db=core;g=AT2G44700
AT2G44800	AT3G60290	80.34	0	608	http://plants.ensembl.org/Arabidopsis_thaliana/Gene/Compara_Paralog?db=core;g=AT2G44800
AT2G44900	AT3G60350	80.52	0	1469	http://plants.ensembl.org/Arabidopsis_thaliana/Gene/Compara_Paralog?db=core;g=AT2G44900
AT2G45050	AT3G60530	68.67	2e-92	274	http://plants.ensembl.org/Arabidopsis_thaliana/Gene/Compara_Paralog?db=core;g=AT2G45050
AT2G45080	AT3G60550	86.78	1e-134	379	http://plants.ensembl.org/Arabidopsis_thaliana/Gene/Compara_Paralog?db=core;g=AT2G45080
AT2G45100	AT3G09360	61.39	0	602	http://plants.ensembl.org/Arabidopsis_thaliana/Gene/Compara_Paralog?db=core;g=AT2G45100
AT2G45110	AT1G65681	80.65	6e-129	367	http://plants.ensembl.org/Arabidopsis_thaliana/Gene/Compara_Paralog?db=core;g=AT2G45110
AT2G45140	AT3G60600	80.42	4e-126	359	http://plants.ensembl.org/Arabidopsis_thaliana/Gene/Compara_Paralog?db=core;g=AT2G45140
AT2G45150	AT3G60620	72.73	0	551	http://plants.ensembl.org/Arabidopsis_thaliana/Gene/Compara_Paralog?db=core;g=AT2G45150
AT2G45180	AT5G46890	57.69	8e-40	130	http://plants.ensembl.org/Arabidopsis_thaliana/Gene/Compara_Paralog?db=core;g=AT2G45180
AT2G45250	AT4G38280	91.95	1e-94	274	http://plants.ensembl.org/Arabidopsis_thaliana/Gene/Compara_Paralog?db=core;g=AT2G45250
AT2G45260	AT4G34080	96.8	0	569	http://plants.ensembl.org/Arabidopsis_thaliana/Gene/Compara_Paralog?db=core;g=AT2G45260
AT2G45330	AT5G23600	95.19	4e-144	406	http://plants.ensembl.org/Arabidopsis_thaliana/Gene/Compara_Paralog?db=core;g=AT2G45330
AT2G45340	AT5G51560	57.72	0	754	http://plants.ensembl.org/Arabidopsis_thaliana/Gene/Compara_Paralog?db=core;g=AT2G45340
AT2G45360	AT3G60780	69.86	4e-103	299	http://plants.ensembl.org/Arabidopsis_thaliana/Gene/Compara_Paralog?db=core;g=AT2G45360
AT2G45420	AT4G00220	64.42	2e-71	220	http://plants.ensembl.org/Arabidopsis_thaliana/Gene/Compara_Paralog?db=core;g=AT2G45420
AT2G45430	AT4G22810	57.36	4e-81	250	http://plants.ensembl.org/Arabidopsis_thaliana/Gene/Compara_Paralog?db=core;g=AT2G45430
AT2G45540	AT3G60920	77.38	0	1024	http://plants.ensembl.org/Arabidopsis_thaliana/Gene/Compara_Paralog?db=core;g=AT2G45540
AT2G45550	AT2G45580	57.63	1e-145	426	http://plants.ensembl.org/Arabidopsis_thaliana/Gene/Compara_Paralog?db=core;g=AT2G45550
AT2G45570	AT2G45580	56.86	2e-142	418	http://plants.ensembl.org/Arabidopsis_thaliana/Gene/Compara_Paralog?db=core;g=AT2G45570
AT2G45650	AT3G61120	65.34	2e-105	307	http://plants.ensembl.org/Arabidopsis_thaliana/Gene/Compara_Paralog?db=core;g=AT2G45650
AT2G45660	AT4G22950	58.1	6e-73	222	http://plants.ensembl.org/Arabidopsis_thaliana/Gene/Compara_Paralog?db=core;g=AT2G45660
AT2G45660	AT5G62165	64.74	2e-68	208	http://plants.ensembl.org/Arabidopsis_thaliana/Gene/Compara_Paralog?db=core;g=AT2G45660
AT2G45710	AT3G61110	95.24	5e-56	169	http://plants.ensembl.org/Arabidopsis_thaliana/Gene/Compara_Paralog?db=core;g=AT2G45710
AT2G45740	AT3G61070	84.62	4e-146	409	http://plants.ensembl.org/Arabidopsis_thaliana/Gene/Compara_Paralog?db=core;g=AT2G45740
AT2G45750	AT4G00750	69.43	0	930	http://plants.ensembl.org/Arabidopsis_thaliana/Gene/Compara_Paralog?db=core;g=AT2G45750
AT2G45800	AT3G61230	76.53	3e-115	330	http://plants.ensembl.org/Arabidopsis_thaliana/Gene/Compara_Paralog?db=core;g=AT2G45800
AT2G45810	AT4G00660	78.9	0	797	http://plants.ensembl.org/Arabidopsis_thaliana/Gene/Compara_Paralog?db=core;g=AT2G45810
AT2G45830	AT3G61270	79.63	0	645	http://plants.ensembl.org/Arabidopsis_thaliana/Gene/Compara_Paralog?db=core;g=AT2G45830
AT2G45850	AT3G61310	65.4	2e-95	286	http://plants.ensembl.org/Arabidopsis_thaliana/Gene/Compara_Paralog?db=core;g=AT2G45850
AT2G45870	AT3G61320	76.69	0	523	http://plants.ensembl.org/Arabidopsis_thaliana/Gene/Compara_Paralog?db=core;g=AT2G45870
AT2G45970	AT4G00360	75.32	0	857	http://plants.ensembl.org/Arabidopsis_thaliana/Gene/Compara_Paralog?db=core;g=AT2G45970
AT2G46110	AT3G61530	88.51	0	623	http://plants.ensembl.org/Arabidopsis_thaliana/Gene/Compara_Paralog?db=core;g=AT2G46110
AT2G46130	AT5G41570	72.92	9e-51	159	http://plants.ensembl.org/Arabidopsis_thaliana/Gene/Compara_Paralog?db=core;g=AT2G46130
AT2G46160	AT3G61550	73.23	1e-94	277	http://plants.ensembl.org/Arabidopsis_thaliana/Gene/Compara_Paralog?db=core;g=AT2G46160
AT2G46210	AT3G61580	79.73	0	757	http://plants.ensembl.org/Arabidopsis_thaliana/Gene/Compara_Paralog?db=core;g=AT2G46210
AT2G46280	AT2G46290	89.16	2e-167	469	http://plants.ensembl.org/Arabidopsis_thaliana/Gene/Compara_Paralog?db=core;g=AT2G46280
AT2G46310	AT3G61630	51.58	9e-84	256	http://plants.ensembl.org/Arabidopsis_thaliana/Gene/Compara_Paralog?db=core;g=AT2G46310
AT2G46410	AT5G53200	65	2e-33	112	http://plants.ensembl.org/Arabidopsis_thaliana/Gene/Compara_Paralog?db=core;g=AT2G46410
AT2G46420	AT3G61700	80.98	0	573	http://plants.ensembl.org/Arabidopsis_thaliana/Gene/Compara_Paralog?db=core;g=AT2G46420
AT2G46490	AT5G35110	64.1	7e-27	97.1	http://plants.ensembl.org/Arabidopsis_thaliana/Gene/Compara_Paralog?db=core;g=AT2G46490
AT2G46495	AT2G25410	51.68	5e-113	335	http://plants.ensembl.org/Arabidopsis_thaliana/Gene/Compara_Paralog?db=core;g=AT2G46495
AT2G46500	AT5G24240	53.69	4e-148	435	http://plants.ensembl.org/Arabidopsis_thaliana/Gene/Compara_Paralog?db=core;g=AT2G46500
AT2G46530	AT3G61830	71.69	0	696	http://plants.ensembl.org/Arabidopsis_thaliana/Gene/Compara_Paralog?db=core;g=AT2G46530
AT2G46590	AT3G61850	59.89	3e-112	332	http://plants.ensembl.org/Arabidopsis_thaliana/Gene/Compara_Paralog?db=core;g=AT2G46590
AT2G46670	AT2G46790	98.65	5e-97	290	http://plants.ensembl.org/Arabidopsis_thaliana/Gene/Compara_Paralog?db=core;g=AT2G46670
AT2G46690	AT4G00880	61.9	7e-40	130	http://plants.ensembl.org/Arabidopsis_thaliana/Gene/Compara_Paralog?db=core;g=AT2G46690
AT2G46720	AT3G10280	97.64	0	903	http://plants.ensembl.org/Arabidopsis_thaliana/Gene/Compara_Paralog?db=core;g=AT2G46720
AT2G46750	AT2G46760	86.14	0	1084	http://plants.ensembl.org/Arabidopsis_thaliana/Gene/Compara_Paralog?db=core;g=AT2G46750
AT2G46770	AT3G61910	63.56	3e-156	445	http://plants.ensembl.org/Arabidopsis_thaliana/Gene/Compara_Paralog?db=core;g=AT2G46770
AT2G46930	AT3G62060	73.52	0	644	http://plants.ensembl.org/Arabidopsis_thaliana/Gene/Compara_Paralog?db=core;g=AT2G46930
AT2G46940	AT3G62070	55.08	4e-64	201	http://plants.ensembl.org/Arabidopsis_thaliana/Gene/Compara_Paralog?db=core;g=AT2G46940
AT2G46950	AT2G46960	65.36	9e-176	504	http://plants.ensembl.org/Arabidopsis_thaliana/Gene/Compara_Paralog?db=core;g=AT2G46950
AT2G46990	AT3G62100	82.28	1e-73	219	http://plants.ensembl.org/Arabidopsis_thaliana/Gene/Compara_Paralog?db=core;g=AT2G46990
AT2G47010	AT1G17030	60.05	0	535	http://plants.ensembl.org/Arabidopsis_thaliana/Gene/Compara_Paralog?db=core;g=AT2G47010
AT2G47030	AT2G47040	85.95	0	1063	http://plants.ensembl.org/Arabidopsis_thaliana/Gene/Compara_Paralog?db=core;g=AT2G47030
AT2G47060	AT3G62220	80	2e-168	474	http://plants.ensembl.org/Arabidopsis_thaliana/Gene/Compara_Paralog?db=core;g=AT2G47060
AT2G47250	AT3G62310	90.81	0	994	http://plants.ensembl.org/Arabidopsis_thaliana/Gene/Compara_Paralog?db=core;g=AT2G47250
AT2G47320	AT3G66654	51.29	2e-75	229	http://plants.ensembl.org/Arabidopsis_thaliana/Gene/Compara_Paralog?db=core;g=AT2G47320
AT2G47460	AT3G62610	52.06	3e-111	330	http://plants.ensembl.org/Arabidopsis_thaliana/Gene/Compara_Paralog?db=core;g=AT2G47460
AT2G47485	AT3G62650	72.18	2e-53	167	http://plants.ensembl.org/Arabidopsis_thaliana/Gene/Compara_Paralog?db=core;g=AT2G47485
AT2G47490	AT1G25380	65.12	8e-130	376	http://plants.ensembl.org/Arabidopsis_thaliana/Gene/Compara_Paralog?db=core;g=AT2G47490
AT2G47510	AT5G50950	95.58	0	629	http://plants.ensembl.org/Arabidopsis_thaliana/Gene/Compara_Paralog?db=core;g=AT2G47510
AT2G47610	AT3G62870	96.11	2e-180	498	http://plants.ensembl.org/Arabidopsis_thaliana/Gene/Compara_Paralog?db=core;g=AT2G47610
AT2G47690	AT3G62790	100	5e-33	110	http://plants.ensembl.org/Arabidopsis_thaliana/Gene/Compara_Paralog?db=core;g=AT2G47690
AT2G47730	AT2G02930	57.08	1e-82	248	http://plants.ensembl.org/Arabidopsis_thaliana/Gene/Compara_Paralog?db=core;g=AT2G47730
AT2G47880	AT3G62960	94	2e-66	196	http://plants.ensembl.org/Arabidopsis_thaliana/Gene/Compara_Paralog?db=core;g=AT2G47880
AT2G48030	AT3G21530	50.68	7e-82	253	http://plants.ensembl.org/Arabidopsis_thaliana/Gene/Compara_Paralog?db=core;g=AT2G48030
AT2G48110	AT3G23590	50.97	0	1267	http://plants.ensembl.org/Arabidopsis_thaliana/Gene/Compara_Paralog?db=core;g=AT2G48110
AT2G48150	AT3G63080	84.62	4e-101	290	http://plants.ensembl.org/Arabidopsis_thaliana/Gene/Compara_Paralog?db=core;g=AT2G48150
AT2G48160	AT3G63070	60.47	0	1409	http://plants.ensembl.org/Arabidopsis_thaliana/Gene/Compara_Paralog?db=core;g=AT2G48160
AT3G01015	AT5G15510	64.3	0	532	http://plants.ensembl.org/Arabidopsis_thaliana/Gene/Compara_Paralog?db=core;g=AT3G01015
AT3G01040	AT5G15470	87.78	0	942	http://plants.ensembl.org/Arabidopsis_thaliana/Gene/Compara_Paralog?db=core;g=AT3G01040
AT3G01070	AT5G15350	64.42	3e-71	214	http://plants.ensembl.org/Arabidopsis_thaliana/Gene/Compara_Paralog?db=core;g=AT3G01070
AT3G01090	AT3G29160	81.85	0	865	http://plants.ensembl.org/Arabidopsis_thaliana/Gene/Compara_Paralog?db=core;g=AT3G01090
AT3G01120	AT1G33320	77.15	0	612	http://plants.ensembl.org/Arabidopsis_thaliana/Gene/Compara_Paralog?db=core;g=AT3G01120
AT3G01140	AT1G34670	63.84	3e-77	243	http://plants.ensembl.org/Arabidopsis_thaliana/Gene/Compara_Paralog?db=core;g=AT3G01140
AT3G01170	AT5G15260	50	2e-23	91.3	http://plants.ensembl.org/Arabidopsis_thaliana/Gene/Compara_Paralog?db=core;g=AT3G01170
AT3G01190	AT5G15180	71.12	6e-172	482	http://plants.ensembl.org/Arabidopsis_thaliana/Gene/Compara_Paralog?db=core;g=AT3G01190
AT3G01200	AT4G21210	55.58	2e-144	417	http://plants.ensembl.org/Arabidopsis_thaliana/Gene/Compara_Paralog?db=core;g=AT3G01200
AT3G01220	AT5G15150	66.67	9e-125	360	http://plants.ensembl.org/Arabidopsis_thaliana/Gene/Compara_Paralog?db=core;g=AT3G01220
AT3G01270	AT5G15110	79.45	0	793	http://plants.ensembl.org/Arabidopsis_thaliana/Gene/Compara_Paralog?db=core;g=AT3G01270
AT3G01280	AT5G15090	68.12	7e-139	394	http://plants.ensembl.org/Arabidopsis_thaliana/Gene/Compara_Paralog?db=core;g=AT3G01280
AT3G01310	AT5G15070	90.36	0	1705	http://plants.ensembl.org/Arabidopsis_thaliana/Gene/Compara_Paralog?db=core;g=AT3G01310
AT3G01329	AT3G01324	77.45	8e-54	164	http://plants.ensembl.org/Arabidopsis_thaliana/Gene/Compara_Paralog?db=core;g=AT3G01329
AT3G01330	AT5G14960	57.02	1e-132	385	http://plants.ensembl.org/Arabidopsis_thaliana/Gene/Compara_Paralog?db=core;g=AT3G01330
AT3G01350	AT5G14940	74.28	0	816	http://plants.ensembl.org/Arabidopsis_thaliana/Gene/Compara_Paralog?db=core;g=AT3G01350
AT3G01400	AT5G58680	82.51	0	568	http://plants.ensembl.org/Arabidopsis_thaliana/Gene/Compara_Paralog?db=core;g=AT3G01400
AT3G01516	AT5G14690	57.01	3e-50	162	http://plants.ensembl.org/Arabidopsis_thaliana/Gene/Compara_Paralog?db=core;g=AT3G01516
AT3G01540	AT5G14610	77.03	0	967	http://plants.ensembl.org/Arabidopsis_thaliana/Gene/Compara_Paralog?db=core;g=AT3G01540
AT3G01570	AT5G40420	55.43	4e-51	164	http://plants.ensembl.org/Arabidopsis_thaliana/Gene/Compara_Paralog?db=core;g=AT3G01570
AT3G01590	AT5G14500	86.56	0	562	http://plants.ensembl.org/Arabidopsis_thaliana/Gene/Compara_Paralog?db=core;g=AT3G01590
AT3G01600	AT5G14490	63.69	6e-160	455	http://plants.ensembl.org/Arabidopsis_thaliana/Gene/Compara_Paralog?db=core;g=AT3G01600
AT3G01640	AT5G14470	81.27	0	624	http://plants.ensembl.org/Arabidopsis_thaliana/Gene/Compara_Paralog?db=core;g=AT3G01640
AT3G01690	AT5G14390	80.43	0	603	http://plants.ensembl.org/Arabidopsis_thaliana/Gene/Compara_Paralog?db=core;g=AT3G01690
AT3G01700	AT5G14380	61.44	1e-37	126	http://plants.ensembl.org/Arabidopsis_thaliana/Gene/Compara_Paralog?db=core;g=AT3G01700
AT3G01740	AT5G14290	76.86	1e-60	184	http://plants.ensembl.org/Arabidopsis_thaliana/Gene/Compara_Paralog?db=core;g=AT3G01740
AT3G01810	AT5G43230	50	2e-153	475	http://plants.ensembl.org/Arabidopsis_thaliana/Gene/Compara_Paralog?db=core;g=AT3G01810
AT3G02000	AT5G14070	71.43	7e-67	200	http://plants.ensembl.org/Arabidopsis_thaliana/Gene/Compara_Paralog?db=core;g=AT3G02000
AT3G02040	AT5G41080	61.33	5e-160	456	http://plants.ensembl.org/Arabidopsis_thaliana/Gene/Compara_Paralog?db=core;g=AT3G02040
AT3G02070	AT3G22260	61.43	8e-92	271	http://plants.ensembl.org/Arabidopsis_thaliana/Gene/Compara_Paralog?db=core;g=AT3G02070
AT3G02080	AT5G61170	95	7e-98	280	http://plants.ensembl.org/Arabidopsis_thaliana/Gene/Compara_Paralog?db=core;g=AT3G02080
AT3G02160	AT5G15570	63.61	3e-166	473	http://plants.ensembl.org/Arabidopsis_thaliana/Gene/Compara_Paralog?db=core;g=AT3G02160
AT3G02210	AT3G29810	73.64	0	696	http://plants.ensembl.org/Arabidopsis_thaliana/Gene/Compara_Paralog?db=core;g=AT3G02210
AT3G02290	AT5G15790	75	2e-121	347	http://plants.ensembl.org/Arabidopsis_thaliana/Gene/Compara_Paralog?db=core;g=AT3G02290
AT3G02310	AT5G15800	85.66	4e-149	418	http://plants.ensembl.org/Arabidopsis_thaliana/Gene/Compara_Paralog?db=core;g=AT3G02310
AT3G02320	AT5G15810	84.79	0	1001	http://plants.ensembl.org/Arabidopsis_thaliana/Gene/Compara_Paralog?db=core;g=AT3G02320
AT3G02380	AT5G15840	62.27	4e-153	437	http://plants.ensembl.org/Arabidopsis_thaliana/Gene/Compara_Paralog?db=core;g=AT3G02380
AT3G02430	AT4G24310	68.78	5e-96	281	http://plants.ensembl.org/Arabidopsis_thaliana/Gene/Compara_Paralog?db=core;g=AT3G02430
AT3G02460	AT5G15930	78.41	0	560	http://plants.ensembl.org/Arabidopsis_thaliana/Gene/Compara_Paralog?db=core;g=AT3G02460
AT3G02470	AT5G15950	81.27	0	613	http://plants.ensembl.org/Arabidopsis_thaliana/Gene/Compara_Paralog?db=core;g=AT3G02470
AT3G02470	AT3G25570	62.93	1e-152	436	http://plants.ensembl.org/Arabidopsis_thaliana/Gene/Compara_Paralog?db=core;g=AT3G02470
AT3G02510	AT5G16040	89	0	716	http://plants.ensembl.org/Arabidopsis_thaliana/Gene/Compara_Paralog?db=core;g=AT3G02510
AT3G02520	AT5G16050	94.4	9e-164	457	http://plants.ensembl.org/Arabidopsis_thaliana/Gene/Compara_Paralog?db=core;g=AT3G02520
AT3G02530	AT5G16070	96.26	0	1055	http://plants.ensembl.org/Arabidopsis_thaliana/Gene/Compara_Paralog?db=core;g=AT3G02530
AT3G02560	AT5G16130	90.96	2e-124	351	http://plants.ensembl.org/Arabidopsis_thaliana/Gene/Compara_Paralog?db=core;g=AT3G02560
AT3G02600	AT1G15080	68.25	2e-133	385	http://plants.ensembl.org/Arabidopsis_thaliana/Gene/Compara_Paralog?db=core;g=AT3G02600
AT3G02610	AT3G02620	91.97	0	788	http://plants.ensembl.org/Arabidopsis_thaliana/Gene/Compara_Paralog?db=core;g=AT3G02610
AT3G02630	AT5G16240	84.34	0	690	http://plants.ensembl.org/Arabidopsis_thaliana/Gene/Compara_Paralog?db=core;g=AT3G02630
AT3G02750	AT5G36250	55.6	2e-173	498	http://plants.ensembl.org/Arabidopsis_thaliana/Gene/Compara_Paralog?db=core;g=AT3G02750
AT3G02780	AT5G16440	89.91	2e-148	417	http://plants.ensembl.org/Arabidopsis_thaliana/Gene/Compara_Paralog?db=core;g=AT3G02780
AT3G02790	AT5G16470	83.02	2e-56	171	http://plants.ensembl.org/Arabidopsis_thaliana/Gene/Compara_Paralog?db=core;g=AT3G02790
AT3G02810	AT5G16500	58.98	0	637	http://plants.ensembl.org/Arabidopsis_thaliana/Gene/Compara_Paralog?db=core;g=AT3G02810
AT3G02830	AT5G16540	61.96	1e-163	465	http://plants.ensembl.org/Arabidopsis_thaliana/Gene/Compara_Paralog?db=core;g=AT3G02830
AT3G02850	AT5G37500	71.02	0	847	http://plants.ensembl.org/Arabidopsis_thaliana/Gene/Compara_Paralog?db=core;g=AT3G02850
AT3G02875	AT5G54140	53.61	3e-95	291	http://plants.ensembl.org/Arabidopsis_thaliana/Gene/Compara_Paralog?db=core;g=AT3G02875
AT3G02930	AT5G16730	67.43	0	919	http://plants.ensembl.org/Arabidopsis_thaliana/Gene/Compara_Paralog?db=core;g=AT3G02930
AT3G02940	AT5G16770	73.9	6e-178	498	http://plants.ensembl.org/Arabidopsis_thaliana/Gene/Compara_Paralog?db=core;g=AT3G02940
AT3G03030	AT3G03040	70.98	3e-153	441	http://plants.ensembl.org/Arabidopsis_thaliana/Gene/Compara_Paralog?db=core;g=AT3G03030
AT3G03080	AT5G16970	79.94	0	592	http://plants.ensembl.org/Arabidopsis_thaliana/Gene/Compara_Paralog?db=core;g=AT3G03080
AT3G03080	AT1G26320	78.06	0	561	http://plants.ensembl.org/Arabidopsis_thaliana/Gene/Compara_Paralog?db=core;g=AT3G03080
AT3G03090	AT5G17010	63.46	0	585	http://plants.ensembl.org/Arabidopsis_thaliana/Gene/Compara_Paralog?db=core;g=AT3G03090
AT3G03120	AT5G17060	96.15	1e-90	263	http://plants.ensembl.org/Arabidopsis_thaliana/Gene/Compara_Paralog?db=core;g=AT3G03120
AT3G03150	AT5G17165	60.17	4e-42	135	http://plants.ensembl.org/Arabidopsis_thaliana/Gene/Compara_Paralog?db=core;g=AT3G03150
AT3G03280	AT5G17350	68.51	4e-72	216	http://plants.ensembl.org/Arabidopsis_thaliana/Gene/Compara_Paralog?db=core;g=AT3G03280
AT3G03290	AT5G17390	68.28	2e-120	348	http://plants.ensembl.org/Arabidopsis_thaliana/Gene/Compara_Paralog?db=core;g=AT3G03290
AT3G03340	AT5G17440	90.04	0	521	http://plants.ensembl.org/Arabidopsis_thaliana/Gene/Compara_Paralog?db=core;g=AT3G03340
AT3G03430	AT5G17480	89.16	2e-47	147	http://plants.ensembl.org/Arabidopsis_thaliana/Gene/Compara_Paralog?db=core;g=AT3G03430
AT3G03490	AT5G17550	79.52	5e-136	385	http://plants.ensembl.org/Arabidopsis_thaliana/Gene/Compara_Paralog?db=core;g=AT3G03490
AT3G03530	AT3G03540	84.91	0	905	http://plants.ensembl.org/Arabidopsis_thaliana/Gene/Compara_Paralog?db=core;g=AT3G03530
AT3G03590	AT2G35605	63.54	3e-37	124	http://plants.ensembl.org/Arabidopsis_thaliana/Gene/Compara_Paralog?db=core;g=AT3G03590
AT3G03660	AT5G17810	62.59	3e-99	293	http://plants.ensembl.org/Arabidopsis_thaliana/Gene/Compara_Paralog?db=core;g=AT3G03660
AT3G03670	AT5G17820	67.91	6e-151	428	http://plants.ensembl.org/Arabidopsis_thaliana/Gene/Compara_Paralog?db=core;g=AT3G03670
AT3G03700	AT3G04440	99.59	0	984	http://plants.ensembl.org/Arabidopsis_thaliana/Gene/Compara_Paralog?db=core;g=AT3G03700
AT3G03730	AT4G12820	58.33	5e-151	436	http://plants.ensembl.org/Arabidopsis_thaliana/Gene/Compara_Paralog?db=core;g=AT3G03730
AT3G03860	AT5G18120	68.6	1e-120	348	http://plants.ensembl.org/Arabidopsis_thaliana/Gene/Compara_Paralog?db=core;g=AT3G03860
AT3G03870	AT5G18130	56.12	4e-92	275	http://plants.ensembl.org/Arabidopsis_thaliana/Gene/Compara_Paralog?db=core;g=AT3G03870
AT3G03920	AT5G18180	88.68	6e-61	190	http://plants.ensembl.org/Arabidopsis_thaliana/Gene/Compara_Paralog?db=core;g=AT3G03920
AT3G03940	AT5G18190	86.75	0	1258	http://plants.ensembl.org/Arabidopsis_thaliana/Gene/Compara_Paralog?db=core;g=AT3G03940
AT3G03980	AT3G04000	64.58	1e-129	370	http://plants.ensembl.org/Arabidopsis_thaliana/Gene/Compara_Paralog?db=core;g=AT3G03980
AT3G04030	AT5G18240	78	0	618	http://plants.ensembl.org/Arabidopsis_thaliana/Gene/Compara_Paralog?db=core;g=AT3G04030
AT3G04050	AT3G55650	84.9	0	891	http://plants.ensembl.org/Arabidopsis_thaliana/Gene/Compara_Paralog?db=core;g=AT3G04050
AT3G04060	AT5G18270	66.67	4e-149	425	http://plants.ensembl.org/Arabidopsis_thaliana/Gene/Compara_Paralog?db=core;g=AT3G04060
AT3G04080	AT5G18280	87.08	0	808	http://plants.ensembl.org/Arabidopsis_thaliana/Gene/Compara_Paralog?db=core;g=AT3G04080
AT3G04090	AT5G18290	71.19	4e-108	313	http://plants.ensembl.org/Arabidopsis_thaliana/Gene/Compara_Paralog?db=core;g=AT3G04090
AT3G04290	AT5G18430	68.93	2e-178	502	http://plants.ensembl.org/Arabidopsis_thaliana/Gene/Compara_Paralog?db=core;g=AT3G04290
AT3G04300	AT4G28703	58.16	4e-34	114	http://plants.ensembl.org/Arabidopsis_thaliana/Gene/Compara_Paralog?db=core;g=AT3G04300
AT3G04320	AT3G04330	82.59	7e-118	335	http://plants.ensembl.org/Arabidopsis_thaliana/Gene/Compara_Paralog?db=core;g=AT3G04320
AT3G04360	AT2G33320	52.91	3e-49	175	http://plants.ensembl.org/Arabidopsis_thaliana/Gene/Compara_Paralog?db=core;g=AT3G04360
AT3G04450	AT5G29000	54.52	2e-130	381	http://plants.ensembl.org/Arabidopsis_thaliana/Gene/Compara_Paralog?db=core;g=AT3G04450
AT3G04510	AT5G28490	77.5	3e-87	256	http://plants.ensembl.org/Arabidopsis_thaliana/Gene/Compara_Paralog?db=core;g=AT3G04510
AT3G04540	AT1G32763	82.5	6e-46	142	http://plants.ensembl.org/Arabidopsis_thaliana/Gene/Compara_Paralog?db=core;g=AT3G04540
AT3G04550	AT5G28500	65.49	0	545	http://plants.ensembl.org/Arabidopsis_thaliana/Gene/Compara_Paralog?db=core;g=AT3G04550
[truncated: 4,482 more rows]

## Sheet: filter
P1	P2	% identity	evalue	bit score
AT1G01030	AT4G01500	48.95	3e-81	252
AT1G01150	AT5G03780	49.44	1e-21	92.4
AT1G01240	AT2G46550	42.24	9e-55	181
AT1G01640	AT3G56230	48.22	5e-62	196
AT1G02110	AT3G51290	42.95	2e-100	323
AT1G02550	AT2G47340	41.94	2e-52	172
AT1G02570	AT2G47360	41.42	1e-48	164
AT1G02660	AT3G62590	48.19	0	558
AT1G02860	AT2G38920	40	2e-37	134
AT1G03370	AT5G50170	45.61	0	923
AT1G03470	AT2G47920	40.64	3e-42	144
AT1G03670	AT4G03500	49.42	0	533
AT1G03670	AT4G03490	37.14	7e-95	307
AT1G03830	AT5G46070	34.86	2e-145	463
AT1G03890	AT5G44120	47.25	4e-113	339
AT1G03970	AT5G44080	46.01	1e-65	208
AT1G04030	AT5G44040	48.41	1e-95	295
AT1G04100	AT4G28640	48.61	5e-52	172
AT1G04950	AT1G54360	42.76	1e-134	404
AT1G05100	AT5G55090	49.49	1e-89	277
AT1G05380	AT4G14920	45.53	0	793
AT1G05490	AT3G24340	49	0	684
AT1G06330	AT1G29100	45.27	3e-31	110
AT1G06630	AT3G44810	40.58	3e-77	247
AT1G06630	AT5G25860	37.53	7e-65	214
AT1G06920	AT2G30400	46.13	2e-61	199
AT1G06923	AT2G30395	45.92	2e-47	154
AT1G08160	AT5G22870	38.62	2e-40	138
AT1G09040	AT1G55050	47.88	0	697
AT1G09070	AT3G16510	38.97	9e-33	124
AT1G09320	AT3G06520	30.97	3e-59	203
AT1G09730	AT4G33620	45.18	3e-108	353
AT1G10000	AT2G06845	34.77	3e-43	153
AT1G10340	AT1G34050	44.75	2e-152	452
AT1G10820	AT1G68160	46.28	2e-38	135
AT1G11420	AT1G03300	39.94	4e-138	419
AT1G12120	AT1G62530	46.86	4e-53	182
AT1G12700	AT1G62680	47.66	1e-179	521
AT1G12980	AT1G24590	42.51	7e-36	131
AT1G13190	AT5G55670	32.91	3e-60	212
AT1G13220	AT1G68790	40.32	0	647
AT1G14200	AT1G26800	36.46	5e-33	117
AT1G14315	AT2G34280	40.09	9e-42	145
AT1G14600	AT2G02060	47.42	9e-40	137
AT1G14770	AT1G68030	38.67	6e-24	99
AT1G15680	AT1G49990	35.81	3e-62	207
AT1G16630	AT2G16270	43.1	2e-153	470
AT1G16905	AT1G78860	45.08	9e-134	394
AT1G16905	AT1G78820	38.65	5e-90	281
AT1G16930	AT5G22720	40.74	2e-87	276
AT1G16930	AT1G80470	48.13	6e-134	396
AT1G17620	AT5G11890	35.86	1e-38	137
AT1G17790	AT5G65630	41.33	3e-38	145
AT1G17860	AT1G73260	37.56	5e-38	131
AT1G18600	AT1G74140	46.49	6e-84	258
AT1G18760	AT3G13228	42.04	2e-48	162
AT1G19200	AT1G74940	48.88	8e-55	176
AT1G19410	AT5G56700	41.32	3e-36	134
AT1G19715	AT2G25980	29.71	6e-31	123
AT1G20790	AT1G57580	45.07	1e-83	261
AT1G20790	AT1G20795	49.74	5e-91	283
AT1G20900	AT4G35390	49.83	3e-55	182
AT1G21590	AT5G63940	46.3	0	585
AT1G21630	AT1G20760	38.57	0	628
AT1G21722	AT1G78922	32.59	5e-23	92.4
AT1G21960	AT3G13228	37.44	2e-28	108
AT1G23060	AT1G70950	32.74	5e-29	113
AT1G24090	AT3G01410	47.8	3e-88	269
AT1G24200	AT1G70030	49.67	1e-41	139
AT1G25390	AT5G38210	42.9	6e-132	405
AT1G25550	AT1G13300	49.81	9e-72	225
AT1G26610	AT1G26590	47.53	5e-98	300
AT1G26680	AT4G00260	36.01	6e-88	292
AT1G27240	AT1G24210	48.09	9e-48	154
AT1G27720	AT5G43130	49.86	0	585
AT1G27900	AT3G26560	47	8e-171	517
AT1G28080	AT5G13250	38.43	4e-35	129
AT1G28290	AT2G33790	46.03	3e-66	209
AT1G28305	AT3G26880	44.17	3e-30	106
AT1G28400	AT2G33850	43.15	4e-51	171
AT1G29010	AT2G34010	41.12	7e-54	178
AT1G29530	AT2G34310	46.9	3e-49	162
AT1G29570	AT1G29560	36.56	5e-30	117
AT1G30170	AT1G30160	49.87	8e-110	327
AT1G30210	AT4G18390	44.72	3e-65	211
AT1G30700	AT1G30760	49.02	1e-166	485
AT1G30790	AT1G32660	47.65	5e-112	337
AT1G30800	AT4G29980	46.07	1e-39	135
AT1G30930	AT1G33020	49.47	2e-98	304
AT1G31720	AT4G19370	41.76	2e-40	137
AT1G32030	AT5G24050	47.75	9e-84	259
AT1G32240	AT4G17695	40.21	1e-60	199
AT1G32583	AT4G24972	48.1	3e-46	150
AT1G33060	AT4G35580	44	3e-124	380
AT1G33710	AT1G60720	47.8	2e-67	209
AT1G33760	AT1G71450	49.69	5e-43	142
AT1G33970	AT4G09950	48.68	7e-71	223
AT1G34070	AT5G48050	42.56	4e-69	220
AT1G34560	AT3G27900	49.78	9e-57	180
AT1G35430	AT4G09170	49.23	2e-26	95.9
AT1G36150	AT4G08670	48.98	8e-39	135
AT1G40390	AT1G43760	49.39	4e-97	305
AT1G43010	AT1G28000	40.76	8e-47	160
AT1G43722	AT5G28730	46.08	8e-59	192
AT1G44830	AT1G77640	47.62	3e-35	125
AT1G45063	AT3G53330	44.3	4e-69	221
AT1G45190	AT1G52970	35.67	1e-35	122
AT1G46408	AT5G04640	47.27	9e-76	234
AT1G47340	AT1G55070	34.94	5e-46	163
AT1G47370	AT4G19920	36.8	2e-41	147
AT1G47800	AT1G31000	40.8	3e-43	154
AT1G47890	AT4G13920	38.57	0	572
AT1G48020	AT3G17220	45.14	3e-44	145
AT1G48790	AT4G16144	41.67	2e-82	263
AT1G49290	AT5G13620	43.71	7e-70	221
AT1G50180	AT5G48620	39.68	0	587
AT1G50830	AT1G50790	47.25	2e-112	361
AT1G51055	AT5G56452	41.04	2e-26	99.8
AT1G51290	AT5G47300	30.87	7e-41	149
AT1G51930	AT5G41450	40.28	3e-24	91.7
AT1G52315	AT1G79910	49.57	2e-36	134
AT1G52520	AT1G80010	45.14	0	553
AT1G53025	AT3G15355	49.43	2e-179	521
AT1G53163	AT3G15250	45.26	7e-49	163
AT1G53180	AT3G15115	44.48	5e-48	167
AT1G53190	AT3G15070	49.44	2e-125	377
AT1G53530	AT1G29960	46.15	2e-49	158
AT1G53560	AT1G29970	32.21	9e-25	94.4
AT1G53820	AT1G72310	42.28	3e-72	227
AT1G54380	AT2G42510	40.53	4e-94	301
AT1G54930	AT5G13920	38.39	5e-76	243
AT1G55260	AT2G44300	36.31	2e-36	127
AT1G55340	AT3G03880	49.75	2e-54	173
AT1G55820	AT3G13222	43.71	3e-130	395
AT1G56320	AT5G49350	38.21	2e-24	95.5
AT1G56460	AT2G47350	33.33	2e-43	160
AT1G57790	AT3G56470	42.23	3e-79	248
AT1G58265	AT5G35920	45.28	4e-28	102
AT1G61050	AT5G01250	48.51	4e-113	340
AT1G61600	AT1G13520	36.94	6e-77	245
AT1G61750	AT1G63600	33.18	4e-32	122
AT1G63020	AT2G40030	26.4	2e-99	350
AT1G63205	AT2G37435	39.44	5e-30	108
AT1G63820	AT3G12890	34.59	4e-22	91.3
AT1G64320	AT5G41780	47.53	5e-135	407
AT1G64340	AT5G41810	41.84	6e-44	150
AT1G64450	AT4G23930	42.86	1e-26	102
AT1G65090	AT5G36100	40.45	6e-37	132
AT1G65710	AT5G37010	45.09	2e-80	262
AT1G65780	AT1G65810	48.41	0	938
AT1G66170	AT2G01810	38.83	3e-167	499
AT1G66850	AT5G38160	46.6	1e-29	102
AT1G66890	AT5G16200	43.02	4e-26	97.4
AT1G67130	AT3G47020	34.06	3e-38	139
AT1G67390	AT3G60790	42.62	4e-108	331
AT1G67623	AT1G74875	44.93	4e-52	172
AT1G68360	AT1G67030	39.24	2e-32	117
AT1G68490	AT1G13390	48.39	1e-41	139
AT1G68550	AT3G25890	39.39	7e-48	164
AT1G68910	AT5G11390	37.24	2e-92	300
AT1G68920	AT1G26260	49.9	6e-124	369
AT1G68960	AT5G03390	45.65	1e-82	258
AT1G69080	AT2G03720	45.93	3e-42	143
AT1G71080	AT5G38050	42.18	4e-56	184
AT1G71850	AT4G24320	38.76	1e-81	259
AT1G72890	AT1G72870	32.17	1e-59	205
AT1G73160	AT4G19460	48.21	5e-148	435
AT1G73880	AT1G51210	47.11	1e-132	392
AT1G74590	AT5G62480	37.55	2e-52	169
AT1G74650	AT5G62470	42.49	4e-41	144
AT1G75510	AT3G52270	41.96	6e-30	111
AT1G76180	AT1G20450	45.35	2e-32	117
AT1G79740	AT3G17450	30.65	2e-80	269
AT1G79770	AT5G25840	46.11	8e-40	133
AT1G79780	AT3G16300	47.59	1e-45	150
AT1G80970	AT1G80990	44.78	2e-42	143
AT2G01190	AT3G18230	36.65	2e-83	279
AT2G01275	AT5G38070	43.2	8e-56	181
AT2G01710	AT1G62970	49.32	4e-23	98.2
AT2G01950	AT3G13380	49.65	0	989
AT2G02610	AT3G21210	37.26	8e-115	363
AT2G04480	AT5G35870	47.16	1e-40	139
AT2G04865	AT2G25010	48.22	5e-152	452
AT2G05642	AT1G52950	25.45	3e-34	134
AT2G05970	AT2G33200	33.43	8e-44	156
AT2G05970	AT5G66830	37.69	2e-66	217
AT2G07760	AT5G28823	40	7e-62	213
AT2G10440	AT1G15780	37.5	2e-70	253
AT2G12462	AT1G80520	48.35	3e-24	95.5
AT2G15695	AT5G44250	46.37	4e-89	274
AT2G15780	AT2G15770	49.12	2e-36	131
AT2G17030	AT3G25750	26.88	2e-25	103
AT2G17030	AT5G60060	31.89	2e-31	121
AT2G17690	AT1G57906	42.22	6e-57	187
AT2G17850	AT5G66170	47.47	2e-30	108
AT2G17940	AT3G51220	35.78	1e-22	90.1
AT2G17990	AT5G66250	48.82	4e-95	287
AT2G19130	AT4G00340	44.74	0	583
AT2G19610	AT5G07640	45.28	5e-84	260
AT2G20000	AT3G16320	44.76	3e-147	444
AT2G20310	AT4G28690	36.23	2e-52	182
AT2G20570	AT5G44190	46.02	8e-75	240
AT2G21110	AT4G38700	47.87	7e-59	184
AT2G21950	AT4G39550	44.36	6e-93	285
AT2G22180	AT4G39745	49.1	6e-58	187
AT2G22430	AT5G65310	45.76	3e-67	214
AT2G22560	AT5G10500	45.85	0	714
AT2G22590	AT5G65550	46.96	4e-145	425
AT2G22720	AT4G37860	44.09	4e-32	125
AT2G23560	AT2G23620	48.09	2e-85	257
AT2G24250	AT2G24255	46.91	4e-50	172
AT2G24700	AT5G32460	36.72	2e-77	255
AT2G26570	AT5G42880	49.74	0	593
AT2G26790	AT1G13800	45.03	0	662
AT2G27410	AT2G31460	36.76	9e-28	106
AT2G27410	AT5G24050	32.56	8e-23	93.6
AT2G27520	AT3G17490	42.78	2e-75	239
AT2G28140	AT5G22930	47.9	5e-57	182
AT2G28700	AT3G05860	48.9	5e-58	188
AT2G28780	AT3G09450	34.43	2e-123	390
AT2G29510	AT5G59020	32.8	2e-92	308
AT2G29900	AT1G08700	48.03	6e-123	365
AT2G30470	AT4G32010	47.05	0	634
AT2G30500	AT5G58320	40.07	2e-104	325
AT2G30780	AT2G48000	46.17	4e-131	389
AT2G31210	AT2G31220	45.14	8e-102	312
AT2G31270	AT3G54710	38.75	2e-79	259
AT2G31420	AT2G31460	43.08	5e-25	97.8
AT2G31425	AT2G31430	44.86	1e-54	172
AT2G33310	AT4G28640	47.37	1e-52	173
AT2G33490	AT3G26910	42.7	1e-118	367
AT2G33620	AT4G00200	45.9	1e-45	159
AT2G34320	AT5G38920	41.88	3e-54	176
AT2G35000	AT1G35330	49.36	6e-92	280
AT2G35230	AT1G32610	41.81	2e-50	171
AT2G35420	AT1G32361	45.38	3e-39	139
AT2G35910	AT5G06490	49.73	3e-54	173
AT2G35920	AT5G04895	49.33	0	903
AT2G36010	AT5G22220	49.17	9e-83	266
AT2G36090	AT3G44326	39.53	7e-64	207
AT2G36330	AT5G40300	46.88	7e-26	100
AT2G36610	AT5G03790	49.41	3e-39	133
AT2G36890	AT5G23000	45.13	6e-75	235
AT2G37070	AT3G53320	45.76	2e-107	333
AT2G37100	AT5G03110	41.67	1e-29	113
AT2G37430	AT5G59820	39.29	1e-25	96.7
AT2G38185	AT5G01450	40.7	6e-88	276
AT2G38370	AT3G51720	44.57	4e-82	263
AT2G38430	AT3G54310	39.44	9e-84	261
AT2G38440	AT5G01730	45.02	1e-97	339
AT2G39560	AT5G59350	34.39	1e-22	92.4
AT2G39570	AT2G36840	49.52	1e-138	404
AT2G39690	AT3G12540	45.63	3e-132	397
AT2G39782	AT5G39010	44.58	2e-36	124
AT2G39870	AT3G55690	36.62	3e-25	101
AT2G40210	AT2G15660	48.7	2e-58	191
AT2G40630	AT5G05240	37.1	7e-55	191
AT2G41400	AT5G05020	42.52	8e-27	98.6
AT2G41830	AT5G21080	49.62	0	943
AT2G41990	AT4G35170	46.23	2e-76	237
AT2G42370	AT3G58110	46.68	0	604
AT2G43280	AT4G12850	44.38	8e-40	134
AT2G44790	AT3G60280	43.48	2e-38	132
AT2G45120	AT1G02030	39.09	2e-45	155
AT2G45410	AT4G00210	48.11	3e-60	189
AT2G45600	AT2G45610	45.2	1e-94	286
AT2G45900	AT3G61380	46.76	0	554
AT2G45980	AT4G00355	41.7	1e-57	186
AT2G46040	AT4G11400	30.5	6e-62	214
AT2G46300	AT1G01453	42.52	7e-55	178
AT2G46340	AT4G11110	45.87	0	727
AT2G46470	AT5G62050	45.31	4e-120	358
AT2G46535	AT3G61840	40.51	3e-26	98.6
AT2G47260	AT3G62340	38.9	4e-53	177
AT2G47480	AT3G62640	49.55	7e-27	96.3
AT2G47540	AT4G02270	40.51	2e-35	122
AT2G47850	AT5G18550	46.85	2e-104	319
AT3G02340	AT5G15820	38.92	5e-53	181
AT3G02400	AT4G14490	45.76	2e-79	255
AT3G03130	AT5G17160	49.49	1e-67	229
AT3G03770	AT5G14210	40.95	0	541
AT3G04100	AT1G28460	39.01	3e-28	105
AT3G04280	AT5G26594	43.22	5e-26	95.9
AT3G04960	AT4G27980	47.22	3e-138	412
AT3G04980	AT5G27240	41.74	0	768
AT3G05270	AT1G21810	35.23	2e-40	152
AT3G06020	AT5G19260	49.84	2e-62	200
AT3G06240	AT3G23880	27.7	4e-32	124
AT3G06340	AT5G18750	47.93	6e-174	521
AT3G07000	AT5G42280	39.47	7e-91	293
AT3G07350	AT3G25240	44.82	8e-75	232
AT3G07500	AT3G59470	45.2	1e-50	166
AT3G07740	AT4G16420	46.76	2e-151	444
AT3G07870	AT3G23880	28.01	3e-27	109
AT3G09020	AT2G38152	46.85	1e-127	375
AT3G09110	AT5G01130	47.99	1e-98	300
AT3G09230	AT3G55730	42.99	8e-77	244
AT3G09510	AT4G29090	26.82	6e-59	204
AT3G10000	AT5G03680	45.95	3e-134	402
AT3G10810	AT3G56590	46.96	3e-112	342
AT3G10870	AT5G58310	39.62	2e-66	209
AT3G11590	AT5G22310	37.7	1e-38	145
AT3G11680	AT1G08440	48.99	3e-137	407
AT3G11760	AT5G04860	46.88	3e-155	466
AT3G12880	AT4G00872	34.66	5e-31	111
AT3G12920	AT5G45100	42.54	7e-63	203
AT3G13850	AT1G72980	46.92	3e-36	129
AT3G14190	AT5G12360	43.22	1e-32	116
AT3G14260	AT1G63410	38.97	9e-43	144
AT3G14310	AT4G02320	41.86	3e-134	404
AT3G15660	AT3G54900	40	1e-29	107
AT3G15720	AT5G27530	45.09	2e-112	341
AT3G15920	AT4G32160	39.36	1e-160	484
AT3G16210	AT1G32600	37.09	8e-41	145
AT3G16420	AT1G52070	42.9	2e-63	203
AT3G16820	AT5G42460	46.23	7e-54	181
AT3G17280	AT3G17480	34.96	1e-53	182
AT3G17380	AT3G20370	33.12	5e-49	167
AT3G18500	AT1G73875	47.51	1e-84	262
AT3G18650	AT5G27944	35.9	4e-25	100
AT3G18720	AT3G56470	39.02	6e-54	183
AT3G19184	AT5G42700	48.5	2e-68	213
AT3G19200	AT4G34419	49.6	5e-25	93.2
AT3G19580	AT1G27730	42.97	1e-52	172
AT3G20420	AT4G15417	39.18	1e-45	158
AT3G20710	AT3G20690	48.54	5e-100	302
AT3G21170	AT4G10190	45.48	6e-93	285
AT3G21410	AT3G22650	46.35	7e-106	319
AT3G22170	AT4G15090	48.85	0	826
AT3G24350	AT5G05760	47.28	2e-91	278
AT3G25270	AT4G29090	31.38	2e-46	165
AT3G25510	AT1G69550	48.41	0	918
AT3G25950	AT3G27270	43.82	9e-64	201
AT3G26040	AT1G24420	42.4	1e-96	298
AT3G26744	AT1G12860	49.72	1e-66	217
AT3G27785	AT5G40360	43.47	5e-82	258
AT3G27810	AT3G01530	49.43	5e-51	164
AT3G28223	AT3G28330	47.86	2e-110	331
AT3G29270	AT1G69330	47.35	2e-88	265
AT3G30300	AT3G03810	48.26	0	570
AT3G30340	AT4G01440	43.62	1e-40	142
AT3G31402	AT2G06541	39.6	9e-104	319
AT3G31430	AT3G42140	34.4	4e-35	129
AT3G42170	AT1G18560	20.96	9e-32	129
AT3G43720	AT2G27130	45	2e-25	97.1
AT3G43910	AT2G26840	36.21	4e-32	118
AT3G45840	AT5G59940	41.46	1e-148	446
AT3G46870	AT1G62350	49.21	2e-40	137
AT3G47500	AT5G62430	47.23	1e-108	325
AT3G47700	AT1G08400	33.99	4e-138	430
AT3G48880	AT4G11580	26.28	6e-31	118
AT3G49440	AT3G10990	36.72	1e-25	98.2
AT3G49610	AT5G24050	44.31	2e-67	216
AT3G49980	AT5G47300	49.1	1e-105	319
AT3G50660	AT1G73340	36.08	4e-94	294
AT3G50810	AT1G49405	41.67	5e-25	94
AT3G50870	AT4G36620	46.72	8e-51	167
AT3G51180	AT5G66270	40	7e-86	273
AT3G51410	AT4G35680	37.04	2e-29	112
AT3G51730	AT5G01800	47.06	3e-52	168
AT3G52320	AT3G52330	39.23	5e-72	229
AT3G53690	AT3G14250	46.19	3e-61	198
AT3G53790	AT1G07540	44.41	1e-73	242
AT3G54490	AT3G57080	47.37	4e-66	205
AT3G54570	AT2G38800	43.5	7e-35	134
AT3G54790	AT2G23140	42.66	6e-145	441
AT3G55350	AT3G63270	48.89	9e-121	358
AT3G56180	AT3G10986	45.88	2e-56	178
AT3G57950	AT5G06790	41.62	2e-37	129
AT3G57980	AT2G42150	48.33	2e-147	444
AT3G58930	AT3G58900	46.86	1e-77	245
AT3G59200	AT3G58980	41.18	2e-69	229
AT3G60580	AT1G02030	40.79	2e-49	165
AT3G60630	AT4G00150	40.94	5e-117	362
AT3G60966	AT2G44581	49.64	8e-46	147
AT3G61410	AT3G61390	39	2e-35	131
AT3G62230	AT5G54820	40.27	3e-110	336
AT3G62300	AT2G47230	34.35	1e-114	363
AT4G00440	AT1G01695	41.25	1e-95	307
AT4G00610	AT1G44810	41.15	1e-42	149
AT4G01250	AT4G23550	39.33	7e-50	168
AT4G02210	AT2G24960	36.49	9e-89	287
AT4G02940	AT2G48080	47.48	5e-153	448
AT4G03510	AT4G27470	37.1	1e-36	130
AT4G08540	AT1G77890	49	8e-130	386
AT4G10200	AT2G06500	44.69	3e-73	249
AT4G10970	AT4G23910	48.86	7e-55	175
AT4G11780	AT4G23020	49.12	1e-122	367
AT4G12950	AT4G29980	48.15	1e-37	128
AT4G13270	AT1G52330	41.58	5e-47	155
AT4G13630	AT1G04890	38.76	1e-46	168
AT4G14103	AT1G55030	30.68	1e-22	96.7
AT4G14120	AT3G23740	33.85	2e-41	152
AT4G15060	AT4G09920	48.61	8e-73	234
AT4G15733	AT4G15735	48	2e-28	99
AT4G15880	AT3G06910	49.78	7e-144	424
AT4G15990	AT4G16024	47.76	2e-34	115
AT4G16045	AT5G52330	40.15	2e-62	206
AT4G16050	AT1G50790	44.05	6e-133	412
AT4G16100	AT5G49220	48.17	3e-106	321
AT4G16640	AT1G70170	45.63	3e-84	262
AT4G16845	AT5G51230	47.31	3e-77	251
AT4G18630	AT5G45850	38.72	5e-74	241
AT4G18750	AT1G11290	37.88	0	576
AT4G19050	AT1G69550	32.45	4e-30	127
AT4G19570	AT4G19580	47.21	4e-65	216
AT4G19590	AT4G19580	45.7	4e-54	181
AT4G19930	AT4G09190	27.57	9e-21	91.3
AT4G20880	AT5G44350	40.8	3e-51	176
AT4G21510	AT1G61340	39.59	2e-28	105
AT4G21895	AT5G52890	35.43	3e-33	122
AT4G22280	AT3G58920	42.92	2e-102	313
AT4G22320	AT5G55210	37.8	3e-24	94.7
AT4G22430	AT1G49990	39.95	4e-76	244
AT4G22900	AT1G62981	40.46	1e-61	201
AT4G22960	AT4G11860	35.08	3e-82	270
AT4G23360	AT4G23370	46.59	3e-118	352
AT4G24060	AT3G61850	36.63	4e-49	167
AT4G25170	AT5G61490	36.33	1e-38	138
AT4G25340	AT3G12340	35.45	9e-35	132
AT4G26130	AT2G26110	31.56	2e-26	104
AT4G26150	AT5G56860	48.77	1e-80	253
AT4G26340	AT4G00160	45.14	3e-98	302
AT4G26455	AT5G56210	42.4	2e-88	281
AT4G27190	AT4G27220	49.14	0	769
AT4G27810	AT5G53030	43.48	1e-41	141
AT4G28610	AT2G20400	47.51	6e-91	281
AT4G29530	AT1G17710	46.23	5e-68	212
AT4G29920	AT5G57130	44.6	0	746
AT4G30030	AT4G30040	47.42	8e-103	313
AT4G30420	AT4G28040	43.2	5e-99	300
AT4G31620	AT4G31630	48.08	3e-134	400
AT4G31805	AT5G10890	29.41	6e-24	97.8
AT4G31930	AT1G80720	45.5	7e-54	172
AT4G32020	AT2G25250	45.26	2e-34	119
AT4G32270	AT5G25340	37.25	6e-43	145
AT4G32440	AT5G20030	41.94	1e-33	125
AT4G32630	AT4G13350	33.84	1e-77	259
AT4G32730	AT5G11510	39.48	0	583
AT4G32760	AT3G08790	46.42	2e-171	505
AT4G32890	AT5G25830	49.28	2e-81	251
AT4G32890	AT3G60530	47.91	8e-55	179
AT4G33630	AT1G27510	38.81	5e-112	353
AT4G34160	AT5G67260	47.07	1e-96	294
AT4G35110	AT2G20960	36.27	2e-34	133
AT4G35510	AT2G17540	46.02	1e-50	170
AT4G35610	AT4G35700	42.96	1e-57	187
AT4G35660	AT4G35680	34.62	1e-24	99.4
AT4G36860	AT1G19270	49.69	3e-157	458
AT4G37080	AT5G42690	44.99	1e-93	295
AT4G38180	AT2G27110	44.7	0	582
AT4G38870	AT2G21930	42.65	9e-88	274
AT4G39860	AT1G78150	49.39	1e-88	268
AT5G01150	AT5G43240	44.72	6e-125	376
AT5G01900	AT1G66560	36.57	4e-40	139
AT5G02070	AT3G53840	49.84	0	584
AT5G02460	AT2G37590	44.9	3e-49	170
AT5G02460	AT2G28810	48.35	2e-33	126
AT5G02470	AT5G03415	46.88	1e-69	221
AT5G02880	AT4G38600	43.37	1e-149	502
AT5G03495	AT5G53700	43.46	7e-45	151
AT5G04280	AT1G60650	47.37	2e-46	157
AT5G04347	AT5G04350	45.07	8e-35	119
AT5G05800	AT2G19220	44.98	8e-120	358
AT5G06310	AT2G05210	33.26	2e-70	231
AT5G06540	AT5G66520	42.15	0	541
AT5G07480	AT3G60290	48.86	7e-117	345
AT5G07730	AT5G61360	40.7	1e-35	127
AT5G07900	AT1G21150	39.7	7e-73	236
AT5G08139	AT5G60820	44.52	4e-29	112
AT5G08490	AT3G02330	30.97	9e-91	303
AT5G09840	AT5G64710	48.4	0	726
AT5G10110	AT5G65120	45.3	7e-45	154
AT5G10970	AT1G80730	39.53	1e-30	114
AT5G11540	AT2G46740	44.43	0	528
AT5G12900	AT1G12330	40.38	3e-72	241
AT5G13150	AT5G13990	47.14	1e-173	513
AT5G13340	AT1G10890	48.73	6e-26	101
AT5G13970	AT5G13310	32.38	2e-29	115
AT5G14320	AT1G77750	48.06	4e-37	126
AT5G14510	AT4G12710	38.53	2e-52	178
AT5G14970	AT2G14910	38.41	4e-44	156
AT5G15430	AT5G39380	32.14	1e-36	139
AT5G16080	AT1G68620	48.45	6e-106	315
AT5G16820	AT1G32330	44.7	5e-115	349
AT5G18160	AT4G09190	45.74	6e-93	285
AT5G18880	AT1G60720	34.08	1e-47	161
AT5G21900	AT2G06040	41.69	3e-60	209
AT5G22610	AT5G22720	47.85	3e-116	352
AT5G22650	AT3G44750	46.5	3e-43	149
AT5G22670	AT2G26030	41.89	5e-91	284
AT5G24890	AT4G31510	40.57	2e-26	101
AT5G24930	AT5G57660	45.08	5e-89	273
AT5G25290	AT1G27540	46.11	2e-94	290
AT5G26630	AT1G65330	46.97	6e-54	175
AT5G27260	AT5G28820	35.56	2e-33	121
AT5G27980	AT1G03120	47.17	2e-34	120
AT5G36228	AT4G02000	48.89	5e-42	149
AT5G37200	AT5G37280	44.35	6e-45	150
AT5G37260	AT5G17300	37.5	1e-26	105
AT5G38260	AT5G38250	48.31	6e-178	521
AT5G38300	AT1G67035	49.29	4e-41	140
AT5G40050	AT5G25860	38.25	5e-72	234
AT5G40050	AT3G60040	35.09	1e-51	183
AT5G40320	AT5G45730	46.73	1e-159	471
AT5G40340	AT3G27860	41.76	8e-104	340
AT5G41350	AT4G00335	41.12	7e-44	147
AT5G41580	AT1G08910	44.65	4e-142	440
AT5G41690	AT1G45100	45.63	6e-139	414
AT5G42520	AT2G21240	45.13	2e-88	269
AT5G42670	AT5G52070	47.14	2e-60	193
AT5G43270	AT1G27370	47.42	1e-69	225
AT5G44210	AT1G03800	44.8	1e-46	154
AT5G45070	AT5G45080	47.45	2e-115	342
AT5G45700	AT1G29770	46.67	2e-66	209
AT5G46400	AT1G04080	40.44	4e-74	257
AT5G46580	AT4G16390	38.5	6e-147	447
AT5G47050	AT1G32740	42.01	2e-60	194
AT5G48350	AT3G62320	43.94	3e-37	128
AT5G48670	AT3G05860	39.3	4e-54	178
AT5G48780	AT1G17615	36.46	7e-61	208
AT5G48910	AT5G66520	43.2	0	538
AT5G49240	AT1G49190	28.63	6e-30	115
AT5G49690	AT5G65550	48.68	3e-147	431
AT5G50790	AT5G50800	48.59	5e-85	258
AT5G51790	AT1G12540	36.41	2e-29	111
AT5G52140	AT5G52150	36.9	3e-37	131
AT5G52460	AT3G53550	35.56	3e-38	135
AT5G52850	AT4G13650	30.57	3e-144	456
AT5G53780	AT5G53790	40.28	3e-77	244
AT5G53840	AT1G51370	45.27	2e-102	313
AT5G54350	AT5G54360	42.92	1e-36	130
AT5G56060	AT5G56075	49.32	1e-36	128
AT5G56120	AT3G12870	37.38	4e-32	116
AT5G56230	AT1G55640	41.57	2e-43	144
AT5G56240	AT5G56250	42	2e-148	463
AT5G56370	AT4G26350	38.83	1e-76	246
AT5G56440	AT1G55030	38.86	2e-67	222
AT5G56510	AT4G08840	48.26	1e-100	318
AT5G56690	AT4G00315	46.17	4e-88	275
AT5G56800	AT5G56570	42.81	1e-58	196
AT5G56970	AT2G19500	48.55	1e-175	506
AT5G57640	AT5G57570	48.7	3e-33	117
AT5G57710	AT4G30350	48.74	0	865
AT5G58950	AT1G62400	49.66	1e-102	315
AT5G60000	AT5G22970	49.64	3e-41	135
AT5G60440	AT4G36590	49.81	4e-72	224
AT5G61090	AT5G61120	42.99	2e-61	209
AT5G61110	AT5G61100	41.56	1e-27	103
AT5G62170	AT5G51850	31.39	2e-32	129
AT5G63020	AT1G12280	49.41	0	733
AT5G65910	AT1G10720	35.64	5e-42	153
AT5G66330	AT2G15320	35.37	1e-64	213
AT5G66460	AT5G01930	49.73	9e-145	422
AT5G66800	AT3G50640	49.44	1e-31	112
AT5G66870	AT2G23660	41.72	3e-63	203
AT5G67040	AT5G46140	42.86	3e-30	111
AT5G51190	AT5G61600	47.62	1e-57	183
AT2G41250	AT1G14310	46.7	6e-61	195
AT5G11000	AT2G25200	38.48	2e-62	205
AT3G56400	AT2G40750	45.26	7e-71	224
AT5G13180	AT2G33480	49.71	2e-47	157
AT4G30410	AT5G57780	36.84	6e-28	102
AT2G19130	AT4G11900	43.37	1e-155	474
AT1G80650	AT4G00420	41.22	6e-23	90.9
AT4G01670	AT3G62070	41.54	2e-40	139
AT2G33580	AT2G23770	40.09	1e-133	408
AT3G10440	AT5G04320	40.37	3e-54	186
AT1G61260	AT1G11220	49.14	2e-83	257
AT3G16220	AT3G16230	47.87	5e-45	155
AT2G42280	AT1G51140	37.9	5e-48	167
AT2G37080	AT3G53350	41.11	3e-95	298
AT5G12440	AT3G21100	46.96	1e-160	476
AT1G70520	AT5G40380	44	3e-164	488
AT1G23390	AT3G24760	27.75	2e-25	103
AT1G74160	AT3G02170	30.82	2e-76	268
AT4G25990	AT5G57180	48.83	1e-82	259
AT1G69540	AT2G03060	48.47	4e-78	246
AT1G76650	AT5G42380	47.78	3e-46	151
AT1G24625	AT1G66140	40.98	6e-32	117
AT3G05500	AT2G47780	41.44	1e-57	184
AT1G01260	AT2G46510	47.06	7e-166	487
AT4G03400	AT2G46370	47.55	0	565
AT3G53400	AT5G03190	47.57	3e-136	402
AT4G37450	AT2G23130	47.66	2e-25	97.4
AT2G46270	AT4G01120	48.45	2e-90	278
AT4G27520	AT5G53870	49.78	1e-62	205
AT5G17860	AT5G17850	44.78	5e-126	382
AT5G50360	AT5G63350	48.56	2e-69	218
AT5G52300	AT4G25580	42.38	5e-100	318
AT1G58270	AT3G46190	45.07	2e-71	227
AT3G26430	AT4G01130	43.6	1e-76	241
AT1G30190	AT2G34610	48.66	8e-75	231
AT1G69260	AT1G13740	45.61	7e-76	239
AT2G45680	AT5G51910	45.73	1e-63	205
AT1G10240	AT5G28530	42.56	4e-172	510
AT3G62090	AT2G46970	43.37	5e-79	248
AT5G15500	AT5G54620	42.54	2e-115	347
AT5G65450	AT4G24560	48.08	3e-130	413
AT4G32790	AT5G25820	49.45	0	612
AT5G62520	AT3G47720	48.05	3e-66	209
AT3G11690	AT5G06380	47.73	6e-32	115
AT4G20190	AT5G44660	44.02	3e-89	277
AT3G22560	AT2G32020	40.48	8e-45	147
AT1G12672	AT1G12663	48.74	1e-30	105
AT5G10410	AT5G65370	41.36	2e-62	201
AT3G02890	AT5G16680	47.83	0	727
AT5G13880	AT5G47920	42.33	4e-34	121
AT2G46830	AT1G01060	40.44	2e-96	310
AT1G18485	AT3G57430	36.76	0	568
AT5G54160	AT1G77530	47.3	1e-105	317
AT1G59640	AT5G62610	42.86	1e-59	192
AT1G52040	AT1G52070	41.81	2e-61	203
AT2G22770	AT2G22760	41.64	5e-68	216
AT3G61750	AT3G07570	39.73	1e-68	219
AT1G27200	AT3G27330	43.42	2e-148	452
AT5G02950	AT3G09670	42.94	5e-108	343
AT3G21700	AT5G54840	43.84	5e-39	137
AT1G45249	AT3G19290	45.83	5e-37	139
AT5G08130	AT1G69010	38.95	6e-49	169
AT5G62960	AT1G10660	49.69	6e-103	307
AT4G34590	AT2G18160	46.36	2e-35	122
AT3G63120	AT3G05327	39.23	4e-39	135
AT4G30830	AT5G57830	34.96	5e-44	156
AT5G43310	AT3G14172	33.61	5e-31	129
AT3G58070	AT2G41940	44.41	1e-49	164
AT1G67720	AT2G37050	47.44	0	638
AT3G54200	AT3G05975	33.33	2e-26	100
AT4G11660	AT5G62020	48.26	5e-82	254
AT2G25690	AT5G11460	33.64	1e-35	132
AT1G68740	AT3G23430	46.88	0	709
AT5G60580	AT3G09760	47.42	2e-126	379
AT5G59760	AT2G28690	42.02	7e-46	153
AT4G19510	AT4G12010	49.57	0	1068
AT1G32870	AT1G34180	42.93	2e-85	274
AT1G61065	AT1G13380	43.6	6e-43	142
AT4G00440	AT3G61380	34.33	4e-84	284
AT5G20700	AT1G74940	42.19	4e-39	136
AT3G28220	AT3G22080	39.05	8e-67	215
AT4G31800	AT1G80840	41.59	5e-72	226
AT1G77580	AT1G21810	42.56	2e-79	261
AT5G37550	AT1G66190	48.65	1e-47	159
AT4G19020	AT1G69770	45.62	0	711
AT1G45616	AT5G27060	44.91	0	722
AT4G19390	AT5G13720	47.54	3e-54	177
AT5G52420	AT5G23920	42.29	5e-51	167
AT3G23020	AT1G73710	39.04	4e-180	546
AT3G17860	AT1G48500	48.3	1e-72	229
AT5G25520	AT2G25640	40.57	6e-127	395
AT1G03080	AT3G22790	35.57	0	870
AT1G19835	AT1G47900	49.49	0	901
AT2G27580	AT3G52800	48.55	1e-42	140
AT5G54470	AT4G27310	47.48	3e-47	155
AT5G64080	AT2G13820	47.85	1e-43	144
AT4G29080	AT5G65670	44.24	2e-76	238
AT4G09150	AT1G22930	42.58	0	768
AT1G79710	AT5G10820	45.49	2e-144	426
AT1G76070	AT1G20310	47.74	5e-62	196
AT4G29440	AT2G19710	49.52	5e-174	536
AT5G03040	AT3G52290	44.52	7e-101	310
AT1G61660	AT3G20640	48	5e-30	117
AT1G25370	AT1G68340	41.53	1e-35	127
AT1G72500	AT1G19110	46.11	0	684
AT4G08685	AT1G78040	48.47	6e-51	162
AT3G18770	AT3G49590	36.04	3e-74	249
AT2G26920	AT5G12120	41.67	1e-132	405
AT3G25910	AT3G24740	36.78	5e-52	177
AT4G39270	AT2G16250	47.63	0	589
AT1G19950	AT5G42560	49.35	1e-89	271
AT3G18035	AT1G48620	49.88	4e-88	276
AT1G71970	AT1G22680	45.7	3e-38	132
AT3G14470	AT3G14460	37.74	0	583
AT5G08520	AT1G49010	41.79	8e-71	223
AT3G03560	AT5G23490	33.08	8e-83	269
AT1G17970	AT1G73760	49.42	2e-50	168
AT4G28730	AT2G20270	42.53	3e-27	100
AT3G11650	AT2G35980	47.72	4e-71	219
AT5G46740	AT4G17895	48.1	7e-150	455
AT4G32870	AT2G25770	40	2e-34	119
AT1G72410	AT3G14172	46.52	4e-78	278
AT5G53150	AT2G25560	41.22	4e-55	196
AT1G58110	AT4G06598	46.89	5e-59	193
AT3G27160	AT5G63300	40.74	4e-28	103
AT3G10010	AT2G36490	47.87	0	840
AT2G38820	AT3G54550	47.72	2e-41	142
AT2G38820	AT4G14620	42.63	7e-30	112
AT1G09250	AT3G05800	45.73	2e-37	130
AT5G62900	AT5G50090	46.15	1e-41	137
AT5G05250	AT3G56360	49.01	7e-48	159
AT5G49410	AT1G73940	37.72	2e-24	92.4
AT5G45500	AT5G45520	43.29	4e-119	387
AT4G27300	AT4G27290	48.62	0	751
AT2G02220	AT5G53890	48.23	0	918
AT3G29240	AT1G33780	44.21	1e-53	179
AT2G37080	AT5G60210	38.13	2e-96	306
AT3G11720	AT5G06440	42.64	5e-109	330
AT5G62360	AT1G62760	44.44	3e-39	137
AT5G62360	AT2G01610	39.34	3e-40	137
AT1G65690	AT1G54540	41.67	2e-58	186
AT1G49230	AT1G49200	49.77	7e-66	204
ATCG00340	ATCG00350	45.84	0	579
AT2G27385	AT5G22430	42.28	7e-26	97.1
AT3G50740	AT2G18570	42.58	6e-132	392
AT3G51400	AT4G35720	31.33	1e-28	110
AT2G24490	AT3G02920	40	4e-62	198
AT2G34620	AT2G03050	46.67	1e-70	221
AT2G36050	AT3G52540	46.1	7e-57	184
AT3G28910	AT5G62470	42.65	3e-48	163
AT3G16720	AT4G15975	49.52	2e-54	178
AT1G04930	AT2G32840	46.4	2e-49	164
AT1G21050	AT2G37880	48.26	9e-50	166
AT5G03380	AT2G36950	46.63	1e-63	209
AT5G52390	AT3G54040	44.2	3e-52	167
AT3G49790	AT1G59510	41.53	9e-92	281
AT2G40140	AT5G58620	48.22	3e-173	507
AT5G54710	AT1G34050	46.1	3e-154	459
AT5G45000	AT5G44900	48.58	3e-65	210
AT1G06530	AT3G58840	40	3e-40	144
AT3G53170	AT5G48730	45.26	2e-124	374
AT2G26530	AT2G15760	34.01	7e-31	117
AT5G28770	AT4G02640	36.64	1e-30	118
AT4G31540	AT1G51640	38.27	2e-150	454
AT5G08240	AT5G23160	49.29	5e-68	213
AT4G38560	AT2G20960	42.8	5e-104	329
AT1G15125	AT1G68040	35.88	2e-80	251
AT2G18660	AT4G30380	40.77	1e-25	94.4
ATCG00790	ATMG00080	42.55	4e-31	110
AT1G52200	AT3G18460	41.55	4e-33	117
AT5G60800	AT5G63530	36.63	2e-22	93.6
AT5G03350	AT1G07460	36.4	1e-35	130
AT1G01030	AT2G46870	49.38	3e-77	239
AT1G04625	AT1G27870	42.7	5e-50	163
AT1G05080	AT1G22000	47.16	7e-98	301
AT1G05920	AT3G24850	46.86	3e-46	158
AT1G06630	AT3G58960	34.15	2e-57	194
AT1G07250	AT3G21760	42.28	3e-110	335
AT1G09650	AT2G43260	28	3e-22	93.2
AT1G09720	AT2G22560	37.81	0	583
AT1G11420	AT1G26540	41.68	1e-157	469
AT1G11510	AT4G25210	31.44	1e-24	98.6
AT1G13940	AT1G69360	30.55	5e-95	320
AT1G14500	AT4G10720	44.29	5e-120	356
AT1G14890	AT1G62770	38.46	8e-38	129
AT1G15680	AT4G22430	33.74	8e-52	177
AT1G16260	AT1G19390	44.8	0	582
AT1G16640	AT3G06220	41.32	2e-24	90.5
AT1G17080	AT1G53560	49.04	3e-36	121
AT1G18280	AT1G73560	49.66	2e-33	115
AT1G18760	AT5G53910	33.85	3e-23	91.3
AT1G24230	AT1G23810	44.62	1e-69	214
AT1G26580	AT2G03470	36.73	6e-75	242
AT1G26680	AT2G24645	39.36	2e-91	298
AT1G27390	AT3G27080	44.81	3e-42	138
AT1G27870	AT2G46460	48.41	2e-53	168
AT1G27870	AT2G04420	43.4	1e-63	197
AT1G27870	AT3G25270	44.81	1e-59	190
AT1G29860	AT4G18170	46.34	2e-63	201
AT1G31010	AT4G20010	45.63	4e-86	265
AT1G32420	AT1G47790	35.07	2e-38	138
AT1G42980	AT3G32400	41.32	3e-65	212
AT1G47810	AT4G11590	37.6	7e-55	184
AT1G48400	AT3G58860	34.92	1e-71	234
AT1G49475	AT3G18960	48.87	3e-39	131
AT1G49790	AT2G43260	45.27	4e-66	212
AT1G49950	AT5G67580	49.33	8e-59	189
AT1G50180	AT5G43470	39.42	0	585
AT1G50690	AT5G05040	35.76	1e-25	95.1
AT1G50820	AT1G51538	48.84	1e-124	380
AT1G50870	AT3G61340	33.41	2e-54	185
AT1G50980	AT5G56800	47	2e-51	174
AT1G50980	AT5G56560	39.31	2e-67	218
AT1G53300	AT2G42580	46.14	0	620
AT1G55530	AT5G56340	49.33	4e-104	311
AT1G56400	AT3G62230	38.39	3e-101	311
AT1G58170	AT5G42500	44.37	1e-44	145
AT1G58190	AT1G74180	45.4	0	781
AT1G58190	AT1G07390	40.43	0	630
AT1G62975	AT4G25410	37.43	1e-31	114
AT1G63470	AT2G45850	42.72	1e-55	183
AT1G64620	AT4G24060	43.8	5e-62	201
AT1G64620	AT2G46590	35.59	2e-40	144
AT1G65740	AT2G17690	49.1	1e-74	237
AT1G65770	AT2G26160	35.98	3e-59	194
AT1G65770	AT2G17690	43.36	6e-98	297
AT1G66235	AT1G24380	36.28	5e-39	137
AT1G66650	AT5G37930	46.26	2e-89	271
AT1G66830	AT2G01210	48.18	0	642
AT1G66850	AT5G38195	46.08	7e-26	91.3
AT1G67130	AT1G33010	37.83	2e-62	204
AT1G67230	AT1G13220	38.24	2e-169	531
AT1G67270	AT5G38690	49.18	1e-163	476
AT1G68120	AT1G14685	48.48	7e-85	255
AT1G68960	AT1G05540	35.41	1e-56	188
AT1G70080	AT3G14490	44.63	7e-162	477
AT1G70970	AT1G70960	46.4	1e-104	314
AT1G72430	AT5G20820	49.23	7e-26	92.8
AT1G77270	AT3G07730	34.81	9e-35	134
AT1G77815	AT2G46460	43.01	3e-26	94
AT1G78730	AT1G16930	41.65	2e-97	299
AT1G79060	AT1G56020	46.58	5e-75	238
AT1G79090	AT3G22270	42.86	0	548
AT2G01340	AT1G66480	42.36	3e-47	154
AT2G01370	AT1G61730	42.99	2e-47	160
AT2G02230	AT2G02240	46.97	4e-95	285
AT2G02520	AT1G43730	48.13	1e-58	187
AT2G02520	AT1G33710	35.06	2e-24	94
AT2G02650	AT3G09510	34.76	2e-70	228
AT2G02650	AT3G25270	35.78	4e-69	220
AT2G04920	AT2G27520	42.47	6e-75	236
AT2G05970	AT2G03560	31.14	3e-37	136
AT2G13980	AT5G26617	34.94	3e-27	98.6
AT2G16040	AT1G35150	42.86	2e-61	204
AT2G17305	AT3G29830	35.94	2e-29	112
AT2G17690	AT1G65760	44.16	9e-99	299
AT2G19660	AT5G22355	46.75	0	550
AT2G20180	AT4G28811	43.07	8e-52	178
AT2G22300	AT5G64220	42.41	0	803
AT2G23160	AT1G47810	30.52	6e-30	113
AT2G23160	AT1G47730	28.3	6e-29	110
AT2G23945	AT4G30030	40.16	2e-78	250
AT2G24670	AT2G31720	41.26	3e-26	101
AT2G24670	AT3G24850	32.43	1e-27	105
AT2G24696	AT2G24650	33.46	3e-38	143
AT2G24700	AT2G24645	42.27	1e-117	356
AT2G26160	AT2G17690	30.3	3e-37	135
AT2G26180	AT1G72670	45.99	8e-95	291
AT2G27310	AT2G36090	44.07	4e-76	236
AT2G28510	AT5G60200	40.77	3e-49	163
AT2G28540	AT3G45630	41.65	0	617
AT2G29730	AT1G07260	49.47	3e-159	460
AT2G29880	AT5G27260	46.93	2e-86	261
AT2G32645	AT2G31420	48.09	8e-36	123
AT2G38070	AT3G09070	46.82	1e-142	430
AT2G40340	AT5G05410	35.84	2e-32	119
AT2G43280	AT3G07500	47.53	1e-43	143
AT2G47820	AT1G09040	36.32	6e-82	280
AT3G03360	AT1G57690	43.07	7e-55	182
AT3G03726	AT3G03730	40.91	4e-77	239
AT3G04450	AT4G28610	43.55	3e-73	234
AT3G06240	AT4G12560	28.99	7e-34	127
AT3G07120	AT3G25030	40.8	4e-26	100
AT3G07840	AT2G15450	39.43	2e-90	278
AT3G08750	AT3G21410	42.16	3e-81	253
AT3G09110	AT5G01120	47.84	1e-106	321
AT3G09270	AT2G29420	46.98	4e-73	221
AT3G11340	AT3G55700	47.26	1e-142	416
AT3G11590	AT1G50660	39.66	2e-45	165
AT3G12660	AT2G24450	45.29	4e-42	144
AT3G13820	AT3G20030	45.26	1e-96	295
AT3G17080	AT4G16195	43.51	3e-38	126
AT3G17530	AT3G21120	40.26	1e-65	213
AT3G17560	AT2G27520	35.75	4e-61	201
AT3G18650	AT4G11250	39.01	4e-44	154
AT3G18650	AT5G39750	42.42	1e-40	145
AT3G18670	AT5G04700	31.95	4e-49	175
AT3G19380	AT2G35930	35.07	7e-66	215
AT3G21420	AT1G17020	42.69	2e-98	296
AT3G23950	AT1G15680	33.72	2e-57	193
AT3G25270	AT3G09510	32.92	5e-56	188
AT3G26010	AT4G22430	46.85	1e-112	336
AT3G26010	AT3G28223	33.99	3e-42	151
AT3G26010	AT1G15680	34.63	7e-56	188
AT3G26240	AT5G48320	47.8	0	825
AT3G26390	AT2G39782	46.95	4e-33	114
AT3G28910	AT1G74650	37.4	4e-30	110
AT3G28910	AT3G47600	42.29	4e-48	160
AT3G29590	AT3G29670	47.03	4e-138	404
AT3G29770	AT1G26360	40.31	4e-34	125
AT3G29830	AT1G56400	47.66	2e-139	409
AT3G31430	AT5G36228	37.07	7e-46	158
AT3G31430	AT2G17920	36.07	1e-45	156
AT3G31430	AT2G13450	36.53	1e-45	158
AT3G31430	AT2G41590	37.16	4e-45	156
AT3G32400	AT5G07780	48.24	2e-105	322
AT3G47680	AT5G41220	35.03	6e-57	190
AT3G48160	AT3G01330	46.31	5e-90	275
AT3G48670	AT1G15910	36.58	2e-123	380
AT3G49610	AT3G24850	38.08	8e-58	190
AT3G49760	AT2G22850	32.39	4e-26	97.1
AT3G50710	AT5G56420	42.82	2e-106	322
AT3G53050	AT3G53080	48.99	8e-38	125
AT3G53240	AT1G74190	48.57	0	807
AT3G53310	AT3G06160	34.95	5e-61	195
AT3G54740	AT5G06560	40.56	4e-105	320
AT3G57710	AT3G57750	45.7	7e-101	301
AT3G58260	AT3G58270	47.81	6e-96	288
AT3G59170	AT3G58860	39.18	5e-81	258
AT3G61340	AT2G31470	44.53	4e-52	174
AT3G61670	AT4G01090	35.01	2e-94	310
AT3G61970	AT1G01030	45.34	1e-66	212
AT3G62300	AT1G26540	33.65	2e-107	342
AT3G62380	AT1G71320	35.63	1e-54	182
AT4G00390	AT1G11510	35.5	3e-43	151
AT4G00580	AT4G00930	32.37	4e-24	99.8
AT4G00920	AT4G00580	36.21	1e-41	145
AT4G03160	AT4G03170	49.14	2e-32	115
AT4G05010	AT4G21510	44.27	7e-34	117
AT4G05095	AT2G02520	44.2	3e-37	125
AT4G11590	AT5G15660	46.94	1e-99	303
AT4G14096	AT3G58930	37.79	8e-82	259
AT4G14103	AT5G60610	31.49	6e-24	97.4
AT4G16080	AT1G68960	33.97	5e-45	157
AT4G16195	AT5G12060	40.94	5e-34	116
AT4G17565	AT2G05970	47.44	1e-109	326
AT4G17565	AT2G03560	34.05	5e-45	158
AT4G17565	AT1G69090	37.14	3e-66	214
AT4G19940	AT4G38870	32.47	9e-45	159
AT4G19990	AT4G38180	35.58	8e-126	395
AT4G20820	AT1G30700	47.13	4e-153	449
AT4G20990	AT1G08080	47.74	2e-85	256
AT4G21390	AT1G11340	42.76	0	667
AT4G22430	AT3G28223	34.2	4e-35	131
AT4G22660	AT2G05970	34.8	6e-67	216
AT4G24975	AT1G04645	44.25	2e-25	92.4
AT4G26340	AT5G56400	42.42	5e-93	287
AT4G26340	AT5G56560	36.24	3e-72	232
AT4G26485	AT5G56060	49.31	8e-40	133
AT4G30074	AT4G30070	49.61	1e-35	118
AT4G35733	AT1G65740	40.11	1e-64	209
AT4G37340	AT4G37310	48.83	2e-158	461
AT5G01120	AT5G01140	45.24	1e-127	380
AT5G01150	AT3G09110	49.28	2e-110	332
AT5G01150	AT5G01120	47.34	7e-147	431
AT5G01420	AT5G06470	49.7	3e-47	160
AT5G02070	AT1G16120	40.86	2e-87	288
AT5G02910	AT5G02930	49.89	7e-129	382
AT5G02920	AT5G03100	48.71	4e-60	192
AT5G03230	AT5G60680	44.38	4e-29	103
AT5G03510	AT3G10470	31.7	5e-36	130
AT5G03600	AT5G03610	49.55	5e-107	317
AT5G04150	AT3G56970	41.09	2e-46	155
AT5G04410	AT1G34190	43.21	8e-71	236
AT5G14160	AT3G03730	28.46	9e-27	105
AT5G16486	AT5G18880	36.22	2e-40	138
AT5G18880	AT1G33710	35.54	4e-26	100
AT5G20370	AT5G11090	38.04	6e-25	94.4
AT5G20820	AT1G17345	46.27	4e-25	91.3
AT5G22570	AT1G66600	46.71	3e-38	134
AT5G22670	AT5G22730	44.94	6e-103	314
AT5G22990	AT2G15740	48.64	2e-82	253
AT5G23960	AT3G14490	37.52	8e-119	363
AT5G23960	AT3G29410	36.63	1e-110	342
AT5G25600	AT5G36228	44.08	4e-90	274
AT5G25950	AT4G23360	34.02	2e-64	212
AT5G26630	AT5G48670	49.02	2e-55	178
AT5G28615	AT5G16486	46.21	2e-36	123
AT5G28780	AT3G51690	34.1	2e-46	159
AT5G32613	AT2G07760	42.99	8e-21	90.9
AT5G35735	AT4G17280	47.81	7e-126	370
AT5G37930	AT1G66620	44.86	6e-67	213
AT5G37930	AT5G37890	44.53	2e-72	226
AT5G38260	AT1G66920	49.92	2e-179	523
AT5G38570	AT4G10400	48.22	2e-107	321
AT5G38580	AT1G51055	41.09	3e-28	101
AT5G39090	AT3G29635	49.23	4e-141	412
AT5G39660	AT3G47500	39.36	3e-81	258
AT5G40090	AT1G72850	40.84	1e-76	245
AT5G40140	AT5G65200	47.72	8e-148	437
AT5G43755	AT2G46460	37.66	7e-31	108
AT5G44630	AT3G14490	45.42	3e-164	481
AT5G45470	AT5G45480	47.84	0	761
AT5G49665	AT2G22680	38.28	3e-139	426
AT5G49690	AT2G22590	46.49	1e-139	410
AT5G52460	AT1G05080	37.94	2e-49	168
AT5G52830	AT4G01250	38.02	3e-53	177
AT5G53635	AT5G27750	33.43	3e-44	156
AT5G53640	AT5G44950	40.1	6e-34	123
AT5G55440	AT5G53780	38.86	5e-66	213
AT5G55830	AT3G53380	48.32	0	578
AT5G56370	AT5G56420	45.94	5e-106	320
AT5G56370	AT5G50270	43.67	2e-76	243
AT5G56380	AT1G32375	41.57	3e-99	303
AT5G56380	AT4G26340	39.91	2e-91	283
AT5G56400	AT3G49020	41.11	3e-69	226
AT5G56420	AT4G26340	45.41	2e-108	326
AT5G56420	AT1G32375	47.64	1e-117	350
AT5G56430	AT5G56440	39.73	4e-75	238
AT5G56440	AT5G56420	40	5e-89	276
AT5G56440	AT5G56410	34.88	4e-58	197
AT5G56810	AT5G56560	29.5	1e-27	107
AT5G57260	AT1G13080	46.34	5e-116	347
AT5G58580	AT3G16720	33.2	6e-28	107
AT5G60142	AT5G60130	49.15	2e-58	187
AT5G60250	AT5G37560	46.34	1e-119	363
AT5G60610	AT3G50710	36.96	6e-56	188
AT5G62180	AT2G45600	43.03	3e-90	273
AT5G62800	AT5G37890	45.69	8e-83	251
AT5G63700	AT5G08430	43.48	2e-83	271
AT5G65005	AT2G13980	34.57	1e-25	97.4
AT5G65005	AT1G04625	32.64	4e-27	103
AT5G67050	AT5G42930	46.1	4e-145	424
AT5G48540	AT3G22060	37.2	4e-40	138
AT1G66090	AT3G04210	46.92	7e-126	375
AT1G16260	AT1G79680	45.66	0	623
AT2G36430	AT5G22540	38.23	7e-97	298
AT5G04820	AT2G36050	40.29	1e-22	90.5
AT2G45590	AT5G51770	45.34	6e-161	479
AT1G09250	AT3G06590	43.75	1e-37	129
AT4G40080	AT5G10410	34.68	1e-42	150
AT3G02720	AT2G38860	42	7e-105	315
AT5G67620	AT5G62900	35.91	2e-27	100
AT2G46940	AT4G01670	43.28	1e-28	107
AT5G54300	AT1G61260	36.54	4e-45	155
AT3G29590	AT5G39050	49.58	4e-142	415
AT4G14090	AT4G15550	45.57	1e-131	389
AT5G15500	AT4G10720	45.27	4e-125	370
AT3G14360	AT5G42930	42.94	9e-137	404
AT5G56980	AT4G26130	44.44	3e-56	185
AT4G34000	AT1G49720	46.08	8e-93	286
AT4G00440	AT2G45900	32.6	1e-103	335
AT5G20700	AT1G19200	37.13	5e-26	99
AT5G65850	AT5G42430	43.35	9e-85	263
AT5G65850	AT2G31470	47.76	6e-62	199
AT2G37650	AT1G07530	43.57	3e-180	533
AT1G79110	AT3G12920	45.59	4e-79	244
AT1G61730	AT1G11510	38.68	3e-57	189
AT2G17570	AT5G60510	45.94	2e-87	262
AT1G07390	AT1G74190	41.41	0	597
AT1G22250	AT1G78170	49.35	2e-53	169
AT4G37310	AT4G37320	48.93	8e-174	500
AT4G23170	AT1G61750	35.71	8e-33	120
AT1G16260	AT1G16130	47.03	0	627
AT1G80960	AT1G67390	43.49	4e-101	311
AT2G24550	AT5G24890	48.57	3e-30	111
AT4G28270	AT4G03510	42.29	7e-47	153
AT5G45510	AT4G19050	44.36	5e-180	563
AT5G53110	AT2G46495	37.54	1e-70	225
AT3G11080	AT1G47890	44.51	0	711
AT1G70690	AT2G01660	46.6	6e-87	262
AT5G22570	AT5G01900	45.5	2e-49	164
AT5G22570	AT1G66550	40.31	6e-34	122
AT2G15080	AT1G47890	44.38	0	640
AT1G15125	AT5G38780	39.46	1e-73	232
AT4G14400	AT1G03670	36.64	1e-104	328
AT5G55460	AT5G55410	46.3	7e-36	117
AT1G20100	AT2G17787	0.2866	3e-07	93.5
AT1G26240	AT1G26250	0.7368	0.28	96.2
AT3G03730	AT5G55150	0.2692	0.91	92.7
AT3G52130	AT3G07450	1	4e-92	248
AT5G07520	AT5G07510	0.85	2e-29	108
AT5G02930	AT3G18150	0.4662	6e-107	313
AT5G18710	AT5G18720	0.4783	1e-66	227
AT3G03360	AT3G18150	0.4873	8e-95	294
AT3G18150	AT5G02910	0.4954	2e-121	350
AT3G18150	AT1G57690	0.5013	6e-100	304
AT3G52670	AT3G51530	0.5405	7e-140	395
AT3G16857	AT4G16110	0.6376	0	797
AT2G31100	AT1G06250	0.6547	8e-138	399
AT2G03220	AT1G14070	0.6645	0	677
AT3G16940	AT4G16150	0.6844	0	1229
AT1G05500	AT5G11100	0.6937	0	823
AT1G10930	AT1G60930	0.7039	0	1613
AT4G15130	AT2G32260	0.7469	4e-135	372
AT3G05810	AT5G26800	0.7768	8e-63	173
AT2G33430	AT1G32580	0.809	1e-113	311
AT1G76820	AT1G76720	0.8152	0	1661
AT3G02468	AT5G15948	0.8269	0	618
AT3G08943	AT3G08947	0.9709	0	1374
AT3G10110	AT1G18320	1	6e-69	191
AT3G52310	AT5G06530	0.6901	0	1026
AT1G01380	AT5G53200	48.21	7e-12	54.7
AT1G02070	AT3G60520	46.73	2e-18	75.1
AT1G04330	AT4G14450	47.52	1e-14	64.3
AT1G09520	AT3G17460	32.16	5e-15	69.3
AT1G10455	AT1G51970	41.98	1e-20	81.6
AT1G11655	AT4G21902	35.54	1e-14	64.3
AT1G11925	AT1G50720	36.55	3e-22	86.7
AT1G13590	AT5G65870	31.94	1e-06	40.8
AT1G13620	AT2G04025	46.39	4e-18	73.6
AT1G15260	AT3G16070	30.77	7e-14	63.9
AT1G15720	AT1G06910	32.06	5e-11	61.2
AT1G19610	AT1G75830	42.5	1e-15	65.1
AT1G21695	AT1G77400	41.49	1e-19	82.4
AT1G23201	AT5G02210	30.73	9e-17	72.8
AT1G25370	AT3G18295	37.69	4e-15	70.1
AT1G27250	AT1G27270	41.25	7e-09	50.1
AT1G29290	AT1G16950	48.08	9e-08	44.3
AT1G49435	AT3G43505	48.68	8e-13	57.4
AT1G50930	AT3G20557	36.42	1e-13	62.8
AT1G55365	AT3G13500	40.94	7e-18	73.2
AT1G55365	AT5G56520	36.76	3e-13	60.8
AT1G55475	AT3G13480	49.44	3e-19	77.8
AT1G56233	AT5G48945	43.59	2e-13	60.1
AT1G57690	AT5G22700	24.86	4e-08	52
AT1G57730	AT1G70910	38.46	1e-22	88.6
AT1G63950	AT1G63960	40	3e-07	43.1
AT1G68795	AT1G73965	43.4	2e-19	77
AT1G69630	AT3G56780	32.26	4e-16	77.8
AT1G72790	AT5G57070	34.3	3e-13	70.1
AT1G73560	AT1G62790	31.76	3e-15	67.4
AT1G77570	AT4G19630	39.18	9e-16	68.6
AT1G78170	AT4G08910	39.71	2e-18	79
AT1G78730	AT4G00315	28.7	1e-16	79
AT2G02950	AT5G04190	25	4e-09	55.8
AT2G18340	AT3G53040	36.03	1e-17	82.8
AT2G19460	AT5G11970	46.15	4e-21	81.3
AT2G20070	AT2G25295	43.06	3e-10	50.8
AT2G20870	AT4G28160	43.4	6e-23	87
AT2G21045	AT5G66170	46.15	3e-23	89.4
AT2G21780	AT4G39360	40.6	7e-18	73.2
AT2G25185	AT1G47317	38.46	1e-15	66.6
AT2G28330	AT1G08035	43.24	1e-22	87
AT2G30933	AT5G63250	41.98	2e-17	73.6
AT2G32100	AT4G14860	48.24	4e-22	89.4
AT2G33000	AT2G33010	39.29	1e-18	84.7
AT2G33720	AT5G26805	29.75	3e-09	53.1
AT2G37820	AT2G42060	27.98	2e-11	61.2
AT2G42410	AT3G23130	34.38	1e-20	85.1
AT2G46460	AT3G23320	29.61	5e-20	81.6
AT2G47950	AT3G62990	43.17	3e-17	72.4
AT3G02555	AT1G13390	39.23	3e-21	84.7
AT3G09160	AT5G05430	31.62	2e-14	65.1
AT3G09290	AT3G53820	36.18	3e-20	81.6
AT3G09950	AT3G11405	49.06	2e-09	49.3
AT3G13898	AT5G10310	36	2e-12	58.5
AT3G13980	AT5G12050	36.87	1e-15	75.5
AT3G18280	AT1G43667	29.9	4e-15	64.7
AT3G20180	AT4G05030	38.03	1e-11	56.6
AT3G24508	AT3G24510	48.84	5e-23	84.3
AT3G29690	AT3G29636	34.72	2e-17	75.5
AT3G45230	AT5G60630	40	5e-20	80.9
AT3G49780	AT4G37720	41.86	2e-11	54.3
AT3G54880	AT5G03440	44.09	4e-23	86.3
AT3G60380	AT4G16790	40	1e-14	74.7
AT3G62050	AT3G56730	35.96	1e-12	60.1
AT4G03540	AT5G15290	36.3	1e-21	85.9
AT4G05270	AT4G05240	46.3	6e-16	69.3
AT4G05350	AT1G74620	38.46	4e-08	50.1
AT4G09775	AT3G32130	30.5	7e-16	69.7
AT4G13960	AT4G26350	37.96	5e-13	68.2
AT4G16195	AT5G04350	29.41	2e-08	48.5
AT4G18110	AT5G54990	36.05	4e-16	72
AT4G19905	AT4G29285	47.44	1e-15	64.7
AT4G21440	AT4G28110	44.2	3e-18	80.1
AT4G21620	AT1G61255	46.67	9e-16	68.2
AT4G23770	AT4G23780	46.49	1e-18	77
AT4G25520	AT5G62090	43.75	1e-08	56.2
AT4G29283	AT5G48905	37.5	9e-13	57.4
AT4G30630	AT5G57910	31.76	3e-13	63.2
AT4G33355	AT5G59320	41.67	6e-21	81.3
AT4G39720	AT5G65170	38.95	4e-16	75.5
AT4G39795	AT5G65040	35.77	6e-17	70.9
AT5G04470	AT5G02420	39.19	2e-07	43.9
AT5G11630	AT4G17310	43.82	8e-12	55.5
AT5G20100	AT1G15400	37.7	9e-16	67.8
AT5G26730	AT5G16920	32.1	4e-21	88.2
AT5G27750	AT5G56820	32.64	1e-12	66.6
AT5G44970	AT2G27505	47.42	3e-19	85.1
AT5G48780	AT4G19500	26.87	2e-17	84
AT5G50010	AT5G64340	33.19	7e-13	66.2
AT5G57720	AT4G34400	40.78	5e-19	84
AT5G62660	AT3G16590	25.16	8e-08	51.2
AT5G62865	AT3G01430	38.92	8e-22	86.7
AT5G66100	AT4G35890	32.44	3e-19	86.7
AT3G07195	AT5G48657	38.71	3e-18	79
AT5G58375	AT5G18150	36.47	4e-16	66.6
AT2G28160	AT5G57150	34.21	8e-21	87
AT4G15910	AT4G02380	40.4	2e-12	58.5
AT1G01020	AT4G01510	40.83	2e-11	55.8
AT4G33550	AT4G30880	37.61	2e-23	87
AT3G11690	AT2G27180	37.86	9e-20	82.4
AT4G18980	AT2G34340	44.12	8e-23	86.3
AT3G15780	AT1G52550	47.79	9e-14	62.4
AT5G62150	AT3G52790	41.9	4e-23	86.3
AT5G19875	AT2G31940	44.14	4e-20	79.3
AT4G34560	AT5G66440	27.17	4e-20	84.3
AT3G03270	AT3G17020	41.76	4e-19	77.8
AT5G64080	AT4G08670	43.52	2e-21	86.3
AT3G24770	AT4G13195	47.32	4e-20	78.2
AT3G47295	AT5G58650	48.65	5e-08	43.9
AT3G52520	AT5G06280	42.2	8e-12	57.4
AT5G65207	AT5G10040	45.71	5e-12	55.5
AT3G18690	AT1G21326	29.76	2e-12	62.4
AT2G41430	AT4G14270	43.43	9e-18	74.7
AT5G24165	AT4G23885	49.33	4e-16	66.2
AT4G17810	AT3G53820	31.16	7e-12	58.2
AT3G60410	AT4G17440	34.35	3e-16	74.3
AT5G12340	AT1G28190	32.74	6e-17	75.1
AT5G02020	AT3G55646	37.08	6e-06	40.8
AT3G25597	AT1G26140	39.13	3e-20	81.6
AT5G59080	AT3G55646	34.19	9e-12	57
AT2G05540	AT2G05530	42.19	2e-11	55.8
AT1G02450	AT4G01895	41.38	6e-13	60.5
AT5G22520	AT5G22530	45.52	3e-18	74.3
AT1G01410	AT1G35850	29.91	6e-20	84.7
AT1G04645	AT1G26795	36.29	4e-23	86.7
AT1G05920	AT2G27410	37.91	7e-22	89
AT1G11120	AT1G09812	43.09	1e-18	74.7
AT1G13590	AT3G49780	30.14	3e-08	43.5
AT1G18780	AT3G14970	32.35	7e-06	41.6
AT1G21960	AT5G53910	29.87	2e-22	88.2
AT1G21960	AT4G12140	22.4	8e-06	41.2
AT1G25370	AT1G48770	44.83	2e-16	71.2
AT1G32375	AT3G58960	23.7	7e-16	75.1
AT1G47720	AT4G20010	27.91	1e-18	80.5
AT1G48060	AT1G50880	43.75	2e-15	69.7
AT1G55010	AT5G44420	41.98	1e-15	63.2
AT1G58310	AT5G56560	24.54	1e-09	55.8
AT1G64840	AT2G17690	21.64	9e-10	55.5
AT2G16300	AT1G64840	29.38	4e-20	85.9
AT2G17787	AT4G35940	45.95	5e-20	83.6
AT2G23440	AT5G66815	31.91	8e-06	36.6
AT2G27410	AT3G49610	33.01	7e-20	83.2
AT2G32645	AT2G24670	36.3	5e-19	78.6
AT3G05725	AT2G47480	46.67	3e-15	64.7
AT3G05741	AT3G17230	33.68	1e-20	82.4
AT3G06240	AT4G17780	23.13	3e-06	44.7
AT3G07600	AT3G20180	30.37	3e-10	51.2
AT3G17270	AT3G17400	34.29	1e-11	55.1
AT3G25265	AT2G25344	47.5	1e-18	71.2
AT3G46860	AT5G43580	43.24	4e-14	59.7
AT3G49780	AT2G22860	45.35	4e-16	65.1
AT3G50610	AT5G66816	48.33	9e-21	81.6
AT3G51590	AT3G08770	41.49	2e-19	75.9
AT3G59160	AT5G22610	23.9	4e-20	88.6
AT3G61172	AT5G47077	46.58	5e-20	74.3
AT4G03292	AT2G13980	36.75	9e-17	70.9
AT4G09775	AT5G65005	31.91	2e-20	81.3
AT4G09775	AT2G04420	33.1	5e-20	79.7
AT4G13560	AT1G52690	33.09	1e-15	65.9
AT4G33280	AT3G18990	36.71	6e-10	55.1
AT5G04347	AT5G38435	42.52	5e-24	89.4
AT5G24040	AT5G60060	24.69	2e-10	57.8
AT5G26617	AT4G09775	37.18	2e-13	60.5
AT5G37200	AT1G18760	37.04	2e-06	43.1
AT5G40050	AT5G03100	27.89	1e-09	55.1
AT5G41440	AT5G41430	48.84	4e-19	75.9
AT5G41440	AT1G21960	26.85	3e-06	40.4
AT5G41440	AT1G51930	38.33	8e-19	74.3
AT5G49610	AT4G19940	22.64	3e-11	60.1
AT5G52160	AT5G62080	40.7	1e-17	69.7
AT5G53910	AT1G18780	44.09	7e-21	85.5
AT5G54790	AT1G50930	33.1	6e-11	53.5
AT5G55410	AT5G48485	30.86	6e-14	60.1
AT5G62060	AT1G47800	35.11	1e-19	84.3
AT5G55450	AT5G55460	47.62	2e-24	88.2
AT4G36500	AT3G50900	37.69	5e-20	77
AT1G24020	AT1G24000	34.87	2e-20	79.3
AT1G72510	AT1G79770	45.65	2e-19	78.2
AT3G04310	AT2G33250	27.47	8e-06	42
AT3G30460	AT4G12140	36.36	2e-08	47.8
AT5G55620	AT3G09950	44.05	9e-20	75.1
AT3G62460	AT3G62050	34.91	2e-16	69.7
AT4G02550	AT2G29880	22.64	2e-06	44.3
AT1G07300	AT3G09032	37.66	2e-07	44.3
AT3G01860	AT3G27210	35	6e-16	70.1
AT4G00950	AT4G27810	33.04	1e-08	50.1
AT1G21280	AT5G48050	26.45	2e-07	46.6
AT1G09370	AT5G24370	24.36	1e-06	38.9
AT2G07760	AT5G36228	21.85	3e-07	43.9
AT2G16290	AT2G26160	22.04	1e-09	50.4
AT2G43260	AT1G32420	23.63	3e-10	52.8
AT3G15740	AT3G13228	24.76	4e-07	41.2
AT3G17500	AT3G10240	21.07	3e-06	40
AT3G24630	AT5G42710	25.71	2e-07	45.8
AT4G17780	AT3G52320	24.41	3e-07	43.1
AT4G28775	AT1G10455	24.6	9e-06	35
AT5G14995	AT3G42565	24.11	8e-06	33.9
AT5G54790	AT3G21710	33.02	8e-07	38.5
AT5G56430	AT1G51370	25.7	1e-05	38.5
AT5G66816	AT1G47485	35.53	1e-06	35.4
AT1G08160	AT1G13050	0.2479	1e-07	35.8
AT1G08320	AT1G08315	0.6	1	76.2
AT1G23460	AT1G23450	0.5	6	14.6
AT1G25425	AT3G25905	0.32	2e-06	28.9
AT1G44080	AT2G24250	0.2168	7e-09	42.4
AT1G75710	AT4G27240	0.3371	2e-05	32.3
AT2G17030	AT2G03560	0.4444	8e-05	59.7
AT2G17030	AT3G22345	0.1892	0.002	71.6
AT2G17940	AT1G75720	0.3256	3e-05	45
AT2G23430	AT3G50630	0.284	8e-06	30
AT2G37120	AT3G53370	0.9091	9e-05	21.6
AT2G37678	AT5G02200	0.3521	1e-07	35.4
AT3G20997	AT4G29290	0.2615	0.003	19.2
AT3G21410	AT2G40910	0.3784	2e-05	47.4
AT3G42180	AT5G33290	0.3768	0.0003	26.2
AT3G53370	AT3G09735	0.8182	0.0004	20
AT3G54070	AT5G35810	0.3088	3e-05	73.1
AT4G10270	AT4G28240	0.2967	4e-07	30
AT4G17780	AT1G50870	0.2184	8e-09	59.7
AT4G22180	AT1G68960	0.3611	0.006	70.8
AT4G35940	AT1G75860	0.5	4.1	14.2
AT5G04740	AT1G16880	0.4783	2e-05	51.2
AT5G20260	AT3G42180	0.4915	1e-07	48.1
AT5G50220	AT3G16590	0.2171	3e-07	67.8
AT5G60490	AT1G15190	0.3148	0.001	78.9
AT5G65770	AT5G65780	0.4762	0.97	18.5
AT5G39570	AT3G29075	0.3333	7.3	13.5
AT1G51090	AT4G16380	0.3144	1e-06	32.3
AT3G18610	AT1G48920	0.5926	7e-06	35
AT1G58210	AT1G09720	0.6	2.6	62
AT1G66940	AT1G67025	0.3939	8e-05	77.4
AT3G18150	AT5G44950	0.2708	1e-17	71.2
ATMG01320	ATMG00285	0.7143	2.8	14.2
AT1G23149	AT1G70782	0	0	0
AT1G68552	AT1G25472	0	0	0
AT1G68690	AT5G38560	0	0	0
AT2G27140	AT1G76770	0	0	0
AT3G25572	AT3G02468	0	0	0
AT4G19112	AT5G45428	0	0	0
AT4G22485	AT4G22505	0	0	0
AT4G22750	AT4G22753	0	0	0
AT4G25672	AT5G52552	0	0	0
AT5G50011	AT5G09461	0	0	0
AT5G61228	AT5G07842	0	0	0
AT5G64130	AT1G69510	0	0	0
ATMG00513	ATMG00665	0	0	0
AT4G24920	AT5G50460	0	0	0
