# Supplementary material for: The differential expression patterns of paralogs in response to stresses indicate expression and sequence divergences
Source: BMC Plant Biol. 2020 Jun 16;20:277. doi: 10.1186/s12870-020-02460-x (PMC7298774; doi:10.1186/s12870-020-02460-x)
Supplement: Supplementary file 2 — Additional file 2: Table S2. The interaction information of paralogs. [file 12870_2020_2460_MOESM2_ESM.xlsx]

## Sheet: Chr_Count
chr	start	end
chr1	3631	5899
chr1	5928	8737
chr1	11649	13714
chr1	23146	31227
chr1	31170	33153
chr1	33379	37871
chr1	38752	40944
chr1	44677	44787
chr1	45296	47019
chr1	47485	49286
chr1	50075	51199
chr1	52239	54692
chr1	56624	56740
chr1	57269	59167
chr1	61905	63811
chr1	64166	67625
chr1	70115	72138
chr1	72339	74096
chr1	73931	74737
chr1	75583	76758
chr1	83045	84864
chr1	86515	88213
chr1	88898	89745
chr1	91376	95651
chr1	95987	97407
chr1	97456	99240
chr1	99894	101834
chr1	104491	105330
chr1	108946	111609
chr1	112263	113947
chr1	114286	116108
chr1	116943	118764
chr1	119397	119997
chr1	120154	121130
chr1	121067	130577
chr1	132328	135831
chr1	136124	138162
chr1	138513	139568
chr1	141971	143183
chr1	143564	145684
chr1	147153	147942
chr1	148120	149806
chr1	150689	152210
chr1	153113	154198
chr1	154492	156011
chr1	156801	158655
chr1	159856	162572
chr1	164105	165517
chr1	166589	167842
chr1	168723	171165
chr1	172146	172948
chr1	173251	173466
chr1	175782	178400
chr1	180059	182358
chr1	185133	186923
chr1	187211	190056
chr1	190596	192139
chr1	192640	193670
chr1	195780	198684
chr1	199639	201775
chr1	202136	204335
chr1	205176	207435
chr1	209395	213041
chr1	214229	217304
chr1	218994	221286
chr1	221691	224340
chr1	225665	227302
chr1	229013	230917
chr1	230994	232508
chr1	232841	237817
chr1	240057	242608
chr1	242843	245988
chr1	246411	248367
chr1	249141	252462
chr1	252947	254495
chr1	259495	261474
chr1	262828	267771
chr1	268330	269819
chr1	269792	270775
chr1	270956	272061
chr1	272111	274569
chr1	275366	276310
chr1	276266	278448
chr1	278615	282891
chr1	282761	284245
chr1	284610	291094
chr1	293342	295040
chr1	295221	295859
chr1	296001	298120
chr1	298535	302315
chr1	303537	304358
chr1	304133	306287
chr1	306480	309109
chr1	310316	313130
chr1	313101	315902
chr1	316128	319650
chr1	319836	322860
chr1	323027	324917
chr1	325379	330619
chr1	330588	337582
chr1	338291	340077
chr1	340172	341999
chr1	343166	344341
chr1	345812	347592
chr1	347891	352480
chr1	352637	354969
chr1	355321	357258
chr1	358104	359078
chr1	359117	360518
chr1	360918	363094
chr1	365209	367340
chr1	370257	370967
chr1	372064	372210
chr1	373335	386847
chr1	387277	389647
chr1	389812	392816
chr1	392831	395528
chr1	395761	399897
chr1	400035	401882
chr1	403190	404456
chr1	404600	408619
chr1	408622	410611
chr1	410748	411597
chr1	411779	413554
chr1	413522	414645
chr1	415079	418010
chr1	418748	422438
chr1	427548	427811
chr1	428814	430647
chr1	433031	433819
chr1	435174	436776
chr1	437951	439559
chr1	440441	442877
chr1	443149	446235
chr1	448463	450426
chr1	450527	452737
chr1	453288	455463
chr1	455688	458164
chr1	458133	460696
chr1	461828	461974
chr1	462075	463612
chr1	463855	464924
chr1	465718	467844
chr1	469818	470693
chr1	471990	473160
chr1	474500	476511
chr1	477000	478971
chr1	480852	483292
chr1	483764	483919
chr1	486801	489577
chr1	489979	490505
chr1	490925	492926
chr1	493683	495158
chr1	495050	496062
chr1	496586	497479
chr1	497976	498516
chr1	504673	507204
chr1	511765	513624
chr1	513843	515404
chr1	516618	516734
chr1	518251	520437
chr1	520498	521668
chr1	523651	528745
chr1	529795	534677
chr1	534827	535699
chr1	536483	537211
chr1	537860	540109
chr1	541335	542240
chr1	543110	544007
chr1	544783	549202
chr1	552138	552761
chr1	553050	555994
chr1	557092	557986
chr1	560610	562424
chr1	564205	567769
chr1	568704	570418
chr1	571955	574981
chr1	576046	580299
chr1	580625	582310
chr1	584260	587219
chr1	588329	589480
chr1	589706	589996
chr1	591826	594236
chr1	594573	598657
chr1	599416	602038
chr1	602497	604292
chr1	604873	606693
chr1	607808	609465
chr1	610391	612324
chr1	613216	616191
chr1	618265	620480
chr1	620678	621289
chr1	621461	622469
chr1	623765	624475
chr1	625145	625608
chr1	626741	629819
chr1	630505	633259
chr1	635144	637262
chr1	637214	638677
chr1	642752	644903
chr1	645092	651907
chr1	653765	654343
chr1	655577	658148
chr1	658657	659771
chr1	661177	662456
chr1	663079	664128
chr1	665152	666452
chr1	666872	669837
chr1	671661	672814
chr1	673306	676378
chr1	677869	681310
chr1	681396	687315
chr1	687890	692560
chr1	693480	696382
chr1	698207	698515
chr1	699121	699246
chr1	701478	703864
chr1	703906	706631
chr1	707726	710041
chr1	710018	711803
chr1	712473	726891
chr1	729901	731557
chr1	731611	738056
chr1	739679	744184
chr1	743885	746479
chr1	747197	748057
chr1	748102	749034
chr1	749246	751963
chr1	752271	753140
chr1	753307	754198
chr1	754371	756303
chr1	756414	758612
chr1	761282	766158
chr1	769632	770684
chr1	773411	775344
chr1	775527	780062
chr1	780602	781285
chr1	782948	784240
chr1	787122	788651
chr1	790091	791592
chr1	792222	792986
chr1	793353	795376
chr1	795532	798463
chr1	799191	802436
chr1	803035	807066
chr1	807361	810868
chr1	811033	813086
chr1	813471	816749
chr1	817027	817767
chr1	817983	819563
chr1	819662	821317
chr1	822638	824393
chr1	824537	826358
chr1	826569	830383
chr1	830627	835361
chr1	835785	840940
chr1	841033	842418
chr1	842747	844190
chr1	844436	847683
chr1	846664	847739
chr1	847873	849500
chr1	852366	854032
chr1	854410	859701
chr1	860788	864125
chr1	865915	867733
chr1	869051	871211
chr1	871874	872906
chr1	873184	874935
chr1	876258	877547
chr1	877862	880158
chr1	880496	883391
chr1	883782	885611
chr1	885623	887956
chr1	890156	892410
chr1	894254	897518
chr1	898876	899655
chr1	900887	903003
chr1	904319	906186
chr1	907642	909376
chr1	910023	911193
chr1	911436	911759
chr1	914222	916222
chr1	916819	918064
chr1	918299	920507
chr1	920950	921901
chr1	923426	924726
chr1	924996	926373
chr1	930828	931895
chr1	933512	937043
chr1	937920	941162
chr1	941062	943377
chr1	944572	947483
chr1	947520	951827
chr1	954525	956097
chr1	957261	957998
chr1	958759	959609
chr1	959869	960728
chr1	962016	966757
chr1	967503	970130
chr1	976097	977761
chr1	979308	981885
chr1	982506	983540
chr1	985751	988146
chr1	989198	991020
chr1	991139	993118
chr1	993400	995784
chr1	996115	1000437
chr1	1001321	1004383
chr1	1004769	1008370
chr1	1009542	1011056
chr1	1011172	1013365
chr1	1013715	1017929
chr1	1018100	1019247
chr1	1018570	1022108
chr1	1022251	1023719
chr1	1024847	1027616
chr1	1028106	1029119
chr1	1031200	1036237
chr1	1036537	1040224
chr1	1040383	1042892
chr1	1042362	1043864
chr1	1045598	1049297
chr1	1050553	1051186
chr1	1051312	1056827
chr1	1057151	1059419
chr1	1059506	1061191
chr1	1061457	1063784
chr1	1064450	1071047
chr1	1073427	1075568
chr1	1075543	1080630
chr1	1081208	1084246
chr1	1086495	1096146
chr1	1096946	1099898
chr1	1100444	1100608
chr1	1104623	1105988
chr1	1106428	1108715
chr1	1109482	1114107
chr1	1114405	1119739
chr1	1119699	1122526
chr1	1125518	1128168
chr1	1128188	1129551
chr1	1136258	1138613
chr1	1140528	1141365
chr1	1141604	1143053
chr1	1143436	1146654
chr1	1147523	1148533
chr1	1148597	1154652
chr1	1154764	1157711
chr1	1161311	1161982
chr1	1163097	1164851
chr1	1165165	1166768
chr1	1167457	1168878
chr1	1175177	1175578
chr1	1176921	1178407
chr1	1179363	1183704
chr1	1185550	1188517
chr1	1189078	1191412
chr1	1191608	1193884
chr1	1198118	1201527
chr1	1202255	1205803
chr1	1207344	1207862
chr1	1208521	1209874
chr1	1211049	1214662
chr1	1216095	1217467
chr1	1217948	1220137
chr1	1221433	1224366
chr1	1224552	1224680
chr1	1226575	1230827
chr1	1231578	1234032
chr1	1234176	1236034
chr1	1237256	1239061
chr1	1240375	1242121
chr1	1242558	1244244
chr1	1244947	1246059
chr1	1246728	1248775
chr1	1252122	1257510
chr1	1258577	1261426
chr1	1262123	1272376
chr1	1279388	1281618
chr1	1282741	1286584
chr1	1287831	1289820
chr1	1289734	1291112
chr1	1291314	1291995
chr1	1292080	1293357
chr1	1293770	1294263
chr1	1294893	1299002
chr1	1300486	1301773
chr1	1301861	1302724
chr1	1303529	1307884
chr1	1310430	1310579
chr1	1313564	1315750
chr1	1316254	1320919
chr1	1321904	1324782
chr1	1325296	1331086
chr1	1331466	1333567
chr1	1334760	1336070
chr1	1336371	1337849
chr1	1339892	1340327
chr1	1340669	1343584
chr1	1345036	1348451
chr1	1348452	1349286
chr1	1350180	1355442
chr1	1356191	1358386
chr1	1358574	1362019
chr1	1362867	1364962
chr1	1365118	1368844
chr1	1369054	1373101
chr1	1373234	1375762
chr1	1375961	1379185
chr1	1380382	1382599
chr1	1383841	1387895
chr1	1387871	1391187
chr1	1391502	1395864
chr1	1396291	1399053
chr1	1399174	1403112
chr1	1399182	1400770
chr1	1403085	1407501
chr1	1407801	1410868
chr1	1411170	1413627
chr1	1413644	1416144
chr1	1416343	1418482
chr1	1419080	1421789
chr1	1425593	1428782
chr1	1431190	1432858
chr1	1435254	1437667
chr1	1438152	1441417
chr1	1447369	1448448
chr1	1448718	1450887
chr1	1451030	1452872
chr1	1454969	1455220
chr1	1457063	1458744
chr1	1459091	1460579
chr1	1460988	1461670
chr1	1463202	1465622
chr1	1469610	1470881
chr1	1471406	1476078
chr1	1478923	1479063
chr1	1482548	1484056
chr1	1484067	1486960
chr1	1487378	1490947
chr1	1491111	1494248
chr1	1498114	1501824
chr1	1502344	1503830
chr1	1504960	1509152
chr1	1509103	1510281
chr1	1510404	1511683
chr1	1511907	1513573
chr1	1512896	1518805
chr1	1521137	1522681
chr1	1525601	1527234
chr1	1529767	1531439
chr1	1531641	1534410
chr1	1535444	1537525
chr1	1539152	1540562
chr1	1541348	1542432
chr1	1545106	1547849
chr1	1550543	1552517
chr1	1553603	1557733
chr1	1558170	1558583
chr1	1558844	1559903
chr1	1560678	1564123
chr1	1564598	1567465
chr1	1569192	1572280
chr1	1576863	1582614
chr1	1582671	1583718
chr1	1584073	1585421
chr1	1585371	1587778
chr1	1590073	1590753
chr1	1594057	1595818
chr1	1596007	1597848
chr1	1599911	1601214
chr1	1601148	1605027
chr1	1607357	1611703
chr1	1618602	1623452
chr1	1624955	1629224
chr1	1629446	1630863
chr1	1630900	1635711
chr1	1636496	1637863
chr1	1639286	1640811
chr1	1640959	1643917
chr1	1645498	1647147
chr1	1647706	1659437
chr1	1661691	1662187
chr1	1662370	1664398
chr1	1665433	1668904
chr1	1669350	1671876
chr1	1671936	1673856
chr1	1673861	1675934
chr1	1677507	1678270
chr1	1679158	1681710
chr1	1682318	1687363
chr1	1687436	1689501
chr1	1690264	1692126
chr1	1694286	1696058
chr1	1697587	1701025
chr1	1701116	1702749
chr1	1703092	1704691
chr1	1707011	1709347
chr1	1709796	1713245
chr1	1714950	1717276
chr1	1717447	1718909
chr1	1718555	1720303
chr1	1720674	1721309
chr1	1721509	1724734
chr1	1723734	1724486
chr1	1725388	1726283
chr1	1726608	1728404
chr1	1730249	1732626
chr1	1732871	1737489
chr1	1741204	1742619
chr1	1744773	1747693
chr1	1748314	1749460
chr1	1749682	1753990
chr1	1754244	1761817
chr1	1762224	1762814
chr1	1762734	1766281
chr1	1766503	1768695
chr1	1769014	1771115
chr1	1771457	1773293
chr1	1775643	1778553
chr1	1779256	1784529
chr1	1784803	1786292
chr1	1786856	1789676
chr1	1790224	1796647
chr1	1796778	1798254
chr1	1798901	1799062
chr1	1799418	1800933
chr1	1801162	1803984
chr1	1804401	1807471
chr1	1807973	1815474
chr1	1816056	1817282
chr1	1818447	1819040
chr1	1820308	1821894
chr1	1822618	1823997
chr1	1824548	1826101
chr1	1826880	1828161
chr1	1828413	1829890
chr1	1830605	1832555
chr1	1832943	1834861
chr1	1834829	1837648
chr1	1843568	1846302
chr1	1847883	1849693
chr1	1851530	1853019
chr1	1853077	1855031
chr1	1855943	1857718
chr1	1857767	1860730
chr1	1862197	1862742
chr1	1863544	1863750
chr1	1864796	1866472
chr1	1867015	1873718
chr1	1868989	1873718
chr1	1874885	1877528
chr1	1883004	1883934
chr1	1884981	1886897
chr1	1889408	1891158
chr1	1892273	1894148
chr1	1894336	1896935
chr1	1897203	1899208
chr1	1899964	1904873
chr1	1905975	1906226
chr1	1906963	1910848
chr1	1911122	1913205
chr1	1913256	1914895
chr1	1916430	1917585
chr1	1918088	1919760
chr1	1920307	1920949
chr1	1922352	1926278
chr1	1926791	1930258
chr1	1930523	1931449
chr1	1931671	1932266
chr1	1933284	1934014
chr1	1935293	1936819
chr1	1938963	1940459
chr1	1945124	1946076
chr1	1946788	1950860
chr1	1950844	1952785
chr1	1954850	1958756
chr1	1958923	1959947
chr1	1960058	1963011
chr1	1963380	1965051
chr1	1965840	1967219
chr1	1967087	1969561
chr1	1969729	1973767
chr1	1973834	1974386
chr1	1978762	1989409
chr1	1989479	1990730
chr1	1990634	1992228
chr1	1992333	1993840
chr1	1993978	1996112
chr1	2001594	2002596
chr1	2002877	2003393
chr1	2003627	2007190
chr1	2007615	2012006
chr1	2011885	2013545
chr1	2014003	2016054
chr1	2016308	2024662
chr1	2025601	2027271
chr1	2027739	2031388
chr1	2032338	2034018
chr1	2034156	2035626
chr1	2035839	2037366
chr1	2037311	2040246
chr1	2040433	2047612
chr1	2047825	2049418
chr1	2049602	2052154
chr1	2052481	2055548
chr1	2056575	2060242
chr1	2060444	2067323
chr1	2067529	2070446
chr1	2070737	2073535
chr1	2072979	2076505
chr1	2076504	2077698
chr1	2078911	2081939
chr1	2083311	2087131
chr1	2087232	2089786
chr1	2089417	2091686
chr1	2091738	2092528
chr1	2092946	2096232
chr1	2097151	2097655
chr1	2097747	2103479
chr1	2105048	2106749
chr1	2108593	2110986
chr1	2111363	2114601
chr1	2114927	2120745
chr1	2120991	2123748
chr1	2124854	2125801
chr1	2126749	2128060
chr1	2127704	2128611
chr1	2128843	2129883
chr1	2130142	2135665
chr1	2135851	2137732
chr1	2138109	2140818
chr1	2143031	2143821
chr1	2148387	2150152
chr1	2150194	2152325
chr1	2152852	2155269
chr1	2155213	2156008
chr1	2157658	2158158
chr1	2158420	2160809
chr1	2160938	2163308
chr1	2164188	2165239
chr1	2167107	2168397
chr1	2168564	2169851
chr1	2169982	2172194
chr1	2173952	2174894
chr1	2178104	2184148
chr1	2184759	2186580
chr1	2187776	2188733
chr1	2189928	2190659
chr1	2191723	2193793
chr1	2193941	2195798
chr1	2197908	2199748
chr1	2200123	2201265
chr1	2202330	2202774
chr1	2204320	2206934
chr1	2208013	2208177
chr1	2208719	2212546
chr1	2215223	2216982
chr1	2216925	2219474
chr1	2220253	2222982
chr1	2223691	2225452
chr1	2225900	2227566
chr1	2227594	2229319
chr1	2229757	2232897
chr1	2238087	2241217
chr1	2242256	2244428
chr1	2245758	2246492
chr1	2247509	2248961
chr1	2249133	2250529
chr1	2251131	2253585
chr1	2254822	2256850
chr1	2257425	2260101
chr1	2260389	2262865
chr1	2263140	2264551
chr1	2264829	2268306
chr1	2269893	2274820
chr1	2274943	2275758
chr1	2276053	2277154
chr1	2277807	2280297
chr1	2280835	2282828
chr1	2286149	2287730
chr1	2287926	2289336
chr1	2290201	2290977
chr1	2291457	2294588
chr1	2294566	2295489
chr1	2295751	2296497
chr1	2296023	2299470
chr1	2301375	2302121
chr1	2301380	2302021
chr1	2304766	2305031
chr1	2305378	2309544
chr1	2309564	2311805
chr1	2313582	2316469
chr1	2318433	2321048
chr1	2322653	2326561
chr1	2327320	2331096
chr1	2331170	2333738
chr1	2336523	2339391
chr1	2338904	2339321
chr1	2341542	2342123
chr1	2342198	2344271
chr1	2344390	2346842
chr1	2349097	2351692
chr1	2354354	2356227
chr1	2359549	2366561
chr1	2367437	2368385
chr1	2368837	2369734
chr1	2370052	2374545
chr1	2376012	2377186
chr1	2378076	2379000
chr1	2379647	2381362
chr1	2381615	2386092
chr1	2386275	2387986
chr1	2390655	2392453
chr1	2394801	2397272
chr1	2397442	2400508
chr1	2397527	2398696
chr1	2400589	2402873
chr1	2403558	2403845
chr1	2404037	2405943
chr1	2408203	2409580
chr1	2410056	2412677
chr1	2412980	2413708
chr1	2414286	2414967
chr1	2415041	2415970
chr1	2416265	2420757
chr1	2421216	2421947
chr1	2422241	2423655
chr1	2424054	2426676
chr1	2426745	2428719
chr1	2428773	2432057
chr1	2428911	2429431
chr1	2434030	2435763
chr1	2436467	2436959
chr1	2437330	2439665
chr1	2442622	2443632
chr1	2443971	2444123
chr1	2445470	2454645
chr1	2454846	2457321
chr1	2458244	2460790
chr1	2462953	2465504
chr1	2465770	2467022
chr1	2467161	2469154
chr1	2469286	2472628
chr1	2473165	2474927
chr1	2475405	2476155
chr1	2477157	2483138
chr1	2483240	2485109
chr1	2485344	2485511
chr1	2485906	2488027
chr1	2489501	2493250
chr1	2494123	2494315
chr1	2494402	2495149
chr1	2495342	2498764
chr1	2498836	2501427
chr1	2501742	2511084
chr1	2511647	2513454
chr1	2514192	2516605
chr1	2516991	2518546
chr1	2524076	2526164
chr1	2527170	2529120
chr1	2531695	2534786
chr1	2535328	2537931
chr1	2538615	2539661
chr1	2539614	2542334
chr1	2542702	2547946
chr1	2548819	2551473
chr1	2552036	2555161
chr1	2556343	2559074
chr1	2559487	2560403
chr1	2561627	2562148
chr1	2562941	2563672
chr1	2564572	2565121
chr1	2567475	2573393
chr1	2573848	2576714
chr1	2577020	2580669
chr1	2581022	2583323
chr1	2583654	2586744
chr1	2588857	2590301
chr1	2590944	2606892
chr1	2606269	2607507
chr1	2608408	2609853
chr1	2609996	2613242
chr1	2614774	2618823
chr1	2618647	2620452
chr1	2620335	2621545
chr1	2621904	2627848
chr1	2631068	2632871
chr1	2632810	2635852
chr1	2636011	2637915
chr1	2638181	2640554
chr1	2640813	2641828
chr1	2642214	2643285
chr1	2643330	2646035
chr1	2646189	2649379
chr1	2649537	2657120
chr1	2658716	2661029
chr1	2663027	2665343
chr1	2667798	2671892
chr1	2672451	2674628
chr1	2675813	2679781
chr1	2682127	2684100
chr1	2684234	2685621
chr1	2685659	2688595
chr1	2689016	2690045
chr1	2691080	2694377
chr1	2696412	2700959
chr1	2701226	2703091
chr1	2703336	2706845
chr1	2706924	2709531
chr1	2709632	2710912
chr1	2712883	2714734
chr1	2715079	2716404
chr1	2718778	2722221
chr1	2723824	2733613
chr1	2733657	2735819
chr1	2736774	2743758
chr1	2743761	2747967
chr1	2748398	2751278
chr1	2752154	2753703
chr1	2757041	2759794
chr1	2760346	2761573
chr1	2762584	2768967
chr1	2769056	2769483
chr1	2769815	2771477
chr1	2771633	2773460
chr1	2774030	2779297
chr1	2779963	2788447
chr1	2790290	2793641
chr1	2795643	2800081
chr1	2801067	2804537
chr1	2805371	2808621
chr1	2808883	2809747
chr1	2809778	2811191
chr1	2811989	2812646
chr1	2813061	2818008
chr1	2819065	2820395
chr1	2821552	2825275
chr1	2827061	2829315
chr1	2829105	2838469
chr1	2838789	2840994
chr1	2842153	2846138
chr1	2846949	2847800
chr1	2848348	2852270
chr1	2852454	2855779
chr1	2856227	2861170
chr1	2867259	2870656
chr1	2873465	2877270
chr1	2877692	2879169
chr1	2879642	2882231
chr1	2882524	2884337
chr1	2884411	2886620
chr1	2887285	2887706
chr1	2888753	2890959
chr1	2891037	2895182
chr1	2895166	2899384
chr1	2899914	2904815
chr1	2907124	2907279
chr1	2908611	2909030
chr1	2911317	2915369
chr1	2918031	2920889
chr1	2921064	2925762
chr1	2927703	2928968
chr1	2929217	2931841
chr1	2932739	2936586
chr1	2936528	2939326
chr1	2939570	2942288
chr1	2942564	2945961
chr1	2946229	2949159
chr1	2949676	2950989
chr1	2951665	2952396
chr1	2952771	2955689
chr1	2956589	2962207
chr1	2964152	2964604
chr1	2965023	2965972
chr1	2966120	2967718
chr1	2967940	2971498
chr1	2971593	2972199
chr1	2972842	2976750
chr1	2977792	2979466
chr1	2979520	2982624
chr1	2984881	2986130
chr1	2986939	2987393
chr1	2989378	2990357
chr1	2993404	2993820
chr1	2994369	2998222
chr1	2998100	3001315
chr1	3001517	3003762
chr1	3003495	3008213
chr1	3009055	3009880
chr1	3009941	3012363
chr1	3012762	3015091
chr1	3015328	3018234
chr1	3019819	3021441
chr1	3021802	3022368
chr1	3024896	3025435
chr1	3026135	3029549
chr1	3031203	3033582
chr1	3033512	3035036
chr1	3035443	3037560
chr1	3037754	3038408
chr1	3038462	3041873
chr1	3041996	3045402
chr1	3045513	3047893
chr1	3049024	3053112
chr1	3053901	3055360
chr1	3055231	3057443
chr1	3057975	3060661
chr1	3060992	3061729
chr1	3064124	3065937
chr1	3066699	3068598
chr1	3069385	3070910
chr1	3070946	3072050
chr1	3076582	3079539
chr1	3086159	3087912
chr1	3089733	3092327
chr1	3093839	3094864
chr1	3095256	3100357
chr1	3101671	3102925
chr1	3104588	3106290
chr1	3106502	3107772
chr1	3108617	3111318
chr1	3111694	3112873
chr1	3112778	3116699
chr1	3117137	3117567
chr1	3118203	3119708
chr1	3119878	3122526
chr1	3122956	3124578
chr1	3125807	3127284
chr1	3127771	3131094
chr1	3133095	3133674
chr1	3134107	3135930
chr1	3136188	3137475
chr1	3137767	3140353
chr1	3140868	3144370
chr1	3144438	3147303
chr1	3147667	3154380
chr1	3154532	3156275
chr1	3157501	3159148
chr1	3159125	3161692
chr1	3161841	3165360
chr1	3165370	3167869
chr1	3168482	3170819
chr1	3172108	3173463
chr1	3173534	3176910
chr1	3176883	3180421
chr1	3180936	3184224
chr1	3187817	3188580
chr1	3189369	3190242
chr1	3190288	3192414
chr1	3192681	3195025
chr1	3195824	3200291
chr1	3201799	3204150
chr1	3204016	3205309
chr1	3205741	3208598
chr1	3208828	3211653
chr1	3214237	3217538
chr1	3218133	3219929
chr1	3220035	3224541
chr1	3224684	3227070
chr1	3227490	3230043
chr1	3230450	3233109
chr1	3234060	3235530
chr1	3236995	3239554
chr1	3240606	3241632
chr1	3244213	3247200
chr1	3252240	3255693
chr1	3256245	3261614
chr1	3262265	3263612
chr1	3263877	3264788
chr1	3265976	3268726
chr1	3269604	3271987
chr1	3273825	3275837
chr1	3275891	3278697
chr1	3279270	3283482
chr1	3284239	3287107
chr1	3288087	3290471
chr1	3290311	3296198
chr1	3297324	3300443
chr1	3300697	3301489
chr1	3302742	3304092
chr1	3304039	3306824
chr1	3310930	3322213
chr1	3322802	3323548
chr1	3325824	3327614
chr1	3327637	3328448
chr1	3328971	3333470
chr1	3333595	3337491
chr1	3338303	3341608
chr1	3343686	3345632
chr1	3346390	3347885
chr1	3349219	3351180
chr1	3352159	3354856
chr1	3355571	3356359
chr1	3356680	3359838
chr1	3360087	3360508
chr1	3360526	3361247
chr1	3363504	3366488
chr1	3366493	3369095
chr1	3370558	3377463
chr1	3378142	3380226
chr1	3381601	3383914
chr1	3384164	3388373
chr1	3388747	3390150
chr1	3390322	3392571
chr1	3393407	3395055
chr1	3395558	3396849
chr1	3397081	3398358
chr1	3400606	3402324
chr1	3403224	3405856
chr1	3407024	3412843
chr1	3414852	3416358
chr1	3416680	3419639
chr1	3424186	3427457
chr1	3428478	3430633
chr1	3431780	3438370
chr1	3438555	3439013
chr1	3439322	3440320
chr1	3442327	3443957
chr1	3449691	3451226
chr1	3453228	3460620
chr1	3460000	3461485
chr1	3461635	3465786
chr1	3465964	3469248
chr1	3469580	3471488
chr1	3471456	3472672
chr1	3474864	3477927
chr1	3479153	3480988
chr1	3484580	3486965
chr1	3487584	3491277
chr1	3491281	3493737
chr1	3493940	3495144
chr1	3496928	3499439
chr1	3501145	3501904
chr1	3502004	3503457
chr1	3503704	3505502
chr1	3506186	3509006
chr1	3509001	3511975
chr1	3512795	3514729
chr1	3515365	3517888
chr1	3524018	3526346
chr1	3527709	3527831
chr1	3530467	3531842
chr1	3532424	3535131
chr1	3535383	3538439
chr1	3538470	3543782
chr1	3549992	3550632
chr1	3554104	3556503
chr1	3558358	3561634
chr1	3562180	3562554
chr1	3562952	3564759
chr1	3565463	3567779
chr1	3567905	3570838
chr1	3572710	3573066
chr1	3574312	3574830
chr1	3574807	3578474
chr1	3581034	3590928
chr1	3591633	3592411
chr1	3592746	3595077
chr1	3596360	3597847
chr1	3598158	3598591
chr1	3599271	3600877
chr1	3600910	3605076
chr1	3605576	3607493
chr1	3607631	3610520
chr1	3611747	3614613
chr1	3614513	3616159
chr1	3616610	3623758
chr1	3624035	3627082
chr1	3627726	3630765
chr1	3632234	3637141
chr1	3639878	3644162
chr1	3644420	3647768
chr1	3647894	3655590
chr1	3655777	3658608
chr1	3659209	3663984
chr1	3664386	3665039
chr1	3665087	3667139
chr1	3667248	3669902
chr1	3670278	3671187
chr1	3671756	3675979
chr1	3676691	3678524
chr1	3679225	3680924
chr1	3681888	3684169
chr1	3684568	3689847
chr1	3690212	3693648
chr1	3694672	3698013
chr1	3702608	3703779
chr1	3703672	3709302
chr1	3710208	3712503
chr1	3712999	3713735
chr1	3715184	3717320
chr1	3718783	3719711
chr1	3722857	3727450
chr1	3727532	3728166
chr1	3728971	3731624
chr1	3733139	3739842
chr1	3740765	3744675
chr1	3745774	3748521
chr1	3750066	3752780
chr1	3753365	3755641
chr1	3755677	3756998
chr1	3759862	3761165
chr1	3763268	3764483
chr1	3766754	3768294
chr1	3768724	3769706
chr1	3777328	3780337
chr1	3780429	3786990
chr1	3781235	3785293
chr1	3787334	3790876
chr1	3791454	3793883
chr1	3794238	3800719
chr1	3800738	3804185
chr1	3807128	3808875
chr1	3810093	3813607
chr1	3814116	3817420
chr1	3817591	3820805
chr1	3821443	3823088
chr1	3824510	3825196
chr1	3828098	3830945
chr1	3832623	3834191
chr1	3834459	3837629
chr1	3837821	3840207
chr1	3841286	3844432
chr1	3844581	3846872
chr1	3847243	3849162
chr1	3849360	3850662
chr1	3853243	3855385
chr1	3857005	3859268
chr1	3859662	3860604
chr1	3862399	3864030
chr1	3864153	3866969
chr1	3868884	3870065
chr1	3870833	3871570
chr1	3871778	3872836
chr1	3873029	3873619
chr1	3874437	3875484
chr1	3875442	3877155
chr1	3878550	3880361
chr1	3881788	3882819
chr1	3883280	3883956
chr1	3884356	3884952
chr1	3888690	3890811
chr1	3892580	3894677
chr1	3898002	3898609
chr1	3902012	3903782
chr1	3905579	3906818
chr1	3906862	3909338
chr1	3910833	3911924
chr1	3912902	3914407
chr1	3914774	3918176
chr1	3919272	3919774
chr1	3920543	3924555
chr1	3928162	3931576
chr1	3938501	3940754
chr1	3941103	3941300
chr1	3941469	3942212
chr1	3945737	3946613
chr1	3948714	3951359
chr1	3951553	3957044
chr1	3957473	3960113
chr1	3963054	3966824
chr1	3967476	3969877
chr1	3969681	3971840
chr1	3972032	3973286
chr1	3973875	3974509
chr1	3975679	3977379
chr1	3976839	3979195
chr1	3979862	3980956
chr1	3981248	3985215
chr1	3985225	3987290
chr1	3989763	3991066
chr1	3991027	3993598
chr1	3995169	3997907
chr1	3999199	3999876
chr1	4001113	4003442
chr1	4003846	4006739
chr1	4007705	4010433
chr1	4010779	4013125
chr1	4013121	4014681
chr1	4014847	4016540
chr1	4016784	4020983
chr1	4021825	4023292
chr1	4023667	4025097
chr1	4025930	4026732
chr1	4028692	4030584
chr1	4031574	4034078
chr1	4034587	4038758
chr1	4039711	4043880
chr1	4044370	4044669
chr1	4045619	4045855
chr1	4046246	4049060
chr1	4049896	4053835
chr1	4056207	4057933
chr1	4062462	4063337
chr1	4064667	4066341
chr1	4070124	4072567
chr1	4072752	4076207
chr1	4076334	4076981
chr1	4077498	4078095
chr1	4078913	4080106
chr1	4084162	4085045
chr1	4089847	4090725
chr1	4095246	4095845
chr1	4105233	4109545
chr1	4114771	4117594
chr1	4118594	4120871
chr1	4121369	4124595
chr1	4123530	4125648
chr1	4126066	4128310
chr1	4128607	4129701
chr1	4130421	4131137
chr1	4132967	4134094
chr1	4137533	4140028
chr1	4140948	4143605
chr1	4143866	4144114
chr1	4144572	4147911
chr1	4147962	4151056
chr1	4153652	4157644
chr1	4157654	4159046
chr1	4159265	4161455
chr1	4162832	4165852
chr1	4172075	4174775
chr1	4174875	4177559
chr1	4178359	4182593
chr1	4183066	4186124
chr1	4187165	4188056
chr1	4189355	4190342
chr1	4194658	4196749
chr1	4197396	4198310
chr1	4198413	4200802
chr1	4200876	4206404
chr1	4206374	4208951
chr1	4214262	4217132
chr1	4220100	4221774
chr1	4221863	4222837
chr1	4223030	4225124
chr1	4225321	4225482
chr1	4226362	4229138
chr1	4231027	4231146
chr1	4233873	4238764
chr1	4241592	4243008
chr1	4244308	4245993
chr1	4246109	4246291
chr1	4247249	4250630
chr1	4251032	4257392
chr1	4257268	4259300
chr1	4260783	4261869
chr1	4263150	4265044
chr1	4267106	4268926
chr1	4268986	4270787
chr1	4272960	4274206
chr1	4274594	4275981
chr1	4276519	4277899
chr1	4277993	4280862
chr1	4282899	4285829
chr1	4286204	4288878
chr1	4289944	4291017
chr1	4294594	4297084
chr1	4298889	4299475
chr1	4303312	4305798
chr1	4305933	4308005
chr1	4308943	4309583
chr1	4310969	4311457
chr1	4312331	4312935
chr1	4318309	4319090
chr1	4319886	4322945
chr1	4323556	4326333
chr1	4326739	4328481
chr1	4331062	4333220
chr1	4333383	4334033
chr1	4334615	4337844
chr1	4342282	4344857
chr1	4344985	4348328
chr1	4348498	4350867
chr1	4351064	4353685
chr1	4353906	4355929
chr1	4355926	4358328
chr1	4359151	4361272
chr1	4361551	4365331
chr1	4366597	4367119
chr1	4367256	4368822
chr1	4368760	4371293
chr1	4374250	4375170
chr1	4375515	4378514
chr1	4378939	4379516
chr1	4379707	4381612
chr1	4382160	4383611
chr1	4384353	4386610
chr1	4387129	4389110
chr1	4389751	4391151
chr1	4391734	4392393
chr1	4392450	4394400
chr1	4394897	4396291
chr1	4396348	4398193
chr1	4398375	4405605
chr1	4406318	4406746
chr1	4412887	4413057
chr1	4416405	4418590
chr1	4419770	4422638
chr1	4422707	4423155
chr1	4423640	4425789
chr1	4429718	4430965
chr1	4433640	4436075
chr1	4436105	4439476
chr1	4440544	4443684
chr1	4444043	4447406
chr1	4447647	4449200
chr1	4450238	4451742
chr1	4452212	4454876
chr1	4459166	4460940
chr1	4461806	4463543
chr1	4463924	4465538
chr1	4467220	4469033
chr1	4469181	4473213
chr1	4474720	4477941
chr1	4478491	4480327
chr1	4481875	4483696
chr1	4484584	4488577
chr1	4488533	4492587
chr1	4495028	4498469
chr1	4498881	4501613
chr1	4501581	4503591
chr1	4507221	4508528
chr1	4508963	4513938
chr1	4515606	4520284
chr1	4520631	4522544
chr1	4525486	4526064
chr1	4528623	4530063
chr1	4542168	4543742
chr1	4544953	4547312
chr1	4547454	4548875
chr1	4550153	4551620
chr1	4556892	4558708
chr1	4561068	4563061
chr1	4563471	4567807
chr1	4567935	4570598
chr1	4569448	4571118
chr1	4572419	4576632
chr1	4576873	4577967
chr1	4587780	4588613
chr1	4589071	4590423
chr1	4592481	4594391
chr1	4597627	4598911
chr1	4601261	4603298
chr1	4604841	4606053
chr1	4606500	4607747
chr1	4608196	4610647
chr1	4612731	4615353
chr1	4615813	4618329
chr1	4620228	4621580
chr1	4622634	4624070
chr1	4624171	4624344
chr1	4624715	4626064
chr1	4627789	4629169
chr1	4629203	4630821
chr1	4631778	4633248
chr1	4633740	4635129
chr1	4635463	4636805
chr1	4636984	4638330
chr1	4638514	4642104
chr1	4642346	4644422
chr1	4644521	4647007
chr1	4647949	4648740
chr1	4650787	4651469
chr1	4658538	4659106
chr1	4660778	4661218
chr1	4661682	4662029
chr1	4662721	4663219
chr1	4663831	4666031
chr1	4668443	4669471
chr1	4669784	4672957
chr1	4674152	4676170
chr1	4677027	4679812
chr1	4680432	4682196
chr1	4683171	4685640
chr1	4688156	4688966
chr1	4690409	4692841
chr1	4693289	4694410
chr1	4694372	4696023
chr1	4702725	4704657
chr1	4709824	4712550
chr1	4713674	4715407
chr1	4715394	4718235
chr1	4718673	4719354
chr1	4720243	4721342
chr1	4721695	4724510
chr1	4724608	4726499
chr1	4727438	4730425
chr1	4731056	4733707
chr1	4734036	4735389
chr1	4735547	4737808
chr1	4739873	4741038
chr1	4743205	4746956
chr1	4747265	4748642
chr1	4748873	4751212
chr1	4751581	4752844
chr1	4753145	4755580
chr1	4755784	4757991
chr1	4758188	4759754
chr1	4761012	4762666
chr1	4762703	4766749
chr1	4773576	4774867
chr1	4776463	4779400
chr1	4779523	4782542
chr1	4788463	4794654
chr1	4794756	4796597
chr1	4797358	4800283
chr1	4800169	4801850
chr1	4802720	4805375
chr1	4805306	4807517
chr1	4810488	4814543
chr1	4815683	4815988
chr1	4817144	4818020
chr1	4818548	4820150
chr1	4822528	4824414
chr1	4827961	4829587
chr1	4830297	4831915
chr1	4833518	4835089
chr1	4835724	4837616
chr1	4837927	4839633
chr1	4839853	4840751
chr1	4840697	4841848
chr1	4843234	4845847
chr1	4847162	4849207
chr1	4850274	4852096
chr1	4852802	4854307
chr1	4854384	4855200
chr1	4855533	4856930
chr1	4856778	4857964
chr1	4858642	4859601
chr1	4860515	4860649
chr1	4861266	4864094
chr1	4864902	4868000
chr1	4868452	4871488
chr1	4872856	4874907
chr1	4874875	4877248
chr1	4877627	4879149
chr1	4880051	4881964
chr1	4882376	4884791
chr1	4885044	4886793
chr1	4886768	4887933
chr1	4888214	4889661
chr1	4890118	4892251
chr1	4897346	4898961
chr1	4899145	4899979
chr1	4907953	4911168
chr1	4911093	4913152
chr1	4915576	4918138
chr1	4918010	4921596
chr1	4924277	4926794
chr1	4927011	4928690
chr1	4929123	4930904
chr1	4931566	4933515
chr1	4934120	4936100
chr1	4938824	4940903
chr1	4946218	4947576
chr1	4947819	4948400
chr1	4948748	4952927
chr1	4954080	4955702
chr1	4956257	4958076
chr1	4958514	4959325
chr1	4960375	4961780
chr1	4961886	4964428
chr1	4968142	4970311
chr1	4970858	4973726
chr1	4974067	4975705
chr1	4978794	4978907
chr1	4979028	4980324
chr1	4980672	4983284
chr1	4983535	4987375
chr1	4989562	4992732
chr1	4998816	5000643
chr1	5001011	5003370
chr1	5008244	5014533
chr1	5014753	5016604
chr1	5019955	5021537
chr1	5023656	5025955
chr1	5026364	5026585
chr1	5027662	5031779
chr1	5031950	5036477
chr1	5037612	5040528
chr1	5040861	5041733
chr1	5042323	5044294
chr1	5045781	5046800
chr1	5047803	5048612
chr1	5049526	5050983
chr1	5051760	5055252
chr1	5058680	5061136
chr1	5061866	5065178
chr1	5066636	5068645
chr1	5073105	5074779
chr1	5075213	5077791
chr1	5079407	5082520
chr1	5083742	5084342
chr1	5084352	5085213
chr1	5086626	5088846
chr1	5090990	5094152
chr1	5093961	5098032
chr1	5099572	5102558
chr1	5102424	5104695
chr1	5105018	5106954
chr1	5107421	5111670
chr1	5111955	5115497
chr1	5116696	5123259
chr1	5124742	5126151
chr1	5128375	5129523
chr1	5132535	5133716
chr1	5137014	5137957
chr1	5138334	5139432
chr1	5139712	5143689
chr1	5149226	5151354
chr1	5152263	5153084
chr1	5154537	5155564
chr1	5157336	5158269
chr1	5159199	5160083
chr1	5161949	5164917
chr1	5165628	5166745
chr1	5167031	5168264
chr1	5168596	5170066
chr1	5171207	5171742
chr1	5172081	5172923
chr1	5173097	5176223
chr1	5177529	5180049
chr1	5179887	5181389
chr1	5181857	5181964
chr1	5182256	5183243
chr1	5183607	5186974
chr1	5187626	5189673
chr1	5193426	5194203
chr1	5199018	5202175
chr1	5202648	5204193
chr1	5204625	5205912
chr1	5206002	5209915
chr1	5210206	5212349
chr1	5212615	5214858
chr1	5215475	5217545
chr1	5217719	5220113
chr1	5220641	5222973
chr1	5224385	5226702
chr1	5227053	5228202
chr1	5228300	5231184
chr1	5231348	5236573
chr1	5238065	5240051
chr1	5240029	5241538
chr1	5242198	5243227
chr1	5243450	5248604
chr1	5248664	5249474
chr1	5249760	5250573
chr1	5250650	5252121
chr1	5252315	5256753
chr1	5257046	5264942
chr1	5265726	5268602
chr1	5269019	5272058
chr1	5272256	5274074
chr1	5274346	5275602
chr1	5275677	5277689
chr1	5278260	5279877
chr1	5283538	5284673
chr1	5287047	5288577
chr1	5290745	5292535
chr1	5292756	5293265
chr1	5294629	5295797
chr1	5295773	5296902
chr1	5298324	5300927
chr1	5300742	5301412
chr1	5301613	5303390
chr1	5304317	5306012
chr1	5306061	5309514
chr1	5310001	5314094
chr1	5315507	5317863
chr1	5318011	5320594
chr1	5320615	5323895
chr1	5326290	5328874
chr1	5329111	5331711
chr1	5331858	5338326
chr1	5339961	5341931
chr1	5342587	5343705
chr1	5344478	5346166
chr1	5352655	5354314
chr1	5362009	5365549
chr1	5365665	5366497
chr1	5367297	5368670
chr1	5368923	5370344
chr1	5370677	5371859
chr1	5373504	5374575
chr1	5376793	5378027
chr1	5378886	5380139
chr1	5381170	5385254
chr1	5389952	5391490
chr1	5393407	5394639
chr1	5398990	5402733
chr1	5402569	5403818
chr1	5404358	5405686
chr1	5406025	5407486
chr1	5407401	5409987
chr1	5410908	5414919
chr1	5414817	5421033
chr1	5424242	5424576
chr1	5425714	5426322
chr1	5426892	5428280
chr1	5428520	5429561
chr1	5430183	5436412
chr1	5438253	5440087
chr1	5441082	5443684
chr1	5444418	5446564
chr1	5446462	5447859
chr1	5448149	5448529
chr1	5448726	5450177
chr1	5451432	5452374
chr1	5453245	5454088
chr1	5454785	5457022
chr1	5457084	5458429
chr1	5458535	5460333
chr1	5460477	5461281
chr1	5461317	5464223
chr1	5464356	5464697
chr1	5465336	5469125
chr1	5469389	5471149
chr1	5471400	5473014
chr1	5473565	5478259
chr1	5478754	5482180
chr1	5481665	5485082
chr1	5486319	5488868
chr1	5489298	5491363
chr1	5491304	5493772
chr1	5494533	5495359
chr1	5495373	5497723
chr1	5498165	5501358
chr1	5501396	5501959
chr1	5501505	5501959
chr1	5502206	5504535
chr1	5504735	5506611
chr1	5508507	5511735
chr1	5511873	5513896
chr1	5514317	5516027
chr1	5516259	5517822
chr1	5518373	5520891
chr1	5522639	5524983
chr1	5525491	5528212
chr1	5532415	5534877
chr1	5535973	5538269
chr1	5538732	5539821
chr1	5540427	5542902
chr1	5543152	5546103
chr1	5546128	5547552
chr1	5548653	5550553
chr1	5551041	5552097
chr1	5553467	5554324
chr1	5555007	5556841
chr1	5556989	5559520
chr1	5559579	5562113
chr1	5563087	5568368
chr1	5568482	5570487
chr1	5570753	5573538
chr1	5574310	5577622
chr1	5578431	5580693
chr1	5580855	5582143
chr1	5582387	5587391
chr1	5587790	5590651
chr1	5590951	5593007
chr1	5593301	5595179
chr1	5596694	5598447
chr1	5598453	5601367
chr1	5602873	5604663
chr1	5605159	5607473
chr1	5608807	5611426
chr1	5612150	5613867
chr1	5614619	5615510
chr1	5615815	5617672
chr1	5617811	5619334
chr1	5619582	5622663
chr1	5622786	5625643
chr1	5625699	5628656
chr1	5629655	5630995
chr1	5639032	5640173
chr1	5644572	5645443
chr1	5647549	5647813
chr1	5648760	5651167
chr1	5651370	5652883
chr1	5659415	5665449
chr1	5668384	5670708
chr1	5670577	5673600
chr1	5673795	5675131
chr1	5675704	5678852
chr1	5679819	5681188
chr1	5682118	5684867
chr1	5686603	5687715
chr1	5687943	5691198
chr1	5692024	5696458
chr1	5697324	5699769
chr1	5702753	5705838
chr1	5705969	5709533
chr1	5709725	5711902
chr1	5712088	5713752
chr1	5714219	5722614
chr1	5723088	5726478
chr1	5726368	5727312
chr1	5727690	5729080
chr1	5729097	5731870
chr1	5734234	5737307
chr1	5737878	5739377
chr1	5739299	5744214
chr1	5744553	5745209
chr1	5745523	5755263
chr1	5755588	5756895
chr1	5756835	5758464
chr1	5758855	5760501
chr1	5760772	5762619
chr1	5762694	5764073
chr1	5764807	5765651
chr1	5767300	5770602
chr1	5767300	5770602
chr1	5770732	5773251
chr1	5773592	5776308
chr1	5776177	5778484
chr1	5779021	5782433
chr1	5782455	5783840
chr1	5785003	5785927
chr1	5786560	5787112
chr1	5787330	5789249
chr1	5789987	5791534
chr1	5791983	5793491
chr1	5796009	5796559
chr1	5799888	5800845
chr1	5800767	5805799
chr1	5807311	5811488
chr1	5812728	5816662
chr1	5817567	5819352
chr1	5820206	5822013
chr1	5822368	5824455
chr1	5824848	5828233
chr1	5829080	5831343
chr1	5832097	5835456
chr1	5837590	5840332
chr1	5840269	5841606
chr1	5842216	5844283
chr1	5844676	5845661
chr1	5845660	5850934
chr1	5851953	5853955
chr1	5854148	5856697
chr1	5856573	5858550
chr1	5860119	5862682
chr1	5863431	5864009
chr1	5865707	5867495
chr1	5867635	5869356
chr1	5869846	5870840
chr1	5872145	5873086
chr1	5875350	5876545
chr1	5878400	5880041
chr1	5880130	5884756
chr1	5885083	5890470
chr1	5891324	5895075
chr1	5895351	5895710
chr1	5896416	5898717
chr1	5901169	5903439
chr1	5904058	5908898
chr1	5909249	5911693
chr1	5912053	5915313
chr1	5915644	5916212
chr1	5916871	5920089
chr1	5920774	5921415
chr1	5922630	5926400
chr1	5926994	5927784
chr1	5928014	5928667
chr1	5929909	5931831
chr1	5933870	5938761
chr1	5940423	5941210
chr1	5941784	5944463
chr1	5946764	5951473
chr1	5951542	5955037
chr1	5955488	5957212
chr1	5958628	5959651
chr1	5960481	5962481
chr1	5968534	5969995
chr1	5977411	5981480
chr1	5982267	5984013
chr1	5983984	5987784
chr1	5988280	5996785
chr1	5997180	5998475
chr1	5998814	6002716
chr1	6002912	6006405
chr1	6006461	6008266
chr1	6008589	6009420
chr1	6009570	6013742
chr1	6018757	6023503
chr1	6023504	6024309
chr1	6024636	6027385
chr1	6027631	6028506
chr1	6029277	6032754
chr1	6033109	6033908
chr1	6034362	6037289
chr1	6037464	6038692
chr1	6039303	6049556
chr1	6050193	6052568
chr1	6052936	6056664
chr1	6056895	6058357
chr1	6059441	6060667
chr1	6062216	6063291
chr1	6064525	6066720
chr1	6067394	6069098
chr1	6069477	6072012
chr1	6072253	6074484
chr1	6076077	6082337
chr1	6082755	6088340
chr1	6089517	6090323
chr1	6090560	6092027
chr1	6093208	6098383
chr1	6099089	6100315
chr1	6100961	6101983
chr1	6100964	6105265
chr1	6106656	6110120
chr1	6110107	6116617
chr1	6120741	6122822
chr1	6123701	6125269
chr1	6125356	6127404
chr1	6128823	6129508
chr1	6130025	6131627
chr1	6131537	6135345
chr1	6135803	6138432
chr1	6142564	6146521
chr1	6145926	6148940
chr1	6149301	6150038
chr1	6149939	6152222
chr1	6152409	6153982
chr1	6154268	6155752
chr1	6157368	6158130
chr1	6159126	6161615
chr1	6161872	6165382
chr1	6166220	6168839
chr1	6169341	6173222
chr1	6177617	6179289
chr1	6180896	6183806
chr1	6184904	6187472
chr1	6187507	6191708
chr1	6192071	6194093
chr1	6194543	6196229
chr1	6199898	6201484
chr1	6202249	6203918
chr1	6204343	6206988
chr1	6206871	6209500
chr1	6209771	6211588
chr1	6211873	6213444
chr1	6213725	6218340
chr1	6222201	6224151
chr1	6224501	6227822
chr1	6227217	6230188
chr1	6235895	6238799
chr1	6238844	6241436
chr1	6244298	6247812
chr1	6248793	6254039
chr1	6254229	6255690
chr1	6255830	6257900
chr1	6257851	6261457
chr1	6265416	6266937
chr1	6266609	6268828
chr1	6269670	6269807
chr1	6274286	6275594
chr1	6276788	6278150
chr1	6278848	6282103
chr1	6282252	6283293
chr1	6283412	6293871
chr1	6294333	6295364
chr1	6297364	6298328
chr1	6299687	6301086
chr1	6301200	6303956
chr1	6304360	6305689
chr1	6305966	6308013
chr1	6309041	6311326
chr1	6311483	6313931
chr1	6315651	6316738
chr1	6316695	6319427
chr1	6319650	6324222
chr1	6325642	6330098
chr1	6331398	6333743
chr1	6336528	6342460
chr1	6343330	6345689
chr1	6345974	6347910
chr1	6348107	6351975
chr1	6352470	6356113
chr1	6356131	6360192
chr1	6361629	6363007
chr1	6363172	6366235
chr1	6366397	6366753
chr1	6366520	6368849
chr1	6369347	6373025
chr1	6373295	6374090
chr1	6374932	6376316
chr1	6376783	6377256
chr1	6377321	6378580
chr1	6381503	6384340
chr1	6385449	6388080
chr1	6389411	6391267
chr1	6395864	6398239
chr1	6398580	6399942
chr1	6400404	6402791
chr1	6405645	6409297
chr1	6409978	6414451
chr1	6414725	6416459
chr1	6416357	6418690
chr1	6418858	6420557
chr1	6421117	6425880
chr1	6426898	6430696
chr1	6431938	6433464
chr1	6433574	6436922
chr1	6437477	6444076
chr1	6450594	6453114
chr1	6457821	6459751
chr1	6460598	6462224
chr1	6463922	6465476
chr1	6466761	6469984
chr1	6471150	6471824
chr1	6473370	6474048
chr1	6474802	6475904
chr1	6476258	6477235
chr1	6478851	6480043
chr1	6481113	6483596
chr1	6485596	6487030
chr1	6489309	6494218
chr1	6496098	6496396
chr1	6500848	6504413
chr1	6504806	6506424
chr1	6509492	6511227
chr1	6515429	6519282
chr1	6519309	6519485
chr1	6520748	6523368
chr1	6522764	6525962
chr1	6528984	6532614
chr1	6532559	6538145
chr1	6542872	6543247
chr1	6543852	6545592
chr1	6546399	6551887
chr1	6552752	6553940
chr1	6554568	6555377
chr1	6557254	6558045
chr1	6558678	6560489
chr1	6560792	6562786
chr1	6565494	6567525
chr1	6568073	6568597
chr1	6568853	6570939
chr1	6571184	6572937
chr1	6576895	6577413
chr1	6577833	6579178
chr1	6582066	6583601
chr1	6584241	6586517
chr1	6584454	6584705
chr1	6588542	6589338
chr1	6590245	6592816
chr1	6594930	6601355
chr1	6602126	6605908
chr1	6606237	6607943
chr1	6608115	6609369
chr1	6609325	6610613
chr1	6610721	6612516
chr1	6612749	6613972
chr1	6614162	6615214
chr1	6616643	6618986
chr1	6622094	6623620
chr1	6623876	6624977
chr1	6625020	6625856
chr1	6626822	6627530
chr1	6628068	6633087
chr1	6644189	6649375
chr1	6649243	6650420
chr1	6650529	6653078
chr1	6657260	6659569
chr1	6662501	6666028
chr1	6666249	6668963
chr1	6671137	6672653
chr1	6676234	6677673
chr1	6679281	6680252
chr1	6680563	6683533
chr1	6684751	6687116
chr1	6688522	6690414
chr1	6690456	6692477
chr1	6692764	6694934
chr1	6698058	6698824
chr1	6700772	6703368
chr1	6708557	6709175
chr1	6709773	6710670
chr1	6709778	6711788
chr1	6710961	6711787
chr1	6712038	6714252
chr1	6714492	6716439
chr1	6719448	6720654
chr1	6724573	6728040
chr1	6728984	6730931
chr1	6731434	6734882
chr1	6738484	6739734
chr1	6741296	6742534
chr1	6744353	6746408
chr1	6746778	6751507
chr1	6751673	6753999
chr1	6754786	6755684
chr1	6756284	6757377
chr1	6759965	6762778
chr1	6763915	6764971
chr1	6765667	6767341
chr1	6767451	6767983
[truncated: 29,110 more rows]

## Sheet: Chr1
chr	start	end	chr.1	start.1	end.1
chr1	6194543	6196229	chr1	6199898	6201484
chr1	6584241	6586517	chr3	20572024	20573682
chr1	10268469	10273788	chr1	10277890	10283198
chr1	20723302	20725668	chr3	4382198	4384436
chr1	27613856	27618897	chr1	27620122	27625092
chr1	136124	138162	chr5	1960681	1963040
chr1	642752	644903	chr2	18451426	18452875
chr1	2410056	2412677	chr5	1666471	1668352
chr1	2465770	2467022	chr1	5614619	5615510
chr1	2846949	2847800	chr1	20414316	20415287
chr1	2972842	2976750	chr1	21089844	21092660
chr1	5824848	5828233	chr1	29541011	29544777
chr1	7001201	7004418	chr1	28524493	28526776
chr1	8836835	8839549	chr5	23447407	23449679
chr1	9492964	9494069	chr1	9498151	9499425
chr1	10437657	10440786	chr1	10441053	10445657
chr1	10584160	10586635	chr2	14568811	14570969
chr1	14027292	14030500	chr4	5410296	5413453
chr1	17457122	17464386	chr1	17466751	17473294
chr1	18658647	18661974	chr3	6961736	6965108
chr1	18807672	18809004	chr3	7160677	7162206
chr1	20199418	20201729	chr3	20620443	20622470
chr1	20254938	20256557	chr3	22016385	22018100
chr1	20840195	20845182	chr3	22727040	22731954
chr1	20879466	20895393	chr1	26488522	26501281
chr1	20994931	21000887	chr1	21001574	21007809
chr1	26762339	26764623	chr5	22936543	22939036
chr1	30175785	30180681	chr1	7122018	7126559
chr1	6543852	6545592	chr1	28095815	28098185
chr1	6731434	6734882	chr1	28229157	28232831
chr1	7061665	7065178	chr1	28571130	28575036
chr1	7164190	7168021	chr1	28651154	28654580
chr1	7217128	7220784	chr1	28655390	28658711
chr1	7297239	7301415	chr1	28722702	28727006
chr1	7375869	7378147	chr1	28772600	28774901
chr1	7413050	7419643	chr1	28847951	28854499
chr1	7497141	7499579	chr1	28940147	28942623
chr1	7573922	7578956	chr1	29051505	29056339
chr1	7626283	7628262	chr1	29096020	29098450
chr1	7712898	7714443	chr3	14309314	14311638
chr1	7759164	7760556	chr1	29277166	29278518
chr1	8089501	8094173	chr1	26912726	26917712
chr1	8405214	8406266	chr1	8406686	8408525
chr1	8962125	8964564	chr1	25775741	25777874
chr1	9315383	9316729	chr1	26189836	26191323
chr1	9321650	9322965	chr1	24839165	24840612
chr1	9515135	9516940	chr1	25262159	25263789
chr1	10147693	10149686	chr4	8376400	8378335
chr1	10223266	10224727	chr2	14426203	14427383
chr1	10252294	10254690	chr2	14462059	14464868
chr1	10638911	10640782	chr2	7872251	7873912
chr1	11084859	11088563	chr2	14756711	14760706
chr1	11104301	11107763	chr2	14775063	14778870
chr1	17965871	17969354	chr3	6154363	6157552
chr1	17969395	17970282	chr3	6167640	6168948
chr1	18391338	18393947	chr3	6681196	6683892
chr1	18623698	18626395	chr3	6898181	6901255
chr1	18649747	18657376	chr3	6948774	6956966
chr1	18704805	18706478	chr3	7002817	7004450
chr1	19064768	19066704	chr2	15053623	15057426
chr1	19119635	19121938	chr3	7409442	7412225
chr1	19141973	19144294	chr3	7432299	7434665
chr1	19506435	19508934	chr4	14029009	14031040
chr1	19508983	19511539	chr3	5408797	5411143
chr1	19570058	19572204	chr3	5374248	5376275
chr1	19583940	19587050	chr3	5330322	5333745
chr1	19642490	19645134	chr3	5290847	5293090
chr1	20103953	20106015	chr3	4764149	4766586
chr1	20202118	20204177	chr3	4661143	4663074
chr1	20210873	20213942	chr3	4650757	4653914
chr1	20221060	20225948	chr3	4636254	4640981
chr1	20246037	20250310	chr3	4595876	4600469
chr1	20275534	20277957	chr3	4049515	4051775
chr1	20434639	20436008	chr5	11380001	11381562
chr1	20602819	20603924	chr1	20604916	20606405
chr1	20715563	20719196	chr3	4389256	4392801
chr1	20831052	20834519	chr3	4314529	4318351
chr1	20927643	20930017	chr3	4184569	4187453
chr1	20984389	20986951	chr3	4091570	4093921
chr1	22349892	22351668	chr1	22354753	22356761
chr1	22605009	22606216	chr1	3768724	3769706
chr1	22919534	22924024	chr2	9152006	9156878
chr1	23404821	23408052	chr1	4334615	4337844
chr1	23471849	23473639	chr3	299987	302038
chr1	23482193	23486220	chr5	16468434	16472810
chr1	23599413	23602902	chr5	16529455	16532879
chr1	23667616	23669080	chr5	16538081	16540130
chr1	24054143	24056414	chr2	8418164	8419806
chr1	24418107	24421292	chr4	17486647	17489294
chr1	24595774	24598518	chr5	14866057	14868741
chr1	25365756	25368526	chr1	25359659	25362395
chr1	25982330	25986313	chr1	9100153	9103603
chr1	26620923	26621659	chr1	8262984	8263587
chr1	27590810	27595142	chr1	6169341	6173222
chr1	27691893	27697211	chr1	6248793	6254039
chr1	28778890	28780483	chr1	28776846	28778467
chr1	29716350	29724621	chr1	5714219	5722614
chr1	29903420	29909437	chr1	5587790	5590651
chr1	30180954	30183507	chr1	5318011	5320594
chr1	30358115	30359606	chr2	13640668	13641953
chr1	88898	89745	chr4	4798044	4799795
chr1	141971	143183	chr4	447052	448511
chr1	156801	158655	chr4	466391	468294
chr1	712473	726891	chr4	1159667	1174321
chr1	826569	830383	chr4	1324108	1327520
chr1	852366	854032	chr4	1329952	1331139
chr1	1018570	1022108	chr5	17734738	17737859
chr1	1040383	1042892	chr5	17719659	17721580
chr1	1075543	1080630	chr5	17676816	17681100
chr1	1211049	1214662	chr2	14158705	14162527
chr1	1221433	1224366	chr2	14133929	14137154
chr1	1463202	1465622	chr4	11105318	11108053
chr1	1487378	1490947	chr2	13774588	13778026
chr1	1510404	1511683	chr2	13746611	13747791
chr1	1718555	1720303	chr2	13486317	13487445
chr1	1726608	1728404	chr2	13481793	13483124
chr1	1741204	1742619	chr2	13476093	13477547
chr1	2229757	2232897	chr2	12689549	12693024
chr1	2305378	2309544	chr2	12489627	12493285
chr1	2331170	2333738	chr2	12424303	12426674
chr1	2349097	2351692	chr2	12405596	12408235
chr1	2442622	2443632	chr2	12186569	12188142
chr1	2590944	2606892	chr2	11581223	11594346
chr1	2779963	2788447	chr1	20371649	20379745
chr1	3031203	3033582	chr1	21241673	21244047
chr1	3104588	3106290	chr1	21342721	21344804
chr1	3325824	3327614	chr1	21859595	21861076
chr1	3453228	3460620	chr3	21449298	21455961
chr1	3484580	3486965	chr1	22198403	22200678
chr1	3515365	3517888	chr1	22314170	22316970
chr1	3665087	3667139	chr1	22445310	22447214
chr1	4162832	4165852	chr1	23216218	23217916
chr1	4368760	4371293	chr3	9867845	9870640
chr1	4753145	4755580	chr2	1041388	1043667
chr1	4776463	4779400	chr2	1014350	1017148
chr1	4946218	4947576	chr2	673305	674740
chr1	4970858	4973726	chr2	560864	563233
chr1	5027662	5031779	chr1	5023656	5025955
chr1	5040861	5041733	chr4	5797659	5800330
chr1	5051760	5055252	chr2	416911	420588
chr1	5171207	5171742	chr2	151057	151729
chr1	5173097	5176223	chr2	139331	142560
chr1	5344478	5346166	chr1	30200693	30202200
chr1	5414817	5421033	chr1	30260903	30267038
chr1	5543152	5546103	chr1	29972108	29975281
chr1	5580855	5582143	chr1	29908013	29909988
chr1	5639032	5640173	chr1	29779721	29780773
chr1	5682118	5684867	chr2	7045538	7048326
chr1	5758855	5760501	chr1	29658116	29659976
chr1	5909249	5911693	chr5	20530206	20532856
chr1	5941784	5944463	chr1	27261194	27263669
chr1	5977411	5981480	chr1	27308515	27312754
chr1	5988280	5996785	chr1	21846902	21853384
chr1	6024636	6027385	chr1	27380294	27382924
chr1	6027631	6028506	chr1	27383365	27384524
chr1	6152409	6153982	chr1	27540228	27541944
chr1	6206871	6209500	chr1	27714948	27717281
chr1	6369347	6373025	chr1	27842171	27845776
chr1	6426898	6430696	chr1	27943462	27947109
chr1	6457821	6459751	chr1	27976502	27980404
chr1	6463922	6465476	chr1	27982509	27984280
chr1	6515429	6519282	chr1	28070295	28074148
chr1	6799981	6802685	chr1	28281389	28284045
chr1	6814793	6816876	chr1	28305297	28307503
chr1	6824322	6825459	chr1	28327886	28329764
chr1	6872794	6873255	chr1	28382896	28383768
chr1	7007756	7009333	chr1	28532097	28533567
chr1	7115241	7118161	chr1	28613207	28616739
chr1	7238800	7239669	chr1	28668848	28669646
chr1	7292568	7294746	chr1	28720328	28722521
chr1	7645700	7648841	chr1	29126650	29129612
chr1	7678208	7679697	chr1	29165210	29167773
chr1	7704255	7706140	chr1	29185899	29187825
chr1	7734739	7738661	chr1	29220538	29224220
chr1	7823149	7823971	chr1	29338693	29339755
chr1	7865481	7866139	chr1	29418620	29418994
chr1	8098767	8101351	chr1	26892100	26894802
chr1	8147264	8149813	chr1	26796966	26800322
chr1	8196447	8198331	chr1	26731813	26733875
chr1	8212556	8215807	chr1	26687798	26691277
chr1	8219869	8224469	chr1	26668865	26673166
chr1	8402046	8404301	chr1	26512681	26515188
chr1	8420265	8422985	chr1	26485306	26487435
chr1	8614365	8620420	chr1	9520911	9526928
chr1	8759533	8763355	chr1	25510941	25514500
chr1	8798483	8806360	chr1	8818867	8820736
chr1	8845231	8846493	chr1	25524718	25526150
chr1	8933716	8935460	chr1	25709114	25710907
chr1	9095900	9099754	chr1	25947265	25949262
chr1	9210089	9211560	chr1	26097787	26099388
chr1	9614551	9616357	chr5	17169283	17171704
chr1	10503278	10506117	chr2	14543997	14546879
chr1	10804450	10806319	chr2	14649767	14651627
chr1	10868303	10871297	chr2	14693756	14696378
chr1	10994321	10996134	chr3	21986541	21988326
chr1	11198353	11200141	chr2	14982835	14984182
chr1	11249600	11253915	chr2	14960940	14965497
chr1	11546338	11547994	chr4	7946155	7948376
chr1	11605857	11607768	chr2	14921492	14922845
chr1	11846247	11856765	chr3	6567157	6575282
chr1	12150690	12152394	chr4	6322457	6324664
chr1	12203945	12208698	chr4	6295608	6299836
chr1	12355568	12358031	chr4	6221664	6224134
chr1	12637054	12638550	chr3	20978937	20980632
chr1	12646696	12652646	chr4	6083713	6088134
chr1	13640508	13643126	chr4	10186131	10188909
chr1	17918391	17920985	chr3	6106028	6108675
chr1	18061521	18065031	chr3	6296850	6300673
chr1	18176772	18178298	chr3	6323162	6324579
chr1	18283032	18284202	chr3	6509540	6510625
chr1	18367593	18375381	chr3	6625421	6632033
chr1	18470075	18473823	chr3	6797485	6801740
chr1	18569735	18578702	chr3	6855837	6863526
chr1	18751456	18753669	chr3	7079617	7081921
chr1	18839107	18844559	chr3	7168132	7173617
chr1	18939277	18941704	chr3	7256656	7259854
chr1	18953458	18954892	chr3	7284963	7286260
chr1	19154323	19155947	chr3	7445757	7447351
chr1	19158752	19161552	chr3	7454269	7457379
chr1	19407364	19408254	chr3	5535196	5536063
chr1	19454836	19455668	chr3	5468509	5469481
chr1	19460570	19463445	chr3	5460793	5463760
chr1	19670489	19670967	chr4	8383764	8385079
chr1	19711237	19713230	chr3	5214084	5216261
chr1	19783352	19786902	chr3	5169095	5172837
chr1	19813804	19819564	chr3	5126597	5132306
chr1	19849788	19851725	chr3	5061681	5064115
chr1	19871299	19873490	chr3	5035896	5038007
chr1	19996315	20000265	chr3	4904270	4907993
chr1	20061701	20065713	chr3	4782757	4787236
chr1	20098522	20100889	chr3	4771902	4775119
chr1	20135112	20136970	chr3	4737146	4739141
chr1	20572405	20574348	chr3	4504270	4506311
chr1	20630065	20632973	chr3	4429298	4432159
chr1	20791675	20793564	chr3	22180025	22181776
chr1	20804592	20807940	chr3	4331531	4335073
chr1	20918717	20922232	chr3	4191351	4195112
chr1	21414170	21417946	chr1	21408623	21412283
chr1	22865004	22866615	chr1	3912902	3914407
chr1	23821516	23824359	chr5	16646330	16648968
chr1	23863066	23866045	chr5	16684914	16687145
chr1	24431430	24432953	chr5	14604367	14605194
chr1	24841123	24842411	chr1	26235284	26237571
chr1	24933856	24936322	chr5	15223116	15225107
chr1	24942188	24944497	chr5	15256276	15258755
chr1	25457179	25462792	chr3	2062206	2067416
chr1	25491014	25493053	chr4	18031279	18033741
chr1	25585776	25587658	chr1	25592467	25593595
chr1	26465893	26468706	chr1	8435657	8438745
chr1	26863587	26870015	chr1	26874064	26878340
chr1	27303366	27304850	chr2	3779992	3780691
chr1	27349467	27353742	chr1	5998814	6002716
chr1	27484513	27488201	chr1	6106656	6110120
chr1	27886426	27891431	chr1	6409978	6414451
chr1	28202053	28204279	chr1	6692764	6694934
chr1	28546382	28547611	chr1	7032290	7033208
chr1	29585677	29588302	chr1	29593756	29596270
chr1	30258076	30260679	chr1	5407401	5409987
chr1	148120	149806	chr1	154492	156011
chr1	195780	198684	chr4	550349	553016
chr1	621461	622469	chr4	1042338	1043206
chr1	753307	754198	chr4	1229111	1229945
chr1	782948	784240	chr4	1268713	1270525
chr1	807361	810868	chr4	1274465	1278718
chr1	873184	874935	chr1	1009542	1011056
chr1	900887	903003	chr4	1511839	1514030
chr1	944572	947483	chr5	17835849	17839254
chr1	1125518	1128168	chr5	17557166	17559354
chr1	1167457	1168878	chr5	17451669	17453124
chr1	1226575	1230827	chr2	14126217	14131153
chr1	1231578	1234032	chr2	14122890	14125137
chr1	1413644	1416144	chr2	13962318	13965472
chr1	1457063	1458744	chr2	13827436	13829317
chr1	1482548	1484056	chr2	13788517	13790073
chr1	1491111	1494248	chr2	13771296	13774502
chr1	2111363	2114601	chr2	12976146	12978868
chr1	2168564	2169851	chr1	27928171	27929497
chr1	2197908	2199748	chr2	12814410	12816088
chr1	2260389	2262865	chr2	12651923	12654336
chr1	2404037	2405943	chr2	12302963	12304799
chr1	2588857	2590301	chr2	11856768	11858288
chr1	2649537	2657120	chr2	11629777	11636795
chr1	3349219	3351180	chr1	21884043	21886051
chr1	3395558	3396849	chr1	3397081	3398358
chr1	3416680	3419639	chr1	21919745	21922923
chr1	3428478	3430633	chr1	22020519	22022484
chr1	3524018	3526346	chr1	22327912	22330276
chr1	3611747	3614613	chr1	22334662	22336908
chr1	3800738	3804185	chr2	16356148	16359813
chr1	3945737	3946613	chr1	22893101	22893976
chr1	4016784	4020983	chr1	23009911	23013529
chr1	4034587	4038758	chr1	23036039	23039609
chr1	4187165	4188056	chr1	23263671	23264349
chr1	4198413	4200802	chr5	409811	411557
chr1	4220100	4221774	chr1	4197396	4198310
chr1	4355926	4358328	chr1	23427409	23429603
chr1	4379707	4381612	chr3	9848628	9850472
chr1	4440544	4443684	chr3	9666616	9669162
chr1	4474720	4477941	chr3	9559682	9563070
chr1	4484584	4488577	chr4	15278281	15281739
chr1	4927011	4928690	chr2	773684	775371
chr1	4929123	4930904	chr2	769344	771248
chr1	4998816	5000643	chr2	498025	499559
chr1	5037612	5040528	chr2	451871	454885
chr1	5290745	5292535	chr1	30151003	30152190
chr1	5406025	5407486	chr5	23582495	23585148
chr1	5478754	5482180	chr1	30370572	30372670
chr1	5494533	5495359	chr1	30397128	30398210
chr1	5498165	5501358	chr1	30400734	30403676
chr1	5555007	5556841	chr1	29946237	29948774
chr1	5578431	5580693	chr1	29912251	29914615
chr1	5622786	5625643	chr1	29796081	29798783
chr1	5702753	5705838	chr1	29730767	29733611
chr1	5960481	5962481	chr1	27288900	27291042
chr1	6090560	6092027	chr1	27464572	27466256
chr1	6130025	6131627	chr1	27521944	27523332
chr1	6131537	6135345	chr1	27523454	27526718
chr1	6184904	6187472	chr1	27739168	27741207
chr1	6255830	6257900	chr1	27688123	27690307
chr1	6276788	6278150	chr1	27681408	27683130
chr1	6622094	6623620	chr1	28148575	28150444
chr1	6688522	6690414	chr1	28185504	28188075
chr1	6690456	6692477	chr1	28194115	28195933
chr1	6744353	6746408	chr1	28234349	28236741
chr1	6906899	6908741	chr1	28394779	28396596
chr1	7042429	7043363	chr1	28553987	28554768
chr1	7176775	7178820	chr1	7179452	7181499
chr1	7185658	7192794	chr1	7203302	7208998
chr1	7419678	7420903	chr1	28854414	28855750
chr1	7489151	7490737	chr1	28925798	28927339
chr1	7818361	7821344	chr1	29329735	29333146
chr1	8130716	8132208	chr1	26827146	26828674
chr1	8297291	8302651	chr1	26576486	26582431
chr1	8385251	8386426	chr1	26539574	26540762
chr1	8409963	8412041	chr1	26503961	26506613
chr1	8536045	8537387	chr1	26423874	26425356
chr1	8563558	8570505	chr1	26383244	26389916
chr1	8600465	8603801	chr1	8604069	8607484
chr1	8638520	8640825	chr1	25336423	25337662
chr1	9228235	9232240	chr5	21822486	21826451
chr1	9782996	9783998	chr2	14194150	14195647
chr1	9803641	9806896	chr2	14197646	14200560
chr1	10136230	10139208	chr2	14387421	14390230
chr1	10286293	10288103	chr1	10288197	10289621
chr1	10422331	10424327	chr2	14512707	14514516
chr1	11142714	11144633	chr1	30287763	30290298
chr1	11565518	11568531	chr2	14922962	14926591
chr1	11640581	11641871	chr2	14910410	14912048
chr1	11739304	11740361	chr2	14891102	14892218
chr1	11759459	11762607	chr2	14868989	14871940
chr1	11993298	11996712	chr1	11997683	12001308
chr1	12010901	12012524	chr1	12023275	12024783
chr1	12366854	12369178	chr4	6175176	6177293
chr1	13205381	13208252	chr4	6049517	6052335
chr1	14158527	14161938	chr1	29235803	29239445
chr1	17282825	17285670	chr5	17269507	17272164
chr1	17298031	17298817	chr5	17289100	17289776
chr1	17484365	17485470	chr4	15114250	15115633
chr1	17611963	17612548	chr1	17606558	17606818
chr1	17983704	17986116	chr3	6220626	6223073
chr1	18105808	18106422	chr3	6398670	6399337
chr1	18479025	18481475	chr3	6805631	6808593
chr1	18693684	18697659	chr3	6994894	6998171
chr1	18757148	18758433	chr3	7084806	7086805
chr1	19097797	19101080	chr3	7391438	7395041
chr1	19175642	19179967	chr3	7477987	7482070
chr1	19655839	19657734	chr3	5269849	5271922
chr1	19854615	19856937	chr3	5056068	5058248
chr1	19864770	19867389	chr3	5047400	5049877
chr1	19884027	19888369	chr3	5025238	5029710
chr1	20115069	20118485	chr1	20127634	20131050
chr1	20119723	20120458	chr1	20132288	20133017
chr1	20235712	20237065	chr3	4619038	4620262
chr1	20666222	20668726	chr3	4403500	4406091
chr1	20901346	20902800	chr3	4229971	4231286
chr1	21887752	21888792	chr1	3352159	3354856
chr1	22068033	22070588	chr1	22071292	22073147
chr1	22095360	22096577	chr1	3471456	3472672
chr1	22585838	22588969	chr1	3745774	3748521
chr1	23046893	23050193	chr1	4046246	4049060
chr1	23463069	23466451	chr2	3576465	3580525
chr1	23828526	23830002	chr4	6799935	6801932
chr1	24331428	24333934	chr4	11000771	11002996
chr1	24695640	24698914	chr5	14981638	14984606
chr1	25061731	25065446	chr5	15393754	15397279
chr1	25140815	25144043	chr5	15456595	15460767
chr1	25163642	25165056	chr5	15470961	15472815
chr1	25191021	25193237	chr5	6607371	6609626
chr1	26047372	26049348	chr1	25932998	25935030
chr1	27199733	27211161	chr4	13557974	13568296
chr1	27578696	27582521	chr1	6161872	6165382
chr1	27639091	27640529	chr1	6315651	6316738
chr1	28061159	28064625	chr1	6500848	6504413
chr1	28101968	28105112	chr5	25136751	25139946
chr1	28686181	28689121	chr1	7262043	7265438
chr1	28831003	28836586	chr1	28794144	28800369
chr1	29031468	29035882	chr1	7566232	7569902
chr1	30092924	30097165	chr1	5252315	5256753
chr1	30169456	30171101	chr3	5299110	5301745
chr1	345812	347592	chr4	38504	40189
chr1	474500	476511	chr4	871145	872913
chr1	553050	555994	chr4	913419	916476
chr1	607808	609465	chr4	979170	980670
chr1	618265	620480	chr4	1032413	1035037
chr1	626741	629819	chr4	1068974	1072215
chr1	707726	710041	chr4	1156453	1158653
chr1	877862	880158	chr4	1467727	1470080
chr1	1028106	1029119	chr5	17731005	17731905
chr1	1246728	1248775	chr2	14106410	14107720
chr1	1590073	1590753	chr2	13647852	13648785
chr1	1629446	1630863	chr2	13613928	13615692
chr1	1714950	1717276	chr2	13487568	13489679
chr1	1769014	1771115	chr3	19949562	19951290
chr1	1857767	1860730	chr2	13368292	13371057
chr1	2108593	2110986	chr2	12972877	12975497
chr1	2390655	2392453	chr2	12275319	12277245
chr1	2646189	2649379	chr2	11625417	11628189
chr1	2984881	2986130	chr1	21136944	21138087
chr1	3101671	3102925	chr1	21337209	21338756
chr1	3290311	3296198	chr1	21729913	21738652
chr1	3322802	3323548	chr1	21707379	21708118
chr1	3647894	3655590	chr1	22430847	22438877
chr1	3655777	3658608	chr1	22439123	22442217
chr1	4638514	4642104	chr3	9295309	9298746
chr1	4644521	4647007	chr3	9274335	9276685
chr1	4761012	4762666	chr2	1039205	1040118
chr1	4907953	4911168	chr2	804174	807208
chr1	4924277	4926794	chr2	781847	784646
chr1	4938824	4940903	chr2	683647	685309
chr1	5042323	5044294	chr2	427117	428839
chr1	5139712	5143689	chr2	268818	272610
chr1	5310001	5314094	chr1	28108474	28111534
chr1	5320615	5323895	chr1	30183541	30186586
chr1	5389952	5391490	chr1	30241607	30243071
chr1	5425714	5426322	chr1	30276481	30277059
chr1	5457084	5458429	chr1	30336138	30337565
chr1	5538732	5539821	chr1	29975863	29976773
chr1	5856573	5858550	chr1	29508959	29510895
chr1	6177617	6179289	chr1	27601632	27603317
chr1	6244298	6247812	chr1	27700050	27703440
chr1	6352470	6356113	chr1	27790875	27794914
chr1	7112611	7115362	chr1	28610265	28613263
chr1	7324588	7329385	chr1	28734234	28738917
chr1	7462834	7466164	chr1	28902428	28904311
chr1	7641580	7645078	chr1	29121489	29125191
chr1	7754321	7757383	chr1	13696042	13698639
chr1	8074231	8075037	chr1	26938525	26939106
chr1	8857726	8859909	chr1	25551922	25554258
chr1	9295736	9298541	chr1	26202031	26204442
chr1	10083500	10085030	chr1	10086600	10089772
chr1	10183797	10184324	chr2	14413758	14414765
chr1	11181711	11185344	chr1	11188293	11192317
chr1	11742054	11749788	chr2	14872320	14879739
chr1	12374433	12376179	chr1	12396420	12398369
chr1	12451451	12454142	chr1	12448567	12451287
chr1	12877107	12878719	chr1	12870738	12872194
chr1	12890423	12892874	chr3	17115629	17119451
chr1	13614890	13616233	chr1	29303897	29305382
chr1	17863837	17864386	chr3	6015184	6015850
chr1	17884645	17885614	chr3	6042947	6044504
chr1	18035967	18036510	chr3	6267049	6267643
chr1	18428906	18430319	chr3	6714392	6716099
chr1	18617593	18621739	chr3	6885606	6890064
chr1	18742135	18744725	chr3	7044943	7047390
chr1	19052023	19052582	chr3	7376635	7377186
chr1	19199419	19201642	chr1	19204512	19206586
chr1	19434509	19438971	chr3	5481325	5485094
chr1	19579886	19580686	chr3	5337547	5338467
chr1	19756824	19759623	chr3	5183739	5186929
chr1	20048586	20050115	chr3	4797845	4799504
chr1	20241226	20242615	chr3	4613506	4614848
chr1	20944141	20946718	chr1	20938899	20941813
chr1	21253817	21255931	chr1	3035443	3037560
chr1	21623726	21626200	chr1	3236995	3239554
chr1	23589043	23595821	chr5	16516634	16522392
chr1	23814010	23814839	chr4	12338871	12339747
chr1	23852748	23855566	chr4	13236448	13238487
chr1	24091271	24092566	chr5	12594467	12595952
chr1	24127561	24129458	chr2	4891642	4893345
chr1	24655210	24657683	chr5	14933336	14935841
chr1	24770575	24771371	chr5	14998854	14999619
chr1	25280451	25286611	chr1	8626315	8630971
chr1	25793207	25798257	chr1	9033218	9038577
chr1	26644582	26646173	chr1	26647220	26648734
chr1	26659132	26663010	chr1	8240174	8242129
chr1	29727123	29730431	chr1	5705969	5709533
chr1	29810134	29812526	chr1	5615815	5617672
chr1	29838653	29840137	chr1	29842771	29844638
chr1	30347426	30348436	chr3	5207577	5208359
chr1	480852	483292	chr4	844409	846787
chr1	967503	970130	chr5	17772941	17775686
chr1	985751	988146	chr5	17756264	17758288
chr1	1045598	1049297	chr5	17697686	17702005
chr1	1086495	1096146	chr5	17656894	17667451
chr1	1128188	1129551	chr5	17550233	17551581
chr1	1607357	1611703	chr2	13624792	13629146
chr1	1889408	1891158	chr2	13286721	13288176
chr1	1960058	1963011	chr2	13174321	13177223
chr1	3632234	3637141	chr1	22412246	22417244
chr1	3740765	3744675	chr1	22581466	22585212
chr1	4031574	4034078	chr1	23026776	23029339
chr1	4389751	4391151	chr3	9804253	9805715
chr1	4547454	4548875	chr3	9409290	9410567
chr1	4835724	4837616	chr1	4833518	4835089
chr1	5019955	5021537	chr2	465001	466724
chr1	5066636	5068645	chr2	385199	387344
chr1	5124742	5126151	chr2	296510	298101
chr1	5602873	5604663	chr1	29854038	29855821
chr1	5629655	5630995	chr1	29786495	29787802
chr1	5762694	5764073	chr1	29656577	29658065
chr1	5829080	5831343	chr1	29535285	29537417
chr1	6018757	6023503	chr1	27365896	27371733
chr1	7154410	7158218	chr1	28639577	28643086
chr1	7651646	7652288	chr1	29137626	29138212
chr1	7812387	7814264	chr1	29314841	29317067
chr1	7938251	7940592	chr1	27179790	27182430
chr1	7952996	7954418	chr1	27156335	27157706
chr1	8256986	8258688	chr1	26640565	26642149
chr1	8330055	8330938	chr1	10494707	10496170
chr1	8346827	8349786	chr1	26555846	26559284
chr1	9214174	9215552	chr5	16778055	16779274
chr1	9731260	9732719	chr1	25213852	25215174
chr1	11343980	11347767	chr1	11349840	11355486
chr1	11445490	11450189	chr2	14940845	14945357
chr1	11820908	11821710	chr2	14833848	14834624
chr1	11925426	11926908	chr1	29713531	29714969
chr1	12064509	12066376	chr4	6441673	6443435
chr1	12147276	12148249	chr4	6344331	6345537
chr1	12654940	12656486	chr3	5335078	5336476
chr1	12748571	12750383	chr4	5729192	5730850
chr1	18329696	18331869	chr3	6595344	6598848
chr1	18445111	18446659	chr3	6759016	6760939
chr1	18748537	18751338	chr3	7071193	7074641
chr1	18770937	18774686	chr3	7096348	7099767
chr1	18880320	18884225	chr3	7182035	7186567
chr1	19619745	19621534	chr3	5309886	5310988
chr1	20560284	20563171	chr3	4544364	4547513
chr1	22208332	22212171	chr1	3487584	3491277
chr1	22534717	22540850	chr1	3703672	3709302
chr1	23522497	23526832	chr5	16483871	16487426
chr1	24860113	24861821	chr5	15102200	15103669
chr1	24978205	24984619	chr2	15257583	15263766
chr1	26316027	26320220	chr1	9400664	9403789
chr1	26400790	26402727	chr1	8557216	8558832
chr1	26830669	26832099	chr1	26832335	26833709
chr1	28174378	28175383	chr1	28180116	28181062
chr1	28528077	28530790	chr1	7004879	7007651
chr1	30162835	30165755	chr3	2150847	2153440
chr1	73931	74737	chr4	359315	360493
chr1	1334760	1336070	chr2	13857877	13859774
chr1	1990634	1992228	chr2	13170871	13172021
chr1	2037311	2040246	chr2	13129577	13132945
chr1	2143031	2143821	chr2	12897071	12897885
chr1	2191723	2193793	chr2	12826915	12828919
chr1	2193941	2195798	chr2	12821710	12823169
chr1	2397527	2398696	chr2	12300259	12302358
chr1	2752154	2753703	chr3	1221546	1222655
chr1	2951665	2952396	chr5	15875199	15876116
chr1	3122956	3124578	chr1	21393351	21394962
chr1	3195824	3200291	chr1	21431051	21436103
chr1	4064667	4066341	chr1	23102793	23104647
chr1	4172075	4174775	chr1	23230956	23233543
chr1	4563471	4567807	chr3	9422588	9426044
chr1	4576873	4577967	chr3	9463316	9464283
chr1	5295773	5296902	chr1	30156826	30157584
chr1	5563087	5568368	chr1	29932578	29938856
chr1	5863431	5864009	chr1	29502582	29503241
chr1	7134790	7137781	chr1	28628046	28630394
chr1	7346156	7346973	chr1	28746888	28747845
chr1	7485636	7488713	chr1	28922666	28925404
chr1	7853084	7854963	chr1	29407900	29410184
chr1	8095502	8097709	chr1	26899784	26901789
chr1	8206549	8207618	chr1	26695166	26696392
chr1	8976434	8978093	chr1	25782029	25784076
chr1	9386784	9390042	chr1	26296676	26300472
chr1	10355703	10356482	chr2	14488786	14489602
chr1	10858298	10860261	chr2	14702488	14704353
chr1	13220940	13224681	chr4	5636489	5640636
chr1	17424669	17427475	chr1	17432518	17435064
chr1	18123459	18124165	chr3	6393910	6394785
chr1	18279600	18280978	chr5	6894844	6896349
chr1	18407518	18410022	chr3	6694196	6696214
chr1	19305315	19307510	chr3	5612500	5614410
chr1	19499162	19506170	chr3	5411292	5418541
chr1	19760001	19761452	chr3	5179413	5180665
chr1	19913076	19916517	chr3	5002367	5005739
chr1	20112262	20113522	chr3	4747769	4748819
chr1	23555686	23558899	chr5	16503774	16507475
chr1	23824514	23825383	chr5	16654913	16655810
chr1	23833088	23833321	chr5	16669149	16669723
chr1	24102917	24103831	chr3	16548828	16549730
chr1	24473121	24476715	chr4	11388925	11393226
chr1	24795214	24796988	chr5	15036197	15037574
chr1	25042135	25044647	chr3	543346	545595
chr1	25668610	25670182	chr3	6621988	6623278
chr1	27628939	27632806	chr1	6316695	6319427
chr1	29391827	29393334	chr1	7849861	7851122
chr1	477000	478971	chr4	851210	853165
chr1	930828	931895	chr4	1603702	1604508
chr1	2025601	2027271	chr3	22718956	22720397
chr1	2072979	2076505	chr2	13046672	13049219
chr1	3187817	3188580	chr1	21445903	21447341
chr1	3616610	3623758	chr1	22400927	22407777
chr1	4062462	4063337	chr1	23100139	23101033
chr1	4802720	4805375	chr2	996088	998295
chr1	4877627	4879149	chr2	854947	856538
chr1	5001011	5003370	chr2	495570	497747
chr1	5444418	5446564	chr1	30305362	30307417
chr1	5465336	5469125	chr4	167959	170974
chr1	5817567	5819352	chr1	5820206	5822013
chr1	5997180	5998475	chr1	27344270	27345576
chr1	6305966	6308013	chr3	3118043	3119391
chr1	7091361	7092993	chr1	28590325	28591518
chr1	7254007	7258677	chr1	28678935	28681995
chr1	7289973	7292507	chr1	28715078	28717416
chr1	7429980	7432346	chr1	7444931	7447549
chr1	7955493	7958442	chr1	27148460	27150980
chr1	8553411	8556555	chr1	26403083	26406119
chr1	9224145	9225775	chr1	26111809	26113243
chr1	10596492	10597239	chr2	14573080	14573856
chr1	11418625	11420837	chr1	11416451	11418279
chr1	12261419	12262717	chr4	6258880	6260073
chr1	12458670	12462905	chr1	27018158	27022117
chr1	16926324	16928704	chr1	16807953	16810413
chr1	17769938	17773493	chr3	5916940	5920188
chr1	19132221	19135541	chr3	7422036	7424905
chr1	19467969	19469586	chr3	5459172	5460790
chr1	19640899	19641665	chr3	5296847	5297599
chr1	19935163	19941088	chr1	19945959	19951562
chr1	20757767	20760076	chr3	4351045	4353393
chr1	21464001	21468420	chr5	14590166	14594384
chr1	21489285	21501811	chr1	21478590	21487839
chr1	22034506	22040038	chr1	5231348	5236573
chr1	22331106	22333524	chr1	22397916	22400362
chr1	23007147	23008585	chr1	23000157	23002093
chr1	23536519	23539220	chr1	23539557	23542137
chr1	23747304	23749053	chr5	16624214	16625977
chr1	27491184	27494182	chr5	1454167	1456990
chr1	1396291	1399053	chr2	13932904	13934949
chr1	1661691	1662187	chr2	13581581	13582126
chr1	1834829	1837648	chr2	13378944	13381544
chr1	2636011	2637915	chr2	11763217	11764845
chr1	3086159	3087912	chr1	21316828	21318064
chr1	3144438	3147303	chr1	21553621	21558056
chr1	3718783	3719711	chr1	22549638	22550675
chr1	4880051	4881964	chr1	26193659	26195695
chr1	5177529	5180049	chr2	135244	137806
chr1	6050193	6052568	chr1	27405456	27407969
chr1	6478851	6480043	chr1	27993032	27994178
chr1	6522764	6525962	chr1	28079946	28082644
chr1	7337728	7339452	chr1	28740691	28742207
chr1	7858864	7859766	chr1	29414059	29415094
chr1	7894858	7897591	chr1	7900387	7902332
chr1	8327312	8329622	chr1	26566579	26568729
chr1	8520834	8523121	chr5	20768804	20771032
chr1	9540113	9544292	chr4	4201249	4205224
chr1	9648141	9649073	chr5	1216131	1217106
chr1	9775528	9777810	chr2	14187987	14190254
chr1	9889125	9890993	chr2	14293561	14295271
chr1	10618966	10619802	chr2	14575392	14576517
chr1	11858211	11859292	chr4	6566625	6567629
chr1	17098491	17101896	chr5	17216330	17220490
chr1	17973697	17976389	chr3	6169090	6171724
chr1	18977284	18980618	chr3	7300675	7303693
chr1	19631126	19633440	chr3	5305918	5307968
chr1	19806419	19807608	chr3	5140365	5141348
chr1	20268485	20270107	chr4	13604558	13606448
chr1	20725726	20728091	chr3	4379793	4382224
chr1	20779874	20784017	chr3	4346557	4350923
chr1	20946571	20949281	chr3	4143726	4145967
chr1	23179477	23181519	chr1	23182644	23184991
chr1	23685093	23687363	chr5	16565303	16567483
chr1	23825328	23827136	chr5	16665283	16667171
chr1	24462958	24466888	chr1	24477043	24480728
chr1	24557372	24558322	chr1	24559306	24560936
chr1	24805635	24807557	chr5	15062008	15063402
chr1	26226866	26228580	chr1	21628012	21629996
chr1	26412688	26415230	chr1	8549518	8551993
chr1	28296919	28299686	chr1	6805457	6807862
chr1	30174178	30175542	chr4	283914	285975
chr1	275366	276310	chr4	279596	280699
chr1	623765	624475	chr4	1046204	1046997
chr1	1978762	1989409	chr3	21843407	21853860
chr1	2083311	2087131	chr2	13020397	13024208
chr1	4911093	4913152	chr2	801530	803436
chr1	5212615	5214858	chr1	5220641	5222973
chr1	6405645	6409297	chr1	27880528	27883626
chr1	6558678	6560489	chr1	28113423	28115229
chr1	6657260	6659569	chr4	6104446	6106607
chr1	6680563	6683533	chr1	28181275	28183503
chr1	6918191	6920377	chr1	28417052	28419529
chr1	7404383	7405281	chr3	15538816	15539418
chr1	7886542	7889534	chr1	29446985	29450515
chr1	7934162	7935382	chr1	27188066	27189244
chr1	8139165	8140202	chr1	26803153	26804292
chr1	8560525	8563495	chr1	22051295	22053885
chr1	8981677	8983041	chr1	25880323	25882222
chr1	10445625	10447553	chr3	17535759	17537530
chr1	11193635	11196312	chr4	10689846	10691724
chr1	15980135	15983328	chr2	14245030	14247931
chr1	17931476	17934662	chr3	6119767	6123019
chr1	17962580	17964429	chr3	6152121	6153434
chr1	18040285	18040916	chr3	6281204	6282306
chr1	19059885	19061424	chr5	6556420	6558342
chr1	19614942	19617572	chr3	5316916	5319613
chr1	19831441	19832895	chr3	5085992	5087489
chr1	21806020	21807487	chr2	17459788	17461539
chr1	23682422	23684367	chr5	16561278	16563732
chr1	24019490	24022310	chr5	16794967	16798006
chr1	24789735	24791988	chr5	15008172	15011152
chr1	26932905	26935825	chr1	8076573	8079116
chr1	27959578	27961454	chr5	2455634	2457316
chr1	28989927	28991346	chr1	28995146	28996594
chr1	29537976	29538656	chr2	18105125	18106043
chr1	50075	51199	chr5	19327803	19328983
chr1	209395	213041	chr1	214229	217304
chr1	729901	731557	chr4	1185751	1187816
chr1	954525	956097	chr5	17829626	17831225
chr1	1237256	1239061	chr2	14119526	14122094
chr1	1701116	1702749	chr1	1703092	1704691
chr1	1892273	1894148	chr2	13272375	13274578
chr1	2124854	2125801	chr2	12956561	12957554
chr1	3407024	3412843	chr1	21924693	21929424
chr1	3442327	3443957	chr1	22065617	22066973
chr1	4326739	4328481	chr1	23391063	23392851
chr1	4622634	4624070	chr1	4631778	4633248
chr1	4890118	4892251	chr2	837812	840153
chr1	5598453	5601367	chr1	29864992	29867840
chr1	5872145	5873086	chr1	29486413	29487906
chr1	6265416	6266937	chr1	27686992	27688127
chr1	6331398	6333743	chr1	27759973	27761588
chr1	6650529	6653078	chr5	18274179	18276586
chr1	6945425	6947344	chr1	28458782	28460854
chr1	7084409	7085772	chr1	7088003	7089606
chr1	8345595	8346651	chr1	26559359	26560123
chr1	10879173	10880188	chr2	14689624	14690879
chr1	10918278	10920677	chr2	14673840	14677270
chr1	17183550	17186534	chr1	17643976	17647035
chr1	18672163	18677556	chr3	6971352	6976595
chr1	18777601	18778614	chr1	18938091	18939149
chr1	19613475	19614796	chr3	5321136	5322376
chr1	19761700	19762551	chr3	5178013	5178838
chr1	20389347	20391015	chr1	20401377	20403041
chr1	23844954	23847206	chr1	23847756	23849915
chr1	23878125	23881073	chr5	16738062	16739663
chr1	24508633	24510742	chr1	24512457	24514659
chr1	25725455	25727701	chr3	9475350	9477460
chr1	28250075	28251350	chr1	6773302	6774528
chr1	30213705	30216861	chr1	5362009	5365549
chr1	982506	983540	chr5	17761090	17762003
chr1	1545106	1547849	chr2	13704221	13706860
chr1	1867015	1873718	chr2	13339087	13343666
chr1	2301380	2302021	chr2	12523342	12524109
chr1	2313582	2316469	chr2	12481744	12484087
chr1	2495342	2498764	chr2	12085377	12088060
chr1	2882524	2884337	chr1	20451083	20452671
chr1	2891037	2895182	chr1	20499950	20503841
chr1	3106502	3107772	chr1	3136188	3137475
chr1	4810488	4814543	chr2	973413	977337
chr1	5137014	5137957	chr2	273917	274820
chr1	5193426	5194203	chr2	100649	101495
chr1	5916871	5920089	chr5	20534173	20537117
chr1	6471150	6471824	chr1	6473370	6474048
chr1	6554568	6555377	chr1	6557254	6558045
chr1	7051577	7053641	chr1	28558670	28560473
chr1	7100502	7102915	chr5	15213765	15216205
chr1	7301748	7310250	chr2	17604330	17611333
chr1	7826289	7828326	chr1	29347581	29349755
chr1	8350793	8352791	chr1	26548952	26550520
chr1	8432179	8435656	chr1	26471078	26474786
chr1	9446657	9448825	chr1	26360235	26362010
chr1	10463403	10467170	chr2	14518406	14522622
chr1	11158618	11163274	chr4	10724855	10729768
chr1	11470056	11471340	chr2	14936666	14937964
chr1	12157156	12158953	chr4	12860634	12861975
chr1	12177777	12179413	chr1	12180776	12182363
chr1	12402283	12403209	chr5	19472661	19473770
chr1	14293064	14296191	chr1	14289578	14292060
chr1	15603617	15607966	chr1	28577942	28581133
chr1	17300951	17302866	chr1	17306574	17308848
chr1	18356886	18360150	chr3	6611198	6614044
chr1	18410929	18412801	chr3	6696395	6698073
chr1	18517586	18520000	chr1	1356191	1358386
chr1	18614209	18617063	chr5	16902486	16905294
chr1	19682946	19683498	chr3	5258876	5259082
chr1	19837110	19840227	chr3	5070134	5073356
chr1	20459006	20460647	chr3	1497483	1499004
chr1	20594559	20596034	chr3	4474777	4475908
chr1	24180830	24183300	chr5	14191711	14194176
chr1	24436901	24438542	chr5	14620732	14622941
chr1	27847047	27848806	chr1	27849833	27851374
chr1	28765324	28765803	chr1	28766750	28768138
chr1	29634124	29635813	chr1	29636955	29638552
chr1	31170	33153	chr2	19253688	19255275
chr1	199639	201775	chr2	18948117	18950105
chr1	455688	458164	chr1	453288	455463
chr1	471990	473160	chr4	732313	733510
chr1	860788	864125	chr4	1376306	1379420
chr1	1163097	1164851	chr5	17459873	17461751
chr1	1175177	1175578	chr5	17435010	17435405
chr1	1419080	1421789	chr2	13965758	13968957
chr1	1771457	1773293	chr2	13436557	13438011
chr1	1946788	1950860	chr2	13182069	13185949
chr1	2524076	2526164	chr5	24444396	24447026
chr1	2888753	2890959	chr1	20481690	20484541
chr1	3327637	3328448	chr1	11146923	11147678
chr1	3694672	3698013	chr4	8625855	8629531
chr1	4089847	4090725	chr1	23136369	23137191
chr1	4743205	4746956	chr2	1050842	1054613
chr1	5837590	5840332	chr2	17630729	17634299
chr1	6222201	6224151	chr1	17981773	17983327
chr1	6299687	6301086	chr1	27645658	27646698
chr1	6532559	6538145	chr1	28089571	28094834
chr1	6628068	6633087	chr5	7016445	7022113
chr1	7038688	7040159	chr1	28550409	28551781
chr1	7106922	7107617	chr1	28594950	28595981
chr1	7798023	7800228	chr5	17166818	17169459
chr1	8055325	8059015	chr1	26990525	26994259
chr1	8720309	8720721	chr1	25473544	25474140
chr1	10178902	10180019	chr5	18609664	18611166
chr1	10216779	10219846	chr2	14428215	14430860
chr1	10854549	10858244	chr4	11029736	11032677
chr1	11681752	11684478	chr2	14895279	14897822
chr1	12148602	12150263	chr4	6328136	6329589
chr1	17031281	17033198	chr5	17243987	17245988
chr1	20091491	20092423	chr1	27225897	27227545
chr1	20207020	20207540	chr3	4657046	4657601
chr1	20626121	20627488	chr3	4449374	4450811
chr1	20719548	20722739	chr3	4384714	4388525
chr1	20731646	20733997	chr3	4364527	4366791
chr1	20851039	20851566	chr4	983970	984523
chr1	22617370	22619853	chr1	22622975	22624527
chr1	22793219	22794703	chr4	171497	172843
chr1	22975530	22977625	chr4	2325003	2327013
chr1	23857178	23858488	chr1	23859554	23860624
chr1	24992553	24996117	chr4	13456434	13460060
chr1	25658033	25659273	chr1	8911130	8912642
chr1	26343369	26345058	chr5	2345758	2347497
chr1	26743054	26746395	chr1	8180577	8183570
chr1	29684432	29688673	chr1	29689153	29694255
chr1	29952873	29957189	chr1	20293151	20297133
chr1	221691	224340	chr4	174062	176853
chr1	359117	360518	chr4	14627	16079
chr1	370257	370967	chr3	22361530	22362579
chr1	504673	507204	chr4	816210	818428
chr1	1042362	1043864	chr5	17712409	17714336
chr1	1749682	1753990	chr2	17910888	17914870
chr1	2126749	2128060	chr2	12954174	12955089
chr1	3108617	3111318	chr1	21370683	21374080
chr1	3535383	3538439	chr1	22388527	22391165
chr1	3733139	3739842	chr1	22564495	22571907
chr1	4394897	4396291	chr3	9793220	9794457
chr1	4520631	4522544	chr3	9344532	9346301
chr1	4974067	4975705	chr1	4979028	4980324
chr1	6278848	6282103	chr1	27650992	27653942
chr1	6626822	6627530	chr1	28144132	28145049
chr1	6855952	6860443	chr1	17647144	17651425
chr1	7680481	7682641	chr1	29173457	29175530
chr1	8156646	8159077	chr1	26790597	26793175
chr1	9039628	9043288	chr1	25788608	25792324
chr1	9259605	9261313	chr2	916854	918643
chr1	9484316	9485896	chr1	9746811	9748467
chr1	10109500	10111660	chr2	14349764	14359840
chr1	10997275	11000543	chr2	14740468	14743417
chr1	11412608	11414502	chr5	5344502	5346019
chr1	13039916	13042102	chr4	5847401	5849724
chr1	13051410	13055014	chr4	5924602	5927635
chr1	17191390	17193158	chr5	17183066	17184916
chr1	18232608	18233624	chr5	4385385	4386373
chr1	19041397	19042146	chr3	7323683	7324634
chr1	19572927	19574030	chr3	5341426	5342557
chr1	19708057	19709323	chr3	5226248	5227789
chr1	19812262	19813286	chr3	5136262	5137195
chr1	22593465	22595069	chr1	3759862	3761165
chr1	24892340	24893766	chr5	15208470	15210215
chr1	25342111	25343243	chr1	28128470	28129745
chr1	25603842	25605096	chr1	8885081	8886398
chr1	25734182	25738002	chr3	16886226	16889171
chr1	26258939	26260751	chr1	9355920	9357460
chr1	27891494	27896355	chr1	27902590	27906158
chr1	28490443	28492464	chr1	28499060	28501138
chr1	28708614	28712952	chr1	7276943	7281138
chr1	29490895	29492875	chr3	4831288	4833599
chr1	30139101	30140204	chr3	5347822	5349288
chr1	225665	227302	chr4	185450	187627
chr1	1104623	1105988	chr5	17648857	17650131
chr1	1682318	1687363	chr2	18178588	18183871
chr1	1748314	1749460	chr2	13473594	13475052
chr1	2089417	2091686	chr2	13014848	13017153
chr1	2477157	2483138	chr2	12124415	12130069
chr1	2658716	2661029	chr1	2663027	2665343
chr1	3567905	3570838	chr1	8279588	8281891
chr1	4612731	4615353	chr3	9504677	9506787
chr1	4773576	4774867	chr1	26089202	26090386
chr1	4961886	4964428	chr2	652564	654915
chr1	5441082	5443684	chr1	30300733	30304033
chr1	6266609	6268828	chr1	27684736	27685453
chr1	6560792	6562786	chr1	28115897	28117405
chr1	7265823	7267323	chr1	28692076	28693428
chr1	7771670	7773154	chr1	29285078	29285889
chr1	8024967	8026356	chr1	27093028	27094027
chr1	8480422	8481486	chr1	26464400	26464860
chr1	8948465	8950876	chr1	25759842	25762934
chr1	9167589	9170934	chr2	19387020	19390234
chr1	9191607	9192401	chr1	26061862	26062514
chr1	9329512	9330398	chr1	26239260	26240708
chr1	9433488	9439417	chr1	9439859	9446106
chr1	9733597	9738129	chr1	9763436	9768068
chr1	9969321	9971681	chr2	14318964	14320591
chr1	9972384	9973793	chr2	14321062	14322049
chr1	11928807	11929302	chr1	11931203	11931801
chr1	11975340	11978521	chr4	16888405	16890877
chr1	12072741	12073839	chr4	6415256	6416829
chr1	12283862	12285306	chr3	3712379	3713446
chr1	14999615	15001868	chr3	11827752	11834262
chr1	16398099	16399878	chr1	28811685	28813070
chr1	19474898	19476234	chr3	5454818	5455927
chr1	19970664	19974393	chr3	4945601	4949042
chr1	22142604	22149527	chr1	8441146	8447519
chr1	22368953	22372159	chr1	3565463	3567779
chr1	22814390	22815430	chr1	3881788	3882819
chr1	23911119	23915229	chr4	6747467	6751311
chr1	24052362	24053908	chr5	18167244	18168374
chr1	24503624	24504193	chr1	8103659	8104505
chr1	24647188	24648813	chr5	14912835	14914431
chr1	24946928	24955611	chr5	15261005	15265630
chr1	25048158	25049424	chr5	15384117	15385247
chr1	25442404	25443019	chr1	8710180	8710824
chr1	28139009	28142744	chr3	17786140	17790008
chr1	28441526	28442429	chr2	7993801	7994554
chr1	29569030	29572126	chr1	19958587	19961578
chr1	29641926	29643431	chr1	29646168	29647499
chr1	70115	72138	chr5	999102	1001029
chr1	95987	97407	chr4	387865	389113
chr1	296001	298120	chr2	18839586	18841403
chr1	613216	616191	chr4	1002394	1005253
chr1	769632	770684	chr4	1256162	1257212
chr1	1425593	1428782	chr2	13987767	13990976
chr1	1531641	1534410	chr2	13732247	13734534
chr1	1569192	1572280	chr3	7933167	7935808
chr1	2911317	2915369	chr1	2918031	2920889
chr1	3390322	3392571	chr2	10452116	10454524
chr1	3777328	3780337	chr4	11433303	11435284
chr1	3810093	3813607	chr1	3817591	3820805
chr1	3814116	3817420	chr1	3841286	3844432
chr1	4276519	4277899	chr1	23331676	23333110
chr1	4348498	4350867	chr1	23425352	23427311
chr1	5248664	5249474	chr3	5454818	5455927
chr1	6376783	6377256	chr3	9307254	9307967
chr1	6377321	6378580	chr1	27847047	27848806
chr1	6826997	6830063	chr1	9693008	9696412
chr1	7158244	7160526	chr1	28648449	28650484
chr1	7252174	7253731	chr4	16810482	16812009
chr1	7285059	7289778	chr3	2949152	2952205
chr1	7421217	7423143	chr1	28857250	28858407
chr1	7696536	7697699	chr1	16933792	16934511
chr1	7846602	7847802	chr1	29387795	29389112
chr1	7950818	7952832	chr1	27157875	27159558
chr1	8030641	8033117	chr1	27054180	27056341
chr1	9117950	9118611	chr1	26026312	26027708
chr1	9883038	9883870	chr2	14288425	14289225
chr1	10324745	10326735	chr2	14477715	14479988
chr1	10986523	10989504	chr2	14728027	14731156
chr1	11430222	11433699	chr4	10460295	10464174
chr1	11937596	11940978	chr1	11945307	11948650
chr1	12604300	12607033	chr4	6088213	6090888
chr1	18041989	18042744	chr3	6281923	6284372
chr1	18227334	18230227	chr3	6480701	6483593
chr1	18635984	18638110	chr3	6938211	6939975
chr1	20912116	20913447	chr3	4214617	4216302
chr1	21263420	21266368	chr1	3045513	3047893
chr1	22659631	22660967	chr1	22673259	22673993
chr1	22807440	22808114	chr4	2685104	2685784
chr1	25183177	25185939	chr1	25412816	25415530
chr1	25487714	25489231	chr1	25489455	25490867
chr1	26604855	26607503	chr1	8273423	8275350
chr1	27910314	27912941	chr5	2575033	2576783
chr1	29504532	29507669	chr1	5860119	5862682
chr1	116943	118764	chr3	22879804	22881630
chr1	218994	221286	chr4	160768	163023
chr1	1018100	1019247	chr5	17738652	17739873
chr1	1504960	1509152	chr2	13748441	13751933
chr1	1529767	1531439	chr3	7673276	7674839
chr1	1784803	1786292	chr2	13408978	13410999
chr1	2516991	2518546	chr1	2511647	2513454
chr1	2743761	2747967	chr3	1217239	1219771
chr1	2949676	2950989	chr1	21056232	21057577
chr1	3240606	3241632	chr1	21641130	21642041
chr1	3600910	3605076	chr1	22343655	22347624
chr1	4931566	4933515	chr2	763011	765027
chr1	5274346	5275602	chr1	30130104	30131940
chr1	5940423	5941210	chr1	27264911	27265630
chr1	5982267	5984013	chr1	27341079	27342455
chr1	6336528	6342460	chr1	27770986	27776857
chr1	6712038	6714252	chr1	28215836	28218801
chr1	7618940	7619919	chr1	29085811	29086864
chr1	7949476	7950900	chr1	27169795	27171321
chr1	8283644	8286832	chr1	26597152	26600219
chr1	26702705	26703790	chr1	26704130	26705236
chr1	27394747	27396799	chr5	23096174	23098451
chr1	28213799	28215887	chr4	17276936	17279201
chr1	29074888	29077390	chr5	2866252	2869054
chr1	29549649	29552438	chr3	4964155	4967075
chr1	30015873	30016856	chr3	5525491	5526207
chr1	564205	567769	chr5	20011879	20016742
chr1	693480	696382	chr2	19599948	19602192
chr1	1208521	1209874	chr2	14174590	14175838
chr1	1469610	1470881	chr2	13798821	13799939
chr1	1723734	1724486	chr1	1725388	1726283
chr1	2097151	2097655	chr2	13011105	13011784
chr1	2542702	2547946	chr1	18220533	18224256
chr1	2559487	2560403	chr5	7647056	7647679
chr1	2636011	2637915	chr5	7435076	7436686
chr1	2867259	2870656	chr1	2873465	2877270
chr1	3252240	3255693	chr3	6843662	6847275
chr1	4226362	4229138	chr4	11968276	11971149
chr1	4501581	4503591	chr1	8662019	8663964
chr1	4525486	4526064	chr1	25869700	25870420
chr1	4597627	4598911	chr1	25684314	25686165
chr1	4650787	4651469	chr2	1331919	1332419
chr1	5269019	5272058	chr5	20077556	20080206
chr1	6294333	6295364	chr1	27649695	27650471
chr1	6809724	6812663	chr1	28299792	28302603
chr1	8651407	8653828	chr1	25352128	25353908
chr1	8918852	8919892	chr1	25702003	25702511
chr1	9862073	9864606	chr2	14271710	14273385
chr1	10044337	10046442	chr1	10047276	10049300
chr1	10478005	10479048	chr2	14524756	14525763
chr1	10936923	10938099	chr4	14664954	14665583
chr1	11715150	11719970	chr4	11517353	11519765
chr1	18926876	18927646	chr3	7229407	7230146
chr1	19201789	19203224	chr3	7497290	7499152
chr1	19214148	19217970	chr3	7511787	7515937
chr1	20243921	20245527	chr4	13214746	13216461
chr1	20505000	20506488	chr3	23182722	23183994
chr1	20800694	20802340	chr4	137404	138888
chr1	21711565	21713103	chr2	10431537	10432933
chr1	23016683	23019279	chr4	11691378	11694392
chr1	23144412	23145509	chr4	7385802	7386810
chr1	24811149	24812650	chr5	17522520	17524001
chr1	24957558	24958114	chr5	5289565	5290202
chr1	24961634	24963946	chr5	15283692	15285837
chr1	25725455	25727701	chr1	8944609	8946628
chr1	27559673	27562048	chr5	14239028	14242135
chr1	28131590	28132710	chr1	6577833	6579178
chr1	30140961	30142646	chr5	6814093	6815379
chr1	30383691	30385499	chr4	15383201	15385029
chr1	33379	37871	chr2	19245672	19248914
chr1	168723	171165	chr4	504211	506131
chr1	1057151	1059419	chr5	17686500	17688668
chr1	1529767	1531439	chr4	6869953	6871661
chr1	1576863	1582614	chr4	8531043	8535842
chr1	1618602	1623452	chr3	8832085	8835722
chr1	1647706	1659437	chr2	13588887	13600229
chr1	1748314	1749460	chr2	17929654	17930936
chr1	1884981	1886897	chr2	13302681	13304869
chr1	2001594	2002596	chr3	21757312	21758772
chr1	2280835	2282828	chr2	12608702	12610167
chr1	2294566	2295489	chr1	2295751	2296497
chr1	3502004	3503457	chr1	8400151	8401487
chr1	3862399	3864030	chr1	22787012	22788333
chr1	4241592	4243008	chr4	7214703	7215989
chr1	4382160	4383611	chr1	4507221	4508528
chr1	4615813	4618329	chr3	9513696	9516869
chr1	4918010	4921596	chr2	787915	790946
chr1	5559579	5562113	chr1	29979973	29982773
chr1	5869846	5870840	chr1	5872145	5873086
chr1	6913229	6914594	chr4	16567824	16569295
chr1	7900387	7902332	chr1	7903660	7906673
chr1	7919144	7921832	chr4	11711314	11714228
chr1	8395557	8398144	chr1	26533926	26538333
chr1	8534183	8535430	chr5	20382615	20383874
chr1	8608058	8608763	chr5	4153585	4154672
chr1	8646056	8647609	chr4	6366261	6367185
chr1	10310245	10314048	chr2	14473665	14477430
chr1	10454482	10455785	chr4	10061373	10062841
chr1	11259872	11261209	chr2	14959391	14960734
chr1	11907109	11908928	chr5	16829151	16831239
chr1	12237878	12238598	chr1	26927038	26928056
chr1	13277274	13280289	chr1	29404648	29406752
chr1	15926987	15935208	chr4	17958177	17966962
chr1	16184209	16184523	chr5	16964764	16965099
chr1	16508723	16509784	chr4	2353989	2355213
chr1	16892639	16895465	chr4	5565853	5567458
chr1	17600004	17601173	chr1	18855147	18856337
chr1	18551186	18552578	chr1	18546165	18549046
chr1	19565769	19568384	chr1	30097401	30099846
chr1	20183581	20187096	chr3	4672919	4676162
chr1	20336340	20339535	chr5	10876815	10881444
chr1	21111805	21113621	chr5	22269859	22271777
chr1	21610909	21611388	chr5	14056437	14056904
chr1	22824440	22826774	chr5	22261271	22263921
chr1	24460656	24461738	chr1	24452096	24453211
chr1	24677154	24678415	chr5	5438291	5440245
chr1	25929896	25931257	chr5	834988	836751
chr1	26814632	26815671	chr2	148919	150382
chr1	29248300	29249528	chr1	29250692	29251976
chr1	29260562	29263113	chr1	7751002	7753519
chr1	29355022	29358993	chr1	13466911	13470936
chr1	29707687	29711421	chr3	4187371	4191298
chr1	11649	13714	chr2	19260918	19262404
chr1	847873	849500	chr3	11264147	11265532
chr1	865915	867733	chr2	19615777	19616904
chr1	979308	981885	chr4	14084749	14086844
chr1	1198118	1201527	chr4	8267289	8271121
chr1	2076504	2077698	chr2	13044931	13046663
chr1	2138109	2140818	chr2	12899907	12902779
chr1	2202330	2202774	chr2	12796907	12799419
chr1	2223691	2225452	chr1	2225900	2227566
chr1	3438555	3439013	chr1	19314542	19314916
chr1	4137533	4140028	chr1	23173333	23176931
chr1	4244308	4245993	chr4	11994014	11996229
chr1	4724608	4726499	chr5	9828237	9830161
chr1	5955488	5957212	chr1	27274065	27276317
chr1	6473370	6474048	chr1	6476258	6477235
chr1	6476258	6477235	chr2	12732387	12733983
chr1	6616643	6618986	chr3	15015140	15018071
chr1	6626822	6627530	chr5	7258363	7259308
chr1	6774760	6777456	chr1	17321173	17323484
chr1	7378538	7382661	chr1	28780408	28783248
chr1	7682584	7685662	chr4	5244891	5248342
chr1	9446657	9448825	chr3	10667262	10669377
chr1	9654688	9656089	chr5	17334121	17335234
chr1	9789826	9791546	chr5	4234269	4241746
chr1	10047276	10049300	chr2	11706198	11708065
chr1	10445625	10447553	chr3	17525485	17527052
chr1	10672998	10675368	chr4	1604939	1606982
chr1	11000883	11002936	chr5	18042971	18045496
chr1	12127389	12130407	chr1	21968071	21972411
chr1	12219657	12220289	chr1	22357072	22357941
chr1	13528257	13529470	chr4	5536699	5538210
chr1	16787508	16789318	chr1	29114558	29117338
chr1	17074942	17076330	chr5	17242607	17243912
chr1	17183550	17186534	chr5	9522534	9525407
chr1	17270185	17271706	chr1	17274722	17275834
chr1	17431009	17432401	chr2	19071537	19072019
chr1	18136705	18137946	chr3	6333048	6333948
chr1	19128144	19132318	chr3	7413847	7418410
chr1	20651831	20653648	chr3	997797	999261
chr1	21098603	21100842	chr4	17173737	17175857
chr1	21404408	21405956	chr3	20934815	20936436
chr1	22513585	22514492	chr1	19702211	19702916
chr1	23257726	23261966	chr3	15567099	15569901
chr1	24149543	24154274	chr4	13772819	13777290
chr1	24602146	24604763	chr3	1105963	1108069
chr1	24638685	24641494	chr2	347537	350179
chr1	24716497	24718050	chr1	24722971	24724475
chr1	24970523	24973069	chr1	25004109	25007647
chr1	25971915	25973271	chr2	1132170	1133379
chr1	26343369	26345058	chr5	24786416	24788015
chr1	26709947	26711462	chr1	26714866	26716829
chr1	27356683	27358853	chr1	6006461	6008266
chr1	27439452	27440464	chr1	27437928	27439091
chr1	28516548	28517699	chr5	16854191	16855645
chr1	28586676	28587931	chr1	7088003	7089606
chr1	230994	232508	chr3	20860778	20862265
chr1	262828	267771	chr4	227694	231699
chr1	448463	450426	chr5	1474113	1476409
chr1	497976	498516	chr4	819957	820379
chr1	630505	633259	chr4	11707370	11709932
chr1	907642	909376	chr4	13725546	13727353
chr1	1521137	1522681	chr1	1525601	1527234
chr1	1624955	1629224	chr5	3532402	3535221
chr1	1744773	1747693	chr2	17931525	17935686
chr1	1824548	1826101	chr1	1826880	1828161
chr1	1828413	1829890	chr2	13381910	13383470
chr1	1862197	1862742	chr2	13365232	13365800
chr1	3106502	3107772	chr1	21429898	21430865
chr1	3111694	3112873	chr1	12261419	12262717
chr1	3147667	3154380	chr4	16147692	16152853
chr1	3343686	3345632	chr4	8588548	8590345
chr1	3512795	3514729	chr1	26563924	26565810
chr1	3512795	3514729	chr3	23051544	23053817
chr1	3512795	3514729	chr1	8336683	8338672
chr1	3753365	3755641	chr4	11470883	11472981
chr1	4049896	4053835	chr4	1939250	1942954
chr1	4114771	4117594	chr1	23146332	23148367
chr1	4286204	4288878	chr4	12060131	12062858
chr1	4298889	4299475	chr5	21123958	21124948
chr1	4429718	4430965	chr1	8714389	8715309
chr1	4542168	4543742	chr3	9396420	9397747
chr1	4668443	4669471	chr2	1276777	1277734
chr1	4800169	4801850	chr2	999422	1000606
chr1	4858642	4859601	chr1	9292446	9293784
chr1	5058680	5061136	chr2	396768	399208
chr1	5152263	5153084	chr1	5154537	5155564
chr1	5922630	5926400	chr1	27233475	27236789
chr1	6125356	6127404	chr1	27504112	27506112
chr1	6366397	6366753	chr4	1158848	1159422
chr1	6471150	6471824	chr3	4266964	4268251
chr1	6608115	6609369	chr3	4667365	4669194
chr1	6728984	6730931	chr2	7050944	7052897
chr1	6924184	6926724	chr5	17014923	17017252
chr1	6987332	6990361	chr1	6990784	6993972
chr1	7016693	7020590	chr1	28533798	28537194
chr1	7434303	7436830	chr1	7439266	7442113
chr1	7919144	7921832	chr1	7922428	7924944
chr1	8013382	8015991	chr1	13122204	13125264
chr1	8422960	8424088	chr1	8424297	8425376
chr1	8424297	8425376	chr1	8425739	8427235
chr1	8849549	8851612	chr1	25532244	25534586
chr1	8922700	8923331	chr3	9486168	9486771
chr1	9028395	9031485	chr3	492118	494948
chr1	9130017	9131779	chr1	9141567	9143304
chr1	9429047	9432274	chr1	9412820	9417504
chr1	9566332	9567906	chr1	9589933	9591075
chr1	9631285	9634597	chr4	18259609	18263417
chr1	9706657	9707298	chr2	1535489	1536250
chr1	10302650	10303335	chr5	9838885	9839313
chr1	10496730	10497287	chr1	10006230	10006778
chr1	10598627	10599696	chr5	9603943	9604930
chr1	10932713	10934066	chr1	11811040	11812380
chr1	10985078	10986295	chr2	14726800	14728128
chr1	11372425	11373483	chr2	14946063	14947276
chr1	11639843	11640343	chr3	677240	678084
chr1	12219657	12220289	chr4	6560363	6561726
chr1	13115826	13117235	chr1	27107567	27109275
chr1	13330510	13331506	chr5	23914141	23915139
chr1	13450204	13453683	chr1	7837591	7840788
chr1	16796400	16800321	chr4	16389620	16392824
chr1	17491732	17494759	chr1	19087413	19090414
chr1	17643976	17647035	chr2	6533687	6536995
chr1	18400092	18402628	chr3	6687140	6690123
chr1	18554641	18556794	chr1	18558017	18560274
chr1	18824050	18826488	chr1	18809184	18812290
chr1	18870139	18872930	chr1	3378142	3380226
chr1	19590487	19592695	chr3	5323358	5324908
chr1	19610642	19612594	chr4	8060681	8062231
chr1	20259692	20262266	chr1	27377798	27380182
chr1	21536128	21536836	chr5	19882676	19883251
chr1	21842304	21843745	chr1	21769762	21771229
chr1	23004499	23005650	chr3	5983199	5984320
chr1	23182644	23184991	chr1	23503205	23505358
chr1	23204773	23206665	chr1	23412730	23415149
chr1	23323317	23326053	chr5	25736340	25738667
chr1	24030820	24033556	chr5	16768953	16771696
chr1	24088605	24090558	chr1	24909213	24911485
chr1	24458591	24459715	chr1	24452096	24453211
chr1	24503624	24504193	chr5	16994240	16994930
chr1	24557372	24558322	chr1	22361074	22361952
chr1	24605671	24606537	chr5	14561817	14562750
chr1	24828502	24829639	chr1	24833579	24834631
chr1	24961634	24963946	chr1	24970523	24973069
chr1	25151270	25156323	chr1	4515606	4520284
chr1	25244690	25247139	chr3	22464623	22466948
chr1	25471288	25472440	chr1	8712478	8713032
chr1	25840855	25841652	chr1	27815797	27816468
chr1	26971223	26973464	chr4	6148758	6151399
chr1	27829142	27831431	chr1	27835131	27837317
chr1	28023627	28024726	chr5	25088694	25089620
chr1	28475707	28477802	chr1	6966922	6968933
chr1	28695760	28698793	chr2	7549775	7552201
chr1	29143350	29144003	chr4	10683936	10684683
chr1	29400140	29401902	chr5	3199133	3201363
chr1	99894	101834	chr2	19111989	19114227
chr1	293342	295040	chr3	22662953	22664493
chr1	293342	295040	chr2	10283621	10285000
chr1	325379	330619	chr1	4233873	4238764
chr1	571955	574981	chr3	23147918	23150352
chr1	731611	738056	chr3	8052318	8058764
chr1	1001321	1004383	chr2	8826277	8829497
chr1	1161311	1161982	chr4	8309474	8310058
chr1	1262123	1272376	chr2	14086942	14096914
chr1	1287831	1289820	chr2	19071537	19072019
chr1	1564598	1567465	chr4	8545171	8548055
chr1	1645498	1647147	chr1	1636496	1637863
chr1	2035839	2037366	chr1	2034156	2035626
chr1	2191723	2193793	chr5	23680079	23681798
chr1	2264829	2268306	chr2	15906862	15909931
chr1	2280835	2282828	chr5	23894404	23896619
chr1	2290201	2290977	chr5	815674	816658
chr1	3263877	3264788	chr2	2754666	2756008
chr1	3532424	3535131	chr5	25269282	25271641
chr1	3690212	3693648	chr4	2544210	2547999
chr1	3875442	3877155	chr1	22798069	22801073
chr1	3910833	3911924	chr1	11277417	11278462
chr1	4023667	4025097	chr4	11700555	11702666
chr1	4289944	4291017	chr1	23367407	23368410
chr1	4498881	4501613	chr5	22543940	22546801
chr1	4525486	4526064	chr3	9375102	9375671
chr1	4608196	4610647	chr3	1080950	1083530
chr1	4709824	4712550	chr2	1104307	1106867
chr1	4886768	4887933	chr2	14470201	14471837
chr1	5058680	5061136	chr3	6089605	6091231
chr1	5249760	5250573	chr3	5451864	5452316
chr1	5393407	5394639	chr1	18513628	18515099
chr1	5473565	5478259	chr1	30365287	30368898
chr1	5508507	5511735	chr1	29990336	29993724
chr1	5789987	5791534	chr1	30256066	30257916
chr1	5820206	5822013	chr4	12949664	12951234
chr1	5946764	5951473	chr1	27251426	27257081
chr1	5997180	5998475	chr2	2457573	2459811
chr1	6356131	6360192	chr1	27799830	27804604
chr1	6584454	6584705	chr1	17660752	17660973
chr1	6913229	6914594	chr2	7159629	7160892
chr1	6977753	6980241	chr1	6981264	6983627
chr1	6986358	6987270	chr2	10948747	10949626
chr1	7020749	7023067	chr5	26419481	26421594
chr1	7043713	7044592	chr2	15697834	15699275
chr1	7272556	7274072	chr4	16829326	16830692
chr1	7404383	7405281	chr3	15565224	15566047
chr1	7493426	7496710	chr5	2884179	2886863
chr1	7548614	7550565	chr1	7545151	7546936
chr1	7675502	7675971	chr1	7677499	7677959
chr1	7682584	7685662	chr1	16914009	16916997
chr1	7740530	7742106	chr2	12756356	12758558
chr1	7932854	7933390	chr1	27190179	27190749
chr1	8336683	8338672	chr2	19366623	19368840
chr1	8412051	8414879	chr3	17716867	17720020
chr1	8496057	8496566	chr1	8451068	8451289
chr1	8507010	8508864	chr1	26446136	26448009
chr1	8593637	8596105	chr3	464279	467074
chr1	9468568	9469634	chr1	9472077	9473149
chr1	9513089	9515001	chr3	9985079	9986629
chr1	9691628	9692560	chr1	9714136	9715044
chr1	9860303	9861434	chr1	9862073	9864606
chr1	10003966	10004523	chr1	10006230	10006778
chr1	10305951	10306499	chr1	10322574	10323189
chr1	10330514	10332326	chr1	10339937	10342848
chr1	10474784	10475959	chr1	10478005	10479048
chr1	10892570	10894572	chr4	11155453	11157806
chr1	11091832	11092899	chr5	16971312	16972499
chr1	11217845	11219458	chr2	14980970	14982116
chr1	11646220	11646816	chr5	22870326	22870817
chr1	11774484	11775279	chr2	14862901	14863387
chr1	12010901	12012524	chr4	6462953	6464544
chr1	12530827	12534162	chr5	20319733	20323616
chr1	13761926	13764265	chr3	13219168	13221456
chr1	15973054	15976703	chr3	19100676	19104825
chr1	16213995	16215828	chr1	16217197	16219150
chr1	16415357	16416022	chr1	16424578	16425345
chr1	16496403	16497377	chr5	10779003	10780218
chr1	17558209	17560269	chr3	16564881	16566330
chr1	18059636	18061302	chr3	541715	543385
chr1	18312920	18314016	chr3	6542509	6543676
chr1	18365491	18366559	chr3	6616352	6617696
chr1	18584235	18587136	chr5	19716476	19721452
chr1	18835271	18837942	chr5	6141778	6143886
chr1	18835271	18837942	chr1	19113183	19115273
chr1	18876837	18877844	chr3	7180037	7181079
chr1	19113183	19115273	chr5	6141778	6143886
chr1	19685745	19687907	chr4	1501168	1503561
chr1	19924752	19926631	chr5	18556975	18558097
chr1	20389347	20391015	chr3	1391632	1392954
chr1	21085548	21086494	chr5	20009741	20011099
chr1	21844451	21845881	chr1	21771935	21773365
chr1	21938367	21940184	chr1	9407125	9411172
chr1	22008604	22009455	chr1	22119075	22119929
chr1	22278975	22280586	chr1	22271226	22273214
chr1	22333916	22334161	chr1	22392729	22392974
chr1	22642096	22645147	chr1	22646072	22649521
chr1	23318187	23320316	chr5	20997413	21001046
chr1	23328850	23330776	chr1	4272960	4274206
chr1	24060770	24062630	chr4	7858183	7859918
chr1	24093558	24095399	chr2	10313286	10314920
chr1	24113215	24114984	chr1	24127561	24129458
chr1	24139907	24146189	chr4	13791642	13797147
chr1	24362382	24366011	chr3	22098028	22102164
chr1	24442504	24446291	chr3	6034198	6037229
chr1	24631409	24634749	chr2	357431	360681
chr1	24686256	24687332	chr3	20863257	20864544
chr1	24753634	24754604	chr1	24763957	24765541
chr1	24757413	24758490	chr1	24763957	24765541
chr1	24936958	24937434	chr5	15225767	15226208
chr1	24961634	24963946	chr1	24965304	24967522
chr1	25788608	25792324	chr5	15439249	15443164
chr1	25889081	25889734	chr1	9067039	9068207
chr1	26079956	26081727	chr3	11164393	11166416
chr1	26712982	26714066	chr1	26714866	26716829
chr1	26756253	26757362	chr1	26526212	26527345
chr1	27264911	27265630	chr5	7046751	7047396
chr1	27283693	27285895	chr1	20189567	20191900
chr1	27429916	27431960	chr1	27444585	27445980
chr1	28041191	28042995	chr5	25078991	25081101
chr1	28098765	28101896	chr5	25143595	25146459
chr1	28313487	28315122	chr5	17243987	17245988
chr1	28347055	28348735	chr3	19387180	19388944
chr1	28377461	28378178	chr1	6852155	6852872
chr1	28377461	28378178	chr4	16582183	16582879
chr1	29027778	29031285	chr3	2468185	2469606
chr1	29088697	29093264	chr5	25530055	25535849
chr1	29414059	29415094	chr4	5712346	5713384
chr1	30069536	30073332	chr4	11288913	11292389
chr1	30118052	30127811	chr4	18101296	18111029
chr1	30314536	30315819	chr4	181323	184387
chr1	30385449	30387522	chr1	5486319	5488868
chr1	30415837	30418323	chr1	25244690	25247139
chr1	31170	33153	chr4	626118	628055
chr1	50075	51199	chr4	345952	347199
chr1	298535	302315	chr2	18833364	18836374
chr1	496586	497479	chr1	495050	496062
chr1	523651	528745	chr1	529795	534677
chr1	523651	528745	chr2	19309868	19315241
chr1	541335	542240	chr1	543110	544007
chr1	607808	609465	chr3	5708925	5710579
chr1	618265	620480	chr2	19508980	19511792
chr1	731611	738056	chr4	1193516	1197630
chr1	835785	840940	chr1	20416770	20421035
chr1	1024847	1027616	chr4	14119425	14122616
chr1	1143436	1146654	chr1	2072979	2076505
chr1	1161311	1161982	chr3	8267942	8268735
chr1	1165165	1166768	chr5	23994170	23995734
chr1	1303529	1307884	chr4	7962430	7966518
chr1	1331466	1333567	chr2	14043459	14045544
chr1	1459091	1460579	chr1	7744189	7747785
chr1	1682318	1687363	chr2	13532680	13537741
chr1	1771457	1773293	chr2	18007697	18008665
chr1	1863544	1863750	chr1	1862197	1862742
chr1	2027739	2031388	chr3	16358496	16359983
chr1	2097747	2103479	chr5	364902	370186
chr1	2169982	2172194	chr5	222760	223852
chr1	2276053	2277154	chr3	17246344	17248713
chr1	2277807	2280297	chr2	12610543	12612894
chr1	2286149	2287730	chr2	12597115	12599203
chr1	2428773	2432057	chr2	12249679	12251668
chr1	2477157	2483138	chr3	16541673	16548278
chr1	2718778	2722221	chr4	14143984	14147537
chr1	2811989	2812646	chr5	10722738	10724091
chr1	2952771	2955689	chr1	25649999	25653019
chr1	3009941	3012363	chr3	2020284	2021955
chr1	3041996	3045402	chr1	3535383	3538439
chr1	3125807	3127284	chr1	4260783	4261869
chr1	3227490	3230043	chr5	25750845	25755052
chr1	3390322	3392571	chr1	12393495	12396006
chr1	3549992	3550632	chr1	22374909	22375846
chr1	3780429	3786990	chr2	14470201	14471837
chr1	3871778	3872836	chr1	22793219	22794703
chr1	3871778	3872836	chr4	12918328	12919742
chr1	4144572	4147911	chr1	4174875	4177559
chr1	4419770	4422638	chr3	9761700	9765315
chr1	4459166	4460940	chr3	9573360	9575148
chr1	4515606	4520284	chr1	25834709	25839319
chr1	4544953	4547312	chr3	9397786	9399762
chr1	4633740	4635129	chr1	4627789	4629169
chr1	4715394	4718235	chr5	20523575	20526469
chr1	5183607	5186974	chr1	27736630	27739079
chr1	5212615	5214858	chr1	5215475	5217545
chr1	5525491	5528212	chr1	5532415	5534877
chr1	5648760	5651167	chr1	20974161	20976291
chr1	5782455	5783840	chr1	29634124	29635813
chr1	5840269	5841606	chr1	19984742	19985983
chr1	6018757	6023503	chr1	20262766	20267821
chr1	6062216	6063291	chr5	3831664	3832944
chr1	6331398	6333743	chr1	8880267	8882100
chr1	6565494	6567525	chr1	28123319	28125882
chr1	6700772	6703368	chr1	29976725	29979350
chr1	6741296	6742534	chr1	6738484	6739734
chr1	6822864	6824071	chr3	18950996	18952050
chr1	6962132	6965045	chr2	9014552	9018097
chr1	6969107	6970956	chr2	7731075	7733019
chr1	6975388	6977264	chr1	6981264	6983627
chr1	7103454	7105881	chr1	7100502	7102915
chr1	7119676	7121817	chr2	7671016	7673036
chr1	7128884	7130642	chr1	28625884	28627367
chr1	7295274	7296518	chr1	7012113	7015216
chr1	7429980	7432346	chr1	7434303	7436830
chr1	7429980	7432346	chr1	7439266	7442113
chr1	7710423	7710725	chr1	7712211	7712513
chr1	7725972	7726586	chr5	21890643	21891335
chr1	8125023	8127196	chr3	6237930	6240605
chr1	8135213	8135920	chr1	26822788	26823530
chr1	8206549	8207618	chr1	26695166	26696392
chr1	8263827	8266048	chr3	9761700	9765315
chr1	8336683	8338672	chr1	26563924	26565810
chr1	8336683	8338672	chr5	4729319	4730495
chr1	8339668	8341072	chr1	27678377	27679807
chr1	8422960	8424088	chr1	8425739	8427235
chr1	8520834	8523121	chr3	153356	155642
chr1	8806607	8808156	chr1	8835386	8837007
chr1	8840402	8842317	chr1	5058680	5061136
chr1	9241435	9244650	chr1	12981251	12984583
chr1	9244981	9246603	chr1	26118229	26119576
chr1	9271029	9272463	chr5	5877189	5879331
chr1	9280955	9281560	chr1	9281791	9282341
chr1	9455368	9458026	chr1	22028509	22030207
chr1	9501077	9503869	chr1	9505201	9508481
chr1	9671638	9676157	chr4	17682977	17686941
chr1	9795762	9799063	chr5	7987540	7990547
chr1	9904734	9905516	chr3	9906334	9906735
chr1	9996824	10000447	chr4	14077857	14081171
chr1	10044337	10046442	chr1	11295525	11297379
chr1	10051001	10053117	chr1	10053617	10055731
chr1	10081894	10083122	chr1	10083500	10085030
chr1	10302650	10303335	chr1	10307507	10308143
chr1	10305951	10306499	chr1	10321210	10321864
chr1	10335910	10337854	chr1	10332371	10335694
chr1	10371839	10373766	chr5	18528494	18530450
chr1	10377790	10378961	chr5	18534999	18536316
chr1	10407379	10412997	chr1	10400564	10405874
chr1	10474784	10475959	chr1	10472280	10473299
chr1	10543022	10544591	chr5	372905	374954
chr1	10738805	10747323	chr1	10748816	10756316
chr1	10786979	10788683	chr4	12417553	12418893
chr1	10806985	10809188	chr4	2738531	2740667
chr1	10944913	10949458	chr4	10974463	10979464
chr1	11044631	11045466	chr1	11046969	11047816
chr1	11054731	11056921	chr4	10841983	10844124
chr1	11295525	11297379	chr1	10047276	10049300
chr1	11318528	11319547	chr1	11322692	11324176
chr1	11399607	11406259	chr5	23533701	23539465
chr1	11514594	11515595	chr5	8128353	8129402
chr1	11679230	11680679	chr5	22842790	22844273
chr1	11701995	11702903	chr5	20446068	20447200
chr1	11701995	11702903	chr5	24927688	24928698
chr1	11911679	11913947	chr1	12448567	12451287
chr1	11966470	11967843	chr4	6477876	6479165
chr1	12162349	12164700	chr1	27549021	27552517
chr1	12242126	12244462	chr4	6263597	6266245
chr1	12393495	12396006	chr5	22227574	22230500
chr1	12520179	12524370	chr5	2814087	2818019
chr1	12766263	12766651	chr1	12803708	12803986
chr1	12877107	12878719	chr1	17013400	17015497
chr1	12896652	12897402	chr1	27190179	27190749
chr1	13030553	13031152	chr4	5842993	5843783
chr1	13108634	13111700	chr1	12556005	12559082
chr1	13227324	13229796	chr1	13253398	13255570
chr1	13321214	13322122	chr5	26041174	26042406
chr1	13422554	13423028	chr2	8453219	8453682
chr1	16153609	16154468	chr1	9756674	9757963
chr1	16269075	16270513	chr1	18602958	18604575
chr1	16774865	16777247	chr1	29081904	29084285
chr1	16933792	16934511	chr1	29178737	29179675
chr1	17104351	17105004	chr3	3817294	3817946
chr1	17104351	17105004	chr1	19736634	19737083
chr1	17232135	17232935	chr5	1332825	1333793
chr1	17335849	17339273	chr2	11178100	11182976
chr1	17414611	17415132	chr1	17104351	17105004
chr1	17601513	17602676	chr1	11053377	11054561
chr1	17603504	17604559	chr1	17601513	17602676
chr1	17603504	17604559	chr4	7008603	7009796
chr1	17785397	17786368	chr1	18821267	18823077
chr1	18091681	18093774	chr1	7500845	7502186
chr1	18494103	18497239	chr5	26955135	26957743
chr1	18584235	18587136	chr5	17462547	17467448
chr1	18719378	18721219	chr1	18724207	18726272
chr1	18730831	18732177	chr3	11447028	11448609
chr1	18911597	18911845	chr1	18913110	18913828
chr1	18925286	18926315	chr5	22860450	22861818
chr1	19001544	19002215	chr1	19000509	19000892
chr1	19012173	19013306	chr1	19025642	19026769
chr1	19031997	19034979	chr3	2566277	2572151
chr1	19070913	19072694	chr2	13014848	13017153
chr1	19237407	19241883	chr1	19252847	19256783
chr1	19292909	19293339	chr1	19293478	19293969
chr1	19294838	19295236	chr5	16588600	16589094
chr1	19455766	19459586	chr3	5466246	5468774
chr1	19481188	19482674	chr1	30054884	30057170
chr1	19541684	19546266	chr1	19531350	19535955
chr1	19778333	19779373	chr1	19781368	19782219
chr1	19958587	19961578	chr3	4970990	4974534
chr1	20101445	20103667	chr3	4766905	4769898
chr1	20124827	20126109	chr1	20112262	20113522
chr1	20151016	20152752	chr5	16418920	16420400
chr1	20154169	20156419	chr1	20158664	20160815
chr1	20336340	20339535	chr5	10925635	10930338
chr1	20400437	20401025	chr5	19065453	19066007
chr1	20478267	20479671	chr5	4485931	4487433
chr1	20517078	20517403	chr5	17907069	17907598
chr1	20566030	20569286	chr3	4532911	4535867
chr1	20673983	20674363	chr5	22885192	22886541
chr1	20729182	20731283	chr3	4367181	4368879
chr1	20873602	20876272	chr5	19334250	19337101
chr1	20906134	20907413	chr5	23991253	23992798
chr1	20967930	20971742	chr3	4112629	4115951
chr1	21050540	21051017	chr5	19844778	19845518
chr1	21061600	21062995	chr1	21056232	21057577
chr1	21192499	21195112	chr3	1732991	1735757
chr1	21233595	21235137	chr1	24753634	24754604
chr1	21586036	21586311	chr1	21584252	21584524
chr1	21631947	21633642	chr4	8124415	8126514
chr1	21701185	21704255	chr1	21696165	21699118
chr1	21746354	21765705	chr1	21791783	21797050
chr1	22176934	22180875	chr1	8432179	8435656
chr1	22226885	22227928	chr1	22241273	22242235
chr1	22429692	22430267	chr1	22411575	22412180
chr1	22447848	22449526	chr3	3006515	3008489
chr1	22486736	22488284	chr5	102293	103770
chr1	22557602	22560687	chr1	22613063	22615943
chr1	22646072	22649521	chr1	3787334	3790876
chr1	22767663	22768501	chr5	22152725	22154429
chr1	22830015	22834728	chr1	22835078	22838615
chr1	22902150	22903837	chr1	22948757	22950142
chr1	22948757	22950142	chr1	22957876	22959711
chr1	23115958	23117370	chr3	2513971	2515823
chr1	23379665	23380669	chr1	23379665	23382989
chr1	23443688	23447354	chr1	24306611	24314620
chr1	23450654	23452311	chr1	23587005	23588421
chr1	23471343	23471705	chr1	19028841	19029844
chr1	23563315	23565555	chr1	23566958	23569495
chr1	23689697	23690807	chr5	16569377	16570177
chr1	23952133	23952713	chr5	16818388	16818955
chr1	24113215	24114984	chr2	4891642	4893345
chr1	24191348	24196073	chr1	24183959	24188330
chr1	24206224	24207738	chr1	24201617	24203226
chr1	24377314	24384079	chr2	18178588	18183871
chr1	24398143	24400969	chr5	25308572	25310973
chr1	24538886	24542129	chr1	20283480	20286786
chr1	24574344	24575438	chr1	24593915	24595544
chr1	24753634	24754604	chr1	24757413	24758490
chr1	24848320	24849364	chr1	24833579	24834631
chr1	24852806	24854153	chr1	24855286	24856714
chr1	24938500	24938832	chr1	24945484	24946968
chr1	25004109	25007647	chr1	24961634	24963946
chr1	25048158	25049424	chr5	15377173	15378416
chr1	25124819	25127098	chr3	935139	936320
chr1	25193704	25197089	chr1	30022260	30027443
chr1	25812449	25816657	chr3	8387508	8393296
chr1	25865660	25868985	chr1	27799830	27804604
chr1	25880323	25882222	chr1	4542168	4543742
chr1	25977501	25978706	chr5	26691304	26692488
chr1	26129551	26131292	chr1	26131294	26133196
chr1	26145044	26147571	chr2	901143	904149
chr1	26231804	26234963	chr1	16831016	16833916
chr1	26561824	26563809	chr1	8352615	8354262
chr1	26636255	26637127	chr5	25323102	25324272
chr1	26759834	26761042	chr1	26756253	26757362
chr1	26882485	26883818	chr3	23071080	23071766
chr1	26909835	26912597	chr1	26906453	26908807
chr1	27097903	27100139	chr1	8021854	8023516
chr1	27211845	27214665	chr2	16265399	16268334
chr1	27236875	27238612	chr1	20115069	20118485
chr1	27437928	27439091	chr1	27442238	27443856
chr1	27442238	27443856	chr1	27444585	27445980
chr1	27446236	27450862	chr3	4565412	4571260
chr1	27559673	27562048	chr1	27552970	27555322
chr1	27647756	27648536	chr1	27649695	27650471
chr1	27820149	27824036	chr1	9057096	9061086
chr1	27829142	27831431	chr1	27832158	27834113
chr1	27832158	27834113	chr1	27835131	27837317
chr1	27855699	27857534	chr1	6389411	6391267
chr1	27864345	27865694	chr1	27862909	27864193
chr1	27928171	27929497	chr3	20698553	20700067
chr1	28135361	28138826	chr2	1621788	1624593
chr1	28377461	28378178	chr4	18130268	18131060
chr1	28408147	28415117	chr5	17007389	17014801
chr1	28490443	28492464	chr1	28493031	28495047
chr1	28715078	28717416	chr1	28718213	28720371
chr1	28765324	28765803	chr5	16942576	16943366
chr1	28766750	28768138	chr5	16942576	16943366
chr1	28837573	28842566	chr1	28794144	28800369
chr1	28965772	28967066	chr4	13189393	13191507
chr1	29979973	29982773	chr1	26228632	26231339
chr1	30014361	30015078	chr5	9010724	9011498
chr1	30084114	30092238	chr1	19499162	19506170
chr1	30359723	30363307	chr1	5465336	5469125
chr1	30420102	30421995	chr1	30424421	30425192
chr1	11649	13714	chr4	639247	640940
chr1	138513	139568	chr5	13834633	13835606
chr1	147153	147942	chr5	21582774	21584145
chr1	153113	154198	chr1	13330510	13331506
chr1	172146	172948	chr2	18959078	18960547
chr1	214229	217304	chr1	8150070	8153530
chr1	268330	269819	chr1	29099954	29101261
chr1	340172	341999	chr1	3975679	3977379
chr1	392831	395528	chr3	19039512	19044371
chr1	400035	401882	chr5	19166902	19169026
chr1	411779	413554	chr4	12887518	12890262
chr1	437951	439559	chr1	435174	436776
chr1	541335	542240	chr2	19437800	19438871
chr1	599416	602038	chr4	17546584	17549424
chr1	626741	629819	chr3	18331539	18335041
chr1	630505	633259	chr4	13861718	13864500
chr1	635144	637262	chr2	16248146	16251002
chr1	653765	654343	chr3	5644698	5645414
chr1	799191	802436	chr4	8204347	8207408
chr1	830627	835361	chr5	20421073	20425586
chr1	914222	916222	chr4	8294446	8298602
chr1	914222	916222	chr4	1549176	1552784
chr1	914222	916222	chr4	1536404	1540111
chr1	962016	966757	chr5	18683364	18688707
chr1	989198	991020	chr5	17756264	17758288
chr1	1011172	1013365	chr5	17945957	17948400
chr1	1057151	1059419	chr5	6134152	6136765
chr1	1059506	1061191	chr4	14142130	14143969
chr1	1287831	1289820	chr1	9706657	9707298
chr1	1293770	1294263	chr1	9276381	9276954
chr1	1403085	1407501	chr1	20290556	20293324
chr1	1469610	1470881	chr5	22356852	22358198
chr1	1498114	1501824	chr2	13757593	13761077
chr1	1512896	1518805	chr4	11555186	11560733
chr1	1545106	1547849	chr3	4051651	4053201
chr1	1550543	1552517	chr2	15389466	15391251
chr1	1558844	1559903	chr2	13677986	13678830
chr1	1584073	1585421	chr1	2091738	2092528
chr1	1630900	1635711	chr3	8513457	8517790
chr1	1639286	1640811	chr1	10606210	10607810
chr1	1694286	1696058	chr1	1690264	1692126
chr1	1796778	1798254	chr2	11724427	11725419
chr1	1796778	1798254	chr3	9071105	9072184
chr1	1818447	1819040	chr3	2391189	2391650
chr1	1818447	1819040	chr4	1442634	1443499
chr1	1826880	1828161	chr3	21983021	21984598
chr1	1847883	1849693	chr1	1855943	1857718
chr1	1931671	1932266	chr1	10169084	10169619
chr1	1945124	1946076	chr2	17765480	17766888
chr1	2025601	2027271	chr1	2035839	2037366
chr1	2025601	2027271	chr2	13135430	13136849
chr1	2027739	2031388	chr3	21787146	21788807
chr1	2027739	2031388	chr5	9016908	9018424
chr1	2052481	2055548	chr2	13095976	13098594
chr1	2124854	2125801	chr5	324552	325516
chr1	2173952	2174894	chr5	23645535	23646083
chr1	2225900	2227566	chr3	7667027	7668724
chr1	2227594	2229319	chr2	12706710	12708367
chr1	2245758	2246492	chr3	2757435	2758097
chr1	2257425	2260101	chr4	16952963	16955277
chr1	2274943	2275758	chr1	22031413	22032132
chr1	2286149	2287730	chr2	12603803	12605271
chr1	2313582	2316469	chr2	15792623	15795235
chr1	2341542	2342123	chr1	2338904	2339321
chr1	2359549	2366561	chr1	19935163	19941088
chr1	2412980	2413708	chr3	19889358	19889774
chr1	2421216	2421947	chr2	12329488	12329995
chr1	2437330	2439665	chr3	2956156	2958327
chr1	2458244	2460790	chr1	2462953	2465504
chr1	2559487	2560403	chr1	4450238	4451742
chr1	2621904	2627848	chr1	2620335	2621545
chr1	2842153	2846138	chr5	24855661	24859341
chr1	2911317	2915369	chr1	20541887	20545762
chr1	2927703	2928968	chr3	5616992	5618294
chr1	2949676	2950989	chr1	21061600	21062995
chr1	2984881	2986130	chr5	22711402	22712364
chr1	2989378	2990357	chr3	2052693	2055414
chr1	3024896	3025435	chr5	8320969	8321544
chr1	3057975	3060661	chr1	3064124	3065937
chr1	3070946	3072050	chr3	5976949	5977545
chr1	3093839	3094864	chr1	463855	464924
chr1	3093839	3094864	chr3	22971358	22972268
chr1	3125807	3127284	chr2	17983691	17985104
chr1	3144438	3147303	chr2	9585883	9588838
chr1	3220035	3224541	chr1	3214237	3217538
chr1	3355571	3356359	chr3	9335876	9336459
chr1	3356680	3359838	chr5	10525078	10527300
chr1	3591633	3592411	chr1	22365832	22366323
chr1	3600910	3605076	chr1	25545808	25548894
chr1	3715184	3717320	chr1	3187817	3188580
chr1	3834459	3837629	chr1	22746372	22749184
chr1	3844581	3846872	chr1	9167589	9170934
chr1	3844581	3846872	chr1	811033	813086
chr1	3888690	3890811	chr1	3892580	3894677
chr1	3914774	3918176	chr4	13554604	13557854
chr1	3919272	3919774	chr4	11619786	11620139
chr1	3989763	3991066	chr3	4553943	4555076
chr1	4025930	4026732	chr1	18789180	18789644
chr1	4089847	4090725	chr2	18626320	18626997
chr1	4128607	4129701	chr1	4132967	4134094
chr1	4140948	4143605	chr1	4144572	4147911
chr1	4144572	4147911	chr1	22551332	22554649
chr1	4183066	4186124	chr1	4353906	4355929
chr1	4200876	4206404	chr4	7256538	7261180
chr1	4220100	4221774	chr1	23291929	23295266
chr1	4221863	4222837	chr1	23294413	23294710
chr1	4323556	4326333	chr1	23207090	23209913
chr1	4387129	4389110	chr1	4382160	4383611
chr1	4392450	4394400	chr3	9795071	9797045
chr1	4481875	4483696	chr1	4478491	4480327
chr1	4589071	4590423	chr1	22490244	22491461
chr1	4604841	4606053	chr2	1147807	1149061
chr1	4622634	4624070	chr1	4620228	4621580
chr1	4633740	4635129	chr1	4631778	4633248
chr1	4635463	4636805	chr1	4629203	4630821
chr1	4647949	4648740	chr5	26351508	26352269
chr1	4647949	4648740	chr3	18465679	18466376
chr1	4735547	4737808	chr5	15705816	15708228
chr1	4788463	4794654	chr5	15815274	15820045
chr1	4800169	4801850	chr1	9224145	9225775
chr1	4868452	4871488	chr1	4864902	4868000
chr1	4888214	4889661	chr1	9321650	9322965
chr1	4890118	4892251	chr1	9336057	9337786
chr1	4960375	4961780	chr4	6607850	6609559
chr1	4960375	4961780	chr1	4956257	4958076
chr1	4968142	4970311	chr2	8530896	8533508
chr1	5107421	5111670	chr3	22244169	22247833
chr1	5137014	5137957	chr1	23245886	23246890
chr1	5204625	5205912	chr5	15530015	15531522
chr1	5220641	5222973	chr1	5224385	5226702
chr1	5248664	5249474	chr1	19474898	19476234
chr1	5393407	5394639	chr4	11827622	11829041
chr1	5406025	5407486	chr1	2120991	2123748
chr1	5461317	5464223	chr5	17560179	17562929
chr1	5522639	5524983	chr1	6700772	6703368
chr1	5522639	5524983	chr1	5535973	5538269
chr1	5525491	5528212	chr1	5559579	5562113
chr1	5559579	5562113	chr1	6700772	6703368
chr1	5619582	5622663	chr1	29800693	29803939
chr1	5644572	5645443	chr1	29771278	29771887
chr1	5686603	5687715	chr3	1883616	1884953
chr1	5697324	5699769	chr3	2749953	2752276
chr1	5782455	5783840	chr1	29646168	29647499
chr1	5789987	5791534	chr5	7547797	7551174
chr1	5851953	5853955	chr2	14744037	14745961
chr1	5865707	5867495	chr2	11325163	11326835
chr1	5878400	5880041	chr3	4802952	4803811
chr1	5891324	5895075	chr5	25583006	25586499
chr1	5901169	5903439	chr1	5896416	5898717
chr1	6120741	6122822	chr2	10529690	10531957
chr1	6125356	6127404	chr5	26225832	26228449
chr1	6202249	6203918	chr1	6192071	6194093
chr1	6222201	6224151	chr3	6210904	6212433
chr1	6254229	6255690	chr1	27690359	27691814
chr1	6319650	6324222	chr3	15190934	15196168
chr1	6363172	6366235	chr3	21255635	21258480
chr1	6377321	6378580	chr1	27849833	27851374
chr1	6398580	6399942	chr1	27864345	27865694
chr1	6471150	6471824	chr5	21890643	21891335
chr1	6476258	6477235	chr3	5039071	5039733
chr1	6520748	6523368	chr5	25165137	25167943
chr1	6602126	6605908	chr1	27295336	27298556
chr1	6625020	6625856	chr5	7005844	7007117
chr1	6676234	6677673	chr2	10123306	10124636
chr1	6700772	6703368	chr4	15123781	15126531
chr1	6714492	6716439	chr5	22941794	22943378
chr1	6781483	6782039	chr1	28472357	28472891
chr1	6816702	6819542	chr2	11077488	11079918
chr1	7094833	7097114	chr1	7100502	7102915
chr1	7194256	7195575	chr1	7200394	7201538
chr1	7220961	7222268	chr1	21325079	21326252
chr1	7220961	7222268	chr1	7226310	7227566
chr1	7386839	7388428	chr1	7395228	7396773
chr1	7395228	7396773	chr1	7389981	7391553
chr1	7404383	7405281	chr1	28829308	28830277
chr1	7469002	7469721	chr3	6429534	6430514
chr1	7566232	7569902	chr5	25588075	25591458
chr1	7581084	7588151	chr1	7209369	7214993
chr1	7628456	7629252	chr1	29676755	29677815
chr1	7651882	7654014	chr1	20846908	20849054
chr1	7671028	7674215	chr1	7667803	7670530
chr1	7690802	7692438	chr1	3104588	3106290
chr1	7725972	7726586	chr3	4266964	4268251
chr1	7725972	7726586	chr4	7266546	7267154
chr1	7744189	7747785	chr1	9317589	9319246
chr1	7798023	7800228	chr1	21803600	21805714
chr1	7894858	7897591	chr1	7898013	7899879
chr1	7912046	7915003	chr4	18539575	18542093
chr1	7919144	7921832	chr5	16894009	16897620
chr1	7927428	7930657	chr5	25825167	25828185
chr1	8030641	8033117	chr2	6274606	6276317
chr1	8103659	8104505	chr5	16994240	16994930
chr1	8105589	8108164	chr1	12144515	12147208
chr1	8117339	8122127	chr4	5828519	5833676
chr1	8230209	8230775	chr5	439253	439874
chr1	8309112	8310649	chr3	9040088	9041834
chr1	8327312	8329622	chr1	8324698	8326697
chr1	8336683	8338672	chr3	23051544	23053817
chr1	8341449	8342796	chr1	8343424	8344839
chr1	8361004	8362485	chr1	8354806	8356461
chr1	8417495	8418566	chr1	9472077	9473149
chr1	8482013	8483875	chr1	8469534	8471417
chr1	8500400	8502065	chr1	8496057	8496566
chr1	8584039	8585135	chr1	8417495	8418566
chr1	8586353	8588116	chr4	7019700	7021348
chr1	8678858	8681894	chr3	17005483	17008424
chr1	8725883	8727212	chr1	24619837	24622004
chr1	8833018	8835112	chr1	8818867	8820736
chr1	8897755	8899102	chr3	6281204	6282306
chr1	8897755	8899102	chr1	18040285	18040916
chr1	8906452	8908854	chr5	15261005	15265630
chr1	8976434	8978093	chr1	4556892	4558708
chr1	8981677	8983041	chr1	4542168	4543742
chr1	9078140	9079576	chr1	9083838	9085464
chr1	9118948	9121217	chr1	26027976	26030234
chr1	9143967	9146050	chr2	1071594	1073566
chr1	9178378	9181835	chr5	22167636	22170235
chr1	9219463	9223649	chr2	10480532	10482795
chr1	9219463	9223649	chr4	114971	117051
chr1	9234303	9234812	chr1	9232328	9233144
chr1	9271029	9272463	chr3	11008117	11009456
chr1	9276381	9276954	chr1	9283873	9284438
chr1	9276381	9276954	chr1	9280955	9281560
chr1	9315383	9316729	chr3	10902647	10904458
chr1	9351454	9352761	chr1	27998175	27998821
chr1	9427164	9427529	chr1	3562180	3562554
chr1	9449549	9451750	chr3	10116950	10120645
chr1	9466237	9467076	chr1	8573549	8575156
chr1	9531839	9534114	chr4	11882126	11885421
chr1	9551451	9554139	chr4	6656516	6659265
chr1	9706657	9707298	chr2	19071537	19072019
chr1	9706657	9707298	chr3	9203934	9204965
chr1	9715453	9720568	chr3	9749904	9753772
chr1	9773580	9775481	chr2	19082344	19083811
chr1	9846884	9847923	chr5	3992948	3993610
chr1	9850147	9852366	chr2	9541401	9545010
chr1	9868316	9872211	chr1	19764310	19767348
chr1	9904734	9905516	chr1	9907202	9907615
chr1	10067563	10069177	chr1	10074507	10076344
chr1	10069365	10071082	chr1	10074507	10076344
chr1	10074507	10076344	chr1	10071712	10073411
chr1	10162983	10164452	chr2	14393181	14394858
chr1	10178902	10180019	chr4	10239017	10239851
chr1	10244966	10245572	chr1	5796009	5796559
chr1	10301152	10301951	chr1	10322574	10323189
chr1	10302650	10303335	chr1	10305951	10306499
chr1	10304507	10305108	chr1	10302650	10303335
chr1	10304507	10305108	chr1	10301152	10301951
chr1	10307507	10308143	chr1	10304507	10305108
chr1	10322574	10323189	chr5	9838885	9839313
chr1	10322574	10323189	chr1	10307507	10308143
chr1	10426950	10427615	chr1	10424576	10425801
chr1	10513194	10516385	chr5	19053628	19056007
chr1	10537648	10539831	chr2	14556988	14558697
chr1	10581735	10584080	chr3	3320263	3321724
chr1	10607888	10609618	chr1	10606210	10607810
chr1	10632821	10635471	chr4	9291119	9293203
chr1	10654857	10658897	chr1	64166	67625
chr1	10685822	10690838	chr5	14630028	14634387
chr1	10759475	10762394	chr5	774401	777048
chr1	10769722	10770775	chr2	18595348	18598438
chr1	10892570	10894572	chr1	10918278	10920677
chr1	10898172	10899912	chr1	10900854	10902534
chr1	11004242	11005444	chr1	11962746	11964832
chr1	11014783	11015913	chr1	11962746	11964832
chr1	11091832	11092899	chr1	11004242	11005444
chr1	11094407	11095649	chr1	11091832	11092899
chr1	11114701	11116195	chr5	18110458	18111812
chr1	11213017	11214382	chr2	12868630	12869724
chr1	11243191	11244392	chr1	11245225	11246481
chr1	11337558	11341889	chr1	11343980	11347767
chr1	11374893	11377794	chr4	13712199	13714797
chr1	11464985	11469185	chr2	9995478	9999122
chr1	11540025	11544131	chr3	7610958	7614461
chr1	11625700	11630626	chr4	9848032	9850704
chr1	11651342	11653365	chr5	22871463	22873444
chr1	11679230	11680679	chr3	21787146	21788807
chr1	11701995	11702903	chr1	17600004	17601173
chr1	11784057	11785637	chr2	14844940	14846304
chr1	11827433	11829759	chr4	9945870	9948078
chr1	11941438	11944760	chr1	11945307	11948650
chr1	11959287	11960591	chr1	11962746	11964832
chr1	12004927	12008833	chr1	11993298	11996712
chr1	12044872	12045879	chr5	6871561	6873112
chr1	12208308	12214182	chr4	6288827	6295402
chr1	12244585	12246188	chr3	11191491	11192986
chr1	12308284	12309686	chr1	12311518	12313518
chr1	12349460	12351246	chr4	6234762	6236312
chr1	12443547	12446764	chr1	12556005	12559082
chr1	12653961	12654677	chr3	10352905	10353639
chr1	12692995	12697834	chr5	5703380	5707637
chr1	12864158	12866238	chr2	2580718	2583223
chr1	12867126	12868890	chr4	5775210	5777481
chr1	13018289	13019198	chr1	13024161	13024941
chr1	13071165	13074949	chr2	216722	220989
chr1	13158466	13160245	chr1	13162966	13164512
chr1	13225197	13227195	chr5	3209540	3211423
chr1	13363003	13365060	chr5	26019588	26022222
chr1	15651027	15652542	chr3	20698553	20700067
chr1	16133286	16135587	chr3	13356995	13360572
chr1	16461072	16461734	chr4	7529471	7529892
chr1	16646732	16648648	chr5	885522	887390
chr1	16753944	16755670	chr2	10313286	10314920
chr1	16753944	16755670	chr4	16934236	16935502
chr1	17009141	17011886	chr5	17248290	17251134
chr1	17147058	17147849	chr1	10199628	10200962
chr1	17165127	17167907	chr3	6687140	6690123
chr1	17326556	17328728	chr2	7945998	7948468
chr1	17353847	17356533	chr1	20551452	20552633
chr1	17353847	17356533	chr1	17358447	17360722
chr1	17365898	17368703	chr4	10797217	10798388
chr1	17379544	17380656	chr1	11704932	11706325
chr1	17383034	17383408	chr1	17385717	17386186
chr1	17451680	17454421	chr1	4419770	4422638
chr1	17525365	17526306	chr3	18709748	18710760
chr1	17561355	17562883	chr4	10841983	10844124
chr1	17563931	17565106	chr1	18855147	18856337
chr1	17594683	17595343	chr1	17597898	17599099
chr1	17643976	17647035	chr3	3470440	3473312
chr1	17643976	17647035	chr4	8043803	8046559
chr1	17728295	17729448	chr1	18860837	18861982
chr1	17766874	17769951	chr1	504673	507204
chr1	17854813	17855715	chr5	19846153	19847435
chr1	17882136	17883855	chr3	21763742	21765306
chr1	17882136	17883855	chr1	17879448	17880903
chr1	17908503	17910450	chr3	6091110	6093151
chr1	17989398	17995326	chr2	88559	94660
chr1	18043672	18047659	chr4	9137789	9141572
chr1	18059636	18061302	chr5	5268421	5270156
chr1	18084782	18087879	chr1	5269019	5272058
chr1	18166147	18170105	chr3	17020747	17025011
chr1	18205934	18206701	chr1	18201889	18202764
chr1	18227334	18230227	chr4	16465828	16468956
chr1	18299430	18299862	chr3	15402413	15402799
chr1	18375538	18376729	chr1	18377252	18378634
chr1	18407518	18410022	chr5	26791346	26793882
chr1	18435351	18437068	chr2	17983691	17985104
chr1	18647376	18647849	chr1	18639874	18640488
chr1	18779606	18780604	chr5	1487260	1487968
chr1	18833275	18834861	chr1	19113183	19115273
chr1	18835271	18837942	chr1	18824050	18826488
chr1	18855147	18856337	chr3	22701079	22702481
chr1	18860837	18861982	chr1	17574906	17576092
chr1	18900541	18902057	chr5	22972989	22974308
chr1	18900541	18902057	chr5	22899724	22901985
chr1	18920658	18923314	chr1	18252355	18264462
chr1	18932937	18933950	chr1	18287859	18288650
chr1	18948370	18949290	chr5	22240256	22241233
chr1	18963205	18965571	chr1	17261860	17264183
chr1	19012173	19013306	chr5	19198125	19199375
chr1	19115561	19117534	chr3	10051612	10053678
chr1	19257634	19261479	chr1	19270193	19274068
chr1	19350375	19352782	chr1	19364888	19366924
[truncated: 242 more rows]

## Sheet: Chr2
chr	start	end	chr.1	start.1	end.1
chr2	1394387	1394518	chr1	6704443	6704584
chr2	1395185	1395290	chr1	6705254	6705406
chr2	1395492	1395618	chr4	1613469	1613595
chr2	1395492	1395618	chr4	9568846	9569009
chr2	1397332	1397455	chr1	6708253	6708357
chr2	1398097	1398199	chr5	14463044	14463362
chr2	1613469	1613595	chr4	10897904	10898067
chr2	1615353	1615500	chr1	6707130	6707238
chr2	1628599	1628734	chr2	1635293	1635428
chr2	1628599	1628734	chr2	5218340	5218445
chr2	1629687	1629787	chr1	4556576	4556676
chr2	1629687	1629787	chr1	13811049	13828439
chr2	1629687	1629787	chr2	4556576	4556676
chr2	1629687	1629787	chr2	4181208	4181370
chr2	1629687	1629787	chr3	4556576	4556676
chr2	1629687	1629787	chr3	11061052	11061152
chr2	1629687	1629787	chr4	4556576	4556676
chr2	1629687	1629787	chr4	9506219	9506431
chr2	1629687	1629787	chr5	4556576	4556676
chr2	1629687	1629787	chr5	12407385	12407505
chr2	1629788	1630133	chr3	12961518	12961687
chr2	1630290	1630396	chr2	5806902	5807008
chr2	1630290	1630396	chr2	4557061	4557256
chr2	1633911	1634117	chr2	4561183	4561389
chr2	1747549	1747696	chr4	4584151	4584351
chr2	1754748	1754875	chr3	12016547	12016799
chr2	1755032	1755305	chr2	3020988	3021261
chr2	1755032	1755305	chr2	13265792	13344995
chr2	1758442	1758677	chr4	10084045	10084280
chr2	1758442	1758677	chr4	5941368	5941472
chr2	1758442	1758677	chr5	10084045	10084280
chr2	1758442	1758677	chr5	12464603	12464786
chr2	1760916	1761027	chr4	10086605	10086716
chr2	1760916	1761027	chr4	5943961	5944114
chr2	2001851	2001958	chr2	4878152	4878259
chr2	2001851	2001958	chr2	2048196	2048323
chr2	2006678	2006785	chr5	4882872	4882979
chr2	2006678	2006785	chr5	13271161	13271273
chr2	2041488	2041671	chr3	6327758	6327941
chr2	2041488	2041671	chr3	13344073	13344175
chr2	2041488	2041671	chr5	6327758	6327941
chr2	2041488	2041671	chr5	13249250	13249351
chr2	2042559	2042815	chr4	6328830	6329086
chr2	2042559	2042815	chr4	1450771	1450941
chr2	2042559	2042815	chr5	6328830	6329086
chr2	2042559	2042815	chr5	13250289	13250595
chr2	2045484	2045612	chr4	6331750	6331878
chr2	2045484	2045612	chr4	1454683	1454840
chr2	2045800	2045967	chr4	6332066	6332233
chr2	2045800	2045967	chr4	1454956	1455156
chr2	2048196	2048323	chr2	6334649	6334776
chr2	2048196	2048323	chr2	2001851	2001958
chr2	2048762	2048873	chr5	6335215	6335326
chr2	2048762	2048873	chr5	13267080	13267219
chr2	2049516	2049627	chr3	6336324	6336435
chr2	2049516	2049627	chr3	13350536	13350659
chr2	2052264	2052422	chr5	6341607	6341765
chr2	2052264	2052422	chr5	13273009	13273110
chr2	2273116	2273357	chr5	2278412	2278653
chr2	2273116	2273357	chr5	17586484	17586981
chr2	2273358	2273479	chr1	2278654	2278775
chr2	2273358	2273479	chr1	15953854	15954087
chr2	2273358	2273479	chr5	2278654	2278775
chr2	2273358	2273479	chr5	17586484	17586981
chr2	2278412	2278653	chr5	17595018	17595515
chr2	2278654	2278775	chr1	15959551	15959784
chr2	2278654	2278775	chr5	17595018	17595515
chr2	2301396	2301527	chr3	2305816	2305947
chr2	2301396	2301527	chr3	9226432	9226617
chr2	2305816	2305947	chr3	9230887	9231072
chr2	2324499	2324599	chr5	2325761	2325861
chr2	2324499	2324599	chr5	14429833	14430222
chr2	2325761	2325861	chr5	14489133	14489522
chr2	2405256	2405364	chr5	3547850	3547958
chr2	2405256	2405364	chr5	11691460	11691773
chr2	2450076	2450217	chr3	5573522	5573663
chr2	2450076	2450217	chr3	12536383	12536516
chr2	2452219	2452332	chr1	4255072	4255185
chr2	2452219	2452332	chr1	15292104	15292987
chr2	2452219	2452332	chr2	4255072	4255185
chr2	2452219	2452332	chr2	5265626	5266137
chr2	2452219	2452332	chr4	4255072	4255185
chr2	2452219	2452332	chr4	2829336	2829440
chr2	2452219	2452332	chr5	4255072	4255185
chr2	2452219	2452332	chr5	12014384	12015310
chr2	2496537	2496696	chr2	5573518	5573677
chr2	2496537	2496696	chr2	2450076	2450217
chr2	2496537	2496696	chr3	5573518	5573677
chr2	2496537	2496696	chr3	12536383	12536516
chr2	2500533	2500633	chr1	4185672	4185772
chr2	2500533	2500633	chr1	14903161	14903457
chr2	2500533	2500633	chr3	4185672	4185772
chr2	2500533	2500633	chr3	13517290	13519284
chr2	2500533	2500633	chr4	4185672	4185772
chr2	2500533	2500633	chr4	3866275	3871840
chr2	2500533	2500633	chr5	4185672	4185772
chr2	2500533	2500633	chr5	12123430	12124070
chr2	2542671	2542804	chr3	5958909	5959042
chr2	2542671	2542804	chr3	13334002	13334189
chr2	2544777	2544968	chr2	6593117	6593308
chr2	2544777	2544968	chr2	5960943	5961121
chr2	2546207	2546351	chr3	6568363	6568507
chr2	2546207	2546351	chr3	12080878	12081270
chr2	2546370	2546478	chr3	5962588	5962696
chr2	2546370	2546478	chr3	16099798	16099904
chr2	2548298	2548430	chr3	5963945	5964077
chr2	2548298	2548430	chr3	13338904	13339021
chr2	2548992	2549095	chr3	5964638	5964741
chr2	2548992	2549095	chr3	12083345	12083476
chr2	2550646	2550752	chr3	6598423	6598529
chr2	2550646	2550752	chr3	12085150	12085314
chr2	2554164	2554296	chr2	6571506	6571639
chr2	2557093	2557219	chr3	5972404	5972530
chr2	2557093	2557219	chr3	12090614	12090770
chr2	2557726	2557908	chr2	6604833	6605015
chr2	2557726	2557908	chr2	5972786	5972969
chr2	2575654	2575760	chr5	4591491	4591597
chr2	2575654	2575760	chr5	11719916	11721141
chr2	2575952	2576057	chr1	3634500	3634605
chr2	2575952	2576057	chr1	14703394	14703534
chr2	2575952	2576057	chr3	3634500	3634605
chr2	2575952	2576057	chr3	12581246	12581683
chr2	2575952	2576057	chr4	3634500	3634605
chr2	2575952	2576057	chr4	3267036	3267353
chr2	2575952	2576057	chr5	3634500	3634605
chr2	2575952	2576057	chr5	11719916	11721141
chr2	2631491	2631613	chr1	2659808	2659930
chr2	2631491	2631613	chr1	22149154	22168959
chr2	2631491	2631613	chr5	2659808	2659930
chr2	2631491	2631613	chr5	14214613	14238771
chr2	2631618	2631750	chr2	2659935	2660067
chr2	2631618	2631750	chr2	2631796	2631993
chr2	2632825	2632951	chr2	2661219	2661345
chr2	2632825	2632951	chr2	5440414	5440696
chr2	2633602	2633753	chr2	2661995	2662146
chr2	2633602	2633753	chr2	5441133	5441248
chr2	2634984	2635152	chr2	2663384	2663552
chr2	2634984	2635152	chr2	2635473	2635607
chr2	2635473	2635607	chr2	2663873	2664007
chr2	2635473	2635607	chr2	2634984	2635152
chr2	2638843	2639031	chr2	2666522	2666710
chr2	2638843	2639031	chr2	7007031	7007150
chr2	2639780	2639969	chr5	2667041	2667230
chr2	2639780	2639969	chr5	10244838	10245093
chr2	2640046	2640155	chr1	2667307	2667416
chr2	2640046	2640155	chr1	9007100	9007258
chr2	2640046	2640155	chr3	2667307	2667416
chr2	2640046	2640155	chr3	8845134	8845593
chr2	2640046	2640155	chr5	2667307	2667416
chr2	2640046	2640155	chr5	14430238	14439282
chr2	2640730	2641028	chr5	2667992	2668290
chr2	2640730	2641028	chr5	14430238	14439282
chr2	2659808	2659930	chr1	2111147	2130952
chr2	2659808	2659930	chr5	25847808	25871966
chr2	2659935	2660067	chr2	2660142	2660339
chr2	2661219	2661345	chr2	14407996	14408278
chr2	2661995	2662146	chr2	14408930	14409045
chr2	2663384	2663552	chr2	2663873	2664007
chr2	2663873	2664007	chr2	2663384	2663552
chr2	2666522	2666710	chr2	7065322	7065441
chr2	2667041	2667230	chr5	10247631	10247886
chr2	2667307	2667416	chr1	12715751	12715909
chr2	2667307	2667416	chr3	15316328	15316787
chr2	2667307	2667416	chr5	14489538	14498582
chr2	2667992	2668290	chr5	14489538	14498582
chr2	2707122	2707223	chr4	3550828	3550929
chr2	2707122	2707223	chr4	3849489	3849598
chr2	2712838	2712942	chr1	4603608	4603712
chr2	2712838	2712942	chr1	13132479	13132592
chr2	2713306	2713456	chr1	4035526	4035676
chr2	2713306	2713456	chr1	13133592	13133884
chr2	2714667	2714790	chr1	4161965	4162088
chr2	2714667	2714790	chr1	13134987	13135187
chr2	2855878	2856057	chr4	3551238	3551417
chr2	2855878	2856057	chr4	3874999	3875191
chr2	3013586	3013690	chr2	542392	621595
chr2	3014907	3015030	chr2	542392	621595
chr2	3020988	3021261	chr2	542392	621595
chr2	3547850	3547958	chr5	11814642	11814955
chr2	3550828	3550929	chr4	3865696	3865805
chr2	3551238	3551417	chr4	3837977	3838169
chr2	3605079	3605361	chr1	3606147	3606429
chr2	3605079	3605361	chr1	14979955	14980283
chr2	3605079	3605361	chr4	3606147	3606429
chr2	3605079	3605361	chr4	3970693	3970961
chr2	3605079	3605361	chr5	3606147	3606429
chr2	3605079	3605361	chr5	11710148	11710810
chr2	3605435	3605538	chr1	3606503	3606606
chr2	3605435	3605538	chr1	14380883	14381031
chr2	3605435	3605538	chr2	3606503	3606606
chr2	3605435	3605538	chr2	3605079	3605361
chr2	3605435	3605538	chr4	3606503	3606606
chr2	3605435	3605538	chr4	3970693	3970961
chr2	3605435	3605538	chr5	3606503	3606606
chr2	3605435	3605538	chr5	11710148	11710810
chr2	3606147	3606429	chr1	14924634	14924962
chr2	3606147	3606429	chr4	3984105	3984373
chr2	3606147	3606429	chr5	11707905	11708567
chr2	3606503	3606606	chr1	14426536	14426684
chr2	3606503	3606606	chr2	3606147	3606429
chr2	3606503	3606606	chr4	3984105	3984373
chr2	3606503	3606606	chr5	11707905	11708567
chr2	3608965	3609384	chr2	3609447	3610469
chr2	3609169	3609279	chr4	3632151	3632261
chr2	3609169	3609279	chr4	4352589	4352721
chr2	3609874	3610075	chr2	3611626	3611827
chr2	3609874	3610075	chr2	3684498	3685520
chr2	3609874	3610075	chr4	3611626	3611827
chr2	3609874	3610075	chr4	4352589	4352721
chr2	3611626	3611827	chr2	3609447	3610469
chr2	3611626	3611827	chr4	4372657	4372789
chr2	3613423	3613558	chr1	3620668	3620803
chr2	3613423	3613558	chr1	15113670	15114395
chr2	3613423	3613558	chr2	3620668	3620803
chr2	3613423	3613558	chr2	3621684	3621864
chr2	3613423	3613558	chr3	3620668	3620803
chr2	3613423	3613558	chr3	13588521	13588797
chr2	3613423	3613558	chr4	3620668	3620803
chr2	3613423	3613558	chr4	2949284	2949784
chr2	3613423	3613558	chr5	3620668	3620803
chr2	3613423	3613558	chr5	11963029	11963189
chr2	3620057	3620192	chr1	3623249	3623384
chr2	3620057	3620192	chr1	14921320	14921472
chr2	3620057	3620192	chr2	3623249	3623384
chr2	3620057	3620192	chr2	3621684	3621864
chr2	3620057	3620192	chr3	3623249	3623384
chr2	3620057	3620192	chr3	13588521	13588797
chr2	3620057	3620192	chr4	3623249	3623384
chr2	3620057	3620192	chr4	2949835	2950488
chr2	3620057	3620192	chr5	3623249	3623384
chr2	3620057	3620192	chr5	12051985	12052205
chr2	3620668	3620803	chr1	15211190	15211915
chr2	3620668	3620803	chr2	3622392	3622572
chr2	3620668	3620803	chr3	13587633	13587909
chr2	3620668	3620803	chr4	2950706	2951206
chr2	3620668	3620803	chr5	11966782	11966942
chr2	3621684	3621864	chr1	3622392	3622572
chr2	3621684	3621864	chr1	14921320	14921472
chr2	3621684	3621864	chr2	3622392	3622572
chr2	3621684	3621864	chr2	3613423	3613558
chr2	3621684	3621864	chr3	3622392	3622572
chr2	3621684	3621864	chr3	13588521	13588797
chr2	3621684	3621864	chr4	3622392	3622572
chr2	3621684	3621864	chr4	2949835	2950488
chr2	3621684	3621864	chr5	3622392	3622572
chr2	3621684	3621864	chr5	11954740	11955069
chr2	3622392	3622572	chr1	14921672	14921824
chr2	3622392	3622572	chr2	3620668	3620803
chr2	3622392	3622572	chr3	13587633	13587909
chr2	3622392	3622572	chr4	2951257	2951910
chr2	3622392	3622572	chr5	11962481	11962810
chr2	3623249	3623384	chr1	14921672	14921824
chr2	3623249	3623384	chr2	3622392	3622572
chr2	3623249	3623384	chr3	13587633	13587909
chr2	3623249	3623384	chr4	2951257	2951910
chr2	3623249	3623384	chr5	12056430	12056650
chr2	3628231	3628340	chr2	3630759	3630868
chr2	3628231	3628340	chr2	3684498	3685520
chr2	3628231	3628340	chr4	3630759	3630868
chr2	3628231	3628340	chr4	4352589	4352721
chr2	3630759	3630868	chr2	3609447	3610469
chr2	3630759	3630868	chr4	4372657	4372789
chr2	3631088	3631420	chr2	3633025	3633357
chr2	3631088	3631420	chr2	3684498	3685520
chr2	3632151	3632261	chr4	4372657	4372789
chr2	3633025	3633357	chr2	3609447	3610469
chr2	3634500	3634605	chr1	14711319	14711459
chr2	3634500	3634605	chr3	13516016	13516453
chr2	3634500	3634605	chr4	3311539	3311856
chr2	3634500	3634605	chr5	11318766	11319991
chr2	3660063	3660169	chr1	3712197	3712303
chr2	3660063	3660169	chr1	15111460	15112068
chr2	3660063	3660169	chr2	3712197	3712303
chr2	3660063	3660169	chr2	3605079	3605361
chr2	3660063	3660169	chr4	3712197	3712303
chr2	3660063	3660169	chr4	3970693	3970961
chr2	3660063	3660169	chr5	3712197	3712303
chr2	3660063	3660169	chr5	11671104	11671227
chr2	3684016	3684435	chr2	3608965	3609384
chr2	3684016	3684435	chr2	3684498	3685520
chr2	3692624	3692730	chr2	3693883	3693989
chr2	3692624	3692730	chr2	3631088	3631420
chr2	3692624	3692730	chr4	3693883	3693989
chr2	3692624	3692730	chr4	4352589	4352721
chr2	3692869	3692995	chr2	3694127	3694253
chr2	3692869	3692995	chr2	3684498	3685520
chr2	3692869	3692995	chr4	3694127	3694253
chr2	3692869	3692995	chr4	4352589	4352721
chr2	3693058	3693179	chr2	3694316	3694437
chr2	3693058	3693179	chr2	3631088	3631420
chr2	3693058	3693179	chr4	3694316	3694437
chr2	3693058	3693179	chr4	4352589	4352721
chr2	3693280	3693380	chr2	3694538	3694638
chr2	3693280	3693380	chr2	3684016	3684435
chr2	3693280	3693380	chr4	3694538	3694638
chr2	3693280	3693380	chr4	4352589	4352721
chr2	3693883	3693989	chr2	3633025	3633357
chr2	3693883	3693989	chr4	4372657	4372789
chr2	3694127	3694253	chr2	3609447	3610469
chr2	3694127	3694253	chr4	4372657	4372789
chr2	3694316	3694437	chr2	3633025	3633357
chr2	3694316	3694437	chr4	4372657	4372789
chr2	3694538	3694638	chr2	3608965	3609384
chr2	3694538	3694638	chr4	4372657	4372789
chr2	3712197	3712303	chr1	15204682	15205290
chr2	3712197	3712303	chr2	3606147	3606429
chr2	3712197	3712303	chr4	3984105	3984373
chr2	3712197	3712303	chr5	11675469	11675592
chr2	3748749	3748859	chr1	3770072	3770182
chr2	3748749	3748859	chr1	15282070	15282211
chr2	3749281	3749382	chr1	3770604	3770705
chr2	3749281	3749382	chr1	14179006	14179322
chr2	3749281	3749382	chr2	3770604	3770705
chr2	3749281	3749382	chr2	3871632	3871766
chr2	3749281	3749382	chr3	3770604	3770705
chr2	3749281	3749382	chr3	15706845	15706992
chr2	3749281	3749382	chr4	3770604	3770705
chr2	3749281	3749382	chr4	3735288	3735514
chr2	3749281	3749382	chr5	3770604	3770705
chr2	3749281	3749382	chr5	11902109	11902370
chr2	3761196	3761319	chr3	3964884	3965007
chr2	3761196	3761319	chr3	13517290	13519284
chr2	3761196	3761319	chr4	3964884	3965007
chr2	3761196	3761319	chr4	3345121	3345577
chr2	3761196	3761319	chr5	3964884	3965007
chr2	3761196	3761319	chr5	12028705	12029786
chr2	3768585	3768708	chr1	3883820	3883943
chr2	3768585	3768708	chr1	16354251	16354366
chr2	3768585	3768708	chr2	3883820	3883943
chr2	3768585	3768708	chr2	3968143	3968622
chr2	3768585	3768708	chr5	3883820	3883943
chr2	3768585	3768708	chr5	11693159	11693333
chr2	3770072	3770182	chr1	15519024	15519165
chr2	3770604	3770705	chr1	14913087	14913403
chr2	3770604	3770705	chr2	3885687	3885821
chr2	3770604	3770705	chr3	15716309	15716456
chr2	3770604	3770705	chr4	3747532	3747758
chr2	3770604	3770705	chr5	11911887	11912148
chr2	3836100	3836221	chr1	5145471	5145592
chr2	3836100	3836221	chr1	13132091	13132291
chr2	3836100	3836221	chr3	5145471	5145592
chr2	3836100	3836221	chr3	11998721	11998865
chr2	3863311	3863565	chr3	3872710	3872964
chr2	3863311	3863565	chr3	13517290	13519284
chr2	3863311	3863565	chr4	3872710	3872964
chr2	3863311	3863565	chr4	3345121	3345577
chr2	3863311	3863565	chr5	3872710	3872964
chr2	3863311	3863565	chr5	12028705	12029786
chr2	3863647	3863865	chr1	3873046	3873264
chr2	3863647	3863865	chr1	14256310	14256444
chr2	3863647	3863865	chr3	3873046	3873264
chr2	3863647	3863865	chr3	13517290	13519284
chr2	3863647	3863865	chr5	3873046	3873264
chr2	3863647	3863865	chr5	12028705	12029786
chr2	3863915	3864069	chr2	3873314	3873468
chr2	3863915	3864069	chr2	3965885	3966678
chr2	3863915	3864069	chr4	3873314	3873468
chr2	3863915	3864069	chr4	3866275	3871840
chr2	3871632	3871766	chr1	3885687	3885821
chr2	3871632	3871766	chr1	14179006	14179322
chr2	3871632	3871766	chr2	3885687	3885821
chr2	3871632	3871766	chr2	3969545	3969824
chr2	3871632	3871766	chr5	3885687	3885821
chr2	3871632	3871766	chr5	11902109	11902370
chr2	3872710	3872964	chr3	12049702	12051696
chr2	3872710	3872964	chr4	3736361	3736817
chr2	3872710	3872964	chr5	12468397	12469478
chr2	3873046	3873264	chr1	14900471	14900605
chr2	3873046	3873264	chr3	12049702	12051696
chr2	3873046	3873264	chr5	12468397	12469478
chr2	3873314	3873468	chr2	4125760	4126553
chr2	3873314	3873468	chr4	3838221	3843786
chr2	3883820	3883943	chr1	16363375	16363490
chr2	3883820	3883943	chr2	4128018	4128497
chr2	3883820	3883943	chr5	11816340	11816514
chr2	3885687	3885821	chr1	14913087	14913403
chr2	3885687	3885821	chr2	4129420	4129699
chr2	3885687	3885821	chr5	11911887	11912148
chr2	3942504	3942633	chr3	3956068	3956197
chr2	3942504	3942633	chr3	14114466	14114994
chr2	3943182	3943306	chr3	3956754	3956878
chr2	3943182	3943306	chr3	14115338	14115591
chr2	3944251	3944353	chr1	4709367	4709469
chr2	3944251	3944353	chr1	13930126	13930876
chr2	3946192	3946324	chr3	3952736	3952868
chr2	3946192	3946324	chr3	14127445	14127995
chr2	3946192	3946324	chr4	3952736	3952868
chr2	3946192	3946324	chr4	2828917	2829040
chr2	3946456	3946693	chr4	3953000	3953237
chr2	3946456	3946693	chr4	4245756	4245950
chr2	3951140	3951240	chr1	4694284	4694384
chr2	3951140	3951240	chr1	15304041	15304240
chr2	3951140	3951240	chr5	4694284	4694384
chr2	3951140	3951240	chr5	11845818	11845973
chr2	3951991	3952171	chr3	4695125	4695305
chr2	3951991	3952171	chr3	12208363	12208502
chr2	3952736	3952868	chr3	14142670	14143220
chr2	3952736	3952868	chr4	2837304	2837427
chr2	3953000	3953237	chr4	4325988	4326182
chr2	3956068	3956197	chr3	14136265	14136793
chr2	3956754	3956878	chr3	14137137	14137390
chr2	3964884	3965007	chr3	12049702	12051696
chr2	3964884	3965007	chr4	3736361	3736817
chr2	3964884	3965007	chr5	12468397	12469478
chr2	3965483	3965816	chr3	4125358	4125691
chr2	3965483	3965816	chr3	12214430	12215642
chr2	3966731	3966913	chr4	4126606	4126788
chr2	3966731	3966913	chr4	3866275	3871840
chr2	3966731	3966913	chr5	4126606	4126788
chr2	3966731	3966913	chr5	11688773	11688905
chr2	3967960	3968088	chr1	4127835	4127963
chr2	3967960	3968088	chr1	15116635	15116844
chr2	3967960	3968088	chr2	4127835	4127963
chr2	3967960	3968088	chr2	3605079	3605361
chr2	3967960	3968088	chr4	4127835	4127963
chr2	3967960	3968088	chr4	3970693	3970961
chr2	3967960	3968088	chr5	4127835	4127963
chr2	3967960	3968088	chr5	11672241	11672572
chr2	3968796	3968972	chr1	4128671	4128847
chr2	3968796	3968972	chr1	14393344	14394726
chr2	3969076	3969203	chr1	4128951	4129078
chr2	3969076	3969203	chr1	15657425	15657653
chr2	3969076	3969203	chr3	4128951	4129078
chr2	3969076	3969203	chr3	12211799	12211911
chr2	3969076	3969203	chr4	4128951	4129078
chr2	3969076	3969203	chr4	3734248	3734353
chr2	3969076	3969203	chr5	4128951	4129078
chr2	3969076	3969203	chr5	11719916	11721141
chr2	3969324	3969491	chr1	4129199	4129366
chr2	3969324	3969491	chr1	14393344	14394726
chr2	3969324	3969491	chr3	4129199	4129366
chr2	3969324	3969491	chr3	12581246	12581683
chr2	3969324	3969491	chr4	4129199	4129366
chr2	3969324	3969491	chr4	3267036	3267353
chr2	3969324	3969491	chr5	4129199	4129366
chr2	3969324	3969491	chr5	11719916	11721141
chr2	4035526	4035676	chr1	15048038	15048330
chr2	4125358	4125691	chr3	12050473	12051685
chr2	4126606	4126788	chr4	3838221	3843786
chr2	4126606	4126788	chr5	11811956	11812088
chr2	4127835	4127963	chr1	15214162	15214371
chr2	4127835	4127963	chr2	3606147	3606429
chr2	4127835	4127963	chr4	3984105	3984373
chr2	4127835	4127963	chr5	11676606	11676937
chr2	4128671	4128847	chr1	14261081	14262463
chr2	4128845	4128951	chr1	14428854	14428997
chr2	4128845	4128951	chr3	15715095	15715223
chr2	4128845	4128951	chr5	11318766	11319991
chr2	4128951	4129078	chr1	15669584	15669812
chr2	4128951	4129078	chr3	12224033	12224145
chr2	4128951	4129078	chr4	3746492	3746597
chr2	4128951	4129078	chr5	11318766	11319991
chr2	4129199	4129366	chr1	14261081	14262463
chr2	4129199	4129366	chr3	13516016	13516453
chr2	4129199	4129366	chr4	3311539	3311856
chr2	4129199	4129366	chr5	11318766	11319991
chr2	4161965	4162088	chr1	15049432	15049632
chr2	4181208	4181370	chr1	4201080	4201242
chr2	4181208	4181370	chr1	15291456	15292049
chr2	4181208	4181370	chr2	4201080	4201242
chr2	4181208	4181370	chr2	61312	62859
chr2	4181208	4181370	chr3	4201080	4201242
chr2	4181208	4181370	chr3	14125190	14125449
chr2	4181208	4181370	chr5	4201080	4201242
chr2	4181208	4181370	chr5	12407385	12407505
chr2	4185672	4185772	chr1	13798419	13798715
chr2	4185672	4185772	chr3	12049702	12051696
chr2	4185672	4185772	chr4	3838221	3843786
chr2	4185672	4185772	chr5	12127281	12127921
chr2	4201080	4201242	chr1	15319259	15319852
chr2	4201080	4201242	chr2	21434	22981
chr2	4201080	4201242	chr3	14140415	14140674
chr2	4201080	4201242	chr5	12410791	12410911
chr2	4201364	4201588	chr1	5983030	5983254
chr2	4201364	4201588	chr1	15291456	15292049
chr2	4234517	4234719	chr5	10112773	10113038
chr2	4235116	4235263	chr4	1795877	1796071
chr2	4240153	4240260	chr3	5309773	5309880
chr2	4240153	4240260	chr3	11422442	11422546
chr2	4240910	4241112	chr5	4234517	4234719
chr2	4240910	4241112	chr5	10109711	10109976
chr2	4241508	4241655	chr4	4235116	4235263
chr2	4241508	4241655	chr4	1803312	1803506
chr2	4255072	4255185	chr1	15319907	15320790
chr2	4255072	4255185	chr2	5272349	5272860
chr2	4255072	4255185	chr4	2829787	2829891
chr2	4255072	4255185	chr5	11212720	11213646
chr2	4282695	4282813	chr1	4289970	4290088
chr2	4282695	4282813	chr1	14179006	14179322
chr2	4282695	4282813	chr3	4289970	4290088
chr2	4282695	4282813	chr3	13997338	13997609
chr2	4289970	4290088	chr1	14913087	14913403
chr2	4289970	4290088	chr3	14095902	14096173
chr2	4377639	4377743	chr1	5084731	5084835
chr2	4377639	4377743	chr1	14386151	14388977
chr2	4377639	4377743	chr4	5084731	5084835
chr2	4377639	4377743	chr4	4423840	4424472
chr2	4379314	4379460	chr1	5086423	5086569
chr2	4379314	4379460	chr1	14386151	14388977
chr2	4392942	4393048	chr2	5091667	5091773
chr2	4392942	4393048	chr2	5264775	5264878
chr2	4392942	4393048	chr4	5091667	5091773
chr2	4392942	4393048	chr4	3465561	3465743
chr2	4392942	4393048	chr5	5091667	5091773
chr2	4392942	4393048	chr5	11403594	11403786
chr2	4488215	4488338	chr1	4497908	4498031
chr2	4488215	4488338	chr1	16462004	16462156
chr2	4488215	4488338	chr3	4497908	4498031
chr2	4488215	4488338	chr3	13439752	13439860
chr2	4497908	4498031	chr1	16472683	16472835
chr2	4497908	4498031	chr3	13448491	13448599
chr2	4556576	4556676	chr1	22961118	22978508
chr2	4556576	4556676	chr2	4201080	4201242
chr2	4556576	4556676	chr3	12619075	12619175
chr2	4556576	4556676	chr4	9509525	9509737
chr2	4556576	4556676	chr5	12410791	12410911
chr2	4557061	4557256	chr2	6262427	6262622
chr2	4557061	4557256	chr2	5219944	5220057
chr2	4557559	4557763	chr3	5779748	5779952
chr2	4557559	4557763	chr3	11056620	11056772
chr2	4560197	4560320	chr2	19212	19601
chr2	4560197	4560320	chr4	5128826	5128945
chr2	4561183	4561389	chr2	5227378	5227513
chr2	4562070	4562174	chr1	2131000	2157154
chr2	4562070	4562174	chr2	1629788	1630133
chr2	4562070	4562174	chr3	3812374	3812543
chr2	4563147	4563293	chr2	5224202	5224320
chr2	4563147	4563293	chr3	12620108	12620226
chr2	4568410	4568578	chr2	4773723	4773891
chr2	4568410	4568578	chr2	5346555	5346808
chr2	4568410	4568578	chr3	4773723	4773891
chr2	4568410	4568578	chr3	15461536	15461728
chr2	4568410	4568578	chr4	4773723	4773891
chr2	4568410	4568578	chr4	4275858	4276374
chr2	4591491	4591597	chr5	11318766	11319991
chr2	4603608	4603712	chr1	15046925	15047038
chr2	4631648	4631798	chr5	4640892	4641042
chr2	4631648	4631798	chr5	20584447	20587207
chr2	4640892	4641042	chr5	20617789	20620549
chr2	4691285	4691417	chr5	4695736	4695868
chr2	4691285	4691417	chr5	12119066	12119186
chr2	4694284	4694384	chr1	15310981	15311180
chr2	4694284	4694384	chr5	11940566	11940721
chr2	4695125	4695305	chr3	15153523	15153662
chr2	4695736	4695868	chr5	12166096	12166216
chr2	4709367	4709469	chr1	13936184	13936934
chr2	4773723	4773891	chr2	5360725	5360978
chr2	4773723	4773891	chr3	15465507	15465699
chr2	4773723	4773891	chr4	5040896	5041412
chr2	4773890	4774661	chr4	5346808	5347579
chr2	4773890	4774661	chr4	4276734	4277172
chr2	4878152	4878259	chr2	6334649	6334776
chr2	4882872	4882979	chr5	13838954	13839066
chr2	4908622	4908726	chr1	4923506	4923610
chr2	4908622	4908726	chr1	13735300	13735504
chr2	4908973	4909148	chr3	4923857	4924032
chr2	4908973	4909148	chr3	12210422	12210574
chr2	4908973	4909148	chr5	4923857	4924032
chr2	4908973	4909148	chr5	10946957	10947083
chr2	4909155	4909295	chr3	4924039	4924179
chr2	4909155	4909295	chr3	12210588	12210692
chr2	4909457	4909693	chr1	4924341	4924577
chr2	4909457	4909693	chr1	13736260	13736516
chr2	4909457	4909693	chr3	4924341	4924577
chr2	4909457	4909693	chr3	12211025	12211135
chr2	4909457	4909693	chr5	4924341	4924577
chr2	4909457	4909693	chr5	10947450	10947596
chr2	4910725	4910837	chr1	4925477	4925589
chr2	4910725	4910837	chr1	13737197	13737356
chr2	4913028	4913146	chr1	4927890	4928008
chr2	4913028	4913146	chr1	13739355	13739645
chr2	4913028	4913146	chr3	4927890	4928008
chr2	4913028	4913146	chr3	12228722	12229083
chr2	4913965	4914077	chr1	4928827	4928939
chr2	4913965	4914077	chr1	13740347	13740644
chr2	4914155	4914334	chr1	4929017	4929196
chr2	4914155	4914334	chr1	13740653	13740808
chr2	4914415	4914578	chr1	18688410	18688621
chr2	4914827	4914949	chr1	4929689	4929811
chr2	4914827	4914949	chr1	13741320	13741428
chr2	4914827	4914949	chr5	4929689	4929811
chr2	4914827	4914949	chr5	10952266	10952403
chr2	4915704	4915814	chr1	4930565	4930675
chr2	4915704	4915814	chr1	13742146	13742287
chr2	4915704	4915814	chr5	4930565	4930675
chr2	4915704	4915814	chr5	10953183	10953373
chr2	4923506	4923610	chr1	18682842	18683046
chr2	4923857	4924032	chr3	13400591	13400743
chr2	4923857	4924032	chr5	18184277	18184403
chr2	4924039	4924179	chr3	13400757	13400861
chr2	4924341	4924577	chr1	18683802	18684058
chr2	4924341	4924577	chr3	13401194	13401304
chr2	4924341	4924577	chr5	18184770	18184916
chr2	4925477	4925589	chr1	18684737	18684896
chr2	4927890	4928008	chr1	18686880	18687170
chr2	4927890	4928008	chr3	13980700	13981061
chr2	4928827	4928939	chr1	18687871	18688168
chr2	4929017	4929196	chr1	18688177	18688332
chr2	4929277	4929440	chr1	4914415	4914578
chr2	4929277	4929440	chr1	13740886	13741097
chr2	4929689	4929811	chr1	18688844	18688952
chr2	4929689	4929811	chr5	18189921	18190058
chr2	4930565	4930675	chr1	18689670	18689811
chr2	4930565	4930675	chr5	18190838	18191028
chr2	4947684	4947819	chr2	4956511	4956646
chr2	4947684	4947819	chr2	5266388	5267290
chr2	4947684	4947819	chr4	4956511	4956646
chr2	4947684	4947819	chr4	3274047	3274360
chr2	4947684	4947819	chr5	4956511	4956646
chr2	4947684	4947819	chr5	10247330	10247631
chr2	4956511	4956646	chr2	5273111	5274013
chr2	4956511	4956646	chr4	3489514	3489827
chr2	4956511	4956646	chr5	10250123	10250424
chr2	5084731	5084835	chr1	14453033	14455859
chr2	5084731	5084835	chr4	4767523	4768155
chr2	5086423	5086569	chr1	14453033	14455859
chr2	5091667	5091773	chr2	5271498	5271601
chr2	5091667	5091773	chr4	2855323	2855505
chr2	5091667	5091773	chr5	11426100	11426292
chr2	5121083	5121189	chr1	4128845	4128951
chr2	5121083	5121189	chr1	14383201	14383344
chr2	5121083	5121189	chr3	4128845	4128951
chr2	5121083	5121189	chr3	15705635	15705763
chr2	5121083	5121189	chr5	4128845	4128951
chr2	5121083	5121189	chr5	11719916	11721141
chr2	5131516	5131629	chr3	5149685	5149798
chr2	5131516	5131629	chr3	14164895	14164996
chr2	5145471	5145592	chr1	15046537	15046737
chr2	5145471	5145592	chr3	12438013	12438157
chr2	5149685	5149798	chr3	14259769	14259870
chr2	5218340	5218445	chr2	5223584	5223689
chr2	5218340	5218445	chr2	1628599	1628734
chr2	5218631	5218740	chr3	5223875	5223984
chr2	5218631	5218740	chr3	11723141	11723253
chr2	5218958	5219076	chr1	5224202	5224320
chr2	5218958	5219076	chr1	22169007	22195161
chr2	5218958	5219076	chr2	5224202	5224320
chr2	5218958	5219076	chr2	1635839	1635985
chr2	5219538	5219883	chr3	1629788	1630133
chr2	5219538	5219883	chr3	12614356	12614525
chr2	5219944	5220057	chr1	5225174	5225287
chr2	5219944	5220057	chr1	13811049	13828439
chr2	5219944	5220057	chr2	5225174	5225287
chr2	5219944	5220057	chr2	4557061	4557256
chr2	5221067	5221183	chr2	5226297	5226413
chr2	5221067	5221183	chr2	44747	44896
chr2	5221550	5221650	chr1	5226780	5226880
chr2	5221550	5221650	chr1	21638581	21648799
chr2	5221550	5221650	chr2	5226780	5226880
chr2	5221550	5221650	chr2	8818359	8818552
chr2	5222148	5222283	chr1	5227378	5227513
chr2	5222148	5222283	chr1	13811049	13828439
chr2	5222148	5222283	chr2	5227378	5227513
chr2	5222148	5222283	chr2	1633911	1634117
chr2	5222829	5223012	chr1	5228059	5228242
chr2	5222829	5223012	chr1	13811049	13828439
chr2	5222829	5223012	chr2	5228059	5228242
chr2	5222829	5223012	chr2	61312	62859
chr2	5222829	5223012	chr3	5228059	5228242
chr2	5222829	5223012	chr3	14125190	14125449
chr2	5223584	5223689	chr2	1635293	1635428
chr2	5223875	5223984	chr3	13479507	13479619
chr2	5224202	5224320	chr1	2131000	2157154
chr2	5224202	5224320	chr2	4563147	4563293
chr2	5224774	5224926	chr2	5229992	5230144
chr2	5224774	5224926	chr2	5219538	5219883
chr2	5225174	5225287	chr1	22961118	22978508
chr2	5225174	5225287	chr2	6262427	6262622
chr2	5226297	5226413	chr2	19064	19213
chr2	5226780	5226880	chr1	21674839	21685057
chr2	5226780	5226880	chr2	13230471	13230664
chr2	5227378	5227513	chr1	22961118	22978508
chr2	5227378	5227513	chr2	4561183	4561389
chr2	5228059	5228242	chr1	22961118	22978508
chr2	5228059	5228242	chr2	21434	22981
chr2	5228059	5228242	chr3	14140415	14140674
chr2	5229992	5230144	chr2	1629788	1630133
chr2	5231452	5231668	chr3	6263459	6263675
chr2	5231452	5231668	chr3	11057238	11057350
chr2	5252089	5252203	chr3	5566930	5567044
chr2	5252089	5252203	chr3	14143269	14146114
chr2	5254964	5255293	chr3	5261732	5262061
chr2	5254964	5255293	chr3	14142670	14143269
chr2	5256000	5256203	chr4	5262768	5262971
chr2	5256000	5256203	chr4	3696626	3697777
chr2	5256690	5256934	chr4	5263458	5263702
chr2	5256690	5256934	chr4	3696626	3697777
chr2	5257114	5257220	chr1	5263882	5263988
chr2	5257114	5257220	chr1	15296320	15296655
chr2	5257114	5257220	chr5	5263882	5263988
chr2	5257114	5257220	chr5	11984176	11984811
chr2	5257314	5257463	chr4	5264082	5264231
chr2	5257314	5257463	chr4	2835156	2835470
chr2	5257537	5257655	chr5	5264305	5264423
chr2	5257537	5257655	chr5	12409870	12410089
chr2	5257899	5258008	chr1	5264667	5264776
chr2	5257899	5258008	chr1	13793238	13793378
chr2	5257899	5258008	chr5	5264667	5264776
chr2	5257899	5258008	chr5	11403594	11403786
chr2	5258163	5258275	chr1	5264931	5265043
chr2	5258163	5258275	chr1	14226522	14226646
chr2	5258894	5259020	chr5	5265660	5265786
chr2	5258894	5259020	chr5	12014384	12015310
chr2	5259371	5259516	chr4	5266137	5266282
chr2	5259371	5259516	chr4	4956453	4956563
chr2	5259371	5259516	chr5	5266137	5266282
chr2	5259371	5259516	chr5	12014384	12015310
chr2	5259517	5259620	chr1	5266283	5266386
chr2	5259517	5259620	chr1	14093521	14093774
chr2	5259517	5259620	chr3	5266283	5266386
chr2	5259517	5259620	chr3	14808833	14808939
chr2	5259517	5259620	chr4	5266283	5266386
chr2	5259517	5259620	chr4	3013553	3013690
chr2	5259517	5259620	chr5	5266283	5266386
chr2	5259517	5259620	chr5	11988001	11988280
chr2	5259622	5259803	chr4	5266388	5266569
chr2	5259622	5259803	chr4	2838279	2838407
chr2	5259622	5259803	chr5	5266388	5266569
chr2	5259622	5259803	chr5	11988001	11988280
chr2	5260693	5261000	chr3	5267418	5267725
chr2	5260693	5261000	chr3	14143269	14146114
chr2	5261732	5262061	chr3	13600947	13601546
chr2	5262768	5262971	chr4	4552190	4553341
chr2	5263458	5263702	chr4	4552190	4553341
chr2	5263882	5263988	chr1	15303260	15303595
chr2	5263882	5263988	chr5	12404733	12405368
chr2	5264082	5264231	chr4	3698448	3698762
chr2	5264305	5264474	chr2	5271028	5271197
chr2	5264305	5264474	chr2	5257537	5257655
chr2	5264305	5264474	chr5	5271028	5271197
chr2	5264305	5264474	chr5	12409870	12410089
chr2	5264305	5264423	chr5	11777477	11777696
chr2	5264667	5264776	chr1	15255374	15255514
chr2	5264667	5264776	chr5	11426100	11426292
chr2	5264775	5264878	chr2	5271498	5271601
chr2	5264775	5264878	chr2	4392942	4393048
chr2	5264775	5264878	chr5	5271498	5271601
chr2	5264775	5264878	chr5	11403594	11403786
chr2	5264931	5265043	chr1	14339400	14339524
chr2	5265402	5265514	chr1	5272125	5272237
chr2	5265402	5265514	chr1	15291456	15292049
chr2	5265402	5265514	chr3	5272125	5272237
chr2	5265402	5265514	chr3	14127445	14127995
chr2	5265402	5265514	chr4	5272125	5272237
chr2	5265402	5265514	chr4	4703290	4703405
chr2	5265402	5265514	chr5	5272125	5272237
chr2	5265402	5265514	chr5	11426508	11426943
chr2	5265626	5266137	chr5	5272349	5272860
chr2	5265626	5266137	chr5	12014384	12015310
chr2	5265660	5265786	chr5	11212720	11213646
chr2	5266137	5266282	chr4	4966053	4966163
chr2	5266137	5266282	chr5	11212720	11213646
chr2	5266283	5266386	chr1	15299734	15299987
chr2	5266283	5266386	chr3	14821071	14821177
chr2	5266283	5266386	chr4	3273811	3273948
chr2	5266283	5266386	chr5	11829251	11829530
chr2	5266388	5266569	chr4	3701557	3701685
chr2	5266388	5266569	chr5	11829251	11829530
chr2	5267418	5267725	chr3	14811303	14814148
chr2	5271028	5271197	chr2	5264305	5264423
chr2	5271028	5271197	chr5	11777477	11777696
chr2	5271498	5271601	chr2	5091667	5091773
chr2	5271498	5271601	chr5	11426100	11426292
chr2	5272125	5272237	chr1	15319259	15319852
chr2	5272125	5272237	chr3	14142670	14143220
chr2	5272125	5272237	chr4	4706843	4706958
chr2	5272125	5272237	chr5	12646352	12646787
chr2	5272349	5272860	chr5	11212720	11213646
chr2	5309773	5309880	chr3	15037141	15037245
chr2	5329180	5329282	chr3	5335046	5335148
chr2	5329180	5329282	chr3	12854204	12854305
chr2	5329180	5329282	chr4	5335046	5335148
chr2	5329180	5329282	chr4	1618078	1618181
chr2	5335046	5335148	chr3	12861318	12861419
chr2	5335046	5335148	chr4	1623175	1623278
chr2	5346555	5346808	chr1	5360725	5360978
chr2	5346555	5346808	chr1	14559075	14559248
chr2	5346555	5346808	chr2	5360725	5360978
chr2	5346555	5346808	chr2	4568410	4568578
chr2	5346555	5346808	chr3	5360725	5360978
chr2	5346555	5346808	chr3	15461536	15461728
chr2	5346808	5347579	chr4	3589871	3590309
chr2	5360725	5360978	chr1	14663813	14663986
chr2	5360725	5360978	chr2	4773723	4773891
chr2	5360725	5360978	chr3	15465507	15465699
chr2	5439080	5439231	chr1	14406658	14406809
chr2	5439080	5439231	chr1	22149154	22168959
chr2	5439881	5439992	chr1	14407463	14407574
chr2	5439881	5439992	chr1	12628311	12628417
chr2	5441133	5441248	chr2	14408930	14409045
chr2	5441133	5441248	chr2	2633602	2633753
chr2	5479943	5480156	chr3	5485700	5485913
chr2	5479943	5480156	chr3	15714108	15714460
chr2	5479943	5480156	chr5	5485700	5485913
chr2	5479943	5480156	chr5	12621667	12621861
chr2	5481407	5481596	chr5	5487165	5487354
chr2	5481407	5481596	chr5	9211718	9212000
chr2	5481863	5481974	chr1	5487630	5487741
chr2	5481863	5481974	chr1	15291456	15292049
chr2	5481863	5481974	chr3	5487630	5487741
chr2	5481863	5481974	chr3	14125190	14125449
chr2	5481975	5482088	chr5	5487742	5487855
chr2	5481975	5482088	chr5	9212288	9212439
chr2	5485700	5485913	chr3	12222928	12223280
chr2	5485700	5485913	chr5	12630889	12631083
chr2	5487165	5487354	chr5	9217876	9218158
chr2	5487630	5487741	chr1	15319259	15319852
chr2	5487630	5487741	chr3	14140415	14140674
chr2	5487742	5487855	chr5	9218434	9218585
chr2	5562759	5562938	chr1	5574942	5575121
chr2	5562759	5562938	chr1	14506261	14506607
chr2	5562759	5562938	chr2	5574942	5575121
chr2	5562759	5562938	chr2	4181208	4181370
chr2	5562759	5562938	chr3	5574942	5575121
chr2	5562759	5562938	chr3	14125190	14125449
chr2	5562759	5562938	chr5	5574942	5575121
chr2	5562759	5562938	chr5	11426508	11426943
chr2	5566930	5567044	chr3	14811303	14814148
chr2	5573518	5573677	chr2	5573522	5573663
chr2	5573518	5573677	chr3	14548344	14548477
chr2	5573522	5573663	chr3	14548344	14548477
chr2	5574942	5575121	chr1	15027956	15028302
chr2	5574942	5575121	chr2	4201080	4201242
chr2	5574942	5575121	chr3	14140415	14140674
chr2	5574942	5575121	chr5	12646352	12646787
chr2	5683962	5684067	chr1	11843255	11843360
chr2	5683962	5684067	chr1	22149154	22168959
chr2	5779748	5779952	chr3	12615069	12615221
chr2	5806902	5807008	chr2	6262427	6262622
chr2	5825762	5825879	chr3	5826616	5826733
chr2	5825762	5825879	chr3	12549751	12549949
chr2	5826616	5826733	chr3	12555262	12555460
chr2	5867085	5867198	chr1	6676112	6676225
chr2	5867085	5867198	chr1	16426670	16426951
chr2	5867085	5867198	chr5	6676112	6676225
chr2	5867085	5867198	chr5	3114434	3114635
chr2	5958909	5959042	chr3	16096074	16096261
chr2	5960943	5961121	chr2	6566884	6567062
chr2	5960943	5961121	chr2	2544777	2544968
chr2	5962056	5962304	chr3	6567994	6568242
chr2	5962056	5962304	chr3	12080611	12080788
chr2	5962588	5962696	chr3	17401544	17401650
chr2	5963945	5964077	chr3	13463001	13463118
chr2	5964636	5964835	chr2	6596768	6596967
chr2	5964636	5964835	chr2	2548992	2549095
chr2	5964636	5964835	chr3	6596768	6596967
chr2	5964636	5964835	chr3	12083345	12083476
chr2	5964638	5964741	chr3	17403688	17403819
chr2	5964997	5965099	chr3	6597129	6597231
chr2	5964997	5965099	chr3	12083670	12083851
chr2	5968783	5968893	chr3	6570772	6570882
chr2	5968783	5968893	chr3	12086959	12087091
chr2	5969088	5969253	chr2	6571077	6571242
chr2	5969088	5969253	chr2	2553735	2553850
chr2	5969517	5969650	chr2	6571506	6571639
chr2	5969517	5969650	chr2	6601272	6601404
chr2	5970852	5970956	chr3	6572840	6572944
chr2	5970852	5970956	chr3	12089017	12089129
chr2	5970990	5971129	chr3	6572978	6573117
chr2	5970990	5971129	chr3	12089157	12089318
chr2	5972404	5972530	chr3	16080563	16080719
chr2	5972786	5972969	chr2	6575065	6575248
chr2	5972786	5972969	chr2	2557726	2557908
chr2	5983030	5983254	chr1	15319259	15319852
chr2	6098168	6098402	chr1	6921227	6921461
chr2	6098168	6098402	chr1	12562682	12562938
chr2	6262427	6262622	chr2	5225174	5225287
chr2	6263459	6263675	chr3	12962901	12963013
chr2	6295057	6295177	chr1	17297239	17297359
chr2	6295057	6295177	chr1	12874008	12874221
chr2	6295057	6295177	chr5	17297239	17297359
chr2	6295057	6295177	chr5	347382	347514
chr2	11283453	11283566	chr5	5977658	5977856
chr2	11843255	11843360	chr1	2111147	2130952
chr2	11980530	11980762	chr4	12736869	12737101
chr2	11980530	11980762	chr4	5468586	5468734
chr2	11980530	11980762	chr5	12736869	12737101
chr2	11980530	11980762	chr5	18469636	18469746
chr2	11981106	11981289	chr5	12737446	12737629
chr2	11981106	11981289	chr5	15291685	15292183
chr2	12536884	12537224	chr5	12538921	12539261
chr2	12536884	12537224	chr5	9272140	9272481
chr2	12538921	12539261	chr5	9274193	9274534
chr2	12551732	12551914	chr1	19008039	19008198
chr2	12551732	12551914	chr5	19920222	19920335
chr2	12564572	12564695	chr1	12564806	12564929
chr2	12564572	12564695	chr1	2789401	2789525
chr2	12564572	12564695	chr3	12564806	12564929
chr2	12564572	12564695	chr3	9724657	9724780
chr2	12564572	12564695	chr5	12564806	12564929
chr2	12564572	12564695	chr5	18110164	18110287
chr2	12564806	12564929	chr1	2789635	2789759
chr2	12564806	12564929	chr3	9724891	9725014
chr2	12564806	12564929	chr5	18110398	18110521
chr2	12736869	12737101	chr4	10535798	10535946
chr2	12736869	12737101	chr5	15291453	15291563
chr2	12737446	12737629	chr5	18469868	18470366
chr2	13230471	13230664	chr1	22961118	22978508
chr2	13230471	13230664	chr2	13230743	13230916
chr2	13230743	13230916	chr1	22961118	22978508
chr2	13230743	13230916	chr2	13230471	13230664
chr2	13230743	13230916	chr3	14142670	14143220
chr2	13230743	13230916	chr5	11842514	11842755
chr2	13265132	13265236	chr3	20781188	20781295
chr2	13265132	13265236	chr4	11358589	11358703
chr2	13500531	13500670	chr2	13500764	13500903
chr2	13500531	13500670	chr2	13501631	13501745
chr2	13500764	13500903	chr2	13501955	13502069
chr2	13501631	13501745	chr2	13501955	13502069
chr2	13501631	13501745	chr2	13500531	13500670
chr2	13501955	13502069	chr2	13500764	13500903
chr2	14406658	14406809	chr1	2111147	2130952
chr2	14407463	14407574	chr1	15705449	15705555
chr2	14408930	14409045	chr2	2661995	2662146
chr2	16004039	16004190	chr1	16008316	16008467
chr2	16004039	16004190	chr1	19950947	19958472
chr2	16008316	16008467	chr1	19963512	19971037
chr2	17090128	17090483	chr4	17092608	17092963
chr2	17090128	17090483	chr4	8617161	8617401
chr2	17092608	17092963	chr4	8619640	8619880
chr2	17297239	17297359	chr1	16177346	16177559
chr2	17297239	17297359	chr5	24334178	24334310
chr2	18384004	18384105	chr2	18387044	18387145
chr2	18384004	18384105	chr2	18387044	18387348
chr2	18387044	18387145	chr2	18389577	18389881
chr2	19198493	19198618	chr3	19201337	19201462
chr2	19198493	19198618	chr3	1526115	1526659
chr2	19201337	19201462	chr3	1535084	1535628

## Sheet: Chr3
chr	start	end	chr.1	start.1	end.1
chr3	1684996	1687558	chr5	9488148	9490816
chr3	1777364	1780254	chr5	9291928	9294687
chr3	1823099	1824216	chr5	6471906	6472945
chr3	1827980	1830200	chr5	6458953	6460856
chr3	1874291	1876913	chr5	6342220	6344794
chr3	1912805	1914408	chr5	6267053	6268638
chr3	2079033	2083291	chr5	20054523	20058464
chr3	2185143	2189387	chr5	19871251	19874920
chr3	2441657	2444532	chr5	19561319	19563722
chr3	2543616	2551225	chr3	4411688	4419320
chr3	2586806	2595572	chr3	3482149	3491908
chr3	2620832	2622220	chr3	2622880	2624308
chr3	2686583	2695300	chr5	294313	301984
chr3	2706632	2708747	chr5	14651012	14652286
chr3	2713398	2717318	chr5	186694	190457
chr3	2953737	2955748	chr5	657786	659733
chr3	2971873	2974843	chr5	694969	697637
chr3	19007010	19008427	chr5	26476166	26477754
chr3	19092518	19097353	chr5	26401193	26404691
chr3	20061528	20064154	chr2	16154067	16156579
chr3	20082299	20084732	chr2	16180696	16183946
chr3	20502612	20503797	chr3	20505823	20507025
chr3	21696246	21699998	chr5	9465929	9470403
chr3	21921746	21924415	chr3	21928764	21931570
chr3	22337793	22339446	chr3	22340957	22342315
chr3	23232303	23235567	chr2	19538610	19541473
chr3	8957	12444	chr5	5021010	5024742
chr3	239381	241443	chr5	4662803	4664657
chr3	469934	473717	chr5	5157798	5161358
chr3	521746	524631	chr5	5240675	5243329
chr3	604845	605421	chr5	5379416	5380040
chr3	665358	666907	chr5	5522495	5523963
chr3	916435	918490	chr3	1178718	1180700
chr3	1153727	1156776	chr5	6134152	6136765
chr3	1389449	1391675	chr5	9572100	9574135
chr3	1476982	1478730	chr5	9684072	9685561
chr3	1616102	1617339	chr4	18268049	18269212
chr3	1640393	1643253	chr5	9958090	9961264
chr3	1676546	1678932	chr5	1984991	1987044
chr3	1730976	1732384	chr5	9425151	9426711
chr3	1861797	1864116	chr5	6372799	6374903
chr3	1940973	1946924	chr5	6195917	6202166
chr3	1984168	1985259	chr3	1982659	1983714
chr3	2648509	2651160	chr3	2651447	2654212
chr3	2879366	2882267	chr5	483123	486434
chr3	2940446	2942109	chr5	6144963	6146570
chr3	3029511	3032256	chr5	866449	869024
chr3	3053260	3055410	chr5	915465	918485
chr3	3063774	3065575	chr3	3061952	3063594
chr3	3302102	3303839	chr5	1335995	1337670
chr3	3358328	3360682	chr5	1471481	1473964
chr3	3399736	3400741	chr5	1590797	1591903
chr3	3460143	3463312	chr5	1615529	1618902
chr3	3551974	3554763	chr5	1762405	1764678
chr3	3595765	3597952	chr5	1835106	1836722
chr3	3602093	3605104	chr5	1837907	1840727
chr3	4521532	4524394	chr1	20569654	20572393
chr3	5781775	5786280	chr4	9148059	9153292
chr3	5794436	5795827	chr4	9202352	9204078
chr3	5965923	5969233	chr1	17805761	17808885
chr3	5988991	5992912	chr1	17813976	17817283
chr3	6191557	6194452	chr3	6187294	6189947
chr3	6780619	6783166	chr1	18452070	18454358
chr3	7959754	7962200	chr4	8521522	8523705
chr3	8009540	8010844	chr4	8500266	8502240
chr3	8048802	8052260	chr4	8481370	8484825
chr3	8519164	8525289	chr4	8158572	8165008
chr3	8567725	8574209	chr3	6194564	6200237
chr3	8575167	8581112	chr4	8111962	8118160
chr3	9146271	9148486	chr4	7617561	7619616
chr3	9526714	9528583	chr3	9528774	9530496
chr3	9650417	9652897	chr1	4452212	4454876
chr3	10024017	10027198	chr5	16381314	16385319
chr3	10129610	10132760	chr5	16281404	16283527
chr3	10318505	10319432	chr3	10324839	10325713
chr3	11005779	11006414	chr5	15883179	15884067
chr3	14954587	14956577	chr5	7002453	7004551
chr3	15094083	15095512	chr5	7043898	7045712
chr3	16490600	16494762	chr5	24438271	24442287
chr3	16732593	16733854	chr5	24250091	24251613
chr3	16954365	16956833	chr5	24070051	24073055
chr3	17710374	17712866	chr5	25191842	25195009
chr3	17752938	17755190	chr3	17755374	17757780
chr3	17908192	17910525	chr5	25333263	25335485
chr3	18049614	18051702	chr5	25451875	25453841
chr3	18095825	18096661	chr5	7985354	7986851
chr3	18166769	18168692	chr5	8063985	8065523
chr3	18211863	18215619	chr5	8129979	8133301
chr3	18474537	18476834	chr5	26364015	26365998
chr3	18492408	18494139	chr5	26950309	26952211
chr3	18617424	18618729	chr5	26818949	26820157
chr3	18890876	18892426	chr5	26568653	26570278
chr3	18938697	18940428	chr5	26519770	26521696
chr3	18964344	18966405	chr5	26504467	26506569
chr3	19030995	19033064	chr5	26437170	26438764
chr3	19513979	19514745	chr4	10236225	10237185
chr3	20381508	20383789	chr3	20383956	20386382
chr3	21046341	21048516	chr2	17130774	17132386
chr3	21048745	21052286	chr2	17126989	17129563
chr3	21430983	21434600	chr1	19122170	19124688
chr3	22722710	22726424	chr2	18904324	18907814
chr3	22768917	22771274	chr5	10374899	10377304
chr3	22795579	22798320	chr2	18995968	18998633
chr3	23106437	23108511	chr3	23133340	23135313
chr3	135024	137460	chr5	4831748	4834395
chr3	169597	172022	chr5	4782946	4785805
chr3	588408	589685	chr5	5363661	5365334
chr3	687052	691898	chr5	5561679	5565580
chr3	692056	695648	chr5	5568393	5571859
chr3	727554	729504	chr5	5643118	5647783
chr3	765459	766387	chr5	5718772	5719608
chr3	786320	790077	chr5	5749762	5753643
chr3	850108	851590	chr5	5799905	5801244
chr3	889509	892162	chr5	5880443	5884770
chr3	992128	994580	chr5	5990956	5993936
chr3	1042882	1044698	chr5	6028285	6030802
chr3	1047640	1049260	chr5	6033702	6035380
chr3	1326227	1329364	chr5	10190357	10193119
chr3	1362905	1364799	chr5	10037269	10039001
chr3	1430471	1432778	chr5	9629087	9631210
chr3	1612860	1613748	chr5	9830343	9831790
chr3	1625672	1628173	chr5	9878991	9881806
chr3	1682088	1684572	chr5	9491072	9493920
chr3	1802228	1807478	chr5	6498779	6503432
chr3	1856682	1858855	chr5	6378339	6380605
chr3	2285777	2287447	chr5	19736647	19738538
chr3	2340899	2343470	chr5	19684006	19687151
chr3	2381337	2383207	chr5	19666837	19668830
chr3	2484469	2487024	chr5	19527833	19530316
chr3	2605442	2607787	chr5	4335467	4337680
chr3	2889486	2890229	chr5	506498	507244
chr3	3116110	3117671	chr1	6304360	6305689
chr3	3271490	3274030	chr5	1243758	1246684
chr3	3292899	3298522	chr5	1296442	1302444
chr3	3499801	3502452	chr5	1664085	1666531
chr3	3518484	3521115	chr5	1712670	1715731
chr3	3605217	3608086	chr5	1840829	1843872
chr3	3705865	3708721	chr5	1964468	1967335
chr3	3724134	3725593	chr5	1976086	1977290
chr3	3834361	3835075	chr5	2046810	2047794
chr3	5351071	5353728	chr3	5354974	5356424
chr3	5684359	5686490	chr4	9030517	9033395
chr3	6056870	6060287	chr3	6067759	6072839
chr3	6395860	6396606	chr1	18121434	18122155
chr3	8448273	8450697	chr3	8454116	8456681
chr3	8885818	8893050	chr4	7765073	7769688
chr3	9195503	9197124	chr4	7598093	7599257
chr3	10039234	10043066	chr5	16374908	16378652
chr3	10053929	10055695	chr5	16354380	16356289
chr3	10133196	10136630	chr5	16277042	16280424
chr3	10470401	10471388	chr5	16069177	16069948
chr3	10772903	10775727	chr3	10777837	10780633
chr3	11148215	11151560	chr5	15775302	15777599
chr3	15179020	15183989	chr5	7050226	7055195
chr3	16896166	16897308	chr4	17978443	17979740
chr3	17731480	17733492	chr5	25237134	25239174
chr3	18008657	18009982	chr5	25415701	25417117
chr3	18367909	18368900	chr5	8428078	8429253
chr3	18445730	18447646	chr5	26339876	26341789
chr3	18471625	18473743	chr5	26361440	26363460
chr3	18901342	18902152	chr5	20110961	20111785
chr3	18919513	18922238	chr5	26544541	26546986
chr3	20370234	20373069	chr2	16381647	16384250
chr3	20388869	20394911	chr2	16401526	16406854
chr3	21225540	21226692	chr3	484491	485614
chr3	21701534	21703114	chr2	17765480	17766888
chr3	22134999	22138457	chr2	18241692	18246498
chr3	22706312	22708509	chr4	4792673	4794109
chr3	57641	58909	chr5	4953440	4954932
chr3	82685	84897	chr5	4895750	4897682
chr3	415393	417547	chr5	5092157	5094494
chr3	489830	491587	chr4	8332097	8333578
chr3	640276	645692	chr5	5467373	5473506
chr3	729768	730467	chr5	5652218	5652983
chr3	735028	735987	chr5	5658460	5659386
chr3	814473	814732	chr5	5762689	5762940
chr3	995217	997410	chr5	5995479	5997498
chr3	1014025	1019224	chr5	6009967	6014689
chr3	1561778	1567318	chr5	9776023	9781002
chr3	1617847	1620120	chr5	9862923	9865038
chr3	1831057	1831923	chr5	6457260	6458031
chr3	2327818	2329801	chr5	19698407	19699947
chr3	2386897	2388471	chr3	2384418	2385719
chr3	2718880	2722624	chr3	2723289	2726942
chr3	3016494	3018983	chr5	802027	804398
chr3	3167951	3170931	chr5	1105410	1108266
chr3	3504204	3507113	chr5	1672120	1674739
chr3	3508042	3510627	chr5	1676932	1679104
chr3	3738897	3741714	chr5	2003304	2006188
chr3	3843142	3845150	chr5	2063487	2066039
chr3	3944296	3945851	chr5	4473089	4474402
chr3	4203013	4208171	chr3	4208735	4214173
chr3	4688546	4690404	chr3	4693361	4695604
chr3	6045002	6048488	chr3	6048916	6052552
chr3	6699323	6701300	chr3	6666842	6668395
chr3	7187856	7190562	chr4	13599126	13601552
chr3	7474679	7475757	chr1	19174070	19175189
chr3	7977604	7978635	chr4	8510908	8511928
chr3	8172597	8174131	chr4	8367887	8369167
chr3	8611126	8612690	chr4	8013893	8016486
chr3	8711663	8713424	chr5	6340076	6341614
chr3	8811131	8812364	chr4	7836675	7837684
chr3	8839728	8842831	chr4	7775128	7777895
chr3	9208937	9210599	chr4	7589395	7591102
chr3	9451861	9457554	chr1	4572419	4576632
chr3	10076819	10078608	chr5	16314850	16316719
chr3	10307421	10310308	chr5	16138544	16141134
chr3	10715623	10717329	chr5	16020218	16021762
chr3	15968593	15971167	chr5	7373995	7375719
chr3	16748174	16753833	chr5	24227415	24232873
chr3	17313646	17316566	chr3	17316649	17319531
chr3	17581096	17583586	chr5	25092641	25095244
chr3	17594060	17598896	chr5	24803583	24807898
chr3	17697942	17700833	chr5	25165137	25167943
chr3	17974977	17976670	chr5	25408895	25410573
chr3	18040937	18044226	chr5	25444672	25448172
chr3	18117486	18122093	chr5	7992788	7996420
chr3	18297406	18300189	chr5	8326607	8329490
chr3	18514343	18515475	chr5	26904289	26906026
chr3	18657208	18658307	chr5	26766128	26767250
chr3	18840411	18842950	chr5	26641652	26644402
chr3	18922372	18923716	chr5	26534614	26536045
chr3	21797058	21798303	chr2	17920660	17921689
chr3	22353883	22356625	chr3	4156186	4157964
chr3	1653	4159	chr5	5034005	5036795
chr3	207336	208086	chr5	4733762	4734547
chr3	499345	500174	chr4	12600893	12601675
chr3	526437	528313	chr5	5243745	5245820
chr3	546903	548795	chr3	549340	550553
chr3	645776	647684	chr5	5465484	5467063
chr3	655056	658637	chr5	5497643	5500845
chr3	1492142	1493619	chr5	9687378	9689420
chr3	1749342	1749871	chr5	9366697	9366963
chr3	1871688	1873771	chr5	6355220	6357083
chr3	1907582	1909804	chr5	6304215	6306290
chr3	2003393	2006624	chr5	20137394	20139529
chr3	2758820	2760347	chr5	32832	34326
chr3	2897638	2901019	chr3	2894812	2897674
chr3	3942257	3943809	chr5	4471277	4472855
chr3	6228342	6229662	chr3	6230270	6231878
chr3	8203469	8207419	chr4	8337276	8341159
chr3	10593753	10598775	chr3	10623742	10628201
chr3	10848669	10850122	chr5	15965461	15967173
chr3	10940446	10941833	chr5	15911416	15912830
chr3	14755798	14760085	chr5	6899015	6904167
chr3	17012728	17015885	chr5	24052385	24055425
chr3	17268875	17269510	chr5	23833728	23834511
chr3	18140771	18142281	chr5	8008010	8009436
chr3	18578353	18580594	chr5	26824236	26828171
chr3	18929526	18931839	chr3	18933763	18935611
chr3	19409606	19410148	chr5	2762029	2763436
chr3	21548484	21549558	chr2	17668701	17669817
chr3	513525	515925	chr5	5213081	5215620
chr3	1053366	1055163	chr5	6040919	6042938
chr3	1736677	1738664	chr5	9407720	9410117
chr3	2167730	2169222	chr5	19897370	19899114
chr3	2420902	2422825	chr5	19587993	19589606
chr3	2424117	2425022	chr5	19568896	19569799
chr3	3260351	3261854	chr5	1239100	1240517
chr3	3623457	3624940	chr3	19503223	19504973
chr3	3727796	3729031	chr2	1008460	1014122
chr3	4604149	4605425	chr4	7705761	7706862
chr3	4685646	4688309	chr3	4690450	4693001
chr3	5121422	5122562	chr1	19821337	19822252
chr3	7817857	7818985	chr4	8634725	8635561
chr3	7874145	7878468	chr4	8565622	8569814
chr3	8052318	8058764	chr4	8475457	8481094
chr3	8316436	8320337	chr4	8274170	8278810
chr3	8562829	8564670	chr4	8120718	8122417
chr3	8678738	8679656	chr4	7900374	7901328
chr3	8705636	8708315	chr4	7936592	7938645
chr3	9049446	9051593	chr5	4214504	4216686
chr3	9832689	9835247	chr1	4384353	4386610
chr3	10676033	10678388	chr3	10679049	10680654
chr3	12139512	12140033	chr5	15538197	15538802
chr3	18324746	18329191	chr5	8348242	8353303
chr3	19825307	19831797	chr2	15650400	15656417
chr3	21015371	21018157	chr2	17156029	17158880
chr3	22155705	22158954	chr2	18269243	18271860
chr3	23295343	23296597	chr4	11947313	11948757
chr3	1273172	1276008	chr5	10719437	10722013
chr3	1433475	1435379	chr5	9632703	9634980
chr3	2280194	2282339	chr5	19744431	19746190
chr3	3638195	3639197	chr5	1877333	1878116
chr3	3645022	3647542	chr5	1884928	1887121
chr3	3648924	3651332	chr5	1892714	1894124
chr3	7621569	7624076	chr4	8817031	8819693
chr3	8606477	8608083	chr4	8020951	8022260
chr3	8980695	8982793	chr4	7680153	7682622
chr3	9961319	9964597	chr5	16420780	16423830
chr3	9971921	9972130	chr5	16414848	16415220
chr3	16917589	16920018	chr5	24107215	24109251
chr3	17648623	17650140	chr5	25117488	25118892
chr3	18052466	18054755	chr5	7971651	7973925
chr3	18496249	18498713	chr5	26944028	26946365
chr3	18665094	18666672	chr5	26749850	26751249
chr3	20908928	20910481	chr2	17000454	17002468
chr3	21084110	21085150	chr3	21086546	21087494
chr3	21935279	21940250	chr2	17970859	17975867
chr3	22900068	22902395	chr2	19136566	19138762
chr3	487236	488693	chr5	5171182	5172758
chr3	606471	607886	chr5	5381113	5382897
chr3	700456	704769	chr5	5587351	5592469
chr3	721291	723646	chr5	5639646	5642513
chr3	1768790	1769586	chr5	9310797	9311572
chr3	2702973	2704365	chr5	221367	222836
chr3	3130072	3130891	chr5	1047150	1047689
chr3	3881000	3882804	chr5	2140453	2142679
chr3	3923735	3925465	chr5	2167468	2169391
chr3	6109705	6116458	chr1	17921935	17928930
chr3	7887286	7890019	chr3	7892537	7895366
chr3	8513457	8517790	chr4	8167426	8173368
chr3	10731518	10733032	chr3	10738715	10740930
chr3	11267091	11269229	chr5	5027639	5030194
chr3	15952045	15953084	chr5	7365532	7366778
chr3	16413334	16415266	chr5	7668229	7669315
chr3	17523458	17525540	chr5	25074883	25077294
chr3	17941402	17943576	chr5	25361747	25364769
chr3	18029659	18030133	chr5	25423407	25423791
chr3	19573944	19576977	chr3	19570961	19573733
chr3	22278029	22278762	chr3	22279664	22280675
chr3	44045	45590	chr5	4977535	4978894
chr3	46396	48296	chr5	4974671	4976227
chr3	212518	216671	chr5	4710563	4715069
chr3	842499	845043	chr3	846350	848297
chr3	1783587	1785334	chr5	9196758	9198801
chr3	2379193	2380198	chr4	13923773	13924692
chr3	3245329	3248987	chr5	1209197	1212578
chr3	4495019	4495956	chr3	4490628	4493831
chr3	5393513	5396903	chr1	19527842	19531287
chr3	5644698	5645414	chr4	8984858	8985405
chr3	5676829	5677921	chr3	5681419	5682331
chr3	7771016	7772340	chr3	21584038	21585030
chr3	10116950	10120645	chr5	16297898	16300001
chr3	11278589	11279108	chr5	15712683	15713003
chr3	11976837	11979621	chr5	15543481	15545182
chr3	16733755	16735951	chr5	24248957	24250065
chr3	16909363	16910820	chr5	24122412	24123912
chr3	17178697	17180067	chr5	23998259	23999793
chr3	17359988	17362118	chr5	23742450	23744619
chr3	18037047	18038234	chr3	18038648	18039876
chr3	18427735	18429201	chr5	26322948	26324578
chr3	19086452	19088110	chr3	19089081	19090639
chr3	19277778	19281346	chr3	23426749	23429154
chr3	21492539	21497157	chr2	17514118	17519293
chr3	22223803	22229204	chr3	22557535	22561716
chr3	194724	198019	chr5	4757972	4762615
chr3	1755497	1756540	chr3	1757631	1758492
chr3	3352289	3354237	chr5	1461907	1463969
chr3	3826148	3834318	chr5	2048243	2055019
chr3	4630869	4633916	chr1	20227277	20230237
chr3	6553529	6555147	chr3	6556197	6558009
chr3	6690118	6693284	chr1	18402506	18405681
chr3	7194846	7195736	chr3	7191686	7192453
chr3	7464020	7465785	chr1	7481252	7483507
chr3	7839555	7842874	chr4	8575386	8578688
chr3	7904156	7905384	chr3	7906791	7908740
chr3	7984076	7984627	chr4	8507263	8507789
chr3	8073271	8074138	chr4	8439899	8440839
chr3	9797129	9797620	chr3	9790628	9791117
chr3	16471386	16472393	chr5	25021200	25022436
chr3	17867316	17868387	chr5	25323102	25324272
chr3	18637854	18639185	chr5	26795771	26797312
chr3	18806258	18808210	chr5	26660600	26662894
chr3	21238433	21240228	chr5	21301525	21302829
chr3	22867814	22871462	chr5	10344024	10348234
chr3	67058	68536	chr5	4930519	4932363
chr3	149999	151539	chr4	12350089	12351624
chr3	229171	231105	chr5	4670779	4672072
chr3	267821	268838	chr5	4612097	4614401
chr3	464279	467074	chr5	5151334	5154154
chr3	673472	676403	chr5	5530273	5532889
chr3	678688	680605	chr5	5546811	5548736
chr3	1947240	1949789	chr5	6160178	6163130
chr3	2857847	2860668	chr5	413520	416225
chr3	3006515	3008489	chr4	5417348	5420530
chr3	3381848	3384509	chr3	20964857	20968019
chr3	4937317	4939465	chr3	4924777	4927434
chr3	5216262	5220218	chr5	21993349	21997076
chr3	6454110	6457512	chr1	18179304	18182391
chr3	7116201	7119121	chr1	18781914	18784582
chr3	8550110	8551335	chr4	8137051	8138281
chr3	8646892	8647908	chr4	7869874	7870750
chr3	9761700	9765315	chr5	15171246	15175457
chr3	15354535	15355304	chr5	7083965	7084734
chr3	16793611	16797947	chr3	16801996	16804967
chr3	16945364	16946461	chr5	24082197	24083431
chr3	18372533	18373024	chr5	8443279	8443834
chr3	18973213	18974892	chr5	26495955	26497855
chr3	19000856	19006769	chr5	26485685	26491382
chr3	19243950	19246936	chr5	198943	201552
chr3	19634410	19636819	chr2	15318028	15320152
chr3	20045663	20048572	chr5	61017	63848
chr3	21488516	21491488	chr2	17523494	17525914
chr3	23229749	23230501	chr2	19543991	19544806
chr3	151762	153217	chr5	23708112	23709351
chr3	221939	222827	chr5	16173393	16174783
chr3	17724590	17725198	chr5	25234064	25234849
chr3	20541435	20546034	chr5	26303693	26308189
chr3	20896481	20897593	chr5	1557037	1557998
chr3	20905480	20906368	chr2	16970230	16971234
chr3	340546	343835	chr5	4535401	4539193
chr3	458412	461019	chr5	5148744	5151433
chr3	2126414	2127467	chr5	19984849	19985697
chr3	2617768	2620573	chr2	16147113	16149873
chr3	2757435	2758097	chr5	91920	92324
chr3	2768688	2771174	chr5	58162	60136
chr3	3036714	3038449	chr5	885522	887390
chr3	3183403	3185348	chr5	1142782	1144912
chr3	3614437	3617314	chr5	1231697	1234147
chr3	4710483	4711969	chr5	4000699	4002634
chr3	4815811	4817980	chr1	20034032	20035946
chr3	6548869	6551853	chr1	18314178	18316645
chr3	6744598	6747214	chr4	16386719	16388722
chr3	7667027	7668724	chr4	8719182	8720618
chr3	7709113	7709733	chr4	8708848	8709373
chr3	8037216	8039903	chr4	8492832	8494591
chr3	9439246	9442507	chr3	9447508	9450420
chr3	9932600	9935499	chr5	16435322	16437699
chr3	9944668	9945579	chr5	16433317	16434318
chr3	10061545	10062731	chr5	16334810	16335628
chr3	11810737	11813765	chr5	15594674	15597885
chr3	14085298	14093670	chr2	11318771	11324174
chr3	15222125	15225460	chr4	16022439	16026360
chr3	18524084	18525687	chr5	26894856	26896488
chr3	18585000	18587312	chr3	18589111	18591273
chr3	19915288	19917641	chr2	15779174	15781561
chr3	20671115	20673372	chr3	20673847	20675946
chr3	21650596	21654200	chr3	21660598	21664095
chr3	23033442	23036765	chr2	19341251	19344341
chr3	256537	258547	chr5	4637312	4639756
chr3	477003	478442	chr5	5161724	5163030
chr3	1813267	1814169	chr5	6479400	6480446
chr3	2297886	2299572	chr3	2309704	2310788
chr3	3533255	3534847	chr5	1740572	1742028
chr3	3776237	3777694	chr3	21621997	21623166
chr3	3981983	3985550	chr5	4460894	4464666
chr3	5763586	5764654	chr4	9131650	9133156
chr3	8586382	8587056	chr4	8058072	8058675
chr3	10205308	10207306	chr5	4667774	4670106
chr3	17148342	17149589	chr5	23952261	23953707
chr3	18304742	18307906	chr5	8339144	8343102
chr3	19837209	19839862	chr2	15673442	15675920
chr3	22291886	22295371	chr1	392831	395528
chr3	23283609	23285540	chr2	19629474	19631182
chr3	73481	75538	chr5	4913699	4915892
chr3	698530	700301	chr5	5576168	5578075
chr3	1215636	1216958	chr5	10454393	10455196
chr3	1266242	1268350	chr5	10677716	10679204
chr3	2212728	2216483	chr5	19825137	19829092
chr3	3069231	3071429	chr2	15278769	15280688
chr3	3076781	3078947	chr5	957744	961032
chr3	3108810	3110026	chr5	25667324	25668292
chr3	3264348	3267090	chr3	3267835	3270883
chr3	3667229	3667979	chr5	1912550	1913674
chr3	4060971	4063306	chr1	21028216	21030649
chr3	4166995	4168917	chr3	4169541	4172051
chr3	5069166	5070200	chr5	24484622	24485705
chr3	5480464	5481379	chr1	19439367	19441400
chr3	7606507	7608407	chr4	8839414	8841276
chr3	7974762	7977590	chr4	8511487	8513727
chr3	9843591	9845176	chr3	9845396	9847148
chr3	16388724	16391360	chr5	7657224	7659868
chr3	17311672	17313752	chr5	23794315	23796461
chr3	17539338	17541230	chr5	25078991	25081101
chr3	17577398	17579577	chr5	16494426	16497068
chr3	18272425	18275341	chr5	8273546	8276526
chr3	18504256	18504967	chr5	26937813	26938451
chr3	18565134	18566780	chr5	26836148	26837811
chr3	19789062	19791416	chr5	737590	740016
chr3	19809687	19810469	chr5	24380910	24381593
chr3	20140058	20142642	chr5	2183360	2185972
chr3	20803133	20806013	chr5	21105909	21108605
chr3	23450536	23452794	chr5	19422203	19425811
chr3	31181	34597	chr3	11128625	11132076
chr3	394070	395984	chr5	5066375	5068199
chr3	509087	511557	chr5	5205871	5208036
chr3	508886	511561	chr5	5205869	5208036
chr3	661873	664006	chr5	5514884	5516936
chr3	2120324	2124131	chr4	9133937	9137353
chr3	2347468	2348791	chr3	9192540	9193385
chr3	2496440	2498095	chr3	2499243	2501021
chr3	2505547	2507528	chr3	4648348	4650319
chr3	2753307	2754621	chr5	102293	103770
chr3	3199770	3201855	chr2	17355331	17357598
chr3	3527575	3528433	chr5	1734487	1734855
chr3	3678835	3679943	chr3	19450649	19451982
chr3	3694988	3696478	chr5	1949315	1950282
chr3	3951199	3952260	chr3	3949580	3950377
chr3	4532911	4535867	chr3	4528529	4530669
chr3	5039071	5039733	chr3	5333879	5334553
chr3	5252875	5254562	chr5	22090533	22092126
chr3	5603900	5605697	chr1	19310355	19311683
chr3	8089003	8090470	chr5	17622336	17624329
chr3	8488695	8490210	chr5	6361837	6363413
chr3	10045186	10047343	chr5	16370368	16371985
chr3	15091611	15092467	chr5	7039911	7040654
chr3	17246344	17248713	chr5	23876586	23878429
chr3	17453478	17454721	chr5	25021200	25022436
chr3	17527507	17530929	chr3	17532648	17536059
chr3	17879566	17881312	chr3	17876571	17878173
chr3	17944029	17944888	chr5	25365498	25365949
chr3	18855161	18856884	chr5	26625080	26626793
chr3	19948131	19949288	chr5	404564	405811
chr3	19987579	19988269	chr5	1790231	1790833
chr3	20780315	20783233	chr2	16775442	16777243
chr3	20820253	20823030	chr5	1592130	1593026
chr3	21983021	21984598	chr2	13383423	13386209
chr3	22484804	22491722	chr1	330588	337582
chr3	22956139	22956883	chr4	681862	682601
chr3	23438474	23441060	chr3	19299309	19301076
chr3	85601	87858	chr5	4888964	4891603
chr3	508886	511561	chr3	9287178	9289338
chr3	613802	616144	chr5	5403188	5405154
chr3	901841	903411	chr5	5887906	5890193
chr3	1129944	1131094	chr5	9269282	9270254
chr3	1288612	1290602	chr3	8194679	8197153
chr3	1317260	1321294	chr5	10278691	10282614
chr3	1920207	1923738	chr5	6254620	6257932
chr3	2156862	2157850	chr5	19938576	19939571
chr3	2468185	2469606	chr4	499497	500831
chr3	2602258	2604412	chr3	2631130	2633166
chr3	3729305	3731149	chr3	19425634	19427141
chr3	4485735	4490231	chr1	20589129	20592063
chr3	5166206	5169151	chr4	13736835	13738975
chr3	5264024	5265678	chr1	19672496	19673644
chr3	6484068	6486247	chr1	18234724	18237543
chr3	6542509	6543676	chr4	685746	686827
chr3	8116335	8119388	chr3	23406611	23410360
chr3	8565494	8567496	chr4	8118537	8120358
chr3	9046533	9047463	chr4	7662371	7663177
chr3	10855632	10856624	chr5	15957417	15958455
chr3	11002351	11003072	chr3	20473541	20474763
chr3	11956601	11959098	chr4	596399	598718
chr3	14724309	14728210	chr2	3169972	3174012
chr3	16466290	16468989	chr5	7688084	7690648
chr3	17123739	17126691	chr2	12366748	12370684
chr3	17347103	17350296	chr5	6922480	6925887
chr3	18362443	18364913	chr5	8416662	8418933
chr3	18465679	18466376	chr5	26351508	26352269
chr3	18648151	18649521	chr5	26772726	26773760
chr3	19176374	19178161	chr3	19179266	19181189
chr3	19803655	19805713	chr2	15613402	15614857
chr3	19913707	19915016	chr5	533106	534656
chr3	22410365	22412608	chr4	57199	59286
chr3	541715	543385	chr5	5268421	5270156
chr3	873749	876800	chr5	5830581	5833901
chr3	1031742	1033207	chr3	1035500	1036672
chr3	1276668	1277824	chr5	10722738	10724091
chr3	1391632	1392954	chr5	9571185	9571989
chr3	2332022	2334074	chr3	8565494	8567496
chr3	2423070	2424594	chr4	1264627	1266486
chr3	2496440	2498095	chr3	2501893	2503565
chr3	2664130	2664834	chr5	337177	337820
chr3	2946406	2948995	chr5	648704	651972
chr3	3369580	3371227	chr5	1503232	1504494
chr3	4009275	4011399	chr3	20400488	20402595
chr3	5439609	5442802	chr1	25302726	25305857
chr3	5955909	5959106	chr1	17798431	17801987
chr3	6328115	6330794	chr1	6343330	6345689
chr3	6558973	6562119	chr1	18317563	18320106
chr3	6664250	6666558	chr4	16077917	16080521
chr3	7326382	7328576	chr5	4050691	4053606
chr3	7355963	7357966	chr3	7363921	7365138
chr3	8780424	8784368	chr5	19839710	19843807
chr3	9206183	9208036	chr3	9199438	9202000
chr3	9639199	9640866	chr3	9641089	9642779
chr3	9644383	9646064	chr3	9646805	9648584
chr3	10255947	10257011	chr2	1823240	1824425
chr3	10288603	10290934	chr5	16145141	16146621
chr3	10640152	10642071	chr5	609381	611679
chr3	15512607	15517506	chr5	7116738	7122774
chr3	16913448	16914131	chr5	24127128	24127935
chr3	18235269	18237646	chr3	18238048	18241237
chr3	18709748	18710760	chr5	26727989	26728666
chr3	18910990	18912608	chr4	17268906	17269743
chr3	20021330	20023603	chr5	13993428	13994549
chr3	22741511	22742284	chr5	16569377	16570177
chr3	23273116	23276375	chr4	1404887	1407139
chr3	23430642	23437374	chr1	6489309	6494218
chr3	363881	365275	chr5	5037021	5038172
chr3	1181706	1186360	chr5	11022083	11024960
chr3	1230986	1232328	chr4	8320630	8322201
chr3	1365165	1367759	chr5	10030406	10032451
chr3	2827239	2830542	chr5	18086	20812
chr3	2916952	2918108	chr5	587508	588800
chr3	3108810	3110026	chr5	1028340	1029121
chr3	3412911	3414019	chr5	1565447	1566391
chr3	3946036	3946960	chr3	3954695	3955423
chr3	9154711	9156845	chr3	479006	481474
chr3	9546398	9549453	chr1	25408043	25410153
chr3	10408092	10409745	chr5	25229938	25231527
chr3	11267091	11269229	chr5	15742762	15744943
chr3	18249776	18253839	chr5	21649532	21651593
chr3	18941925	18942865	chr5	26518277	26519242
chr3	19084035	19085858	chr3	19086452	19088110
chr3	19798107	19800136	chr5	758374	760382
chr3	20223148	20225523	chr4	1147634	1149336
chr3	348167	350010	chr5	16441744	16443985
chr3	409201	411652	chr3	11728113	11730239
chr3	1539527	1546469	chr5	9764135	9769903
chr3	2254479	2255742	chr3	9122197	9123502
chr3	3542536	3544333	chr3	3535610	3537843
chr3	3556705	3558269	chr5	1765507	1767455
chr3	5748570	5751297	chr5	19953487	19956116
chr3	5825289	5825867	chr4	9173165	9173650
chr3	5950200	5952235	chr3	7105371	7107225
chr3	7610958	7614461	chr4	8827876	8831504
chr3	8652908	8654164	chr3	8660447	8661688
chr3	9593132	9595243	chr1	4467220	4469033
chr3	10243755	10245023	chr5	16173393	16174783
chr3	15655384	15660086	chr5	4432306	4436668
chr3	17089045	17091875	chr5	23915530	23918192
chr3	17128263	17130210	chr5	23949739	23951837
chr3	17758427	17760874	chr5	25252386	25254212
chr3	17888101	17889814	chr3	17891134	17892847
chr3	18030781	18034065	chr3	3978005	3981762
chr3	18510246	18510963	chr5	26918793	26919949
chr3	18634576	18635398	chr5	26809135	26809689
chr3	18727840	18728649	chr3	18729054	18730269
chr3	18882304	18882999	chr5	26572631	26573408
chr3	19527029	19531167	chr4	63410	65479
chr3	19723351	19726672	chr5	809948	813228
chr3	21188517	21189859	chr3	21191237	21193189
chr3	21460423	21460968	chr5	2097669	2098740
chr3	23137426	23139045	chr4	921454	922777
chr3	19592	20719	chr5	4984959	4986239
chr3	682054	684069	chr3	684506	686544
chr3	794906	797013	chr3	6217929	6219500
chr3	865183	867008	chr2	14946063	14947276
chr3	1225922	1227436	chr5	10477771	10479384
chr3	1591277	1591983	chr4	8984858	8985405
chr3	2391189	2391650	chr4	7538444	7538902
chr3	2489387	2491087	chr5	7741898	7742978
chr3	2848289	2849289	chr2	12617936	12618899
chr3	2992654	2995634	chr5	753951	756646
chr3	3281362	3282032	chr5	1266625	1267416
chr3	3319027	3320149	chr2	1894559	1896036
chr3	3412911	3414019	chr5	338899	340253
chr3	3721324	3722658	chr5	1967723	1969223
chr3	3868588	3871728	chr5	2093883	2097129
chr3	3994366	3995538	chr5	558285	559235
chr3	6803072	6804233	chr1	9648141	9649073
chr3	6840281	6842320	chr1	18542130	18543948
chr3	7676927	7678414	chr3	7680106	7681685
chr3	7963537	7965907	chr4	8517960	8520521
chr3	8124083	8125931	chr4	8397712	8400076
chr3	8267942	8268735	chr4	8309474	8310058
chr3	8901154	8902638	chr4	7758610	7761057
chr3	9122197	9123502	chr4	7636438	7639037
chr3	9182616	9184679	chr5	19695929	19698712
chr3	9430767	9433844	chr3	9447508	9450420
chr3	10067529	10072672	chr5	4604613	4608905
chr3	11737049	11738847	chr1	21111805	21113621
chr3	12795861	12796871	chr3	14302060	14303018
chr3	14867122	14870083	chr3	15824938	15826391
chr3	14877958	14879781	chr5	6939813	6942908
chr3	15367596	15370059	chr5	7090704	7092539
chr3	16907451	16908999	chr3	16909363	16910820
chr3	17000641	17004251	chr3	17005483	17008424
chr3	17251011	17254113	chr3	17256338	17259442
chr3	17634810	17637204	chr5	4908686	4910799
chr3	17644428	17646160	chr5	25109991	25112001
chr3	17876571	17878173	chr3	17888101	17889814
chr3	18434470	18436141	chr5	26330746	26332812
chr3	18748023	18749593	chr5	1120003	1121775
chr3	18918019	18918618	chr5	26547227	26547768
chr3	18949645	18950221	chr5	26512200	26512824
chr3	19013390	19016185	chr5	26473233	26475783
chr3	19985139	19987339	chr1	17943242	17944315
chr3	20549599	20552215	chr2	16525086	16527012
chr3	20892129	20893443	chr2	16945045	16946419
chr3	21279666	21280948	chr1	21689032	21690256
chr3	21296554	21299591	chr2	17467344	17469786
chr3	21384676	21387399	chr3	21389964	21391562
chr3	22758063	22760340	chr4	12264590	12267196
chr3	302645	304562	chr3	10045186	10047343
chr3	505434	508428	chr5	5199711	5202452
chr3	619678	623558	chr5	14889692	14895214
chr3	1008995	1010480	chr5	6008561	6009605
chr3	1105963	1108069	chr3	1109118	1112188
chr3	1369114	1369532	chr3	8264650	8265060
chr3	1781067	1782007	chr5	15665502	15666444
chr3	1864273	1867267	chr4	16445208	16447773
chr3	2656716	2657825	chr4	2373999	2375135
chr3	2974802	2976277	chr5	708318	709703
chr3	3417954	3419853	chr3	20893946	20895625
chr3	3576017	3578082	chr5	1804804	1806850
chr3	3686995	3689329	chr1	2663027	2665343
chr3	3761388	3770563	chr5	2019107	2027945
chr3	5315001	5316466	chr5	8876486	8877815
chr3	5793668	5794090	chr3	5825289	5825867
chr3	6637443	6639278	chr5	17122171	17124353
chr3	7271137	7273947	chr5	4105383	4108184
chr3	7348197	7350305	chr1	19050344	19052094
chr3	7664345	7666195	chr3	7667027	7668724
chr3	7822018	7826085	chr4	8614067	8618145
chr3	7965954	7967990	chr1	4183066	4186124
chr3	9071105	9072184	chr5	8128353	8129402
chr3	9494697	9496092	chr1	6956521	6958075
chr3	9573360	9575148	chr3	9578217	9580086
chr3	9946166	9948040	chr4	12849709	12851633
chr3	10727826	10728461	chr5	17346141	17346764
chr3	11398917	11400266	chr5	15634586	15636065
chr3	15751387	15752689	chr2	11447197	11448949
chr3	16855612	16861527	chr2	12265167	12270020
chr3	16867202	16868926	chr4	10489042	10491671
chr3	16917589	16920018	chr3	19876232	19878519
chr3	17341512	17344645	chr3	17527507	17530929
chr3	17504000	17506058	chr5	25069093	25070934
chr3	18140771	18142281	chr4	15001134	15002671
chr3	18674337	18675712	chr4	17444309	17445615
chr3	18950996	18952050	chr1	17074942	17076330
chr3	19028203	19030676	chr2	7755605	7757852
chr3	19951488	19952961	chr5	13710111	13712288
chr3	20518391	20520875	chr3	23375617	23377473
chr3	21177423	21180932	chr4	17835572	17838621
chr3	21320491	21322379	chr3	21330182	21331396
chr3	21466919	21469148	chr2	17572369	17574679
chr3	22552620	22553668	chr2	18397996	18398433
chr3	23054004	23057188	chr2	19387020	19390234
chr3	23172806	23174762	chr1	591826	594236
chr3	38759	41932	chr1	12081009	12083462
chr3	256537	258547	chr4	12761283	12763781
chr3	360921	363429	chr3	7870892	7873548
chr3	562030	564870	chr5	5306807	5309932
chr3	935139	936320	chr4	7527048	7529356
chr3	1235283	1238493	chr3	8254663	8257735
chr3	1466573	1468400	chr1	2877692	2879169
chr3	1883616	1884953	chr3	1864273	1867267
chr3	2153864	2156148	chr5	19940678	19943007
chr3	2237958	2240074	chr3	9052982	9054531
chr3	2557437	2561802	chr3	19319343	19322773
chr3	2700355	2702581	chr5	214517	216583
chr3	2864782	2867230	chr3	2868050	2870526
chr3	2916952	2918108	chr3	20452910	20454342
chr3	2923743	2925629	chr3	2926302	2928215
chr3	2944953	2945513	chr5	615610	616227
chr3	3173580	3179786	chr5	1121828	1128091
chr3	3556705	3558269	chr3	20671115	20673372
chr3	3712379	3713446	chr5	289765	291326
chr3	3852145	3853720	chr4	12223953	12225323
chr3	3891357	3893981	chr3	3896531	3899019
chr3	4006399	4007807	chr3	7280878	7282177
chr3	4351045	4353393	chr3	4355138	4357428
chr3	4663569	4667079	chr4	9096689	9100983
chr3	4818298	4821006	chr3	4821523	4824178
chr3	4879112	4880448	chr3	4884566	4885982
chr3	4934420	4936563	chr3	4937317	4939465
chr3	5234617	5236088	chr1	19697004	19698482
chr3	5566086	5568545	chr3	5571992	5574541
chr3	5886381	5889236	chr3	5884374	5884931
chr3	6183773	6187074	chr2	158277	160901
chr3	6417344	6418504	chr4	6849578	6850567
chr3	6419031	6422002	chr1	28978894	28981345
chr3	6453368	6454018	chr1	29303897	29305382
chr3	6967582	6970566	chr1	18668155	18670546
chr3	7280878	7282177	chr5	4087712	4089004
chr3	7734396	7736394	chr5	15165652	15167729
chr3	8134190	8136204	chr3	23417272	23418698
chr3	8414710	8418165	chr3	8418801	8422916
chr3	9005939	9008801	chr4	7669948	7673376
chr3	9126851	9128416	chr4	7631535	7632870
chr3	9188181	9191419	chr5	19690542	19693845
chr3	9496102	9497271	chr3	10073280	10074160
chr3	9511901	9513316	chr4	11827622	11829041
chr3	9663450	9663950	chr2	16594037	16594516
chr3	9892794	9896337	chr3	9881128	9885067
chr3	9920435	9922612	chr3	9925754	9927393
chr3	9922799	9924615	chr3	19527029	19531167
chr3	10527477	10528961	chr3	10586566	10587712
chr3	11648341	11650839	chr1	9118948	9121217
chr3	13276082	13277155	chr3	12875071	12877422
chr3	15565224	15566047	chr3	15538816	15539418
chr3	15664371	15666460	chr3	21034537	21036077
chr3	15887587	15888848	chr3	3726108	3727729
chr3	16379633	16381070	chr3	16382219	16383605
chr3	16397038	16399725	chr3	16402058	16404672
chr3	16596381	16598698	chr5	24320595	24322790
chr3	16759253	16761266	chr3	16770933	16773030
chr3	16770933	16773030	chr3	16782643	16784735
chr3	16922753	16923247	chr3	16926216	16926850
chr3	17130367	17133338	chr3	17213069	17215612
chr3	17189264	17191167	chr3	17192589	17194397
chr3	17341512	17344645	chr3	17532648	17536059
chr3	18434470	18436141	chr4	17752084	17754157
chr3	18530329	18531477	chr5	19198125	19199375
chr3	19403020	19404192	chr3	19404955	19406207
chr3	19677993	19678741	chr3	19676524	19677104
chr3	19766664	19768599	chr3	1864273	1867267
chr3	19930861	19932892	chr3	2871045	2873312
chr3	20480799	20481322	chr3	20482190	20482813
chr3	20844667	20845692	chr3	3444203	3445672
chr3	20899099	20902981	chr5	341543	345127
chr3	21181742	21183075	chr3	21188517	21189859
chr3	21728714	21731928	chr4	10375364	10378390
chr3	21763742	21765306	chr3	21772813	21774743
chr3	21778210	21780433	chr3	21780785	21783663
chr3	21789332	21791359	chr4	14123489	14125052
chr3	21799276	21801743	chr3	21778210	21780433
chr3	21887172	21889344	chr4	8124415	8126514
chr3	21908913	21910722	chr5	24850257	24851776
chr3	22139551	22140320	chr5	12599253	12599671
chr3	22641764	22642110	chr5	19123506	19123779
chr3	23026609	23028306	chr5	24612867	24614174
chr3	23031531	23033128	chr5	22269859	22271777
chr3	23387856	23388985	chr1	729901	731557
chr3	69511	71362	chr4	11306945	11308742
chr3	190872	193537	chr5	20342587	20345133
chr3	258879	259631	chr5	4635797	4636676
chr3	581541	582949	chr5	5355082	5356300
chr3	1365165	1367759	chr5	10026183	10028580
chr3	1393296	1397358	chr5	9553438	9557513
chr3	1648843	1652001	chr5	9522534	9525407
chr3	1786318	1791802	chr5	9742576	9747005
chr3	1792145	1792714	chr3	20065665	20066560
chr3	1818740	1822840	chr1	2891037	2895182
chr3	1887043	1888750	chr3	8621986	8623162
chr3	2134800	2137228	chr5	19953487	19956116
chr3	2205392	2205706	chr3	2212063	2212413
chr3	2469783	2473095	chr4	9262621	9266086
chr3	2534887	2538372	chr2	17173413	17176807
chr3	2821479	2822687	chr3	2758820	2760347
chr3	2856141	2856659	chr3	19938706	19939134
chr3	2989431	2991661	chr3	22738353	22740096
chr3	2996269	2998190	chr5	760319	761803
chr3	3166698	3167867	chr1	17600004	17601173
chr3	3235291	3238113	chr3	16466290	16468989
chr3	3320263	3321724	chr5	1936366	1938114
chr3	3372264	3374271	chr5	1505122	1507224
chr3	3423893	3424566	chr3	22268746	22270006
chr3	3510663	3513060	chr2	15997114	15998906
chr3	3578388	3580569	chr5	1808150	1809853
chr3	3879495	3880437	chr5	19421384	19422533
chr3	3899431	3901879	chr3	3902436	3904918
chr3	3957777	3960472	chr5	6576769	6578273
chr3	3960401	3961915	chr5	1507419	1508867
chr3	4095535	4096236	chr4	364147	364736
chr3	4157967	4162065	chr1	5729097	5731870
chr3	4355138	4357428	chr1	20754321	20756656
chr3	4458461	4461733	chr4	10501200	10505217
chr3	4698563	4705629	chr1	27251426	27257081
chr3	4715707	4720951	chr5	7061103	7069219
chr3	4791589	4793684	chr5	17210546	17214220
chr3	4851990	4856264	chr3	4857940	4861247
chr3	4912466	4914652	chr3	4937317	4939465
chr3	4912466	4914652	chr3	4924777	4927434
chr3	5174402	5175469	chr3	5624377	5625470
chr3	5345051	5346988	chr2	11316412	11318483
chr3	5383596	5387009	chr4	15528805	15533100
chr3	5456144	5458966	chr1	24159834	24163628
chr3	5494533	5495615	chr1	11794802	11795683
chr3	5497597	5499235	chr3	5500178	5503545
chr3	5539788	5546449	chr1	5231348	5236573
chr3	5581663	5583187	chr3	5579386	5580953
chr3	5902479	5902883	chr3	5954887	5955444
chr3	6240850	6242573	chr5	8421624	8423499
chr3	6291127	6292257	chr2	2957561	2959851
chr3	6294018	6295134	chr2	2953605	2954722
chr3	6488862	6491273	chr2	6996727	6998441
chr3	6499415	6501359	chr1	28171018	28173436
chr3	6649228	6650077	chr4	16456519	16457225
chr3	6990254	6991462	chr5	24345949	24347172
chr3	7043385	7043841	chr4	2576790	2577974
chr3	7074817	7078871	chr4	2804451	2807929
chr3	7406326	7407429	chr3	7408246	7409349
chr3	7519976	7520360	chr3	7518924	7519477
chr3	7536719	7537951	chr3	8014809	8015960
chr3	7720639	7721744	chr3	7723223	7724338
chr3	7965954	7967990	chr1	4323556	4326333
chr3	8287950	8288388	chr5	17435010	17435405
chr3	8373947	8374708	chr2	14174590	14175838
chr3	8478122	8479857	chr3	1843413	1845014
chr3	8692191	8692676	chr3	8690737	8691144
chr3	9260838	9268797	chr1	26148021	26153555
chr3	9406873	9407955	chr3	9403883	9405250
chr3	9430767	9433844	chr4	9402898	9406003
chr3	9519741	9521070	chr1	8656687	8657997
chr3	9565627	9567226	chr3	9568280	9569886
chr3	9671517	9675927	chr1	25431586	25432990
chr3	9681298	9683434	chr3	9683873	9684657
chr3	10114192	10114560	chr3	10115541	10116278
chr3	10205308	10207306	chr1	4433640	4436075
chr3	10210431	10213004	chr5	16237298	16239601
chr3	10319481	10320092	chr3	10321741	10322306
chr3	10700707	10703929	chr3	20200688	20203782
chr3	10722437	10723995	chr3	10724990	10726414
chr3	10728951	10730849	chr1	21938367	21940184
chr3	10822471	10823941	chr3	10827647	10829396
chr3	10895977	10898841	chr3	3450496	3453683
chr3	10911157	10913190	chr5	25078991	25081101
chr3	10911157	10913190	chr3	17539338	17541230
chr3	11215952	11216866	chr3	11193659	11194993
chr3	11382214	11384004	chr1	4713674	4715407
chr3	11398917	11400266	chr3	11527872	11529350
chr3	11540770	11541549	chr3	11467964	11468857
chr3	11988381	11988728	chr3	11992105	11992452
chr3	12795861	12796871	chr5	14271349	14273258
chr3	15393978	15394463	chr2	6590876	6591544
chr3	15615386	15617149	chr2	11595292	11596542
chr3	15983311	15985535	chr3	15986864	15989103
chr3	16090564	16096359	chr3	16195955	16201225
chr3	16690790	16691728	chr3	16683204	16684592
chr3	16729989	16731511	chr3	16725094	16726116
chr3	16948090	16949220	chr3	16825005	16826222
chr3	17260234	17260599	chr5	17507883	17508668
chr3	17268875	17269510	chr2	11512861	11513553
chr3	17347103	17350296	chr3	17527507	17530929
chr3	17358591	17359765	chr3	17353714	17354851
chr3	17451112	17452843	chr3	17446818	17449703
chr3	17465590	17468118	chr5	20913553	20915606
chr3	17535759	17537530	chr3	17525485	17527052
chr3	17682952	17683854	chr2	17343360	17345005
chr3	17879566	17881312	chr3	17882556	17884270
chr3	17892738	17893975	chr5	20451228	20452569
chr3	18037047	18038234	chr1	6623876	6624977
chr3	18037047	18038234	chr1	18377252	18378634
chr3	18126870	18129189	chr4	7006648	7007738
chr3	18169079	18170660	chr2	1446864	1449100
chr3	18180968	18183752	chr4	225028	227396
chr3	18390413	18391417	chr5	8128353	8129402
chr3	18455347	18456125	chr2	9731279	9733400
chr3	18505836	18507835	chr5	26935143	26937483
chr3	18614170	18616452	chr3	18397759	18400255
chr3	18845199	18846673	chr5	22850584	22852740
chr3	18893845	18895497	chr4	17515080	17516162
chr3	19186666	19188691	chr5	306968	308908
chr3	19239427	19242913	chr2	15989083	15993278
chr3	19287878	19289330	chr1	9966186	9968301
chr3	19310532	19312286	chr5	7307894	7310367
chr3	19393819	19396403	chr5	710102	712994
chr3	19398628	19402953	chr5	1989747	1994912
chr3	19601212	19604454	chr5	922166	924683
chr3	19662281	19664505	chr3	16374617	16376931
chr3	19697736	19699259	chr2	15423380	15425016
chr3	19766664	19768599	chr4	16445208	16447773
chr3	20013761	20015437	chr5	21263936	21265264
chr3	20262391	20264601	chr5	2003304	2006188
chr3	20336856	20338522	chr5	856872	858428
chr3	20349435	20349980	chr3	20482190	20482813
chr3	20373718	20376522	chr2	16388886	16391073
chr3	20398538	20400346	chr5	632796	635125
chr3	20636669	20639492	chr5	1799490	1804492
chr3	20639833	20642659	chr3	19971019	19973769
chr3	21218973	21220485	chr5	1727429	1728933
chr3	21384917	21385939	chr3	21397542	21398853
chr3	21393979	21395288	chr3	21384917	21385939
chr3	21570745	21572143	chr3	21593505	21594866
chr3	21573754	21575369	chr3	21575887	21577845
chr3	21799276	21801743	chr5	15363178	15364815
chr3	21884527	21886776	chr3	21880719	21882459
chr3	22205947	22208952	chr2	18364756	18367725
chr3	22244169	22247833	chr2	18403682	18407095
chr3	22316913	22319266	chr4	9451585	9453254
chr3	22344813	22347121	chr2	18529523	18531752
chr3	22535706	22538635	chr5	10338723	10341007
chr3	22701079	22702481	chr2	13407492	13408655
chr3	22843011	22845398	chr5	853365	855693
chr3	22978246	22979023	chr3	21013991	21015078
chr3	23096104	23097726	chr5	5082465	5083991
chr3	23106437	23108511	chr5	4792072	4793868
chr3	23370308	23372682	chr3	8032959	8035809
chr3	34719	38529	chr1	26106911	26110267
chr3	46396	48296	chr1	12709128	12710423
chr3	118873	119178	chr3	122140	122448
chr3	124379	126835	chr5	4843948	4846394
chr3	288538	292755	chr5	17348876	17352747
chr3	539639	541503	chr1	4592481	4594391
chr3	551100	554671	chr1	5187626	5189673
chr3	555626	557723	chr3	560256	561880
chr3	586224	588365	chr2	16233315	16235235
chr3	590448	593186	chr5	14284955	14288333
chr3	593207	596520	chr5	14282103	14284581
chr3	631913	634074	chr5	21965833	21968061
chr3	698530	700301	chr1	9105038	9107189
chr3	698530	700301	chr5	5581658	5584029
chr3	794906	797013	chr1	21366721	21368150
chr3	819337	821406	chr5	5764063	5766077
chr3	837877	840624	chr3	842499	845043
chr3	852910	856486	chr5	7919438	7926628
chr3	933341	934464	chr3	935139	936320
chr3	935139	936320	chr5	22382275	22383392
chr3	945135	949042	chr5	4578378	4581374
chr3	978265	978570	chr5	17548249	17548551
chr3	1049795	1051522	chr3	20647085	20648617
chr3	1075299	1075922	chr1	10006230	10006778
chr3	1103616	1104601	chr3	1781067	1782007
chr3	1133320	1136316	chr5	6110255	6112029
chr3	1140193	1141030	chr4	14166269	14166928
chr3	1143791	1144661	chr3	1145757	1146365
chr3	1157004	1158310	chr2	14119526	14122094
chr3	1181706	1186360	chr4	14132856	14135259
chr3	1223251	1223714	chr1	11860486	11860891
chr3	1224966	1225325	chr3	1223251	1223714
chr3	1276668	1277824	chr1	2811989	2812646
chr3	1373688	1375892	chr4	13921677	13923570
chr3	1435698	1438341	chr5	6306828	6309419
chr3	1500803	1503407	chr1	7656399	7658634
chr3	1593434	1595015	chr2	19570049	19571034
chr3	1692510	1693330	chr2	19483919	19484642
chr3	1701378	1702180	chr3	5886381	5889236
chr3	1727306	1728296	chr1	2989378	2990357
chr3	1781067	1782007	chr5	15669898	15670808
chr3	1781067	1782007	chr5	15692591	15693581
chr3	1781067	1782007	chr5	15683464	15684353
chr3	1887043	1888750	chr4	9880259	9881455
chr3	1887043	1888750	chr4	7441764	7443754
chr3	2209412	2211307	chr3	2206387	2208058
chr3	2209412	2211307	chr5	16905202	16908007
chr3	2280194	2282339	chr1	26426341	26429361
chr3	2288892	2290505	chr5	19733884	19735550
chr3	2372317	2373556	chr1	1748314	1749460
chr3	2392287	2393778	chr3	21978847	21980753
chr3	2393686	2394675	chr2	265044	265905
chr3	2424117	2425022	chr3	7043385	7043841
chr3	2465365	2467233	chr5	19540937	19542426
chr3	2496440	2498095	chr3	4648348	4650319
chr3	2501893	2503565	chr2	6747536	6749256
chr3	2510783	2512394	chr3	8621986	8623162
chr3	2596406	2599819	chr3	21169265	21172316
chr3	2600130	2601907	chr4	6799935	6801932
chr3	2656716	2657825	chr3	7536719	7537951
chr3	2696559	2699158	chr2	16083689	16086349
chr3	2700355	2702581	chr5	218138	220530
chr3	2710154	2711895	chr5	160264	162299
chr3	2753307	2754621	chr2	15984062	15985278
chr3	2787981	2793532	chr5	117307	121569
chr3	2794165	2795991	chr5	47570	49512
chr3	2794165	2795991	chr5	44813	47127
chr3	2796958	2798764	chr3	2794165	2795991
chr3	2805779	2807055	chr5	1605275	1606703
chr3	2833398	2835338	chr3	20681904	20684053
chr3	2856141	2856659	chr5	1828150	1829186
chr3	2885138	2886116	chr1	25599491	25601463
chr3	2921804	2923258	chr4	14333528	14335255
chr3	3000759	3003179	chr2	16344151	16346665
chr3	3003862	3006192	chr5	6973071	6974946
chr3	3016494	3018983	chr2	12426710	12428730
chr3	3019340	3023052	chr3	19723351	19726672
chr3	3060090	3060633	chr3	3580895	3581359
chr3	3060090	3060633	chr5	22530202	22530939
chr3	3145579	3146199	chr5	4944900	4946216
chr3	3307051	3308237	chr4	5983277	5984531
chr3	3319027	3320149	chr5	1388483	1389865
chr3	3372264	3374271	chr3	20991280	20993677
chr3	3401078	3402672	chr5	23574992	23576084
chr3	3463598	3465506	chr5	227953	230051
chr3	3463598	3465506	chr3	20814047	20816035
chr3	3470440	3473312	chr5	9522534	9525407
chr3	3583883	3585790	chr2	12608702	12610167
chr3	3648924	3651332	chr2	15148259	15151575
chr3	3660377	3663734	chr5	7383629	7385734
chr3	3660377	3663734	chr1	18770937	18774686
chr3	3678835	3679943	chr3	15928160	15929758
chr3	3718416	3721251	chr5	1411565	1414677
chr3	3817294	3817946	chr4	7708598	7709047
chr3	3891357	3893981	chr2	9753631	9757600
chr3	3946036	3946960	chr2	15161702	15162676
chr3	3962382	3963984	chr4	732313	733510
chr3	4019060	4019827	chr2	10392787	10393976
chr3	4020120	4024268	chr1	10944913	10949458
chr3	4078651	4079608	chr1	5644572	5645443
chr3	4121883	4123508	chr5	18218586	18219960
chr3	4408925	4409440	chr1	20648465	20648891
chr3	4433047	4435305	chr2	18249042	18251156
chr3	4445102	4447383	chr3	21629106	21631853
chr3	4462892	4463872	chr1	20597790	20598708
chr3	4549616	4550863	chr3	6990254	6991462
chr3	4559908	4561020	chr1	27456043	27456873
chr3	4584011	4584487	chr5	3241518	3242266
chr3	4586151	4590681	chr1	20262766	20267821
chr3	4619038	4620262	chr5	3890104	3891513
chr3	4669253	4671575	chr1	27283693	27285895
chr3	4729823	4731803	chr1	20158664	20160815
chr3	4734616	4735993	chr1	20151016	20152752
chr3	4734616	4735993	chr5	16418920	16420400
chr3	4747769	4748819	chr1	23510075	23511997
chr3	4771902	4775119	chr4	1022725	1026118
chr3	4863631	4865949	chr3	4875748	4878336
chr3	4924777	4927434	chr3	4922131	4924694
chr3	4934420	4936563	chr3	4924777	4927434
chr3	4937317	4939465	chr3	4919856	4921787
chr3	4964155	4967075	chr1	19966944	19969757
chr3	4978726	4980241	chr1	21771935	21773365
chr3	4988107	4994058	chr1	19926626	19931494
chr3	5061681	5064115	chr1	10627185	10630610
chr3	5138686	5142644	chr4	14048292	14050335
chr3	5166206	5169151	chr1	19786900	19789029
chr3	5174402	5175469	chr1	19778333	19779373
chr3	5307944	5309581	chr3	20341588	20342393
chr3	5325290	5327639	chr5	9717503	9721097
chr3	5333879	5334553	chr3	4266964	4268251
chr3	5343016	5344700	chr1	5275677	5277689
chr3	5411292	5418541	chr1	30084114	30092238
chr3	5518331	5519246	chr2	15005205	15005789
chr3	5579386	5580953	chr1	19364888	19366924
chr3	5592582	5595717	chr1	19350375	19352782
chr3	5595929	5599224	chr1	19350375	19352782
chr3	5624377	5625470	chr1	19778333	19779373
chr3	5629920	5632417	chr3	5626290	5628857
chr3	5644698	5645414	chr3	1591277	1591983
chr3	5728016	5729174	chr5	16979773	16981115
chr3	5770868	5771544	chr3	5850744	5851397
chr3	5802536	5804157	chr3	761310	763115
chr3	5848787	5849614	chr3	5847258	5848195
chr3	5855861	5859157	chr1	22529024	22531784
chr3	5903453	5904613	chr3	5983199	5984320
chr3	5954887	5955444	chr3	8386273	8387324
chr3	5986685	5988498	chr3	3166698	3167867
chr3	6000860	6002282	chr3	7406326	7407429
chr3	6000860	6002282	chr3	6002783	6003973
chr3	6006762	6008003	chr2	11762061	11763104
chr3	6029201	6031773	chr4	12342428	12346043
chr3	6152121	6153434	chr1	27654841	27655518
chr3	6217929	6219500	chr5	18151665	18153164
chr3	6217929	6219500	chr5	677068	679263
chr3	6217929	6219500	chr1	21366721	21368150
chr3	6234306	6236091	chr1	28337726	28340275
chr3	6267049	6267643	chr1	16465056	16465565
chr3	6289227	6290383	chr3	15878399	15879817
chr3	6352477	6355442	chr1	27781006	27784920
chr3	6383508	6385663	chr1	25847066	25848540
chr3	6399571	6403348	chr5	26358206	26361443
chr3	6417344	6418504	chr5	9975918	9976592
chr3	6417344	6418504	chr5	15906875	15907942
chr3	6424135	6426471	chr5	1354240	1356754
chr3	6444367	6445759	chr3	20934815	20936436
chr3	6459884	6463059	chr3	18377479	18380284
chr3	6521719	6523043	chr3	15878399	15879817
chr3	6714392	6716099	chr2	15082855	15084473
chr3	6731376	6735623	chr3	18580609	18584535
chr3	6749485	6751017	chr3	8047684	8048667
chr3	6793311	6794802	chr5	20742533	20743669
chr3	6842220	6842856	chr2	6225535	6226224
chr3	6863713	6866593	chr1	19047882	19050162
chr3	6938211	6939975	chr5	7838906	7841026
chr3	7007869	7013694	chr4	8788739	8790444
chr3	7018995	7020901	chr4	8762953	8764594
chr3	7099771	7101636	chr3	7105371	7107225
chr3	7119282	7120919	chr4	8821717	8823076
chr3	7229407	7230146	chr4	13637288	13638449
chr3	7237911	7238999	chr3	7231570	7232682
chr3	7326382	7328576	chr1	10804450	10806319
chr3	7339717	7341655	chr3	7342675	7344744
chr3	7362743	7363081	chr4	14432741	14433084
chr3	7419976	7421160	chr4	6350928	6352031
chr3	7425519	7432200	chr5	23109438	23117563
chr3	7497290	7499152	chr5	3780311	3782713
chr3	7536719	7537951	chr2	17069868	17071657
chr3	7541477	7543518	chr1	5820206	5822013
chr3	7638663	7642205	chr1	22867770	22871280
chr3	7742459	7743601	chr3	11037461	11038440
chr3	7761807	7762675	chr3	7764131	7765143
chr3	7777818	7781718	chr3	10524404	10526728
chr3	7904156	7905384	chr3	10229045	10230702
chr3	7951055	7953223	chr4	8528167	8530334
chr3	7965954	7967990	chr1	4353906	4355929
chr3	7998857	7999533	chr2	13631062	13631768
chr3	8024798	8025814	chr3	8028961	8030097
chr3	8026202	8027274	chr3	8028961	8030097
chr3	8062888	8064556	chr4	7758610	7761057
chr3	8222364	8224871	chr3	8227222	8229576
chr3	8321350	8324428	chr4	8271464	8273765
chr3	8375372	8376392	chr4	8241732	8243910
chr3	8652908	8654164	chr1	5393407	5394639
chr3	8805631	8807388	chr3	8801400	8802890
chr3	8837608	8839702	chr5	1728893	1731021
chr3	8930156	8930544	chr3	8931977	8932708
chr3	8988055	8990873	chr5	17125578	17128847
chr3	9099183	9101837	chr3	9110103	9112748
chr3	9116868	9119540	chr3	9106000	9108937
chr3	9163340	9163893	chr3	9165744	9166253
chr3	9202880	9203623	chr2	10795135	10796039
chr3	9203934	9204965	chr4	14333528	14335255
chr3	9203934	9204965	chr3	2921804	2923258
chr3	9287263	9289338	chr3	509087	511557
chr3	9305922	9306766	chr1	9038708	9039540
chr3	9308942	9313353	chr1	4508963	4513938
chr3	9335876	9336459	chr2	964214	964901
chr3	9403883	9405250	chr3	9409290	9410567
chr3	9403883	9405250	chr1	4547454	4548875
chr3	9409290	9410567	chr3	9406873	9407955
chr3	9430767	9433844	chr3	9439246	9442507
chr3	9489221	9491130	chr3	9031096	9033796
chr3	9511901	9513316	chr3	10527477	10528961
chr3	9511901	9513316	chr1	5393407	5394639
chr3	9583465	9585109	chr3	9589282	9591179
chr3	9596077	9597833	chr3	9598005	9599959
chr3	9603889	9607192	chr5	19581705	19584748
chr3	9630200	9632009	chr3	9627562	9629200
chr3	9632682	9634470	chr3	9639199	9640866
chr3	9746895	9749046	chr4	6423577	6425661
chr3	9816581	9823186	chr5	4508496	4514666
chr3	9862173	9862778	chr2	10609413	10612232
chr3	9930270	9932120	chr2	12133811	12136180
chr3	9974912	9977927	chr2	341322	342480
chr3	9985079	9986629	chr5	16404457	16406002
chr3	10017476	10019090	chr5	25371108	25372017
chr3	10129105	10129937	chr5	3268847	3269550
chr3	10185765	10186537	chr2	6049928	6050393
chr3	10243755	10245023	chr3	221939	222827
chr3	10254886	10255290	chr3	10114192	10114560
chr3	10307421	10310308	chr3	210119	211804
chr3	10330950	10335305	chr1	25793207	25798257
chr3	10402872	10403511	chr1	3898002	3898609
chr3	10445860	10446846	chr5	16073620	16076117
chr3	10456099	10460965	chr3	10451486	10455267
chr3	10822471	10823941	chr3	10993190	10995002
chr3	10831168	10833284	chr3	10813331	10815699
chr3	10911157	10913190	chr1	28041191	28042995
chr3	10968100	10969387	chr3	10959686	10960808
chr3	10976108	10977492	chr3	10968100	10969387
chr3	11215952	11216866	chr2	19350740	19352088
chr3	11234242	11236458	chr1	26063816	26065505
chr3	11302431	11305136	chr3	4863631	4865949
chr3	11311356	11312792	chr3	13047704	13049040
chr3	11465851	11467227	chr3	11531442	11532825
chr3	11527872	11529350	chr3	11465851	11467227
chr3	11914366	11915697	chr4	8792812	8794293
chr3	11921198	11924574	chr3	971672	976367
chr3	12064952	12065296	chr1	13436586	13436828
chr3	12139512	12140033	chr1	4650787	4651469
chr3	12139512	12140033	chr2	1331919	1332419
chr3	12770931	12773539	chr2	2598222	2600326
chr3	12795861	12796871	chr2	7782712	7784287
chr3	12795861	12796871	chr2	5598421	5599923
chr3	12795861	12796871	chr2	17343360	17345005
chr3	13233832	13240154	chr3	12875071	12877422
chr3	13356995	13360572	chr5	2479514	2482850
chr3	14320952	14324069	chr1	6385449	6388080
chr3	14324274	14328676	chr5	12558256	12562020
chr3	14876476	14877255	chr3	2799312	2800505
chr3	14877958	14879781	chr5	9158318	9160383
chr3	14949456	14951279	chr1	16495080	16496078
chr3	15512607	15517506	chr1	1252122	1257510
chr3	15741468	15743453	chr1	25993659	25995212
chr3	15799931	15801200	chr4	16233209	16234196
chr3	15835632	15837126	chr3	15839123	15840759
chr3	15878399	15879817	chr2	2957561	2959851
chr3	15888902	15891988	chr3	18015983	18017810
chr3	15900795	15901716	chr3	15824938	15826391
chr3	15940184	15940903	chr1	22678185	22679021
chr3	16214964	16215785	chr3	16097479	16098599
chr3	16260205	16262484	chr2	6355182	6357375
chr3	16328792	16330265	chr3	16343333	16346027
chr3	16477561	16479482	chr5	24450839	24452756
chr3	16548828	16549730	chr5	3577057	3577978
chr3	16569051	16569827	chr5	24369650	24370404
chr3	16651963	16653678	chr3	884133	886410
chr3	16653899	16656013	chr3	16657263	16659266
chr3	16706312	16707649	chr2	11127134	11128476
chr3	16765320	16766459	chr3	16948090	16949220
chr3	16829482	16832207	chr2	4658445	4660777
chr3	16847904	16849887	chr5	24137412	24139367
chr3	16882182	16883001	chr3	17079093	17080684
chr3	16909363	16910820	chr4	279596	280699
chr3	16920445	16920957	chr5	24102972	24103787
chr3	16928294	16931033	chr5	839885	841875
chr3	16952723	16953589	chr3	20502612	20503797
chr3	16965889	16967345	chr1	21612116	21614117
chr3	17082108	17086534	chr3	17073196	17077328
chr3	17128263	17130210	chr3	3857843	3859798
chr3	17262983	17264475	chr1	23056653	23058114
chr3	17347103	17350296	chr3	17341512	17344645
chr3	17399877	17401731	chr3	17377500	17379235
chr3	17420510	17423588	chr3	17387976	17390762
chr3	17453478	17454721	chr3	16471386	16472393
chr3	17472342	17475258	chr4	12920927	12922885
chr3	17532648	17536059	chr3	17347103	17350296
chr3	17583601	17586624	chr1	2643330	2646035
chr3	17590729	17591455	chr1	27998175	27998821
chr3	17644428	17646160	chr5	26048065	26049952
chr3	17758427	17760874	chr1	28131590	28132710
chr3	17783331	17786099	chr3	124379	126835
chr3	17876571	17878173	chr2	13099336	13101413
chr3	17882556	17884270	chr3	17876571	17878173
chr3	17905725	17907561	chr3	17897739	17899208
chr3	17923678	17925589	chr5	7401707	7403825
chr3	18030781	18034065	chr1	5465336	5469125
chr3	18034192	18034551	chr5	21481457	21482035
chr3	18129601	18131573	chr5	21213058	21214739
chr3	18169079	18170660	chr4	63410	65479
chr3	18207651	18210132	chr4	5604153	5608202
chr3	18207651	18210132	chr3	18200664	18203142
chr3	18279750	18280408	chr3	18276770	18277605
chr3	18335715	18336317	chr3	3446462	3446995
chr3	18340976	18342489	chr4	6477876	6479165
chr3	18353842	18356508	chr3	18359584	18360750
chr3	18372533	18373024	chr5	8440694	8441218
chr3	18390413	18391417	chr3	9071105	9072184
chr3	18422649	18425693	chr1	3288087	3290471
chr3	18465679	18466376	chr2	9737607	9738298
chr3	18465679	18466376	chr4	17718961	17719318
chr3	18468051	18469763	chr1	21859595	21861076
chr3	18524084	18525687	chr4	17631562	17633249
chr3	18585000	18587312	chr3	18601755	18603793
chr3	18637854	18639185	chr3	18643955	18645406
chr3	18722415	18723135	chr3	18729054	18730269
chr3	18753541	18756773	chr2	17150387	17153690
chr3	18779723	18780412	chr5	26681495	26681800
chr3	18814140	18817244	chr1	27573116	27575419
chr3	18882304	18882999	chr2	10072233	10073126
chr3	18888868	18890101	chr4	17517985	17519785
chr3	18888868	18890101	chr1	18284335	18284947
chr3	18913486	18914960	chr1	6744353	6746408
chr3	19060322	19063510	chr3	19057013	19060036
chr3	19069363	19072195	chr5	26423419	26425406
chr3	19077850	19078955	chr4	16927972	16929170
chr3	19081257	19082212	chr4	16917749	16920008
chr3	19086452	19088110	chr3	19090947	19092509
chr3	19089081	19090639	chr3	19084035	19085858
chr3	19135665	19136675	chr3	2664130	2664834
chr3	19251287	19255760	chr4	1188983	1193611
chr3	19331932	19332473	chr3	2383610	2383930
chr3	19417490	19419782	chr5	1952851	1955788
chr3	19450649	19451982	chr2	15106940	15107993
chr3	19473483	19473884	chr5	1917641	1918896
chr3	19525247	19526737	chr3	19112694	19114643
chr3	19565867	19566354	chr5	24958241	24958769
chr3	19654068	19656080	chr1	4326739	4328481
chr3	19669084	19669774	chr3	19677993	19678741
chr3	19684686	19686674	chr5	1013939	1015345
chr3	19704485	19706417	chr5	19763152	19765272
chr3	19733766	19739181	chr1	27902590	27906158
chr3	19763618	19765268	chr5	13881222	13882937
chr3	19787894	19788843	chr3	2986626	2987969
chr3	19876232	19878519	chr5	24107215	24109251
chr3	19898788	19900065	chr3	4745926	4746958
chr3	19928478	19930267	chr1	2318433	2321048
chr3	19938706	19939134	chr4	9906848	9907657
chr3	19951488	19952961	chr2	13450302	13451923
chr3	20010927	20013693	chr4	290048	293453
chr3	20053468	20055027	chr3	23093795	23095304
chr3	20145910	20147063	chr2	18081331	18082767
chr3	20173619	20175462	chr3	21125857	21127636
chr3	20197949	20199202	chr2	16216999	16219159
chr3	20281535	20285126	chr2	9845486	9849264
chr3	20296232	20298691	chr3	8685873	8687677
chr3	20342756	20344806	chr4	6446209	6448136
chr3	20345082	20348582	chr5	1203203	1207352
chr3	20438772	20440429	chr3	2928811	2931228
chr3	20489248	20493076	chr1	24385900	24391207
chr3	20612700	20615920	chr3	19940814	19943799
chr3	20634202	20636506	chr2	16618277	16619689
chr3	20644896	20646655	chr5	386018	388123
chr3	20644896	20646655	chr5	23847405	23848557
chr3	20660960	20661460	chr3	20653691	20654218
chr3	20747787	20750184	chr2	16751714	16754535
chr3	20833579	20837160	chr3	8090654	8093248
chr3	20922140	20923234	chr2	17022963	17024270
chr3	21084110	21085150	chr2	17198282	17199320
chr3	21128530	21130189	chr5	4010443	4012039
chr3	21169265	21172316	chr2	17282899	17285361
chr3	21344800	21346057	chr1	24234338	24235808
chr3	21349507	21353174	chr1	19003376	19005641
chr3	21370903	21373446	chr3	7313538	7315883
chr3	21384676	21387399	chr3	21393979	21395288
chr3	21542359	21543974	chr4	8310336	8312321
chr3	21575887	21577845	chr3	21562442	21564067
chr3	21575887	21577845	chr3	21570745	21572143
chr3	21575887	21577845	chr3	21559893	21561465
chr3	21587362	21588002	chr3	21582764	21583390
chr3	21589071	21590401	chr3	21604871	21606229
chr3	21591452	21592962	chr3	21573754	21575369
chr3	21593505	21594866	chr3	21591452	21592962
chr3	21602667	21604063	chr3	21575887	21577845
chr3	21763742	21765306	chr3	21780785	21783663
chr3	21778210	21780433	chr3	21772813	21774743
chr3	21784116	21785840	chr4	8060681	8062231
chr3	21784116	21785840	chr3	21799276	21801743
chr3	21787146	21788807	chr3	21794445	21797006
chr3	21875023	21876641	chr5	7515217	7516916
chr3	21878167	21879799	chr3	21875023	21876641
chr3	21878167	21879799	chr3	21763742	21765306
chr3	21884527	21886776	chr4	8126915	8128833
chr3	21887172	21889344	chr3	21901570	21903284
chr3	21887172	21889344	chr3	21794445	21797006
chr3	21901570	21903284	chr3	18218858	18221918
chr3	21901570	21903284	chr3	21889571	21891915
chr3	22134999	22138457	chr5	2963777	2966727
chr3	22304152	22306512	chr5	19207099	19208822
chr3	22331485	22333652	chr4	9727740	9729263
chr3	22393939	22395044	chr1	355321	357258
chr3	22581473	22584938	chr3	22521446	22523700
chr3	22609040	22609822	chr3	22610437	22611321
chr3	22644470	22644791	chr3	22642983	22643309
chr3	22675238	22676788	chr5	8009806	8011619
chr3	22680960	22683769	chr3	22684407	22686907
chr3	22721006	22722673	chr3	22716353	22718373
chr3	22733309	22735335	chr1	225665	227302
chr3	22777829	22780191	chr4	6837911	6839795
chr3	22810041	22810747	chr2	19018508	19019255
chr3	22818589	22822020	chr4	470515	473792
chr3	22850837	22856972	chr5	21677146	21683494
chr3	22857897	22859254	chr3	2418049	2420296
chr3	22871791	22873786	chr4	13883223	13885052
chr3	22951463	22952851	chr1	11649	13714
chr3	23004931	23007006	chr5	9377402	9379797
chr3	23051544	23053817	chr5	4729319	4730495
chr3	23054004	23057188	chr1	9167589	9170934
chr3	23083523	23085035	chr1	26882485	26883818
chr3	23104665	23105624	chr3	22978246	22979023
chr3	23318076	23319540	chr5	6361837	6363413
chr3	23322956	23324247	chr3	1517419	1518554

## Sheet: Chr4
chr	start	end	chr.1	start.1	end.1
chr4	5461483	5463907	chr5	5924707	5926901
chr4	9399960	9401382	chr4	9714092	9715612
chr4	15263154	15267847	chr4	15268533	15273147
chr4	7506382	7511626	chr4	7512047	7517005
chr4	12819511	12820736	chr5	20551437	20552566
chr4	16041067	16043457	chr4	16044352	16046792
chr4	431963	433849	chr3	1980542	1982162
chr4	6523255	6528173	chr4	6538541	6543448
chr4	7459646	7462253	chr4	8422231	8424760
chr4	10366059	10368381	chr4	10421525	10423487
chr4	10466477	10469092	chr5	18398990	18401644
chr4	10521379	10523961	chr5	18368642	18370991
chr4	10763934	10765753	chr4	10767436	10768614
chr4	11007035	11008066	chr5	17941875	17943213
chr4	11017629	11021280	chr5	17937689	17941292
chr4	11133186	11133970	chr5	17917226	17917983
chr4	11811750	11813000	chr5	6803782	6805201
chr4	12655059	12658336	chr5	16740804	16743433
chr4	12901534	12903125	chr5	20832025	20833782
chr4	13085198	13087090	chr4	13090209	13091798
chr4	13110627	13112360	chr5	21419776	21421567
chr4	13380409	13381440	chr5	22700962	22702116
chr4	13408422	13411070	chr5	22671452	22673855
chr4	13484839	13486771	chr5	22394607	22396572
chr4	13653609	13656204	chr5	22131093	22133678
chr4	13785432	13788433	chr4	13788821	13790983
chr4	14000038	14002069	chr2	8941119	8942689
chr4	14657045	14660573	chr2	8349048	8352562
chr4	15101295	15102684	chr2	10338679	10340121
chr4	15309506	15312591	chr2	10471303	10474503
chr4	15526113	15527879	chr2	10792664	10793832
chr4	16160824	16166968	chr2	5953940	5960123
chr4	16504230	16505472	chr4	18257336	18258680
chr4	16730760	16732811	chr4	16726948	16728531
chr4	17165331	17169375	chr4	17169464	17173215
chr4	18023121	18025027	chr5	1575006	1576731
chr4	735753	736604	chr5	26085300	26085960
chr4	1292523	1294861	chr1	819662	821317
chr4	1570042	1571483	chr1	920950	921901
chr4	2122685	2126844	chr4	11715776	11719828
chr4	2563044	2564740	chr4	11468761	11470533
chr4	2742932	2745627	chr4	11274296	11276299
chr4	6039118	6040215	chr1	27744672	27745377
chr4	6759303	6760794	chr4	12392370	12393982
chr4	6837911	6839795	chr4	12317059	12319937
chr4	7324912	7326636	chr4	11922340	11924216
chr4	7858183	7859918	chr3	8805631	8807388
chr4	8848801	8850516	chr4	8852698	8854545
chr4	9023728	9027666	chr3	5671067	5675324
chr4	9116302	9119317	chr3	5759375	5762235
chr4	10046575	10049438	chr5	18825103	18829221
chr4	10115418	10118599	chr5	18743566	18746730
chr4	10784391	10786556	chr5	18168682	18170775
chr4	10809877	10811084	chr5	18110458	18111812
chr4	10906508	10907677	chr5	18015771	18017177
chr4	11228187	11229577	chr5	17847781	17849536
chr4	12903191	12907338	chr5	24748102	24751871
chr4	12917017	12918053	chr5	20891163	20892211
chr4	13067186	13069679	chr5	21282750	21285271
chr4	13253210	13254904	chr5	22989265	22991467
chr4	13411444	13413178	chr5	22667235	22669545
chr4	13413973	13417055	chr5	22652715	22656106
chr4	13568432	13571474	chr5	22289135	22291799
chr4	13663576	13664240	chr5	22121404	22121931
chr4	15046457	15049373	chr4	15042413	15045315
chr4	15608912	15612285	chr2	10842863	10845698
chr4	16050456	16056526	chr5	1360712	1363884
chr4	16538282	16541926	chr4	16542377	16545121
chr4	16760949	16767087	chr2	7442980	7446065
chr4	17314559	17316374	chr2	8049663	8051213
chr4	18399955	18402963	chr4	18403560	18406025
chr4	396558	400734	chr5	14723144	14726694
chr4	2746121	2752943	chr4	11258761	11265463
chr4	5169484	5173662	chr2	13201668	13204821
chr4	6373097	6373536	chr4	6374734	6375210
chr4	7219824	7221328	chr4	11984140	11985702
chr4	9685178	9686928	chr5	19250719	19252491
chr4	12121383	12124205	chr4	12138137	12140921
chr4	12613076	12616117	chr5	20333964	20336665
chr4	12714624	12717111	chr5	20351160	20354436
chr4	13136107	13137859	chr5	23279406	23280968
chr4	13169641	13172881	chr5	23177696	23180601
chr4	13177409	13183631	chr1	3538470	3543782
chr4	13365368	13367497	chr5	22750555	22752732
chr4	13550906	13554386	chr5	22302001	22305795
chr4	13915820	13917420	chr5	21632021	21634247
chr4	15425886	15429113	chr2	10695182	10697000
chr4	16142497	16144023	chr4	16144391	16145884
chr4	2434907	2439403	chr4	11604986	11610651
chr4	2476489	2482345	chr4	11555186	11560733
chr4	7365257	7368730	chr4	11893499	11896480
chr4	9701132	9703574	chr5	19243531	19245350
chr4	9970847	9972457	chr5	18917613	18919420
chr4	9978850	9980038	chr5	18905325	18906848
chr4	11418246	11419760	chr4	2618454	2619887
chr4	12012677	12016011	chr4	7160276	7163382
chr4	12376194	12378024	chr4	6794776	6795793
chr4	15245813	15247927	chr2	10401035	10402934
chr4	15952289	15954771	chr5	129302	131625
chr4	6483867	6485360	chr4	6491017	6492476
chr4	6719207	6722220	chr4	12426560	12429461
chr4	7085970	7088212	chr4	12066173	12068538
chr4	7173276	7174259	chr4	12010177	12011356
chr4	8913838	8915663	chr4	8917430	8918852
chr4	9752824	9753867	chr5	19179939	19181129
chr4	9928678	9929518	chr5	18983870	18984759
chr4	9939695	9942772	chr5	18965271	18968742
chr4	12766030	12768040	chr5	20452487	20454013
chr4	13499010	13501648	chr5	22369095	22371867
chr4	13554604	13557854	chr5	22295383	22298346
chr4	18362258	18364209	chr4	18365049	18366888
chr4	513213	515853	chr4	764514	766865
chr4	7186096	7189875	chr4	11997393	12001631
chr4	8267289	8271121	chr3	8333025	8336146
chr4	8426710	8429647	chr4	8431973	8435075
chr4	9975408	9977722	chr5	18907671	18910838
chr4	10302163	10303382	chr3	21711563	21712955
chr4	10359896	10363285	chr4	10356465	10359078
chr4	11477988	11479953	chr4	11485119	11487416
chr4	13024571	13027484	chr5	21130320	21133621
chr4	13056184	13058802	chr5	21237056	21239529
chr4	13128643	13129884	chr5	23307130	23308282
chr4	13511839	13513406	chr5	22356852	22358198
chr4	13538743	13539653	chr5	22313210	22313764
chr4	13766763	13769961	chr5	21953787	21956564
chr4	13817095	13818136	chr5	21977461	21978237
chr4	14341000	14344930	chr2	8678050	8682112
chr4	14422152	14423603	chr4	14423662	14424882
chr4	16846301	16849150	chr2	7571140	7573799
chr4	1889473	1890412	chr4	11767513	11768452
chr4	7441764	7443754	chr4	11813425	11815133
chr4	7544381	7545327	chr5	4984959	4986239
chr4	10330371	10334268	chr5	18542973	18547205
chr4	10454497	10459328	chr5	18407336	18411977
chr4	10896679	10899141	chr5	18018905	18021385
chr4	12607447	12609252	chr4	12609528	12611468
chr4	13427411	13429964	chr5	22637531	22639761
chr4	13519811	13523225	chr5	22347211	22350817
chr4	13675638	13676910	chr5	22114304	22115472
chr4	13803297	13807935	chr3	21600030	21601217
chr4	13844065	13846746	chr5	21523379	21525697
chr4	13909569	13910859	chr5	21617813	21619267
chr4	15469895	15470559	chr3	405816	406401
chr4	15513220	15514087	chr4	15515649	15516452
chr4	2218379	2221114	chr4	11691378	11694392
chr4	2331677	2332800	chr4	11653380	11654136
chr4	2445794	2447086	chr4	2441327	2442567
chr4	9846127	9847107	chr5	19068944	19070333
chr4	10288798	10290850	chr5	18584942	18586393
chr4	10319862	10321551	chr5	18559116	18560842
chr4	10368755	10370212	chr5	18534999	18536316
chr4	10841983	10844124	chr5	18070681	18073129
chr4	12251431	12254270	chr4	6901682	6904244
chr4	14207460	14212050	chr2	8727626	8730500
chr4	567095	569088	chr1	202136	204335
chr4	1101507	1103610	chr3	23201117	23202913
chr4	1217591	1220857	chr4	1223959	1228941
chr4	1503573	1506500	chr1	894254	897518
chr4	2486218	2487779	chr4	11548618	11550622
chr4	6107150	6109122	chr1	12455708	12457412
chr4	9291119	9293203	chr2	15024489	15026414
chr4	9670881	9673417	chr5	19294846	19297418
chr4	11172622	11174467	chr5	17871924	17873698
chr4	11179115	11180799	chr5	17864520	17865707
chr4	13142164	13146930	chr5	23193163	23195476
chr4	13214746	13216461	chr5	23090152	23091988
chr4	13508265	13508723	chr5	22367870	22368361
chr4	13705341	13706668	chr5	22075283	22076777
chr4	13821106	13823342	chr5	21749286	21751237
chr4	13865045	13866287	chr5	21483928	21485287
chr4	14626921	14627631	chr5	23126922	23127654
chr4	15108101	15110289	chr2	10345421	10346829
chr4	15451988	15454160	chr4	15462408	15464358
chr4	16220324	16222676	chr4	16223501	16226153
chr4	955101	955652	chr5	24799878	24800680
chr4	2567474	2568162	chr4	11445849	11447163
chr4	6764537	6766268	chr4	12387840	12389791
chr4	8299759	8301667	chr3	8283090	8285081
chr4	9678625	9680389	chr5	19281374	19283061
chr4	9759325	9760340	chr5	19171862	19172823
chr4	11394355	11397583	chr1	22733472	22736509
chr4	11859004	11860208	chr5	3423686	3424720
chr4	12456489	12460753	chr4	12466345	12469844
chr4	13214098	13214429	chr5	23098959	23099368
chr4	13391293	13393107	chr4	13388386	13390374
chr4	13637288	13638449	chr5	22196477	22197492
chr4	13854493	13855718	chr5	21505074	21506620
chr4	13890644	13893073	chr5	21673525	21675733
chr4	13925456	13929280	chr5	21433879	21438659
chr4	14048292	14050335	chr2	8896912	8899898
chr4	15656681	15660223	chr2	10890903	10893772
chr4	17039063	17041141	chr2	7762257	7763018
chr4	17379175	17381780	chr5	26822478	26824328
chr4	349116	351550	chr1	52239	54692
chr4	357551	359194	chr1	72339	74096
chr4	1536404	1540111	chr4	1553092	1556571
chr4	2394458	2397759	chr4	2403609	2408737
chr4	7626612	7628367	chr4	7631535	7632870
chr4	9963221	9964090	chr5	18930443	18931312
chr4	10061373	10062841	chr5	18801218	18804043
chr4	10076079	10077748	chr4	10078768	10080109
chr4	10388722	10390991	chr5	18528494	18530450
chr4	10677229	10681771	chr5	2829193	2834695
chr4	13239979	13241283	chr5	23056080	23057742
chr4	13750440	13751905	chr5	21869864	21871284
chr4	13831038	13833814	chr3	18284857	18288059
chr4	14032845	14033840	chr4	15678647	15679652
chr4	15940561	15941330	chr5	3844940	3845645
chr4	17343374	17344865	chr2	8078288	8079360
chr4	17752084	17754157	chr2	9717791	9719472
chr4	17915293	17922732	chr4	16819883	16826061
chr4	18296797	18302192	chr2	9284837	9289536
chr4	100919	101788	chr4	122851	125591
chr4	6072804	6073612	chr4	6074770	6075645
chr4	9773548	9775607	chr5	19166902	19169026
chr4	10308163	10309458	chr5	18563568	18564921
chr4	10438024	10439900	chr5	18462162	18465097
chr4	11759155	11760960	chr4	1963358	1964423
chr4	11787313	11789280	chr4	11789332	11791191
chr4	11994014	11996229	chr4	7193270	7195152
chr4	12823496	12826200	chr5	20585349	20587620
chr4	12900430	12901577	chr5	20820101	20820944
chr4	12930402	12933892	chr5	20910244	20913451
chr4	12934562	12935373	chr5	20925980	20926594
chr4	13058936	13060107	chr5	21257934	21259342
chr4	13620977	13623934	chr4	13633953	13636712
chr4	13833807	13836578	chr5	21738849	21742082
chr4	15487944	15489450	chr2	10753835	10754713
chr4	16288112	16288913	chr2	6801943	6802618
chr4	16921803	16922963	chr4	16925301	16926152
chr4	18259609	18263417	chr2	9238482	9242440
chr4	1009366	1013034	chr4	1022725	1026118
chr4	7314778	7316669	chr4	7310416	7312577
chr4	9215680	9216135	chr4	14310315	14310770
chr4	9966990	9969232	chr5	18924477	18926575
chr4	10282762	10283803	chr5	18589482	18591400
chr4	10691674	10695701	chr5	18232277	18233521
chr4	10844131	10846147	chr5	18068060	18070654
chr4	11186010	11191116	chr4	11193597	11197577
chr4	11219772	11221126	chr4	11222529	11223756
chr4	12479752	12483993	chr1	23959661	23963081
chr4	12985755	12987217	chr5	21039762	21040594
chr4	13494572	13496487	chr5	22388782	22390714
chr4	14017408	14018208	chr1	19463678	19464355
chr4	14610883	14619573	chr5	23109438	23117563
chr4	15185886	15188484	chr5	9162969	9164685
chr4	15273471	15275310	chr4	7990485	7992311
chr4	16343057	16344818	chr4	16345281	16347133
chr4	16422166	16423948	chr4	16424713	16425890
chr4	16946521	16950594	chr2	7685388	7689436
chr4	17285732	17287429	chr5	26239502	26241515
chr4	2760881	2762445	chr4	2771044	2772252
chr4	7143115	7147391	chr4	12023915	12027421
chr4	8220756	8221193	chr5	21345216	21345600
chr4	9012645	9016116	chr3	2178630	2181197
chr4	10580893	10585861	chr5	18345595	18349695
chr4	10713561	10714707	chr5	18218586	18219960
chr4	11155453	11157806	chr4	11157916	11159535
chr4	12724743	12725637	chr5	26136094	26137183
chr4	13581401	13585155	chr1	18862171	18866039
chr4	13678464	13680924	chr5	22097166	22099758
chr4	14665691	14670030	chr2	8326049	8329944
chr4	14944129	14948605	chr2	10209475	10214042
chr4	15875470	15876762	chr5	9004313	9005502
chr4	16639598	16641950	chr5	26453460	26455822
chr4	16700342	16703325	chr1	7146636	7149977
chr4	16777338	16780824	chr2	7466841	7471262
chr4	930065	932330	chr2	19469719	19471886
chr4	2718170	2720308	chr5	6973071	6974946
chr4	5740297	5741524	chr1	12851997	12853128
chr4	7307737	7309755	chr4	7314778	7316669
chr4	7342956	7343590	chr4	11907631	11908113
chr4	7533439	7536263	chr4	10217338	10220500
chr4	7970200	7974248	chr1	1358574	1362019
chr4	8406335	8407845	chr3	8115177	8116253
chr4	8909064	8910908	chr3	1938732	1939779
chr4	10982517	10984521	chr4	11226286	11227363
chr4	12831009	12835449	chr5	20650269	20655212
chr4	13200593	13201941	chr1	12615733	12617032
chr4	13456434	13460060	chr5	22474230	22478132
chr4	14132856	14135259	chr2	8799187	8801973
chr4	14632653	14635885	chr5	23144980	23149568
chr4	15364418	15367716	chr5	8591407	8593601
chr4	16789549	16793685	chr2	7504756	7508394
chr4	17567124	17568858	chr4	17569828	17571704
chr4	18139295	18141983	chr2	9093624	9096347
chr4	18542551	18543978	chr5	26083328	26084714
chr4	232928	233645	chr1	269792	270775
chr4	345952	347199	chr5	19327803	19328983
chr4	6944918	6947333	chr4	12229026	12231658
chr4	7758610	7761057	chr4	10275462	10278491
chr4	8931652	8932295	chr5	6183258	6183954
chr4	9254555	9256219	chr1	18932937	18933950
chr4	11184103	11185844	chr5	17857325	17859056
chr4	11700555	11702666	chr4	11704003	11706042
chr4	12225515	12228718	chr4	12229026	12231658
chr4	12497055	12500128	chr1	23993533	23995509
chr4	13032178	13036213	chr5	24934963	24939109
chr4	13142164	13146930	chr4	13147326	13149606
chr4	13497326	13498730	chr5	22383560	22384925
chr4	13945892	13948627	chr4	14899034	14902144
chr4	14084749	14086844	chr2	8841972	8844000
chr4	14644009	14647591	chr5	23152174	23155066
chr4	15640620	15646665	chr2	10866822	10872077
chr4	15790345	15795854	chr5	3679808	3684877
chr4	16229948	16232334	chr4	16223501	16226153
chr4	16582183	16582879	chr2	7184422	7186968
chr4	16653704	16654871	chr2	7244608	7245741
chr4	16860452	16862372	chr2	7630420	7631912
chr4	16899410	16900225	chr4	16923319	16924320
chr4	16914996	16917201	chr5	9717503	9721097
chr4	17631562	17633249	chr4	17634784	17636288
chr4	17855876	17857639	chr4	17852441	17854500
chr4	18530543	18532259	chr5	2932162	2933362
chr4	193879	198579	chr2	18886069	18888674
chr4	1400832	1401584	chr1	7133111	7134416
chr4	6512515	6515743	chr4	6516492	6520317
chr4	7491383	7492876	chr5	22558148	22560461
chr4	8124415	8126514	chr4	8126915	8128833
chr4	8389040	8390833	chr3	8152038	8154149
chr4	8961720	8962119	chr4	8963041	8963583
chr4	9105720	9108159	chr5	19956437	19958833
chr4	10282762	10283803	chr4	10281033	10281740
chr4	10489042	10491671	chr5	18388291	18390420
chr4	11150160	11151758	chr5	17910557	17912312
chr4	11402314	11405056	chr4	11399131	11401709
chr4	12251431	12254270	chr5	16589598	16592241
chr4	12884300	12887011	chr5	20773296	20775701
chr4	12977341	12979568	chr5	21031030	21032994
chr4	13085218	13087090	chr5	21327712	21330136
chr4	13317100	13317470	chr5	22893151	22893642
chr4	13384062	13388290	chr1	20860609	20864266
chr4	15328357	15329689	chr4	15331140	15333321
chr4	15340289	15342081	chr4	15343327	15345161
chr4	16723714	16726636	chr4	18003916	18006140
chr4	17349436	17350480	chr1	28163650	28164586
chr4	17422572	17423901	chr5	26772726	26773760
chr4	17564850	17566787	chr4	17567124	17568858
chr4	17743887	17746678	chr2	9723680	9726270
chr4	259028	261019	chr4	255320	256610
chr4	711192	712643	chr3	22983138	22984513
chr4	2687003	2687623	chr4	1478078	1478965
chr4	5992966	5994258	chr1	13077926	13080265
chr4	6052352	6054397	chr1	27078524	27080248
chr4	6300058	6302654	chr4	7866719	7868742
chr4	6328136	6329589	chr4	6336023	6337332
chr4	7197211	7201393	chr4	10633685	10639001
chr4	8877590	8879327	chr1	1645498	1647147
chr4	9842872	9844265	chr5	19106340	19108348
chr4	10022205	10027415	chr5	18877192	18882347
chr4	10257078	10258943	chr5	18599759	18601570
chr4	11182092	11184072	chr5	17859195	17861101
chr4	12397038	12400091	chr5	16758709	16760576
chr4	12909575	12911580	chr5	24732642	24733666
chr4	12918328	12919742	chr4	48266	49068
chr4	13015277	13016220	chr4	13021780	13022725
chr4	13015277	13016220	chr4	13018214	13019121
chr4	13227450	13230797	chr5	23071097	23074843
chr4	13759841	13761559	chr4	13763464	13765064
chr4	14368919	14370892	chr5	6660821	6662347
chr4	15202296	15203431	chr5	8512042	8513164
chr4	15464905	15469204	chr5	3599001	3600472
chr4	16213324	16215594	chr4	16217004	16219525
chr4	17802694	17806539	chr5	26266340	26269616
chr4	151919	154130	chr4	13076444	13079052
chr4	596399	598718	chr4	608454	610724
chr4	1397979	1398685	chr4	1400832	1401584
chr4	2412754	2413328	chr4	11619786	11620139
chr4	6353172	6355591	chr2	2580718	2583223
chr4	6849578	6850567	chr5	26110326	26111351
chr4	7053443	7055622	chr1	23425352	23427311
chr4	7962430	7966518	chr3	8774616	8777407
chr4	9429875	9432437	chr4	9434393	9437172
chr4	10803558	10804853	chr4	10806195	10807532
chr4	11139609	11141311	chr1	9130017	9131779
chr4	12954077	12956543	chr5	20956567	20959113
chr4	13297698	13300387	chr5	22927329	22929643
chr4	13527770	13529172	chr5	22324599	22326248
chr4	13607329	13608031	chr5	22238358	22239187
chr4	13861718	13864500	chr4	13857749	13860571
chr4	14385593	14389689	chr4	14478837	14482626
chr4	15863452	15868625	chr1	19409711	19414678
chr4	16752571	16754305	chr1	16864970	16866605
chr4	16774195	16776325	chr2	7460814	7462554
chr4	973924	976129	chr2	10617263	10620034
chr4	1557120	1559428	chr4	14007539	14009019
chr4	2726910	2727530	chr4	7281308	7281919
chr4	5347396	5350436	chr5	18472301	18475574
chr4	6607850	6609559	chr5	22187761	22189746
chr4	7487301	7490077	chr2	1543320	1545462
chr4	10239017	10239851	chr5	18609664	18611166
chr4	10444916	10446300	chr5	18429047	18432397
chr4	10665294	10667318	chr4	10668367	10669452
chr4	11456230	11458820	chr4	11459553	11462606
chr4	11791321	11792876	chr4	8419799	8421030
chr4	12200269	12204792	chr4	12206362	12213435
chr4	13093934	13095935	chr5	21334793	21337002
chr4	13210459	13213477	chr2	8372947	8374453
chr4	13281937	13283402	chr4	14486041	14487777
chr4	13604558	13606448	chr5	22243800	22245770
chr4	14192583	14194256	chr5	17648857	17650131
chr4	14753349	14760189	chr5	23212690	23217549
chr4	15556415	15558125	chr5	2978942	2980844
chr4	16341009	16343118	chr4	17390626	17393339
chr4	16521861	16523230	chr2	7898012	7899242
chr4	17388814	17389837	chr5	26809135	26809689
chr4	17461366	17463734	chr4	17464785	17467109
chr4	17906514	17909677	chr2	11576669	11580794
chr4	18015736	18018306	chr5	26423419	26425406
chr4	18132583	18133863	chr2	9347641	9349128
chr4	18296797	18302192	chr5	25881066	25886694
chr4	103823	105217	chr4	112705	113966
chr4	1278530	1280031	chr4	2588004	2589386
chr4	6499794	6502866	chr4	6508600	6511670
chr4	6984051	6984308	chr3	1292408	1292725
chr4	7214703	7215989	chr4	11987705	11989006
chr4	7266546	7267154	chr4	7268837	7270267
chr4	7385802	7386810	chr4	11880119	11881072
chr4	7417236	7417803	chr4	7421056	7421738
chr4	7453201	7454515	chr5	6803782	6805201
chr4	7657196	7658197	chr3	1031742	1033207
chr4	8762953	8764594	chr3	7339717	7341655
chr4	9449114	9450743	chr5	19216312	19217909
chr4	10037077	10037718	chr5	22317505	22318185
chr4	10296273	10301228	chr2	13182069	13185949
chr4	10370704	10372045	chr4	10372732	10373612
chr4	11734328	11735419	chr4	11914981	11916171
chr4	11773328	11776039	chr4	1771863	1774422
chr4	12462030	12465625	chr4	12456489	12460753
chr4	12717788	12719017	chr5	20354589	20355627
chr4	12842850	12843363	chr4	12843802	12844209
chr4	13122152	13123347	chr5	23337850	23338807
chr4	14482875	14483936	chr4	14484339	14485817
chr4	14593039	14595292	chr4	13217649	13219933
chr4	14682210	14683484	chr4	14685602	14686885
chr4	14697489	14698430	chr5	15314060	15315226
chr4	14835833	14836318	chr5	23337850	23338807
chr4	15212498	15215856	chr2	8309816	8314008
chr4	15385280	15386982	chr5	3434030	3435067
chr4	16182752	16183533	chr2	6225535	6226224
chr4	16599104	16599421	chr4	16594469	16595153
chr4	17559580	17561727	chr4	17562345	17564596
chr4	18113161	18115133	chr4	16606274	16608024
chr4	139939	141643	chr5	16754436	16756263
chr4	460472	461085	chr1	147153	147942
chr4	560259	562438	chr5	24128756	24130888
chr4	670483	672789	chr4	656407	659178
chr4	1306503	1310946	chr2	19664990	19667092
chr4	1573348	1579696	chr4	2537039	2543131
chr4	1887528	1889211	chr1	1425593	1428782
chr4	2350498	2352018	chr1	5402569	5403818
chr4	2431024	2431702	chr5	5113823	5114477
chr4	2613798	2614214	chr2	676771	678145
chr4	2667990	2669364	chr4	11352985	11354776
chr4	6236375	6240932	chr2	17820255	17824013
chr4	6582535	6583488	chr4	6597863	6598658
chr4	7304405	7307138	chr1	23257726	23261966
chr4	7317560	7319739	chr5	17997779	17999558
chr4	7406105	7406937	chr4	7414150	7414927
chr4	7493716	7494234	chr4	7493178	7493360
chr4	7522831	7523979	chr4	7527048	7529356
chr4	8031972	8033723	chr4	8047692	8050106
chr4	8122188	8123835	chr4	8877590	8879327
chr4	9038289	9040370	chr3	5687721	5689719
chr4	9402898	9406003	chr3	9447508	9450420
chr4	9782508	9783644	chr2	2308651	2309784
chr4	10439984	10444121	chr5	18444657	18449446
chr4	11008666	11013860	chr1	10936765	10942292
chr4	11234807	11235505	chr4	11254602	11255351
chr4	11991497	11993770	chr4	7210918	7212992
chr4	12419394	12420467	chr5	8188560	8189276
chr4	12529875	12533842	chr1	24030820	24033556
chr4	13018214	13019121	chr5	21117113	21117787
chr4	13463116	13467601	chr5	22455535	22458950
chr4	13607329	13608031	chr4	13613596	13614283
chr4	13961244	13961560	chr4	14955373	14956171
chr4	14314818	14316879	chr1	26406238	26408323
chr4	14430223	14430601	chr5	19831284	19831787
chr4	14871109	14872176	chr5	23405324	23406351
chr4	15229785	15230718	chr5	3358787	3359781
chr4	15574868	15576543	chr5	8793018	8794784
chr4	15615184	15616200	chr5	8799710	8802753
chr4	15656681	15660223	chr5	6764727	6766669
chr4	15662266	15665013	chr5	3644547	3647295
chr4	15685903	15688811	chr5	8851251	8854259
chr4	16134440	16135056	chr4	15035207	15035843
chr4	16345281	16347133	chr2	6761635	6763500
chr4	16591229	16591892	chr2	9085210	9085909
chr4	16685720	16686703	chr4	18034431	18035889
chr4	16993339	16995820	chr2	7713314	7716464
chr4	17221996	17225016	chr2	9220549	9224496
chr4	17457135	17459770	chr4	17461366	17463734
chr4	17643570	17645830	chr4	17646408	17648684
chr4	17873485	17874804	chr5	26176021	26177917
chr4	18010812	18015173	chr1	28533798	28537194
chr4	18204855	18206509	chr1	28366027	28367652
chr4	18429892	18430950	chr5	26041174	26042406
chr4	18579314	18580717	chr5	3271915	3273395
chr4	193879	198579	chr3	22708482	22711279
chr4	334732	336344	chr4	570242	571595
chr4	366373	367274	chr5	21771811	21772794
chr4	379793	381455	chr4	7331972	7332874
chr4	393767	395382	chr4	248713	250258
chr4	1278530	1280031	chr4	2718170	2720308
chr4	1557120	1559428	chr4	13734999	13736518
chr4	4846798	4847379	chr1	21390003	21390565
chr4	5286234	5292239	chr2	14445938	14450522
chr4	5550429	5551370	chr1	29345838	29347107
chr4	5598115	5600312	chr4	5604153	5608202
chr4	5657276	5657665	chr4	5673818	5674220
chr4	5703347	5705346	chr4	5646439	5648727
chr4	5764781	5770496	chr4	8146345	8152131
chr4	5999071	5999608	chr4	6005905	6006442
chr4	6154259	6155912	chr4	6159538	6161378
chr4	6224691	6225905	chr4	6446209	6448136
chr4	6362189	6365079	chr4	6357052	6360377
chr4	6375125	6376111	chr4	6379701	6381739
chr4	6431236	6434822	chr1	30350539	30352208
chr4	6462953	6464544	chr1	12023275	12024783
chr4	6499794	6502866	chr1	11937596	11940978
chr4	6593774	6594478	chr4	6582535	6583488
chr4	6713557	6718555	chr2	1918289	1920042
chr4	6906014	6906759	chr4	6907674	6908386
chr4	7129123	7133200	chr4	7121965	7125882
chr4	7338659	7341363	chr1	4172075	4174775
chr4	7459180	7459563	chr4	2988448	2988822
chr4	7721618	7723989	chr5	8935040	8938758
chr4	7708598	7709047	chr4	7711064	7711620
chr4	7999714	8000222	chr4	18126171	18126680
chr4	8392841	8393813	chr5	15588757	15589666
chr4	8548492	8550453	chr1	18517586	18520000
chr4	8637666	8639581	chr2	13697516	13700641
chr4	8696683	8702727	chr4	8688289	8694558
chr4	8937393	8937892	chr4	8934324	8934921
chr4	9052175	9053152	chr3	5692738	5694127
chr4	9120867	9127938	chr3	14940114	14945291
chr4	9173165	9173650	chr5	3894919	3895371
chr4	9655837	9656577	chr5	19307048	19307895
chr4	9773548	9775607	chr1	400035	401882
chr4	9777648	9779738	chr3	17472342	17475258
chr4	9782508	9783644	chr2	1079639	1081376
chr4	9782508	9783644	chr1	25977501	25978706
chr4	9846127	9847107	chr5	16059509	16061043
chr4	9876238	9880254	chr1	1954850	1958756
chr4	9880259	9881455	chr1	18855147	18856337
chr4	9880259	9881455	chr3	19403020	19404192
chr4	9906848	9907657	chr2	15827706	15828620
chr4	9933366	9935586	chr5	18974231	18976009
chr4	9945870	9948078	chr5	18952616	18954692
chr4	9975408	9977722	chr5	18912667	18915779
chr4	10016567	10018228	chr1	10330514	10332326
chr4	10124521	10125978	chr4	10122075	10122990
chr4	10224921	10226862	chr1	1913256	1914895
chr4	10299945	10301228	chr5	16924102	16924851
chr4	10302163	10303382	chr5	18565062	18566569
chr4	10304850	10307570	chr1	3791454	3793883
chr4	10414526	10421209	chr1	26248318	26253585
chr4	10430009	10430998	chr4	10427807	10428516
chr4	10439984	10444121	chr1	26148021	26153555
chr4	10554982	10558675	chr4	10533296	10536262
chr4	10574768	10576428	chr5	4427783	4429133
chr4	10665294	10667318	chr5	14844359	14845560
chr4	10707426	10709015	chr1	11175559	11177362
chr4	10745682	10747127	chr4	10750381	10752028
chr4	10760830	10762104	chr4	10763934	10765753
chr4	10774273	10775901	chr1	12319905	12320870
chr4	10782632	10784263	chr4	10780956	10782365
chr4	10794165	10794758	chr4	14431526	14432290
chr4	10803558	10804853	chr4	5855176	5856327
chr4	10806195	10807532	chr4	18132583	18133863
chr4	10809877	10811084	chr1	11114701	11116195
chr4	10832303	10835700	chr4	17906514	17909677
chr4	10849782	10853346	chr4	10847299	10849115
chr4	10873999	10874865	chr4	17353291	17355891
chr4	11150160	11151758	chr1	10892570	10894572
chr4	11157916	11159535	chr1	340172	341999
chr4	11219772	11221126	chr1	2516991	2518546
chr4	11238441	11239073	chr4	11234807	11235505
chr4	11394355	11397583	chr1	3814116	3817420
chr4	11418246	11419760	chr4	13968029	13969384
chr4	11436495	11439326	chr4	13992997	13995831
chr4	11445849	11447163	chr1	22628265	22630009
chr4	11501198	11504678	chr4	11492248	11495500
chr4	11561229	11563950	chr1	22830015	22834728
chr4	11715776	11719828	chr1	4039711	4043880
chr4	11736653	11737744	chr4	11734328	11735419
chr4	11738574	11739782	chr1	25929896	25931257
chr4	11738574	11739782	chr4	11734328	11735419
chr4	11775969	11778123	chr3	21776293	21777988
chr4	11792874	11794778	chr5	22396426	22397446
chr4	11827622	11829041	chr3	10527477	10528961
chr4	11860444	11866364	chr4	7391277	7396509
chr4	11882126	11885421	chr4	7376268	7380151
chr4	11914981	11916171	chr2	2308651	2309784
chr4	12010177	12011356	chr1	23333632	23335395
chr4	12030020	12033137	chr4	7134084	7138503
chr4	12121383	12124205	chr4	12129485	12134187
chr4	12121383	12124205	chr4	2679723	2682309
chr4	12135093	12136157	chr1	22804613	22806318
chr4	12138137	12140921	chr4	12129485	12134187
chr4	12138137	12140921	chr4	12174740	12177471
chr4	12148714	12151479	chr4	12181932	12184704
chr4	12162004	12167026	chr4	12167354	12170086
chr4	12174740	12177471	chr4	12171103	12173925
chr4	12217806	12219713	chr2	8701013	8704357
chr4	12220743	12222371	chr3	22733309	22735335
chr4	12338871	12339747	chr4	6826677	6827383
chr4	12383311	12384496	chr4	12386353	12386799
chr4	12503782	12505646	chr3	22895268	22897558
chr4	12612535	12613719	chr5	26131426	26133259
chr4	12642854	12645501	chr5	3931562	3935129
chr4	12662561	12667199	chr4	14796764	14800922
chr4	12667358	12670013	chr5	26172131	26175033
chr4	12700597	12708109	chr5	26151421	26157099
chr4	12761283	12763781	chr5	4637312	4639756
chr4	12843802	12844209	chr1	1293770	1294263
chr4	12872446	12876734	chr3	18117486	18122093
chr4	12922934	12923307	chr2	15022582	15023364
chr4	12949664	12951234	chr4	12945173	12946778
chr4	12949664	12951234	chr1	5817567	5819352
chr4	12959442	12962699	chr3	3925526	3929405
chr4	12972708	12974870	chr4	7228007	7229941
chr4	12990884	12992458	chr5	2243553	2245339
chr4	13032178	13036213	chr4	13028219	13031799
chr4	13074133	13076429	chr5	21294187	21296704
chr4	13074133	13076429	chr5	21298857	21300239
chr4	13165475	13166872	chr4	8216321	8217571
chr4	13239979	13241283	chr2	11120869	11122059
chr4	13253210	13254904	chr5	19984849	19985697
chr4	13281937	13283402	chr2	8501325	8502831
chr4	13289641	13291084	chr5	8020104	8021597
chr4	13297698	13300387	chr2	8530896	8533508
chr4	13300795	13304347	chr4	15844780	15848441
chr4	13324130	13325590	chr4	63410	65479
chr4	13324130	13325590	chr4	13326853	13328315
chr4	13324130	13325590	chr5	22899724	22901985
chr4	13377685	13378390	chr5	22704008	22704892
chr4	13482074	13484849	chr1	23105941	23109476
chr4	13508265	13508723	chr1	18789180	18789644
chr4	13613596	13614283	chr4	13609341	13610075
chr4	13666281	13669202	chr4	13669308	13672348
chr4	13707240	13709149	chr3	1061526	1063103
chr4	13828432	13830596	chr2	19289138	19291614
chr4	14087556	14089796	chr5	17756264	17758288
chr4	14138359	14140958	chr4	14135526	14137953
chr4	14214778	14215381	chr1	3438555	3439013
chr4	14215545	14217579	chr3	1133320	1136316
chr4	14225208	14228071	chr4	14221970	14224075
chr4	14425441	14425813	chr2	9397864	9398259
chr4	14430223	14430601	chr2	9397864	9398259
chr4	14433991	14434524	chr4	14436284	14436631
chr4	14436284	14436631	chr4	14432741	14433084
chr4	14436284	14436631	chr4	14427901	14428265
chr4	14447647	14448698	chr2	8516787	8518167
chr4	14464987	14465983	chr5	22935211	22936060
chr4	14496079	14497454	chr1	6090560	6092027
chr4	14540907	14542481	chr4	14543457	14545138
chr4	14574114	14575148	chr4	14575718	14577643
chr4	14590784	14592573	chr3	20358896	20361233
chr4	14665691	14670030	chr2	8343452	8348431
chr4	14665691	14670030	chr2	12443919	12448163
chr4	14699737	14700599	chr4	14697489	14698430
chr4	14950638	14952376	chr5	23451149	23452614
chr4	15141200	15143391	chr5	23505366	23507288
chr4	15284389	15287306	chr1	19149761	19151852
chr4	15322452	15324681	chr4	15325343	15327220
chr4	15346072	15347727	chr5	3258474	3260234
chr4	15449630	15450838	chr1	30336138	30337565
chr4	15511757	15512218	chr4	15515649	15516452
chr4	15513220	15514087	chr4	15511757	15512218
chr4	15589674	15591164	chr5	8791513	8792813
chr4	15662266	15665013	chr5	8863363	8865677
chr4	15737968	15741741	chr4	7769770	7773815
chr4	15819524	15820871	chr2	11014890	11015800
chr4	15875470	15876762	chr3	22373215	22374387
chr4	16047354	16049355	chr3	6548869	6551853
chr4	16067002	16067820	chr5	23928971	23929745
chr4	16155503	16159578	chr1	9554745	9558367
chr4	16181012	16181776	chr5	9128110	9128610
chr4	16182752	16183533	chr5	9128110	9128610
chr4	16204157	16207947	chr5	7470443	7474120
chr4	16256733	16258771	chr2	9834766	9836235
chr4	16288112	16288913	chr3	18672102	18674022
chr4	16295430	16298255	chr1	18400092	18402628
chr4	16373819	16376622	chr3	6752531	6754785
chr4	16465828	16468956	chr3	6480701	6483593
chr4	16582183	16582879	chr2	9089326	9089813
chr4	16591229	16591892	chr4	16594469	16595153
chr4	16599104	16599421	chr2	9085210	9085909
chr4	16608313	16609829	chr1	359117	360518
chr4	16609746	16612907	chr1	8013382	8015991
chr4	16614327	16615313	chr2	9055398	9056232
chr4	16712462	16714953	chr2	9006648	9009763
chr4	16832481	16834009	chr2	7553002	7555045
chr4	16908519	16910190	chr4	16774195	16776325
chr4	16912509	16913704	chr4	16917749	16920008
chr4	16934236	16935502	chr1	24452096	24453211
chr4	17021572	17023764	chr1	28484163	28485951
chr4	17055321	17056704	chr3	6903833	6906128
chr4	17137344	17139635	chr5	1212602	1214439
chr4	17155556	17157245	chr2	7876615	7877681
chr4	17204478	17205966	chr2	7892133	7893653
chr4	17225912	17226610	chr3	18918019	18918618
chr4	17332517	17334349	chr3	18861839	18863234
chr4	17336172	17338371	chr2	8069945	8072866
chr4	17414127	17416294	chr4	17792	20066
chr4	17419918	17422130	chr3	6694196	6696214
chr4	17473120	17476952	chr5	17116428	17119838
chr4	17559580	17561727	chr4	17555927	17558943
chr4	17564850	17566787	chr4	17555927	17558943
chr4	17605758	17606755	chr2	9844299	9845385
chr4	17621886	17624285	chr5	1859279	1861649
chr4	17662842	17666428	chr2	9810657	9812660
chr4	17844430	17849274	chr4	17863073	17866730
chr4	17855876	17857639	chr4	17849648	17852246
chr4	17909919	17913641	chr3	687052	691898
chr4	17967107	17969958	chr1	29012717	29015803
chr4	17975776	17978380	chr1	7115241	7118161
chr4	17978443	17979740	chr3	16892756	16893900
chr4	18053551	18054999	chr4	16661329	16662367
chr4	18066177	18068205	chr1	28177703	28178940
chr4	18074475	18075765	chr4	16635684	16636975
chr4	18121526	18122010	chr2	9083906	9084375
chr4	18124978	18125559	chr4	16591229	16591892
chr4	18130268	18131060	chr4	16582183	16582879
chr4	18147211	18149267	chr4	16567824	16569295
chr4	18163496	18165762	chr2	9128147	9130240
chr4	18271457	18271857	chr1	6756284	6757377
chr4	18291218	18293383	chr2	9280044	9281623
chr4	18355783	18358980	chr1	12398435	12401036
chr4	18457957	18459180	chr2	9443128	9444423
chr4	18466565	18467449	chr5	25977621	25978417
chr4	18499753	18501642	chr1	29404648	29406752

## Sheet: Chr5
chr	start	end	chr.1	start.1	end.1
chr5	26311311	26316025	chr5	26311311	26318812
chr5	26710555	26712971	chr3	18741590	18744157
chr5	1859279	1861649	chr3	3625324	3627273
chr5	1938781	1944357	chr5	9503315	9507569
chr5	2641394	2649788	chr5	7785835	7792489
chr5	2682229	2683712	chr5	7853368	7853961
chr5	2720669	2727167	chr5	7919438	7926628
chr5	3289925	3297390	chr5	26161831	26169001
chr5	3320370	3322910	chr5	26190592	26193106
chr5	3324978	3326933	chr5	26216126	26218153
chr5	3424688	3427878	chr5	8648006	8651176
chr5	3445366	3447114	chr5	8657626	8659322
chr5	3510118	3513305	chr5	8736074	8738584
chr5	5679991	5685597	chr5	14681378	14686684
chr5	5781987	5783706	chr3	828296	829896
chr5	6334832	6338100	chr3	1880093	1883491
chr5	7825882	7826611	chr5	7819816	7820676
chr5	7987540	7990547	chr3	18103152	18110216
chr5	8567581	8570358	chr5	8563809	8566812
chr5	15785717	15787946	chr5	15788289	15790004
chr5	16551119	16556003	chr5	16544340	16549280
chr5	19118543	19120909	chr4	9831359	9833006
chr5	19932230	19938369	chr4	5764781	5770496
chr5	22725369	22728343	chr4	13372422	13375963
chr5	23596962	23599242	chr5	2196434	2198114
chr5	23697841	23699767	chr3	17428443	17429623
chr5	24160456	24164755	chr3	16832883	16837569
chr5	24878520	24884720	chr5	2293353	2298976
chr5	25159230	25165209	chr3	17692702	17697999
chr5	25262179	25263901	chr3	10980700	10982244
chr5	1013939	1015345	chr5	1015803	1017263
chr5	2422839	2429912	chr5	24714076	24721940
chr5	2435875	2437499	chr5	24701122	24702761
chr5	2453135	2455546	chr5	24678662	24680944
chr5	2508917	2510503	chr5	17176384	17178018
chr5	2635902	2637433	chr5	7749070	7750544
chr5	2701013	2707273	chr5	7893671	7900387
chr5	2851979	2854513	chr5	25523845	25526593
chr5	3106320	3107829	chr5	25921409	25923358
chr5	3166439	3168297	chr5	26012833	26014640
chr5	3780311	3782713	chr5	9066377	9067974
chr5	3914468	3915968	chr5	6581658	6583248
chr5	5310095	5310951	chr3	564884	565708
chr5	5356605	5358511	chr5	5349094	5350907
chr5	5373883	5375459	chr3	600893	602259
chr5	5524282	5526589	chr3	670897	672215
chr5	7408777	7410102	chr3	16022836	16024487
chr5	8631680	8634027	chr5	8621954	8624337
chr5	9785407	9789232	chr3	1567625	1571072
chr5	13872535	13876857	chr2	1659762	1662748
chr5	15823735	15825492	chr5	15826089	15828035
chr5	17987591	17989227	chr5	17989861	17991672
chr5	22820006	22822766	chr4	13342207	13344418
chr5	2077420	2079005	chr5	2079955	2081684
chr5	2818117	2821176	chr5	2825713	2828662
chr5	3235295	3238719	chr5	26074402	26078254
chr5	3358787	3359781	chr5	8541778	8542449
chr5	3403110	3405448	chr5	3400342	3402207
chr5	4047515	4050533	chr5	6558426	6562000
chr5	17210546	17214220	chr1	21223593	21226943
chr5	22759803	22764587	chr5	22768577	22772896
chr5	25181415	25183729	chr5	25184397	25186711
chr5	2486576	2489296	chr5	24648558	24650815
chr5	3206140	3207136	chr5	25975697	25976305
chr5	3644547	3647295	chr5	8863363	8865677
chr5	3873906	3876914	chr5	9137461	9140099
chr5	4158811	4161820	chr1	8609445	8612580
chr5	5018711	5020703	chr3	13230	14675
chr5	22192499	22194308	chr4	13639963	13641792
chr5	23655234	23658162	chr5	2212826	2215530
chr5	26813725	26816566	chr3	18620599	18623200
chr5	2299887	2303268	chr5	24855661	24859341
chr5	3255305	3257807	chr5	26080231	26083017
chr5	3898047	3901724	chr5	6585421	6588936
chr5	3931562	3935129	chr5	6526807	6530592
chr5	4730907	4733081	chr3	208439	210137
chr5	22401997	22405492	chr4	13478592	13481808
chr5	22817560	22819657	chr4	13344808	13346597
chr5	23701467	23703988	chr3	17374379	17376054
chr5	2653579	2655732	chr5	7803141	7805815
chr5	3332855	3335232	chr5	26225832	26228449
chr5	3502092	3503834	chr5	23763945	23765441
chr5	7164603	7167255	chr3	15644054	15645662
chr5	14460790	14465727	chr5	14401491	14406427
chr5	17692807	17693403	chr1	1050553	1051186
chr5	18412308	18413555	chr5	18429047	18432397
chr5	18432458	18435469	chr5	18449509	18453012
chr5	25916723	25919810	chr5	3097643	3100241
chr5	2305684	2306660	chr5	24852639	24853910
chr5	2892365	2895422	chr5	25633536	25635781
chr5	2938347	2939461	chr5	25703929	25705316
chr5	18426104	18429090	chr5	18458154	18460821
chr5	18513431	18518868	chr5	18507489	18511616
chr5	20216372	20221299	chr5	20222669	20227267
chr5	20523575	20526469	chr4	12811479	12814449
chr5	26122989	26126439	chr5	3273553	3276490
chr5	710102	712994	chr3	2976605	2979389
chr5	2686245	2687251	chr5	7863331	7864271
chr5	3469268	3470086	chr5	8687457	8688415
chr5	3727534	3728726	chr5	8986771	8987787
chr5	3953148	3956185	chr5	6571501	6573525
chr5	4849600	4850583	chr5	6494055	6495284
chr5	7807183	7809164	chr5	2661658	2663627
chr5	8634074	8640217	chr5	3412654	3418382
chr5	23314716	23318125	chr4	13124898	13127953
chr5	25620308	25622573	chr2	15818082	15821295
chr5	553745	556442	chr5	550035	552647
chr5	2171403	2172939	chr5	2174678	2176106
chr5	2650837	2652398	chr5	7795256	7796346
chr5	2875232	2876575	chr5	2873660	2874849
chr5	2943738	2946839	chr5	25730335	25733313
chr5	3283853	3286347	chr5	26148201	26150476
chr5	3754249	3758242	chr5	9024549	9028377
chr5	5238178	5240748	chr3	519364	521747
chr5	16898712	16900235	chr5	18011146	18012882
chr5	17108262	17110761	chr5	21161311	21165025
chr5	23959573	23960878	chr2	12469724	12471700
chr5	24306294	24307716	chr4	17260937	17262227
chr5	25037426	25038362	chr3	17457795	17458570
chr5	25801528	25804980	chr5	2995912	2998932
chr5	632796	635125	chr5	630876	632683
chr5	871460	873057	chr1	18987809	18989110
chr5	3206868	3208825	chr5	3209540	3211423
chr5	3652714	3654202	chr5	8891525	8892990
chr5	5769973	5772395	chr3	822937	824546
chr5	6387489	6390024	chr3	1852884	1855063
chr5	8284436	8288039	chr5	21725441	21729300
chr5	10925635	10930338	chr5	10876815	10881444
chr5	16455188	16459237	chr5	16459584	16463272
chr5	16717996	16721222	chr5	18651324	18653892
chr5	19721503	19723234	chr5	19723533	19725689
chr5	22735915	22737311	chr4	13367645	13368629
chr5	23366004	23366867	chr4	13116076	13116838
chr5	26671423	26672514	chr3	18803803	18804663
chr5	26960931	26963638	chr3	18484513	18487043
chr5	2399504	2400601	chr5	24764438	24765324
chr5	2517381	2520038	chr5	24620216	24622666
chr5	3058997	3061970	chr5	25869260	25872229
chr5	3601517	3605265	chr5	8815230	8817566
chr5	3924126	3930305	chr5	6531538	6538483
chr5	4709436	4709871	chr5	6000014	6000331
chr5	7107376	7111349	chr5	7103927	7106701
chr5	7253921	7255944	chr4	16000177	16002269
chr5	10930569	10932999	chr5	10996591	10998783
chr5	14642741	14645414	chr5	23632361	23635037
chr5	15045232	15047807	chr5	15050261	15051542
chr5	20192599	20193429	chr1	4958514	4959325
chr5	23080661	23083988	chr2	8404901	8409012
chr5	26714764	26717788	chr5	26718232	26721256
chr5	26854022	26856006	chr3	18557970	18559106
chr5	1743086	1745245	chr3	3535610	3537843
chr5	1952851	1955788	chr3	3698839	3701493
chr5	2370136	2371326	chr5	24773657	24774502
chr5	3370518	3372348	chr5	8552743	8554074
chr5	4898737	4900581	chr5	15974393	15976270
chr5	4908686	4910799	chr3	80176	82005
chr5	5182641	5184878	chr1	6301200	6303956
chr5	5845934	5847653	chr5	5867283	5869050
chr5	8009806	8011619	chr3	18142863	18144163
chr5	15479177	15483250	chr1	25412816	25415530
chr5	18711160	18712532	chr1	6037464	6038692
chr5	19056655	19057191	chr5	19058168	19058814
chr5	20485223	20488684	chr4	12786130	12789791
chr5	22779693	22783268	chr4	13357596	13359551
chr5	22964265	22966241	chr4	13256930	13259382
chr5	23562142	23567190	chr4	14138359	14140958
chr5	23925085	23925852	chr5	23928971	23929745
chr5	24090715	24093168	chr3	16932112	16933726
chr5	25910279	25912896	chr5	3093272	3095156
chr5	44813	47127	chr5	17352986	17355122
chr5	690782	693010	chr3	2966375	2968972
chr5	2498749	2501209	chr5	24637109	24638599
chr5	2680744	2681813	chr5	7842971	7844275
chr5	2803957	2805606	chr5	25456993	25458470
chr5	3169732	3171147	chr5	26006835	26008508
chr5	4859127	4866031	chr3	106636	113618
chr5	5012061	5014281	chr5	15752992	15754677
chr5	6430486	6432728	chr3	1834707	1837984
chr5	8823283	8824332	chr5	3580562	3581617
chr5	16323651	16327281	chr1	17986358	17988991
chr5	16626337	16630783	chr1	2856227	2861170
chr5	16888226	16891192	chr5	16880954	16884064
chr5	16912333	16913930	chr3	16538991	16539212
chr5	19232836	19235059	chr4	9722356	9724640
chr5	19731150	19733043	chr3	2290762	2292492
chr5	20571681	20575250	chr5	20605218	20608594
chr5	20585349	20587620	chr5	20618743	20620962
chr5	20747759	20749506	chr5	24837157	24838970
chr5	20872762	20874284	chr5	20875876	20877989
chr5	21656734	21659262	chr2	16282120	16284868
chr5	22253986	22255663	chr1	18876837	18877844
chr5	23384794	23388353	chr4	14847740	14851143
chr5	25686208	25692250	chr5	2920827	2927420
chr5	1612006	1615356	chr1	26897005	26899434
chr5	3127906	3131727	chr5	25940711	25944114
chr5	3157980	3161708	chr5	26019588	26022222
chr5	3221607	3224765	chr5	25955381	25958995
chr5	3351037	3352879	chr5	3353507	3355124
chr5	3564976	3566051	chr5	8820476	8821992
chr5	3762462	3771416	chr4	15887270	15896006
chr5	4474976	4477045	chr2	2763526	2765720
chr5	4871639	4873598	chr5	16004281	16006740
chr5	5860421	5862422	chr5	5856235	5857934
chr5	9057793	9059963	chr5	9062917	9065011
chr5	14195377	14197613	chr5	14212212	14213259
chr5	15524178	15524977	chr5	21853397	21854117
chr5	15730713	15731706	chr5	15737427	15738387
chr5	15847078	15849108	chr5	25659306	25661002
chr5	17585763	17588597	chr1	1119699	1122526
chr5	19301188	19301913	chr4	9669365	9670005
chr5	22039383	22046298	chr4	13694881	13700780
chr5	22209472	22214134	chr4	13614856	13619156
chr5	22217055	22219274	chr1	18927877	18929762
chr5	22392176	22394172	chr5	6762724	6764671
chr5	22416599	22418864	chr4	13470032	13472342
chr5	22548790	22549623	chr5	23780832	23781716
chr5	22704008	22704892	chr5	8620083	8620991
chr5	22957877	22960916	chr2	8485991	8488720
chr5	24535570	24537047	chr5	2584885	2585613
chr5	25243251	25247377	chr5	20337641	20341881
chr5	26967381	26969394	chr3	18482383	18483940
chr5	172318	173614	chr2	16011456	16012508
chr5	568524	570920	chr2	15751568	15753967
chr5	2271919	2274288	chr5	24929919	24932576
chr5	2457347	2458430	chr5	24671014	24671868
chr5	2866252	2869054	chr5	25551055	25553520
chr5	2916216	2920759	chr4	16126231	16130459
chr5	3398951	3400156	chr5	8610537	8611694
chr5	4763452	4764738	chr5	16127725	16129655
chr5	17235092	17236679	chr1	17095980	17098006
chr5	18723116	18726200	chr4	10152486	10155293
chr5	20142470	20146498	chr1	21676530	21680502
chr5	21117113	21117787	chr4	13015277	13016220
chr5	21582774	21584145	chr2	12960827	12962162
chr5	22422887	22424317	chr4	13468549	13469935
chr5	22492940	22495956	chr1	18726235	18728289
chr5	23800928	23803673	chr3	17285643	17288032
chr5	26564188	26566853	chr3	18896175	18898621
chr5	26831373	26833333	chr3	18572736	18574514
chr5	26955135	26957743	chr3	18489034	18490996
chr5	214517	216583	chr5	218138	220530
chr5	809948	813228	chr3	3019340	3023052
chr5	1028340	1029121	chr5	25667324	25668292
chr5	1519913	1522667	chr3	3387200	3391003
chr5	2520169	2521546	chr1	7406296	7407764
chr5	2616345	2617881	chr5	24469587	24470895
chr5	4568509	4570947	chr3	310015	311976
chr5	5187587	5189348	chr5	5189491	5192070
chr5	5576168	5578075	chr5	5581658	5584029
chr5	5594724	5602955	chr3	708936	717093
chr5	8005234	8006630	chr5	21216855	21218226
chr5	8098052	8101323	chr5	8105565	8108590
chr5	19056655	19057191	chr5	19063918	19064412
chr5	19254598	19256378	chr4	9358117	9360060
chr5	20037338	20045454	chr2	19448139	19457294
chr5	20455317	20457029	chr3	17897739	17899208
chr5	20635866	20637996	chr5	25433154	25435834
chr5	20800584	20801416	chr5	24766386	24767430
chr5	21755291	21758921	chr5	8323895	8326705
chr5	23429291	23430996	chr4	15015267	15016977
chr5	23621183	23623444	chr1	2150194	2152325
chr5	25283063	25286002	chr1	4144572	4147911
chr5	25418594	25422184	chr5	20605218	20608594
chr5	25645263	25646735	chr2	5774146	5776289
chr5	26387428	26390452	chr2	7568018	7570840
chr5	430877	433741	chr3	2864782	2867230
chr5	1089342	1093179	chr3	21150422	21153596
chr5	1129852	1138442	chr2	17177664	17188751
chr5	1559778	1561765	chr5	14049123	14051128
chr5	2790295	2794215	chr5	2794457	2797660
chr5	3894919	3895371	chr5	3896950	3897408
chr5	5959900	5961642	chr5	5985365	5987165
chr5	7375923	7377644	chr3	15972909	15975183
chr5	7470443	7474120	chr3	16124021	16127954
chr5	7633437	7636567	chr1	2577020	2580669
chr5	7863331	7864271	chr5	7858253	7859387
chr5	8558191	8559406	chr2	10427856	10429222
chr5	14484565	14485409	chr5	14425265	14426109
chr5	14735154	14735780	chr5	14757933	14758559
chr5	15305932	15307008	chr1	25018077	25019057
chr5	15634586	15636065	chr5	15641658	15643161
chr5	16418920	16420400	chr1	20143279	20145780
chr5	17293227	17294789	chr1	17300951	17302866
chr5	19031350	19035731	chr4	9856296	9859288
chr5	22442356	22443393	chr5	22443724	22444752
chr5	24386145	24386976	chr3	16557273	16557970
chr5	24560451	24562306	chr1	27914699	27917083
chr5	25345542	25348796	chr4	12781762	12785197
chr5	26884664	26887204	chr3	18527216	18529066
chr5	693079	694515	chr3	2969045	2970371
chr5	1075671	1077549	chr3	19273494	19275269
chr5	2818117	2821176	chr5	2821928	2824966
chr5	3300225	3304761	chr1	21548187	21553127
chr5	3315529	3320202	chr5	26185829	26189413
chr5	3479029	3480425	chr2	10736483	10737654
chr5	6871561	6873112	chr5	6874787	6875851
chr5	8589234	8591236	chr5	23355464	23356989
chr5	9350815	9351471	chr5	19738716	19739841
chr5	14701330	14704562	chr5	21167432	21169462
chr5	15268827	15271386	chr1	24959334	24961616
chr5	15325831	15326988	chr1	21345639	21346157
chr5	17360287	17363773	chr1	9505201	9508481
chr5	18537349	18538196	chr1	10424576	10425801
chr5	18604101	18604586	chr5	18606564	18607043
chr5	21152214	21154244	chr5	2265256	2266967
chr5	21813671	21814018	chr5	21938793	21939623
chr5	21919781	21921189	chr5	21915550	21917149
chr5	22439851	22441005	chr5	22442356	22443393
chr5	22460550	22461309	chr5	22467430	22468263
chr5	24006079	24007689	chr5	24008983	24010649
chr5	24252158	24254849	chr5	14921986	14923790
chr5	24574902	24577714	chr5	24582303	24585806
chr5	24972977	24975549	chr5	21079252	21081578
chr5	26461152	26464131	chr3	19023221	19024351
chr5	889566	894167	chr5	21250802	21253939
chr5	1974659	1975378	chr3	3722892	3723733
chr5	2252237	2256018	chr2	11555781	11560215
chr5	2309911	2312287	chr5	20753381	20755714
chr5	2430146	2432196	chr5	20875876	20877989
chr5	2579401	2579802	chr5	2676177	2676580
chr5	2716700	2720212	chr5	7916314	7919278
chr5	3232569	3234210	chr5	26068290	26069652
chr5	4110295	4121427	chr1	1647706	1659437
chr5	5795302	5797178	chr3	836039	837707
chr5	6836806	6839532	chr3	14324274	14328676
chr5	7536290	7537990	chr5	7545516	7547595
chr5	9451048	9457000	chr3	1720154	1725182
chr5	15377173	15378416	chr5	15384117	15385247
chr5	15380945	15382035	chr5	15384117	15385247
chr5	15588757	15589666	chr5	15585073	15585841
chr5	16131654	16134916	chr3	10326128	10328086
chr5	16802280	16805013	chr1	23998725	24001950
chr5	19039701	19040402	chr5	19036296	19036916
chr5	19062174	19062780	chr5	19059519	19060121
chr5	19616244	19619246	chr5	19620267	19623425
chr5	21184522	21186872	chr5	21189988	21191303
chr5	21346423	21347478	chr1	6614162	6615214
chr5	21785999	21787444	chr5	9014082	9015917
chr5	21936879	21938369	chr5	21919781	21921189
chr5	23032449	23035661	chr4	13232595	13235879
chr5	23885855	23888673	chr3	17256338	17259442
chr5	25472598	25476511	chr5	2790295	2794215
chr5	25850656	25851337	chr5	3047218	3047517
chr5	25967824	25968638	chr3	8344629	8345204
chr5	26052245	26052644	chr5	3143723	3144157
chr5	26427489	26430006	chr4	16997139	17000833
chr5	26530235	26531097	chr4	16507635	16508754
chr5	26636609	26638794	chr3	18847519	18849430
chr5	26732889	26736146	chr2	10013991	10016943
chr5	752750	753657	chr5	24325727	24326702
chr5	796442	799176	chr3	3011990	3014944
chr5	985675	990549	chr5	7554928	7560073
chr5	2367167	2369554	chr3	22282627	22284556
chr5	2667412	2669923	chr5	7830360	7832843
chr5	3073356	3078262	chr5	25881066	25886694
chr5	3685089	3687764	chr5	6598017	6601819
chr5	4604613	4608905	chr3	275411	278785
chr5	5772583	5775345	chr5	5775586	5777327
chr5	6261352	6263436	chr5	6264270	6266174
chr5	7538192	7539685	chr5	7536290	7537990
chr5	8912959	8914055	chr5	14271349	14273258
chr5	14727832	14728485	chr5	14761275	14761925
chr5	15843959	15846178	chr3	11051489	11052694
chr5	16604002	16605213	chr5	16607124	16608326
chr5	17425944	17428223	chr5	17422799	17424964
chr5	17462547	17467448	chr5	19716476	19721452
chr5	17742766	17748396	chr1	1013715	1017929
chr5	17891222	17892978	chr5	17910557	17912312
chr5	18104851	18107127	chr5	18100128	18101885
chr5	19593217	19594441	chr3	23061805	23062398
chr5	20197391	20200288	chr4	12577871	12580133
chr5	20576870	20578913	chr5	20610212	20612255
chr5	20913553	20915606	chr5	20917929	20919838
chr5	21195044	21195763	chr5	24933471	24934445
chr5	21746035	21748595	chr4	13823588	13826395
chr5	22445085	22446116	chr5	22446624	22447898
chr5	22670301	22670642	chr3	4258006	4258505
chr5	23961575	23964824	chr3	2857847	2860668
chr5	24062577	24063277	chr3	16984118	16984841
chr5	24201954	24202937	chr5	24233024	24234007
chr5	25780382	25783654	chr2	9660964	9664133
chr5	26757896	26758475	chr5	18704997	18706708
chr5	51988	53817	chr5	47570	49512
chr5	351008	352069	chr5	7495539	7496784
chr5	677068	679263	chr5	682577	684480
chr5	1811938	1812393	chr5	1813919	1814371
chr5	1902599	1905101	chr4	16323095	16325295
chr5	2222767	2225098	chr5	25002358	25004766
chr5	2563554	2565491	chr5	24587213	24589580
chr5	3219991	3221515	chr2	9466444	9467688
chr5	3280516	3282411	chr5	26141470	26143993
chr5	3611247	3613361	chr4	15700904	15702960
chr5	4196572	4197848	chr2	14181186	14182402
chr5	4667774	4670106	chr3	235197	236925
chr5	4808091	4810897	chr3	17721335	17724028
chr5	5576168	5578075	chr5	5584801	5587063
chr5	5974567	5975054	chr5	5975954	5976496
chr5	5983840	5984112	chr5	5966183	5966677
chr5	6958597	6962804	chr2	2332547	2336156
chr5	8443279	8443834	chr5	8440694	8441218
chr5	9234685	9236385	chr5	26625080	26626793
chr5	15283692	15285837	chr5	15280643	15282709
chr5	15463858	15464907	chr5	20034674	20036170
chr5	15545569	15548186	chr3	20880169	20882366
chr5	15571254	15573526	chr5	5148744	5151433
chr5	15657802	15658584	chr5	15669898	15670808
chr5	15729118	15730150	chr5	15735871	15736908
chr5	16202247	16202932	chr3	10231116	10231418
chr5	16431374	16433305	chr5	25449481	25451414
chr5	16586119	16586604	chr5	16588600	16589094
chr5	17299123	17303058	chr3	18553984	18557209
chr5	17806472	17807534	chr1	957261	957998
chr5	18135446	18136438	chr5	18165383	18167193
chr5	20715469	20720374	chr3	18122197	18126742
chr5	20841245	20843806	chr4	16069669	16071405
chr5	22853323	22854575	chr5	22855742	22857117
chr5	22974520	22975992	chr5	22976334	22977838
chr5	23241427	23244590	chr2	8194572	8197483
chr5	23449711	23450933	chr4	14952670	14953682
chr5	23498139	23500384	chr5	23544011	23545760
chr5	23619506	23621094	chr5	2202380	2204078
chr5	23847405	23848557	chr3	17265293	17266266
chr5	23858894	23862129	chr5	23864730	23868052
chr5	23879337	23881688	chr3	17241781	17244277
chr5	24211871	24213164	chr5	24214077	24215453
chr5	24331670	24333045	chr5	24333907	24335782
chr5	24566783	24571066	chr5	24571171	24574372
chr5	25806769	25809641	chr5	3000809	3003500
chr5	405895	408220	chr3	19945571	19947719
chr5	564085	565883	chr5	24139939	24141867
chr5	680541	681777	chr5	682577	684480
chr5	680541	681777	chr5	726822	728742
chr5	769514	770385	chr5	24386145	24386976
chr5	1487260	1487968	chr5	1493719	1495085
chr5	1765507	1767455	chr5	1769648	1771515
chr5	1828150	1829186	chr2	15827706	15828620
chr5	1928391	1930951	chr2	1890936	1894367
chr5	2200332	2202110	chr3	17368672	17370494
chr5	2362570	2364374	chr5	24775035	24776390
chr5	2446764	2448543	chr5	2450325	2451578
chr5	2775897	2777446	chr5	25487927	25489428
chr5	3209540	3211423	chr5	25973815	25975726
chr5	3390614	3393178	chr5	5193111	5195396
chr5	3640026	3640876	chr5	21798382	21799109
chr5	3922909	3924023	chr2	17057402	17058122
chr5	4255601	4262314	chr5	24894472	24899973
chr5	4370692	4373201	chr3	20416342	20418552
chr5	4477354	4478109	chr5	19403173	19404088
chr5	4555949	4558710	chr3	319061	321560
chr5	4630997	4631742	chr5	16271140	16272470
chr5	5009876	5011737	chr5	15758717	15760686
chr5	5037021	5038172	chr5	24611086	24612427
chr5	5095652	5097041	chr1	9161810	9162910
chr5	5115300	5121840	chr1	25934997	25940966
chr5	5232731	5232886	chr3	515944	516358
chr5	5530273	5532889	chr1	11656986	11660376
chr5	5638475	5639592	chr5	5628529	5629324
chr5	6183258	6183954	chr4	8937393	8937892
chr5	6249727	6252042	chr5	6246763	6249405
chr5	6375245	6377660	chr1	795532	798463
chr5	7005844	7007117	chr1	28146059	28147378
chr5	7208643	7213894	chr5	8947223	8949599
chr5	7515217	7516916	chr5	7551429	7553452
chr5	8092969	8095285	chr3	4863631	4865949
chr5	8151924	8152867	chr3	22810041	22810747
chr5	8384876	8388027	chr5	8392059	8395302
chr5	8662099	8664533	chr5	8668299	8670194
chr5	8778592	8779785	chr1	9566332	9567906
chr5	8823283	8824332	chr4	15636415	15638040
chr5	9318280	9320991	chr3	1764318	1767620
chr5	9284558	9284997	chr5	9282479	9283007
chr5	9483251	9484120	chr5	9527741	9528604
chr5	10540460	10543375	chr5	16807483	16810646
chr5	13900752	13902997	chr4	9678625	9680389
chr5	14561817	14562750	chr1	27198433	27199444
chr5	15227638	15228081	chr5	15225767	15226208
chr5	15246910	15247329	chr5	15229810	15230243
chr5	15411672	15413132	chr5	15416018	15417253
chr5	15643603	15645116	chr5	15634586	15636065
chr5	16121757	16123541	chr5	18551947	18553658
chr5	16295036	16297004	chr5	25367031	25369297
chr5	16490544	16491536	chr5	16078390	16079364
chr5	16587235	16587609	chr5	16586119	16586604
chr5	17236736	17237125	chr5	15581719	15582439
chr5	17507883	17508668	chr5	17506401	17507600
chr5	19012021	19014004	chr4	9865103	9867022
chr5	19339703	19342361	chr4	13424549	13427319
chr5	19522255	19524698	chr1	18737132	18739547
chr5	20189655	20191390	chr2	9592996	9594535
chr5	20505180	20506338	chr5	25380000	25381183
chr5	20571681	20575250	chr5	25418594	25422184
chr5	20579121	20579588	chr5	20612575	20612778
chr5	20587988	20589296	chr5	20621330	20622638
chr5	20633193	20634552	chr4	12827936	12829243
chr5	21034823	21036773	chr4	12981295	12982468
chr5	21292375	21293758	chr1	1459091	1460579
chr5	21470299	21471861	chr5	21472201	21473602
chr5	21632021	21634247	chr5	16675582	16677509
chr5	21859148	21860672	chr1	19045059	19047518
chr5	21881142	21883416	chr3	5133606	5135902
chr5	22758768	22759371	chr1	20793771	20794334
chr5	22848508	22850331	chr5	25272033	25273537
chr5	22850584	22852740	chr1	11679230	11680679
chr5	22899724	22901985	chr5	22902736	22904596
chr5	22930825	22932778	chr5	22933267	22935316
chr5	23044944	23048268	chr2	8444204	8447355
chr5	23599567	23601325	chr5	23605202	23607028
chr5	23704231	23706800	chr4	18020674	18022985
chr5	23954934	23957151	chr4	501287	503394
chr5	24240975	24242523	chr3	16739289	16740445
chr5	24330338	24331768	chr5	24328757	24329785
chr5	24363591	24365528	chr5	22941794	22943378
chr5	24511196	24514129	chr3	409201	411652
chr5	24933471	24934445	chr5	2270965	2271610
chr5	25095373	25096635	chr5	25156326	25157465
chr5	25850656	25851337	chr3	6441067	6441348
chr5	26930939	26933093	chr4	17670481	17672353
chr5	13128	16173	chr5	18086	20812
chr5	253996	256640	chr5	257410	260345
chr5	448105	450654	chr5	23982724	23984617
chr5	539249	541112	chr2	15769121	15770619
chr5	726822	728742	chr5	677068	679263
chr5	947146	950171	chr2	15286498	15288990
chr5	981876	984200	chr3	16297979	16299847
chr5	1068260	1069978	chr1	28786450	28787328
chr5	1138559	1139476	chr3	21084110	21085150
chr5	1192274	1195662	chr1	22339809	22342337
chr5	2193966	2195963	chr1	2260389	2262865
chr5	2513794	2515418	chr5	2511442	2513095
chr5	2858849	2860262	chr5	25526509	25528013
chr5	3145749	3148379	chr5	26045361	26048031
chr5	3396475	3398063	chr5	8609081	8609528
chr5	3656811	3658931	chr2	10940096	10942255
chr5	4129359	4132864	chr2	18336400	18339214
chr5	4172829	4174930	chr5	4514568	4516892
chr5	4249438	4252836	chr3	340546	343835
chr5	4286819	4289554	chr5	4283356	4286295
chr5	4432306	4436668	chr5	4438200	4441579
chr5	4506232	4507842	chr5	4263493	4265337
chr5	5209898	5210727	chr5	5211911	5212665
chr5	5383597	5384226	chr5	6300535	6301422
chr5	5792926	5794792	chr3	832929	834350
chr5	5968435	5968938	chr5	5983840	5984112
chr5	6064431	6066186	chr5	6070640	6072310
chr5	6241134	6243479	chr5	6244005	6246241
chr5	6504538	6504900	chr5	2676177	2676580
chr5	6776167	6779614	chr1	19631126	19633440
chr5	6892831	6894195	chr5	6874787	6875851
chr5	7346944	7349255	chr5	7342567	7345956
chr5	7422716	7425467	chr3	3617523	3619567
chr5	7481478	7482953	chr5	7483870	7485482
chr5	7515217	7516916	chr5	7547797	7551174
chr5	7534017	7536273	chr3	16297979	16299847
chr5	7551429	7553452	chr5	17924035	17925843
chr5	7815405	7815882	chr5	21077143	21077502
chr5	8022216	8024689	chr5	8014381	8016913
chr5	8754553	8756948	chr2	10755524	10757772
chr5	8856997	8858476	chr4	15669219	15671194
chr5	8865651	8867685	chr5	8867797	8869821
chr5	9158318	9160383	chr5	6939813	6942908
chr5	9343785	9345011	chr5	9991685	9992770
chr5	9437297	9441779	chr1	6180896	6183806
chr5	9713173	9714078	chr5	3909703	3910877
chr5	9828237	9830161	chr5	22976334	22977838
chr5	9855827	9856186	chr3	1751406	1752355
chr5	10344024	10348234	chr5	10301936	10306142
chr5	10796459	10798222	chr4	1153997	1156320
chr5	12221589	12224322	chr3	15139995	15143123
chr5	13203494	13203841	chr5	13223133	13223480
chr5	13604162	13604726	chr4	7708598	7709047
chr5	14029686	14035493	chr1	20323036	20328067
chr5	14090825	14092977	chr5	14104943	14106764
chr5	14284955	14288333	chr1	24230867	24233349
chr5	14466102	14468486	chr5	14406802	14409137
chr5	14875186	14875527	chr5	14870836	14871153
chr5	15073764	15074851	chr5	15096210	15097318
chr5	15090286	15091894	chr5	15096210	15097318
chr5	15133737	15135500	chr5	15123089	15124684
chr5	15280643	15282709	chr5	15277239	15279317
chr5	15317767	15318445	chr5	15314060	15315226
chr5	15377173	15378416	chr5	15380945	15382035
chr5	15449279	15450601	chr4	6446209	6448136
chr5	15530015	15531522	chr5	15199489	15201197
chr5	15611860	15614481	chr5	15608814	15611598
chr5	15616917	15619358	chr5	15620066	15622486
chr5	15662705	15663486	chr5	15669898	15670808
chr5	15665502	15666444	chr5	15692591	15693581
chr5	15694307	15695042	chr5	15667173	15667761
chr5	15772080	15775171	chr3	27991	30718
chr5	15837210	15840638	chr1	24583820	24586681
chr5	15906875	15907942	chr5	15937278	15938344
chr5	16041919	16043494	chr1	27413971	27415335
chr5	16057347	16058999	chr5	26048065	26049952
chr5	16082125	16084810	chr5	16079648	16081735
chr5	16494426	16497068	chr5	16498155	16500858
chr5	16541462	16543972	chr4	145904	148339
chr5	16693909	16698943	chr5	16688626	16693119
chr5	16898712	16900235	chr2	18340921	18343849
chr5	16994240	16994930	chr5	16998268	16998816
chr5	17021310	17022583	chr1	4014847	4016540
chr5	17185463	17189943	chr3	2934617	2939456
chr5	17206151	17209545	chr1	17152934	17154843
chr5	17295933	17298171	chr5	17309842	17311937
chr5	17409524	17411214	chr5	17399789	17401949
chr5	17783172	17790011	chr1	9979802	9987638
chr5	18151665	18153164	chr2	11091334	11093168
chr5	18160290	18162264	chr5	18153852	18155391
chr5	18187630	18189431	chr5	18191575	18193207
chr5	18401908	18403800	chr4	12864614	12866827
chr5	18421985	18425042	chr5	18416614	18419481
chr5	18421985	18425042	chr5	18426104	18429090
chr5	19123506	19123779	chr5	19122503	19122826
chr5	19286450	19286995	chr4	9301388	9302022
chr5	19345173	19347629	chr4	9648527	9650912
chr5	19397443	19402061	chr5	20757284	20762431
chr5	19484165	19488657	chr5	22447966	22454802
chr5	19518770	19520528	chr3	2496440	2498095
chr5	19598523	19600644	chr2	13089369	13091687
chr5	19755065	19755572	chr5	19749494	19750013
chr5	19856830	19859763	chr3	7531402	7534544
chr5	19980195	19983869	chr1	27897197	27900908
chr5	20167002	20169474	chr2	9645313	9647613
chr5	20189655	20191390	chr5	26198304	26199827
chr5	20348615	20350830	chr5	2943738	2946839
chr5	20369851	20371094	chr5	25248797	25249942
chr5	20402257	20406731	chr1	3574807	3578474
chr5	20457487	20458873	chr1	11679230	11680679
chr5	20602921	20604956	chr5	20569563	20571615
chr5	21321428	21323780	chr5	8110313	8112710
chr5	21410852	21412340	chr4	522604	524216
chr5	21481457	21482035	chr5	21478841	21479203
chr5	21529022	21533159	chr2	19084134	19085704
chr5	21554791	21557491	chr2	10880671	10883868
chr5	21656734	21659262	chr3	18235269	18237646
chr5	21788311	21790690	chr5	21785999	21787444
chr5	21917776	21919064	chr5	6894844	6896349
chr5	22238358	22239187	chr4	13609341	13610075
chr5	22310687	22312761	chr4	15952289	15954771
chr5	22465693	22467209	chr5	21839818	21841977
chr5	22468687	22469304	chr5	22460550	22461309
chr5	22622737	22623837	chr5	22619104	22620204
chr5	22704008	22704892	chr5	22709756	22710809
chr5	22799507	22801692	chr4	13350796	13352569
chr5	22812213	22813263	chr5	22842790	22844273
chr5	22835982	22837941	chr5	22850584	22852740
chr5	22855742	22857117	chr5	22850584	22852740
chr5	22939723	22941099	chr5	24363591	24365528
chr5	23087235	23089627	chr4	13219961	13222284
chr5	23198637	23200318	chr3	9639199	9640866
chr5	23372063	23374469	chr2	8118830	8121925
chr5	23439498	23443781	chr2	10225225	10228638
chr5	23590079	23590969	chr2	12956561	12957554
chr5	23693340	23696222	chr2	16772073	16774657
chr5	23699708	23700226	chr3	17427950	17428511
chr5	23717775	23719765	chr2	12769033	12770579
chr5	23885855	23888673	chr5	23759003	23762059
chr5	24008983	24010649	chr3	17189264	17191167
chr5	24216180	24217691	chr5	24211871	24213164
chr5	24371007	24374038	chr3	20363310	20366840
chr5	24581078	24582130	chr5	24579170	24580327
chr5	24623299	24625631	chr1	4751581	4752844
chr5	24986327	24987489	chr5	2237507	2238671
chr5	25234064	25234849	chr3	165408	166247
chr5	25358968	25359565	chr5	25360121	25360689
chr5	25481517	25483719	chr1	3655777	3658608
chr5	25714178	25716758	chr5	25711069	25713473
chr5	25748840	25750389	chr5	2970669	2972181
chr5	25982254	25986326	chr5	25987429	25991315
chr5	25992243	25996174	chr5	25997504	26002465
chr5	26048065	26049952	chr5	25109991	25112001
chr5	26121708	26122749	chr5	3271915	3273395
chr5	26369045	26369751	chr3	18481237	18481722
chr5	26450964	26453199	chr1	6942717	6945018
chr5	26515916	26517391	chr4	17204478	17205966
chr5	26525410	26526799	chr5	1231697	1234147
chr5	26559584	26561216	chr5	17151988	17154522
chr5	26653658	26657536	chr2	7997392	8000804
chr5	44813	47127	chr5	49891	51437
chr5	49891	51437	chr5	51988	53817
chr5	51988	53817	chr5	17352986	17355122
chr5	51988	53817	chr3	2794165	2795991
chr5	51988	53817	chr5	44813	47127
chr5	117307	121569	chr5	10188586	10190463
chr5	174799	176214	chr5	1974659	1975378
chr5	208937	210445	chr3	2717675	2718883
chr5	289765	291326	chr1	12283862	12285306
chr5	313193	315000	chr2	12936979	12938834
chr5	351008	352069	chr1	24833579	24834631
chr5	400899	402951	chr5	1804804	1806850
chr5	405895	408220	chr1	5522639	5524983
chr5	424291	426079	chr3	19930861	19932892
chr5	539249	541112	chr2	12363426	12365377
chr5	542358	544900	chr5	842289	845419
chr5	575382	576606	chr5	24115381	24116220
chr5	583086	584179	chr3	19859627	19861031
chr5	662064	669107	chr4	18041031	18049292
chr5	677068	679263	chr3	10640152	10642071
chr5	682577	684480	chr3	6217929	6219500
chr5	703268	704437	chr3	16916072	16917184
chr5	707257	708396	chr5	700169	702630
chr5	815674	816658	chr3	5624377	5625470
chr5	873331	875251	chr5	21801143	21802787
chr5	880225	881305	chr3	3260351	3261854
chr5	912807	914226	chr5	915465	918485
chr5	937977	940058	chr3	3069231	3071429
chr5	1095057	1095702	chr4	6693907	6694718
chr5	1219828	1220612	chr5	15388045	15388656
chr5	1219828	1220612	chr5	1220829	1221269
chr5	1231697	1234147	chr3	7734396	7736394
chr5	1243758	1246684	chr1	12451451	12454142
chr5	1266625	1267416	chr5	523389	524076
chr5	1309193	1318401	chr2	15308021	15314807
chr5	1354240	1356754	chr5	1346238	1348857
chr5	1356990	1360247	chr5	24223716	24226883
chr5	1368542	1371480	chr1	5773592	5776308
chr5	1399619	1400784	chr2	15135572	15136749
chr5	1457645	1458890	chr1	2984881	2986130
chr5	1464145	1467041	chr3	3354447	3357614
chr5	1496855	1498544	chr2	17105097	17106773
chr5	1672120	1674739	chr3	20766735	20769324
chr5	1743086	1745245	chr2	8340678	8342161
chr5	1757098	1760666	chr3	20679820	20681447
chr5	1769648	1771515	chr5	1772543	1774113
chr5	1823842	1825894	chr2	12582519	12584101
chr5	1853432	1855888	chr5	24783504	24785945
chr5	1999181	2001049	chr5	26551879	26553741
chr5	2039859	2041928	chr4	5339086	5341209
chr5	2060501	2061956	chr5	1178644	1180036
chr5	2079955	2081684	chr2	16076384	16078583
chr5	2169602	2170606	chr2	17367822	17369189
chr5	2191385	2193416	chr2	17063122	17065684
chr5	2265256	2266967	chr5	24940396	24941974
chr5	2352439	2354202	chr5	2349455	2351509
chr5	2358352	2359308	chr5	24778246	24779098
chr5	2358352	2359308	chr2	18441989	18443399
chr5	2379924	2381317	chr5	2377710	2378829
chr5	2479514	2482850	chr5	2468239	2473657
chr5	2606200	2610250	chr1	25941675	25943836
chr5	2690879	2693550	chr5	2694677	2697724
chr5	2733220	2735455	chr1	26860118	26861726
chr5	2745208	2747757	chr3	473881	476592
chr5	2755175	2758362	chr1	18132645	18133925
chr5	2975548	2978750	chr4	17825080	17828180
chr5	2988314	2991156	chr1	27552970	27555322
chr5	3073356	3078262	chr2	9284837	9289536
chr5	3173497	3179448	chr1	28955637	28960096
chr5	3173497	3179448	chr5	25997504	26002465
chr5	3420827	3423221	chr1	29995116	29998058
chr5	3469268	3470086	chr1	30339323	30340247
chr5	3472405	3473466	chr4	18557187	18558743
chr5	3703002	3704981	chr2	19205157	19207455
chr5	3740460	3742139	chr4	9685178	9686928
chr5	3744980	3747125	chr1	27628939	27632806
chr5	3787230	3789212	chr1	8586353	8588116
chr5	3799550	3802792	chr2	8485991	8488720
chr5	3836331	3838213	chr1	10445625	10447553
chr5	3877812	3879539	chr4	14579704	14581700
chr5	4035294	4041334	chr3	7399151	7402436
chr5	4047515	4050533	chr1	28079946	28082644
chr5	4071919	4074619	chr1	4194658	4196749
chr5	4272060	4274660	chr5	2305684	2306660
chr5	4277939	4279446	chr1	3627726	3630765
chr5	4335467	4337680	chr4	14041288	14043278
chr5	4360631	4366448	chr2	15679115	15683217
chr5	4383013	4385029	chr1	26081566	26083606
chr5	4530643	4533070	chr3	18114526	18116499
chr5	4535401	4539193	chr5	4249438	4252836
chr5	4558704	4560067	chr4	17631562	17633249
chr5	4567333	4568467	chr3	935139	936320
chr5	4576202	4578402	chr1	11142714	11144633
chr5	4617650	4618912	chr1	29230154	29231524
chr5	4677973	4679194	chr4	7484837	7486801
chr5	4719077	4722279	chr5	9399377	9402476
chr5	4847278	4848867	chr2	6406476	6409152
chr5	4853413	4853718	chr3	14683051	14683410
chr5	4958337	4962013	chr1	4843234	4845847
chr5	5014212	5018347	chr2	10697703	10702152
chr5	5031676	5033500	chr4	6607850	6609559
chr5	5224143	5227288	chr3	9279513	9282860
chr5	5252315	5253618	chr1	25765947	25767240
chr5	5265633	5267979	chr1	29093499	29095716
chr5	5270170	5271921	chr5	15303336	15305548
chr5	5431681	5434134	chr3	634653	637284
chr5	5438291	5440245	chr2	7255529	7256580
chr5	5497643	5500845	chr1	24149543	24154274
chr5	5532846	5535252	chr5	19012021	19014004
chr5	5535869	5538250	chr4	9862446	9864663
chr5	5581658	5584029	chr5	5584801	5587063
chr5	5584801	5587063	chr1	9105038	9107189
chr5	5755322	5756888	chr1	26803153	26804292
chr5	5760966	5761406	chr2	15173782	15174216
chr5	5856235	5857934	chr5	5852498	5853999
chr5	5902394	5904380	chr5	5899253	5900932
chr5	5962897	5963405	chr5	5983840	5984112
chr5	5962897	5963405	chr5	5966183	5966677
chr5	5966183	5966677	chr5	5968435	5968938
chr5	5966183	5966677	chr5	5975954	5976496
chr5	5968435	5968938	chr5	5962897	5963405
chr5	5987187	5988885	chr2	12014498	12016569
chr5	6002770	6003909	chr4	5855176	5856327
chr5	6085036	6088926	chr5	6074069	6078569
chr5	6122867	6126721	chr1	8283644	8286832
chr5	6211268	6212371	chr5	8716766	8717869
chr5	6282881	6286707	chr3	1440073	1443530
chr5	6300535	6301422	chr1	12219657	12220289
chr5	6300535	6301422	chr1	22357072	22357941
chr5	6306828	6309419	chr5	3320370	3322910
chr5	6449803	6450245	chr5	6448115	6448732
chr5	6505110	6507435	chr3	23324609	23326973
chr5	6718341	6718995	chr2	13580600	13581112
chr5	6762724	6764671	chr5	6760284	6762094
chr5	6790056	6790725	chr1	5295773	5296902
chr5	6851452	6853066	chr5	23902465	23903733
chr5	6886931	6887458	chr5	3524680	3525846
chr5	6947843	6952038	chr3	4630869	4633916
chr5	6952417	6953896	chr5	6894844	6896349
chr5	6956660	6958311	chr3	14929714	14930678
chr5	6973071	6974946	chr5	771725	773515
chr5	6998103	7001910	chr5	25620308	25622573
chr5	7046751	7047396	chr1	5940423	5941210
chr5	7079975	7081769	chr4	15141200	15143391
chr5	7116738	7122774	chr1	1252122	1257510
chr5	7238197	7240482	chr2	2352154	2355559
chr5	7379199	7381935	chr3	15983311	15985535
chr5	7401707	7403825	chr5	24137412	24139367
chr5	7435076	7436686	chr2	11763217	11764845
chr5	7480527	7481194	chr5	7478930	7479527
chr5	7495539	7496784	chr1	24828502	24829639
chr5	7495539	7496784	chr1	24848320	24849364
chr5	7510023	7511788	chr5	7504536	7505838
chr5	7515217	7516916	chr5	7510023	7511788
chr5	7538192	7539685	chr5	7551429	7553452
chr5	7538192	7539685	chr2	11091334	11093168
chr5	7630717	7633223	chr3	19662281	19664505
chr5	7660927	7663829	chr3	16397038	16399725
chr5	7681305	7682903	chr3	16460103	16461407
chr5	7691494	7692468	chr2	6856746	6857735
chr5	7753434	7754759	chr3	9333719	9334804
chr5	7861740	7862697	chr5	7858253	7859387
chr5	8031268	8033020	chr5	8033738	8034930
chr5	8058689	8063201	chr5	21275956	21279444
chr5	8074625	8075998	chr1	22902150	22903837
chr5	8092969	8095285	chr3	11302431	11305136
chr5	8126012	8127336	chr5	24188600	24189724
chr5	8195600	8197119	chr5	8228892	8230964
chr5	8225861	8227551	chr5	8195600	8197119
chr5	8402205	8403266	chr2	590221	591650
chr5	8541778	8542449	chr4	15229785	15230718
chr5	8558191	8559406	chr4	15276180	15277219
chr5	8591407	8593601	chr5	3393569	3396200
chr5	8599988	8603194	chr5	8595209	8597761
chr5	8610537	8611694	chr5	8616009	8616869
chr5	8672424	8674629	chr5	8662099	8664533
chr5	8693137	8695095	chr2	10733946	10735699
chr5	8736074	8738584	chr4	15494065	15496356
chr5	8831670	8833509	chr5	24285920	24287808
chr5	8906598	8909920	chr1	19484355	19487997
chr5	8986771	8987787	chr4	15819524	15820871
chr5	8997183	9000329	chr4	15812095	15814987
chr5	9057793	9059963	chr4	12200269	12204792
chr5	9072727	9075690	chr5	9079505	9082384
chr5	9085393	9087372	chr4	15904444	15906010
chr5	9157142	9158404	chr1	27402878	27404673
chr5	9200463	9202400	chr5	9208711	9210572
chr5	9208711	9210572	chr5	9229326	9231033
chr5	9360462	9360988	chr4	6156629	6157054
chr5	9350815	9351471	chr1	24266481	24267320
chr5	9275947	9278596	chr3	22242504	22244061
chr5	9300416	9301990	chr5	5567011	5568128
chr5	9479466	9480200	chr4	9131650	9133156
chr5	9520276	9520638	chr5	9736651	9737322
chr5	9522534	9525407	chr3	3450496	3453683
chr5	9531845	9532408	chr5	9527741	9528604
chr5	9603943	9604930	chr5	10831799	10832532
chr5	9657026	9662559	chr5	9648667	9654426
chr5	9734896	9736131	chr5	9529603	9531081
chr5	9736651	9737322	chr5	9527741	9528604
chr5	9736651	9737322	chr5	9975918	9976592
chr5	9803764	9805160	chr1	21035618	21037211
chr5	10015774	10016726	chr1	752271	753140
chr5	10024813	10025382	chr5	10020679	10021251
chr5	10026183	10028580	chr5	10030406	10032451
chr5	10579446	10581559	chr3	1238853	1241640
chr5	10611971	10612501	chr5	5383597	5384226
chr5	10674814	10677234	chr3	1258545	1260871
chr5	10812907	10814173	chr3	19176374	19178161
chr5	11615345	11616926	chr4	13289641	13291084
chr5	11541463	11543768	chr1	16318253	16319234
chr5	12263255	12265041	chr2	3584420	3586278
chr5	12549280	12552507	chr5	20288119	20292350
chr5	13199598	13199945	chr5	13201475	13202185
chr5	13201475	13202185	chr4	4314957	4315510
chr5	13434181	13435167	chr2	10622453	10624132
chr5	13604162	13604726	chr4	7711064	7711620
chr5	13667686	13671184	chr5	17462547	17467448
chr5	13869120	13869941	chr5	10992505	10993435
chr5	13910418	13911160	chr2	1723939	1724354
chr5	13922569	13925272	chr2	1913338	1916623
chr5	13956690	13959753	chr5	4158811	4161820
chr5	14108524	14110536	chr5	6306828	6309419
chr5	14136550	14138628	chr1	23966909	23968425
chr5	14271349	14273258	chr4	874880	875903
chr5	14705426	14708376	chr5	14701330	14704562
chr5	14727832	14728485	chr1	6471150	6471824
chr5	14751344	14753088	chr5	5690227	5692902
chr5	14836661	14838508	chr5	15099341	15101170
chr5	14844359	14845560	chr5	14995789	14997046
chr5	14861503	14863392	chr5	14858494	14860362
chr5	14921986	14923790	chr2	9169713	9171746
chr5	14933336	14935841	chr5	5421743	5424566
chr5	15102200	15103669	chr1	24852806	24854153
chr5	15102200	15103669	chr5	15090286	15091894
chr5	15123089	15124684	chr5	15530015	15531522
chr5	15283692	15285837	chr1	25004109	25007647
chr5	15283692	15285837	chr1	24965304	24967522
chr5	15363178	15364815	chr4	8060681	8062231
chr5	15373094	15374726	chr3	21775306	21776079
chr5	15388045	15388656	chr5	15390223	15390624
chr5	15444310	15446009	chr5	15449279	15450601
chr5	15451164	15451842	chr1	18925286	18926315
chr5	15451933	15453897	chr5	15449279	15450601
chr5	15467679	15470724	chr1	18113714	18117833
chr5	15524178	15524977	chr3	512312	513027
chr5	15540484	15541540	chr1	11962746	11964832
chr5	15585073	15585841	chr5	15657802	15658584
chr5	15588757	15589666	chr3	1781067	1782007
chr5	15588757	15589666	chr5	15665502	15666444
chr5	15634586	15636065	chr3	11465851	11467227
chr5	15643603	15645116	chr3	11465851	11467227
chr5	15657802	15658584	chr5	15592992	15593783
chr5	15657802	15658584	chr3	1781067	1782007
chr5	15683464	15684353	chr5	15669898	15670808
chr5	15730713	15731706	chr5	15729118	15730150
chr5	15801635	15803341	chr5	15805808	15807508
chr5	15821442	15823840	chr3	11075823	11077540
chr5	15878699	15881044	chr3	17504000	17506058
chr5	16020218	16021762	chr3	10685524	10687364
chr5	16032083	16033551	chr5	9016908	9018424
chr5	16032083	16033551	chr5	726822	728742
chr5	16032083	16033551	chr3	22175937	22179728
chr5	16039945	16041623	chr4	5780470	5783464
chr5	16085764	16087543	chr1	8484703	8486002
chr5	16127725	16129655	chr3	10361945	10363506
chr5	16147594	16149198	chr5	25286223	25287694
chr5	16155086	16155683	chr5	24653352	24654869
chr5	16176427	16177731	chr2	10747211	10748467
chr5	16251437	16252412	chr2	18321994	18323121
chr5	16291755	16293513	chr3	10125659	10127992
chr5	16424050	16424952	chr1	20042640	20043344
chr5	16565303	16567483	chr4	12249049	12251396
chr5	16587235	16587609	chr1	7725972	7726586
chr5	16587235	16587609	chr1	19294838	19295236
chr5	16612659	16616063	chr5	16395507	16399129
chr5	16650282	16651835	chr5	16754436	16756263
chr5	16670001	16674966	chr1	17050631	17052189
chr5	16743762	16745334	chr4	139939	141643
chr5	16781947	16785576	chr3	18297406	18300189
chr5	16791182	16793257	chr3	18288247	18290672
chr5	16794967	16798006	chr3	6454110	6457512
chr5	16848786	16851707	chr1	21844451	21845881
chr5	16894009	16897620	chr4	11711314	11714228
chr5	16971312	16972499	chr1	11004242	11005444
chr5	16979773	16981115	chr2	7754210	7755604
chr5	17000259	17002607	chr2	9101313	9103050
chr5	17163196	17163574	chr4	6169635	6170015
chr5	17179118	17181276	chr3	10169242	10171230
chr5	17196795	17197163	chr4	6037569	6037937
chr5	17231842	17232324	chr5	13201475	13202185
chr5	17231842	17232324	chr5	13223133	13223480
chr5	17231842	17232324	chr5	17233599	17234132
chr5	17293227	17294789	chr1	17306574	17308848
chr5	17321545	17323408	chr4	16253815	16255612
chr5	17370475	17370857	chr5	17484366	17484852
chr5	17379486	17385535	chr3	4698563	4705629
chr5	17385867	17389527	chr1	1202255	1205803
chr5	17415772	17417798	chr5	17399789	17401949
chr5	17564738	17568802	chr5	17560179	17562929
chr5	17582977	17583772	chr2	19071537	19072019
chr5	17627182	17629159	chr4	8424667	8426558
chr5	17886194	17888480	chr5	17882196	17885004
chr5	18003255	18005616	chr3	4863631	4865949
chr5	18153852	18155391	chr5	18149369	18150892
chr5	18155837	18157340	chr2	11756566	11757829
chr5	18454316	18457277	chr5	18421985	18425042
chr5	18565062	18566569	chr3	21711563	21712955
chr5	18622759	18624785	chr5	25254888	25256617
chr5	18764349	18769090	chr5	18759102	18763358
chr5	18820032	18824650	chr1	1051312	1056827
chr5	18897445	18899645	chr4	9257958	9260277
chr5	18932181	18933098	chr1	16739261	16741513
chr5	18950917	18952629	chr2	8472134	8475153
chr5	18991164	18993376	chr5	18993633	18996672
chr5	19018101	19018443	chr5	19022383	19022699
chr5	19021205	19021529	chr5	19025895	19026269
chr5	19058168	19058814	chr5	19063918	19064412
chr5	19106340	19108348	chr1	11844877	11846347
chr5	19124612	19126653	chr4	9825153	9827357
chr5	19129640	19132283	chr4	9816452	9819312
chr5	19281374	19283061	chr5	13900752	13902997
chr5	19331547	19334427	chr5	19552142	19555529
chr5	19472661	19473770	chr1	7447490	7448463
chr5	19475296	19479002	chr4	7013729	7018049
chr5	19489327	19492744	chr5	2906426	2908658
chr5	19522255	19524698	chr2	1720361	1722604
chr5	19581705	19584748	chr4	8603424	8606141
chr5	19632791	19635664	chr4	7349267	7353135
chr5	19668964	19669920	chr3	7771016	7772340
chr5	19738716	19739841	chr3	1751406	1752355
chr5	19771138	19772738	chr3	9064532	9066089
chr5	19777453	19779815	chr4	10625659	10631570
chr5	19777453	19779815	chr1	6059441	6060667
chr5	19832872	19834934	chr5	26551879	26553741
chr5	19962934	19964351	chr1	18191267	18193782
chr5	20032463	20034001	chr1	27798313	27799596
chr5	20090776	20093346	chr2	19404820	19407084
chr5	20131274	20132729	chr4	10806195	10807532
chr5	20250486	20255039	chr1	3403224	3405856
chr5	20296518	20302346	chr1	12208308	12214182
chr5	20348615	20350830	chr5	25730335	25733313
chr5	20354589	20355627	chr1	20507375	20508355
chr5	20354589	20355627	chr5	20357126	20358107
chr5	20354589	20355627	chr5	20364556	20365429
chr5	20357126	20358107	chr5	20360024	20361031
chr5	20395856	20398197	chr5	22223096	22225509
chr5	20446068	20447200	chr3	5649932	5651056
chr5	20530206	20532856	chr1	20071311	20073758
chr5	20567386	20568075	chr5	20600727	20601416
chr5	20587988	20589296	chr5	20589702	20591689
chr5	20656253	20658001	chr5	20665077	20667304
chr5	20757284	20762431	chr4	12878771	12883701
chr5	20797017	20800214	chr4	13117525	13120118
chr5	20871918	20872277	chr3	18684659	18685121
chr5	20900977	20904539	chr4	7365257	7368730
chr5	20927118	20931502	chr2	11792825	11797712
chr5	21039762	21040594	chr1	4272960	4274206
chr5	21090992	21092405	chr5	16852630	16854224
chr5	21117113	21117787	chr4	13021780	13022725
chr5	21237056	21239529	chr5	21240849	21243613
chr5	21281773	21282806	chr5	8073224	8074170
chr5	21292375	21293758	chr3	19856870	19858308
chr5	21414935	21417616	chr4	7938967	7942898
chr5	21481457	21482035	chr2	11689591	11689953
chr5	21537721	21541029	chr4	434569	437242
chr5	21586606	21588941	chr3	8715236	8718211
chr5	21598866	21599942	chr5	22419157	22420410
chr5	21643898	21647707	chr1	12091877	12096025
chr5	21656734	21659262	chr3	18238048	18241237
chr5	21785999	21787444	chr5	9828237	9830161
chr5	21788311	21790690	chr5	18151665	18153164
chr5	21839818	21841977	chr5	21843501	21845261
chr5	21890643	21891335	chr1	6476258	6477235
chr5	21901966	21903823	chr3	5109883	5111447
chr5	21910533	21912777	chr5	14233110	14235151
chr5	21936879	21938369	chr4	13763464	13765064
chr5	21958214	21960601	chr4	2590065	2592163
chr5	21981996	21984363	chr1	29136037	29137555
chr5	21990912	21992812	chr4	13725546	13727353
chr5	22011349	22011796	chr1	8510401	8510967
chr5	22053969	22055430	chr1	22593465	22595069
chr5	22070135	22071347	chr5	22071862	22072674
chr5	22158401	22159560	chr5	22161134	22162216
chr5	22187761	22189746	chr5	22184779	22186525
chr5	22187761	22189746	chr5	5031676	5033500
chr5	22243800	22245770	chr1	20268485	20270107
chr5	22253986	22255663	chr3	7648342	7649799
chr5	22276513	22278423	chr3	7644350	7646383
chr5	22376583	22376989	chr5	22378906	22379548
chr5	22419157	22420410	chr5	22619104	22620204
chr5	22439851	22441005	chr5	22446624	22447898
chr5	22446624	22447898	chr5	22442356	22443393
chr5	22460550	22461309	chr5	19646232	19646802
chr5	22467430	22468263	chr5	22468687	22469304
chr5	22488074	22491266	chr4	13448684	13452016
chr5	22594655	22596843	chr3	19789062	19791416
chr5	22711402	22712364	chr5	1457645	1458890
chr5	22721373	22722613	chr3	4094417	4095037
chr5	22742005	22745177	chr3	4331531	4335073
chr5	22775325	22777304	chr5	5373883	5375459
chr5	22835982	22837941	chr5	20457487	20458873
chr5	22835982	22837941	chr4	13326853	13328315
chr5	22838672	22841015	chr1	11679230	11680679
chr5	22838672	22841015	chr4	13324130	13325590
chr5	22846069	22847615	chr3	18169079	18170660
chr5	22850584	22852740	chr4	13324130	13325590
chr5	22853323	22854575	chr1	19045059	19047518
chr5	22855742	22857117	chr5	22848508	22850331
chr5	22855742	22857117	chr1	20530417	20531768
chr5	22881721	22883842	chr4	5631298	5633779
chr5	22881721	22883842	chr1	7853084	7854963
chr5	22895616	22896653	chr4	13307461	13308953
chr5	22907319	22909559	chr4	14451409	14453915
chr5	22916710	22918338	chr2	14996713	14999085
chr5	22939723	22941099	chr4	137404	138888
chr5	22972989	22974308	chr5	22902736	22904596
chr5	22974520	22975992	chr5	22899724	22901985
chr5	23024896	23025915	chr5	23022922	23024205
chr5	23198637	23200318	chr1	4459166	4460940
chr5	23344626	23345594	chr5	23313436	23314415
chr5	23366004	23366867	chr4	15361091	15361850
chr5	23389745	23391620	chr4	16445208	16447773
chr5	23524427	23533111	chr3	16816866	16824210
chr5	23571879	23575084	chr3	2637560	2640838
chr5	23596272	23596960	chr5	6000014	6000331
chr5	23676906	23677832	chr3	5692738	5694127
chr5	23734376	23735634	chr5	23738147	23739468
chr5	23800928	23803673	chr1	23090243	23091589
chr5	23833728	23834511	chr2	11512861	11513553
chr5	23864730	23868052	chr5	23851905	23855275
chr5	23885855	23888673	chr5	23858894	23862129
chr5	23885855	23888673	chr5	23864730	23868052
chr5	23885855	23888673	chr5	23851905	23855275
chr5	23967313	23970945	chr3	17152775	17156227
chr5	23974668	23976791	chr3	17157924	17159965
chr5	23978556	23979478	chr4	4195680	4197571
chr5	23996073	23997590	chr5	23994170	23995734
chr5	24159331	24159780	chr5	7686253	7686837
chr5	24260563	24262536	chr3	16664875	16666884
chr5	24325727	24326702	chr1	5227053	5228202
chr5	24353824	24356962	chr3	2992654	2995634
chr5	24363591	24365528	chr3	18845199	18846673
chr5	24375457	24376989	chr2	15613402	15614857
chr5	24375457	24376989	chr3	20302021	20304010
chr5	24587213	24589580	chr1	6418858	6420557
chr5	24608724	24610304	chr3	11531442	11532825
chr5	24627187	24628968	chr5	2506634	2508435
chr5	24701122	24702761	chr5	15858400	15859788
chr5	24868155	24872717	chr5	24873566	24878093
chr5	24927688	24928698	chr1	17601513	17602676
chr5	24978844	24979849	chr2	18789588	18790952
chr5	25023355	25028414	chr3	6109705	6116458
chr5	25040649	25041462	chr2	273917	274820
chr5	25097998	25099907	chr3	17592625	17594132
chr5	25109991	25112001	chr5	16057347	16058999
chr5	25156326	25157465	chr3	5649932	5651056
chr5	25218663	25219967	chr5	15090286	15091894
chr5	25252386	25254212	chr1	28131590	28132710
chr5	25283063	25286002	chr1	4174875	4177559
chr5	25308572	25310973	chr3	10238546	10240611
chr5	25340954	25343119	chr4	12770331	12772479
chr5	25357360	25357822	chr5	25356133	25356740
chr5	25433154	25435834	chr5	24460783	24462541
chr5	25449481	25451414	chr3	18046323	18049463
chr5	25481517	25483719	chr5	2783331	2786094
chr5	25493717	25497632	chr5	2716700	2720212
chr5	25512994	25514941	chr5	25508100	25509706
chr5	25609812	25611933	chr5	25616638	25618631
chr5	25624037	25628559	chr3	18969068	18972291
chr5	25664350	25666244	chr1	26126350	26127961
chr5	25718404	25721162	chr2	9530547	9532914
chr5	25736340	25738667	chr5	2962216	2963264
chr5	25908413	25909803	chr5	9147176	9148128
chr5	25967824	25968638	chr2	5869853	5870368
chr5	25967824	25968638	chr1	1287831	1289820
chr5	25992243	25996174	chr1	28955637	28960096
chr5	26019588	26022222	chr2	9433765	9436544
chr5	26080231	26083017	chr5	20779327	20781557
chr5	26253658	26256468	chr4	14323361	14325328
chr5	26346314	26347610	chr5	16971312	16972499
chr5	26361440	26363460	chr1	3562952	3564759
chr5	26376610	26379235	chr2	13058250	13061673
chr5	26419481	26421594	chr2	7697336	7699568
chr5	26500402	26501955	chr2	6666316	6667704
chr5	26538395	26541036	chr3	3407455	3409000
chr5	26538395	26541036	chr5	361081	362901
chr5	26588585	26592006	chr5	26592648	26595922
chr5	26611258	26612891	chr5	26609308	26610504
chr5	26634320	26635885	chr4	17314559	17316374
chr5	26641652	26644402	chr3	4544364	4547513
chr5	26681495	26681800	chr1	17422448	17423066
chr5	26705862	26708676	chr2	10060130	10061822
chr5	26722823	26725626	chr2	10052566	10055317
chr5	26759460	26761197	chr5	17210546	17214220
chr5	26842270	26845190	chr2	9914608	9917130
chr5	26939159	26941010	chr4	18519717	18521568
chr5	26964770	26965996	chr5	25248797	25249942
