# Supplementary material for: The differential expression patterns of paralogs in response to stresses indicate expression and sequence divergences
Source: BMC Plant Biol. 2020 Jun 16;20:277. doi: 10.1186/s12870-020-02460-x (PMC7298774; doi:10.1186/s12870-020-02460-x)
Supplement: Supplementary file 3 — Additional file 3: Table S3. The interaction information of repeats. [file 12870_2020_2460_MOESM3_ESM.xlsx]

## Sheet: Chr_Count
chr	start	end
chr1	3631	5899
chr1	5928	8737
chr1	11649	13714
chr1	23146	31227
chr1	31170	33153
chr1	33379	37871
chr1	38752	40944
chr1	44677	44787
chr1	45296	47019
chr1	47485	49286
chr1	50075	51199
chr1	52239	54692
chr1	56624	56740
chr1	57269	59167
chr1	61905	63811
chr1	64166	67625
chr1	70115	72138
chr1	72339	74096
chr1	73931	74737
chr1	75583	76758
chr1	83045	84864
chr1	86515	88213
chr1	88898	89745
chr1	91376	95651
chr1	95987	97407
chr1	97456	99240
chr1	99894	101834
chr1	104491	105330
chr1	108946	111609
chr1	112263	113947
chr1	114286	116108
chr1	116943	118764
chr1	119397	119997
chr1	120154	121130
chr1	121067	130577
chr1	132328	135831
chr1	136124	138162
chr1	138513	139568
chr1	141971	143183
chr1	143564	145684
chr1	147153	147942
chr1	148120	149806
chr1	150689	152210
chr1	153113	154198
chr1	154492	156011
chr1	156801	158655
chr1	159856	162572
chr1	164105	165517
chr1	166589	167842
chr1	168723	171165
chr1	172146	172948
chr1	173251	173466
chr1	175782	178400
chr1	180059	182358
chr1	185133	186923
chr1	187211	190056
chr1	190596	192139
chr1	192640	193670
chr1	195780	198684
chr1	199639	201775
chr1	202136	204335
chr1	205176	207435
chr1	209395	213041
chr1	214229	217304
chr1	218994	221286
chr1	221691	224340
chr1	225665	227302
chr1	229013	230917
chr1	230994	232508
chr1	232841	237817
chr1	240057	242608
chr1	242843	245988
chr1	246411	248367
chr1	249141	252462
chr1	252947	254495
chr1	259495	261474
chr1	262828	267771
chr1	268330	269819
chr1	269792	270775
chr1	270956	272061
chr1	272111	274569
chr1	275366	276310
chr1	276266	278448
chr1	278615	282891
chr1	282761	284245
chr1	284610	291094
chr1	293342	295040
chr1	295221	295859
chr1	296001	298120
chr1	298535	302315
chr1	303537	304358
chr1	304133	306287
chr1	306480	309109
chr1	310316	313130
chr1	313101	315902
chr1	316128	319650
chr1	319836	322860
chr1	323027	324917
chr1	325379	330619
chr1	330588	337582
chr1	338291	340077
chr1	340172	341999
chr1	343166	344341
chr1	345812	347592
chr1	347891	352480
chr1	352637	354969
chr1	355321	357258
chr1	358104	359078
chr1	359117	360518
chr1	360918	363094
chr1	365209	367340
chr1	370257	370967
chr1	372064	372210
chr1	373335	386847
chr1	387277	389647
chr1	389812	392816
chr1	392831	395528
chr1	395761	399897
chr1	400035	401882
chr1	403190	404456
chr1	404600	408619
chr1	408622	410611
chr1	410748	411597
chr1	411779	413554
chr1	413522	414645
chr1	415079	418010
chr1	418748	422438
chr1	427548	427811
chr1	428814	430647
chr1	433031	433819
chr1	435174	436776
chr1	437951	439559
chr1	440441	442877
chr1	443149	446235
chr1	448463	450426
chr1	450527	452737
chr1	453288	455463
chr1	455688	458164
chr1	458133	460696
chr1	461828	461974
chr1	462075	463612
chr1	463855	464924
chr1	465718	467844
chr1	469818	470693
chr1	471990	473160
chr1	474500	476511
chr1	477000	478971
chr1	480852	483292
chr1	483764	483919
chr1	486801	489577
chr1	489979	490505
chr1	490925	492926
chr1	493683	495158
chr1	495050	496062
chr1	496586	497479
chr1	497976	498516
chr1	504673	507204
chr1	511765	513624
chr1	513843	515404
chr1	516618	516734
chr1	518251	520437
chr1	520498	521668
chr1	523651	528745
chr1	529795	534677
chr1	534827	535699
chr1	536483	537211
chr1	537860	540109
chr1	541335	542240
chr1	543110	544007
chr1	544783	549202
chr1	552138	552761
chr1	553050	555994
chr1	557092	557986
chr1	560610	562424
chr1	564205	567769
chr1	568704	570418
chr1	571955	574981
chr1	576046	580299
chr1	580625	582310
chr1	584260	587219
chr1	588329	589480
chr1	589706	589996
chr1	591826	594236
chr1	594573	598657
chr1	599416	602038
chr1	602497	604292
chr1	604873	606693
chr1	607808	609465
chr1	610391	612324
chr1	613216	616191
chr1	618265	620480
chr1	620678	621289
chr1	621461	622469
chr1	623765	624475
chr1	625145	625608
chr1	626741	629819
chr1	630505	633259
chr1	635144	637262
chr1	637214	638677
chr1	642752	644903
chr1	645092	651907
chr1	653765	654343
chr1	655577	658148
chr1	658657	659771
chr1	661177	662456
chr1	663079	664128
chr1	665152	666452
chr1	666872	669837
chr1	671661	672814
chr1	673306	676378
chr1	677869	681310
chr1	681396	687315
chr1	687890	692560
chr1	693480	696382
chr1	698207	698515
chr1	699121	699246
chr1	701478	703864
chr1	703906	706631
chr1	707726	710041
chr1	710018	711803
chr1	712473	726891
chr1	729901	731557
chr1	731611	738056
chr1	739679	744184
chr1	743885	746479
chr1	747197	748057
chr1	748102	749034
chr1	749246	751963
chr1	752271	753140
chr1	753307	754198
chr1	754371	756303
chr1	756414	758612
chr1	761282	766158
chr1	769632	770684
chr1	773411	775344
chr1	775527	780062
chr1	780602	781285
chr1	782948	784240
chr1	787122	788651
chr1	790091	791592
chr1	792222	792986
chr1	793353	795376
chr1	795532	798463
chr1	799191	802436
chr1	803035	807066
chr1	807361	810868
chr1	811033	813086
chr1	813471	816749
chr1	817027	817767
chr1	817983	819563
chr1	819662	821317
chr1	822638	824393
chr1	824537	826358
chr1	826569	830383
chr1	830627	835361
chr1	835785	840940
chr1	841033	842418
chr1	842747	844190
chr1	844436	847683
chr1	846664	847739
chr1	847873	849500
chr1	852366	854032
chr1	854410	859701
chr1	860788	864125
chr1	865915	867733
chr1	869051	871211
chr1	871874	872906
chr1	873184	874935
chr1	876258	877547
chr1	877862	880158
chr1	880496	883391
chr1	883782	885611
chr1	885623	887956
chr1	890156	892410
chr1	894254	897518
chr1	898876	899655
chr1	900887	903003
chr1	904319	906186
chr1	907642	909376
chr1	910023	911193
chr1	911436	911759
chr1	914222	916222
chr1	916819	918064
chr1	918299	920507
chr1	920950	921901
chr1	923426	924726
chr1	924996	926373
chr1	930828	931895
chr1	933512	937043
chr1	937920	941162
chr1	941062	943377
chr1	944572	947483
chr1	947520	951827
chr1	954525	956097
chr1	957261	957998
chr1	958759	959609
chr1	959869	960728
chr1	962016	966757
chr1	967503	970130
chr1	976097	977761
chr1	979308	981885
chr1	982506	983540
chr1	985751	988146
chr1	989198	991020
chr1	991139	993118
chr1	993400	995784
chr1	996115	1000437
chr1	1001321	1004383
chr1	1004769	1008370
chr1	1009542	1011056
chr1	1011172	1013365
chr1	1013715	1017929
chr1	1018100	1019247
chr1	1018570	1022108
chr1	1022251	1023719
chr1	1024847	1027616
chr1	1028106	1029119
chr1	1031200	1036237
chr1	1036537	1040224
chr1	1040383	1042892
chr1	1042362	1043864
chr1	1045598	1049297
chr1	1050553	1051186
chr1	1051312	1056827
chr1	1057151	1059419
chr1	1059506	1061191
chr1	1061457	1063784
chr1	1064450	1071047
chr1	1073427	1075568
chr1	1075543	1080630
chr1	1081208	1084246
chr1	1086495	1096146
chr1	1096946	1099898
chr1	1100444	1100608
chr1	1104623	1105988
chr1	1106428	1108715
chr1	1109482	1114107
chr1	1114405	1119739
chr1	1119699	1122526
chr1	1125518	1128168
chr1	1128188	1129551
chr1	1136258	1138613
chr1	1140528	1141365
chr1	1141604	1143053
chr1	1143436	1146654
chr1	1147523	1148533
chr1	1148597	1154652
chr1	1154764	1157711
chr1	1161311	1161982
chr1	1163097	1164851
chr1	1165165	1166768
chr1	1167457	1168878
chr1	1175177	1175578
chr1	1176921	1178407
chr1	1179363	1183704
chr1	1185550	1188517
chr1	1189078	1191412
chr1	1191608	1193884
chr1	1198118	1201527
chr1	1202255	1205803
chr1	1207344	1207862
chr1	1208521	1209874
chr1	1211049	1214662
chr1	1216095	1217467
chr1	1217948	1220137
chr1	1221433	1224366
chr1	1224552	1224680
chr1	1226575	1230827
chr1	1231578	1234032
chr1	1234176	1236034
chr1	1237256	1239061
chr1	1240375	1242121
chr1	1242558	1244244
chr1	1244947	1246059
chr1	1246728	1248775
chr1	1252122	1257510
chr1	1258577	1261426
chr1	1262123	1272376
chr1	1279388	1281618
chr1	1282741	1286584
chr1	1287831	1289820
chr1	1289734	1291112
chr1	1291314	1291995
chr1	1292080	1293357
chr1	1293770	1294263
chr1	1294893	1299002
chr1	1300486	1301773
chr1	1301861	1302724
chr1	1303529	1307884
chr1	1310430	1310579
chr1	1313564	1315750
chr1	1316254	1320919
chr1	1321904	1324782
chr1	1325296	1331086
chr1	1331466	1333567
chr1	1334760	1336070
chr1	1336371	1337849
chr1	1339892	1340327
chr1	1340669	1343584
chr1	1345036	1348451
chr1	1348452	1349286
chr1	1350180	1355442
chr1	1356191	1358386
chr1	1358574	1362019
chr1	1362867	1364962
chr1	1365118	1368844
chr1	1369054	1373101
chr1	1373234	1375762
chr1	1375961	1379185
chr1	1380382	1382599
chr1	1383841	1387895
chr1	1387871	1391187
chr1	1391502	1395864
chr1	1396291	1399053
chr1	1399174	1403112
chr1	1399182	1400770
chr1	1403085	1407501
chr1	1407801	1410868
chr1	1411170	1413627
chr1	1413644	1416144
chr1	1416343	1418482
chr1	1419080	1421789
chr1	1425593	1428782
chr1	1431190	1432858
chr1	1435254	1437667
chr1	1438152	1441417
chr1	1447369	1448448
chr1	1448718	1450887
chr1	1451030	1452872
chr1	1454969	1455220
chr1	1457063	1458744
chr1	1459091	1460579
chr1	1460988	1461670
chr1	1463202	1465622
chr1	1469610	1470881
chr1	1471406	1476078
chr1	1478923	1479063
chr1	1482548	1484056
chr1	1484067	1486960
chr1	1487378	1490947
chr1	1491111	1494248
chr1	1498114	1501824
chr1	1502344	1503830
chr1	1504960	1509152
chr1	1509103	1510281
chr1	1510404	1511683
chr1	1511907	1513573
chr1	1512896	1518805
chr1	1521137	1522681
chr1	1525601	1527234
chr1	1529767	1531439
chr1	1531641	1534410
chr1	1535444	1537525
chr1	1539152	1540562
chr1	1541348	1542432
chr1	1545106	1547849
chr1	1550543	1552517
chr1	1553603	1557733
chr1	1558170	1558583
chr1	1558844	1559903
chr1	1560678	1564123
chr1	1564598	1567465
chr1	1569192	1572280
chr1	1576863	1582614
chr1	1582671	1583718
chr1	1584073	1585421
chr1	1585371	1587778
chr1	1590073	1590753
chr1	1594057	1595818
chr1	1596007	1597848
chr1	1599911	1601214
chr1	1601148	1605027
chr1	1607357	1611703
chr1	1618602	1623452
chr1	1624955	1629224
chr1	1629446	1630863
chr1	1630900	1635711
chr1	1636496	1637863
chr1	1639286	1640811
chr1	1640959	1643917
chr1	1645498	1647147
chr1	1647706	1659437
chr1	1661691	1662187
chr1	1662370	1664398
chr1	1665433	1668904
chr1	1669350	1671876
chr1	1671936	1673856
chr1	1673861	1675934
chr1	1677507	1678270
chr1	1679158	1681710
chr1	1682318	1687363
chr1	1687436	1689501
chr1	1690264	1692126
chr1	1694286	1696058
chr1	1697587	1701025
chr1	1701116	1702749
chr1	1703092	1704691
chr1	1707011	1709347
chr1	1709796	1713245
chr1	1714950	1717276
chr1	1717447	1718909
chr1	1718555	1720303
chr1	1720674	1721309
chr1	1721509	1724734
chr1	1723734	1724486
chr1	1725388	1726283
chr1	1726608	1728404
chr1	1730249	1732626
chr1	1732871	1737489
chr1	1741204	1742619
chr1	1744773	1747693
chr1	1748314	1749460
chr1	1749682	1753990
chr1	1754244	1761817
chr1	1762224	1762814
chr1	1762734	1766281
chr1	1766503	1768695
chr1	1769014	1771115
chr1	1771457	1773293
chr1	1775643	1778553
chr1	1779256	1784529
chr1	1784803	1786292
chr1	1786856	1789676
chr1	1790224	1796647
chr1	1796778	1798254
chr1	1798901	1799062
chr1	1799418	1800933
chr1	1801162	1803984
chr1	1804401	1807471
chr1	1807973	1815474
chr1	1816056	1817282
chr1	1818447	1819040
chr1	1820308	1821894
chr1	1822618	1823997
chr1	1824548	1826101
chr1	1826880	1828161
chr1	1828413	1829890
chr1	1830605	1832555
chr1	1832943	1834861
chr1	1834829	1837648
chr1	1843568	1846302
chr1	1847883	1849693
chr1	1851530	1853019
chr1	1853077	1855031
chr1	1855943	1857718
chr1	1857767	1860730
chr1	1862197	1862742
chr1	1863544	1863750
chr1	1864796	1866472
chr1	1867015	1873718
chr1	1868989	1873718
chr1	1874885	1877528
chr1	1883004	1883934
chr1	1884981	1886897
chr1	1889408	1891158
chr1	1892273	1894148
chr1	1894336	1896935
chr1	1897203	1899208
chr1	1899964	1904873
chr1	1905975	1906226
chr1	1906963	1910848
chr1	1911122	1913205
chr1	1913256	1914895
chr1	1916430	1917585
chr1	1918088	1919760
chr1	1920307	1920949
chr1	1922352	1926278
chr1	1926791	1930258
chr1	1930523	1931449
chr1	1931671	1932266
chr1	1933284	1934014
chr1	1935293	1936819
chr1	1938963	1940459
chr1	1945124	1946076
chr1	1946788	1950860
chr1	1950844	1952785
chr1	1954850	1958756
chr1	1958923	1959947
chr1	1960058	1963011
chr1	1963380	1965051
chr1	1965840	1967219
chr1	1967087	1969561
chr1	1969729	1973767
chr1	1973834	1974386
chr1	1978762	1989409
chr1	1989479	1990730
chr1	1990634	1992228
chr1	1992333	1993840
chr1	1993978	1996112
chr1	2001594	2002596
chr1	2002877	2003393
chr1	2003627	2007190
chr1	2007615	2012006
chr1	2011885	2013545
chr1	2014003	2016054
chr1	2016308	2024662
chr1	2025601	2027271
chr1	2027739	2031388
chr1	2032338	2034018
chr1	2034156	2035626
chr1	2035839	2037366
chr1	2037311	2040246
chr1	2040433	2047612
chr1	2047825	2049418
chr1	2049602	2052154
chr1	2052481	2055548
chr1	2056575	2060242
chr1	2060444	2067323
chr1	2067529	2070446
chr1	2070737	2073535
chr1	2072979	2076505
chr1	2076504	2077698
chr1	2078911	2081939
chr1	2083311	2087131
chr1	2087232	2089786
chr1	2089417	2091686
chr1	2091738	2092528
chr1	2092946	2096232
chr1	2097151	2097655
chr1	2097747	2103479
chr1	2105048	2106749
chr1	2108593	2110986
chr1	2111363	2114601
chr1	2114927	2120745
chr1	2120991	2123748
chr1	2124854	2125801
chr1	2126749	2128060
chr1	2127704	2128611
chr1	2128843	2129883
chr1	2130142	2135665
chr1	2135851	2137732
chr1	2138109	2140818
chr1	2143031	2143821
chr1	2148387	2150152
chr1	2150194	2152325
chr1	2152852	2155269
chr1	2155213	2156008
chr1	2157658	2158158
chr1	2158420	2160809
chr1	2160938	2163308
chr1	2164188	2165239
chr1	2167107	2168397
chr1	2168564	2169851
chr1	2169982	2172194
chr1	2173952	2174894
chr1	2178104	2184148
chr1	2184759	2186580
chr1	2187776	2188733
chr1	2189928	2190659
chr1	2191723	2193793
chr1	2193941	2195798
chr1	2197908	2199748
chr1	2200123	2201265
chr1	2202330	2202774
chr1	2204320	2206934
chr1	2208013	2208177
chr1	2208719	2212546
chr1	2215223	2216982
chr1	2216925	2219474
chr1	2220253	2222982
chr1	2223691	2225452
chr1	2225900	2227566
chr1	2227594	2229319
chr1	2229757	2232897
chr1	2238087	2241217
chr1	2242256	2244428
chr1	2245758	2246492
chr1	2247509	2248961
chr1	2249133	2250529
chr1	2251131	2253585
chr1	2254822	2256850
chr1	2257425	2260101
chr1	2260389	2262865
chr1	2263140	2264551
chr1	2264829	2268306
chr1	2269893	2274820
chr1	2274943	2275758
chr1	2276053	2277154
chr1	2277807	2280297
chr1	2280835	2282828
chr1	2286149	2287730
chr1	2287926	2289336
chr1	2290201	2290977
chr1	2291457	2294588
chr1	2294566	2295489
chr1	2295751	2296497
chr1	2296023	2299470
chr1	2301375	2302121
chr1	2301380	2302021
chr1	2304766	2305031
chr1	2305378	2309544
chr1	2309564	2311805
chr1	2313582	2316469
chr1	2318433	2321048
chr1	2322653	2326561
chr1	2327320	2331096
chr1	2331170	2333738
chr1	2336523	2339391
chr1	2338904	2339321
chr1	2341542	2342123
chr1	2342198	2344271
chr1	2344390	2346842
chr1	2349097	2351692
chr1	2354354	2356227
chr1	2359549	2366561
chr1	2367437	2368385
chr1	2368837	2369734
chr1	2370052	2374545
chr1	2376012	2377186
chr1	2378076	2379000
chr1	2379647	2381362
chr1	2381615	2386092
chr1	2386275	2387986
chr1	2390655	2392453
chr1	2394801	2397272
chr1	2397442	2400508
chr1	2397527	2398696
chr1	2400589	2402873
chr1	2403558	2403845
chr1	2404037	2405943
chr1	2408203	2409580
chr1	2410056	2412677
chr1	2412980	2413708
chr1	2414286	2414967
chr1	2415041	2415970
chr1	2416265	2420757
chr1	2421216	2421947
chr1	2422241	2423655
chr1	2424054	2426676
chr1	2426745	2428719
chr1	2428773	2432057
chr1	2428911	2429431
chr1	2434030	2435763
chr1	2436467	2436959
chr1	2437330	2439665
chr1	2442622	2443632
chr1	2443971	2444123
chr1	2445470	2454645
chr1	2454846	2457321
chr1	2458244	2460790
chr1	2462953	2465504
chr1	2465770	2467022
chr1	2467161	2469154
chr1	2469286	2472628
chr1	2473165	2474927
chr1	2475405	2476155
chr1	2477157	2483138
chr1	2483240	2485109
chr1	2485344	2485511
chr1	2485906	2488027
chr1	2489501	2493250
chr1	2494123	2494315
chr1	2494402	2495149
chr1	2495342	2498764
chr1	2498836	2501427
chr1	2501742	2511084
chr1	2511647	2513454
chr1	2514192	2516605
chr1	2516991	2518546
chr1	2524076	2526164
chr1	2527170	2529120
chr1	2531695	2534786
chr1	2535328	2537931
chr1	2538615	2539661
chr1	2539614	2542334
chr1	2542702	2547946
chr1	2548819	2551473
chr1	2552036	2555161
chr1	2556343	2559074
chr1	2559487	2560403
chr1	2561627	2562148
chr1	2562941	2563672
chr1	2564572	2565121
chr1	2567475	2573393
chr1	2573848	2576714
chr1	2577020	2580669
chr1	2581022	2583323
chr1	2583654	2586744
chr1	2588857	2590301
chr1	2590944	2606892
chr1	2606269	2607507
chr1	2608408	2609853
chr1	2609996	2613242
chr1	2614774	2618823
chr1	2618647	2620452
chr1	2620335	2621545
chr1	2621904	2627848
chr1	2631068	2632871
chr1	2632810	2635852
chr1	2636011	2637915
chr1	2638181	2640554
chr1	2640813	2641828
chr1	2642214	2643285
chr1	2643330	2646035
chr1	2646189	2649379
chr1	2649537	2657120
chr1	2658716	2661029
chr1	2663027	2665343
chr1	2667798	2671892
chr1	2672451	2674628
chr1	2675813	2679781
chr1	2682127	2684100
chr1	2684234	2685621
chr1	2685659	2688595
chr1	2689016	2690045
chr1	2691080	2694377
chr1	2696412	2700959
chr1	2701226	2703091
chr1	2703336	2706845
chr1	2706924	2709531
chr1	2709632	2710912
chr1	2712883	2714734
chr1	2715079	2716404
chr1	2718778	2722221
chr1	2723824	2733613
chr1	2733657	2735819
chr1	2736774	2743758
chr1	2743761	2747967
chr1	2748398	2751278
chr1	2752154	2753703
chr1	2757041	2759794
chr1	2760346	2761573
chr1	2762584	2768967
chr1	2769056	2769483
chr1	2769815	2771477
chr1	2771633	2773460
chr1	2774030	2779297
chr1	2779963	2788447
chr1	2790290	2793641
chr1	2795643	2800081
chr1	2801067	2804537
chr1	2805371	2808621
chr1	2808883	2809747
chr1	2809778	2811191
chr1	2811989	2812646
chr1	2813061	2818008
chr1	2819065	2820395
chr1	2821552	2825275
chr1	2827061	2829315
chr1	2829105	2838469
chr1	2838789	2840994
chr1	2842153	2846138
chr1	2846949	2847800
chr1	2848348	2852270
chr1	2852454	2855779
chr1	2856227	2861170
chr1	2867259	2870656
chr1	2873465	2877270
chr1	2877692	2879169
chr1	2879642	2882231
chr1	2882524	2884337
chr1	2884411	2886620
chr1	2887285	2887706
chr1	2888753	2890959
chr1	2891037	2895182
chr1	2895166	2899384
chr1	2899914	2904815
chr1	2907124	2907279
chr1	2908611	2909030
chr1	2911317	2915369
chr1	2918031	2920889
chr1	2921064	2925762
chr1	2927703	2928968
chr1	2929217	2931841
chr1	2932739	2936586
chr1	2936528	2939326
chr1	2939570	2942288
chr1	2942564	2945961
chr1	2946229	2949159
chr1	2949676	2950989
chr1	2951665	2952396
chr1	2952771	2955689
chr1	2956589	2962207
chr1	2964152	2964604
chr1	2965023	2965972
chr1	2966120	2967718
chr1	2967940	2971498
chr1	2971593	2972199
chr1	2972842	2976750
chr1	2977792	2979466
chr1	2979520	2982624
chr1	2984881	2986130
chr1	2986939	2987393
chr1	2989378	2990357
chr1	2993404	2993820
chr1	2994369	2998222
chr1	2998100	3001315
chr1	3001517	3003762
chr1	3003495	3008213
chr1	3009055	3009880
chr1	3009941	3012363
chr1	3012762	3015091
chr1	3015328	3018234
chr1	3019819	3021441
chr1	3021802	3022368
chr1	3024896	3025435
chr1	3026135	3029549
chr1	3031203	3033582
chr1	3033512	3035036
chr1	3035443	3037560
chr1	3037754	3038408
chr1	3038462	3041873
chr1	3041996	3045402
chr1	3045513	3047893
chr1	3049024	3053112
chr1	3053901	3055360
chr1	3055231	3057443
chr1	3057975	3060661
chr1	3060992	3061729
chr1	3064124	3065937
chr1	3066699	3068598
chr1	3069385	3070910
chr1	3070946	3072050
chr1	3076582	3079539
chr1	3086159	3087912
chr1	3089733	3092327
chr1	3093839	3094864
chr1	3095256	3100357
chr1	3101671	3102925
chr1	3104588	3106290
chr1	3106502	3107772
chr1	3108617	3111318
chr1	3111694	3112873
chr1	3112778	3116699
chr1	3117137	3117567
chr1	3118203	3119708
chr1	3119878	3122526
chr1	3122956	3124578
chr1	3125807	3127284
chr1	3127771	3131094
chr1	3133095	3133674
chr1	3134107	3135930
chr1	3136188	3137475
chr1	3137767	3140353
chr1	3140868	3144370
chr1	3144438	3147303
chr1	3147667	3154380
chr1	3154532	3156275
chr1	3157501	3159148
chr1	3159125	3161692
chr1	3161841	3165360
chr1	3165370	3167869
chr1	3168482	3170819
chr1	3172108	3173463
chr1	3173534	3176910
chr1	3176883	3180421
chr1	3180936	3184224
chr1	3187817	3188580
chr1	3189369	3190242
chr1	3190288	3192414
chr1	3192681	3195025
chr1	3195824	3200291
chr1	3201799	3204150
chr1	3204016	3205309
chr1	3205741	3208598
chr1	3208828	3211653
chr1	3214237	3217538
chr1	3218133	3219929
chr1	3220035	3224541
chr1	3224684	3227070
chr1	3227490	3230043
chr1	3230450	3233109
chr1	3234060	3235530
chr1	3236995	3239554
chr1	3240606	3241632
chr1	3244213	3247200
chr1	3252240	3255693
chr1	3256245	3261614
chr1	3262265	3263612
chr1	3263877	3264788
chr1	3265976	3268726
chr1	3269604	3271987
chr1	3273825	3275837
chr1	3275891	3278697
chr1	3279270	3283482
chr1	3284239	3287107
chr1	3288087	3290471
chr1	3290311	3296198
chr1	3297324	3300443
chr1	3300697	3301489
chr1	3302742	3304092
chr1	3304039	3306824
chr1	3310930	3322213
chr1	3322802	3323548
chr1	3325824	3327614
chr1	3327637	3328448
chr1	3328971	3333470
chr1	3333595	3337491
chr1	3338303	3341608
chr1	3343686	3345632
chr1	3346390	3347885
chr1	3349219	3351180
chr1	3352159	3354856
chr1	3355571	3356359
chr1	3356680	3359838
chr1	3360087	3360508
chr1	3360526	3361247
chr1	3363504	3366488
chr1	3366493	3369095
chr1	3370558	3377463
chr1	3378142	3380226
chr1	3381601	3383914
chr1	3384164	3388373
chr1	3388747	3390150
chr1	3390322	3392571
chr1	3393407	3395055
chr1	3395558	3396849
chr1	3397081	3398358
chr1	3400606	3402324
chr1	3403224	3405856
chr1	3407024	3412843
chr1	3414852	3416358
chr1	3416680	3419639
chr1	3424186	3427457
chr1	3428478	3430633
chr1	3431780	3438370
chr1	3438555	3439013
chr1	3439322	3440320
chr1	3442327	3443957
chr1	3449691	3451226
chr1	3453228	3460620
chr1	3460000	3461485
chr1	3461635	3465786
chr1	3465964	3469248
chr1	3469580	3471488
chr1	3471456	3472672
chr1	3474864	3477927
chr1	3479153	3480988
chr1	3484580	3486965
chr1	3487584	3491277
chr1	3491281	3493737
chr1	3493940	3495144
chr1	3496928	3499439
chr1	3501145	3501904
chr1	3502004	3503457
chr1	3503704	3505502
chr1	3506186	3509006
chr1	3509001	3511975
chr1	3512795	3514729
chr1	3515365	3517888
chr1	3524018	3526346
chr1	3527709	3527831
chr1	3530467	3531842
chr1	3532424	3535131
chr1	3535383	3538439
chr1	3538470	3543782
chr1	3549992	3550632
chr1	3554104	3556503
chr1	3558358	3561634
chr1	3562180	3562554
chr1	3562952	3564759
chr1	3565463	3567779
chr1	3567905	3570838
chr1	3572710	3573066
chr1	3574312	3574830
chr1	3574807	3578474
chr1	3581034	3590928
chr1	3591633	3592411
chr1	3592746	3595077
chr1	3596360	3597847
chr1	3598158	3598591
chr1	3599271	3600877
chr1	3600910	3605076
chr1	3605576	3607493
chr1	3607631	3610520
chr1	3611747	3614613
chr1	3614513	3616159
chr1	3616610	3623758
chr1	3624035	3627082
chr1	3627726	3630765
chr1	3632234	3637141
chr1	3639878	3644162
chr1	3644420	3647768
chr1	3647894	3655590
chr1	3655777	3658608
chr1	3659209	3663984
chr1	3664386	3665039
chr1	3665087	3667139
chr1	3667248	3669902
chr1	3670278	3671187
chr1	3671756	3675979
chr1	3676691	3678524
chr1	3679225	3680924
chr1	3681888	3684169
chr1	3684568	3689847
chr1	3690212	3693648
chr1	3694672	3698013
chr1	3702608	3703779
chr1	3703672	3709302
chr1	3710208	3712503
chr1	3712999	3713735
chr1	3715184	3717320
chr1	3718783	3719711
chr1	3722857	3727450
chr1	3727532	3728166
chr1	3728971	3731624
chr1	3733139	3739842
chr1	3740765	3744675
chr1	3745774	3748521
chr1	3750066	3752780
chr1	3753365	3755641
chr1	3755677	3756998
chr1	3759862	3761165
chr1	3763268	3764483
chr1	3766754	3768294
chr1	3768724	3769706
chr1	3777328	3780337
chr1	3780429	3786990
chr1	3781235	3785293
chr1	3787334	3790876
chr1	3791454	3793883
chr1	3794238	3800719
chr1	3800738	3804185
chr1	3807128	3808875
chr1	3810093	3813607
chr1	3814116	3817420
chr1	3817591	3820805
chr1	3821443	3823088
chr1	3824510	3825196
chr1	3828098	3830945
chr1	3832623	3834191
chr1	3834459	3837629
chr1	3837821	3840207
chr1	3841286	3844432
chr1	3844581	3846872
chr1	3847243	3849162
chr1	3849360	3850662
chr1	3853243	3855385
chr1	3857005	3859268
chr1	3859662	3860604
chr1	3862399	3864030
chr1	3864153	3866969
chr1	3868884	3870065
chr1	3870833	3871570
chr1	3871778	3872836
chr1	3873029	3873619
chr1	3874437	3875484
chr1	3875442	3877155
chr1	3878550	3880361
chr1	3881788	3882819
chr1	3883280	3883956
chr1	3884356	3884952
chr1	3888690	3890811
chr1	3892580	3894677
chr1	3898002	3898609
chr1	3902012	3903782
chr1	3905579	3906818
chr1	3906862	3909338
chr1	3910833	3911924
chr1	3912902	3914407
chr1	3914774	3918176
chr1	3919272	3919774
chr1	3920543	3924555
chr1	3928162	3931576
chr1	3938501	3940754
chr1	3941103	3941300
chr1	3941469	3942212
chr1	3945737	3946613
chr1	3948714	3951359
chr1	3951553	3957044
chr1	3957473	3960113
chr1	3963054	3966824
chr1	3967476	3969877
chr1	3969681	3971840
chr1	3972032	3973286
chr1	3973875	3974509
chr1	3975679	3977379
chr1	3976839	3979195
chr1	3979862	3980956
chr1	3981248	3985215
chr1	3985225	3987290
chr1	3989763	3991066
chr1	3991027	3993598
chr1	3995169	3997907
chr1	3999199	3999876
chr1	4001113	4003442
chr1	4003846	4006739
chr1	4007705	4010433
chr1	4010779	4013125
chr1	4013121	4014681
chr1	4014847	4016540
chr1	4016784	4020983
chr1	4021825	4023292
chr1	4023667	4025097
chr1	4025930	4026732
chr1	4028692	4030584
chr1	4031574	4034078
chr1	4034587	4038758
chr1	4039711	4043880
chr1	4044370	4044669
chr1	4045619	4045855
chr1	4046246	4049060
chr1	4049896	4053835
chr1	4056207	4057933
chr1	4062462	4063337
chr1	4064667	4066341
chr1	4070124	4072567
chr1	4072752	4076207
chr1	4076334	4076981
chr1	4077498	4078095
chr1	4078913	4080106
chr1	4084162	4085045
chr1	4089847	4090725
chr1	4095246	4095845
chr1	4105233	4109545
chr1	4114771	4117594
chr1	4118594	4120871
chr1	4121369	4124595
chr1	4123530	4125648
chr1	4126066	4128310
chr1	4128607	4129701
chr1	4130421	4131137
chr1	4132967	4134094
chr1	4137533	4140028
chr1	4140948	4143605
chr1	4143866	4144114
chr1	4144572	4147911
chr1	4147962	4151056
chr1	4153652	4157644
chr1	4157654	4159046
chr1	4159265	4161455
chr1	4162832	4165852
chr1	4172075	4174775
chr1	4174875	4177559
chr1	4178359	4182593
chr1	4183066	4186124
chr1	4187165	4188056
chr1	4189355	4190342
chr1	4194658	4196749
chr1	4197396	4198310
chr1	4198413	4200802
chr1	4200876	4206404
chr1	4206374	4208951
chr1	4214262	4217132
chr1	4220100	4221774
chr1	4221863	4222837
chr1	4223030	4225124
chr1	4225321	4225482
chr1	4226362	4229138
chr1	4231027	4231146
chr1	4233873	4238764
chr1	4241592	4243008
chr1	4244308	4245993
chr1	4246109	4246291
chr1	4247249	4250630
chr1	4251032	4257392
chr1	4257268	4259300
chr1	4260783	4261869
chr1	4263150	4265044
chr1	4267106	4268926
chr1	4268986	4270787
chr1	4272960	4274206
chr1	4274594	4275981
chr1	4276519	4277899
chr1	4277993	4280862
chr1	4282899	4285829
chr1	4286204	4288878
chr1	4289944	4291017
chr1	4294594	4297084
chr1	4298889	4299475
chr1	4303312	4305798
chr1	4305933	4308005
chr1	4308943	4309583
chr1	4310969	4311457
chr1	4312331	4312935
chr1	4318309	4319090
chr1	4319886	4322945
chr1	4323556	4326333
chr1	4326739	4328481
chr1	4331062	4333220
chr1	4333383	4334033
chr1	4334615	4337844
chr1	4342282	4344857
chr1	4344985	4348328
chr1	4348498	4350867
chr1	4351064	4353685
chr1	4353906	4355929
chr1	4355926	4358328
chr1	4359151	4361272
chr1	4361551	4365331
chr1	4366597	4367119
chr1	4367256	4368822
chr1	4368760	4371293
chr1	4374250	4375170
chr1	4375515	4378514
chr1	4378939	4379516
chr1	4379707	4381612
chr1	4382160	4383611
chr1	4384353	4386610
chr1	4387129	4389110
chr1	4389751	4391151
chr1	4391734	4392393
chr1	4392450	4394400
chr1	4394897	4396291
chr1	4396348	4398193
chr1	4398375	4405605
chr1	4406318	4406746
chr1	4412887	4413057
chr1	4416405	4418590
chr1	4419770	4422638
chr1	4422707	4423155
chr1	4423640	4425789
chr1	4429718	4430965
chr1	4433640	4436075
chr1	4436105	4439476
chr1	4440544	4443684
chr1	4444043	4447406
chr1	4447647	4449200
chr1	4450238	4451742
chr1	4452212	4454876
chr1	4459166	4460940
chr1	4461806	4463543
chr1	4463924	4465538
chr1	4467220	4469033
chr1	4469181	4473213
chr1	4474720	4477941
chr1	4478491	4480327
chr1	4481875	4483696
chr1	4484584	4488577
chr1	4488533	4492587
chr1	4495028	4498469
chr1	4498881	4501613
chr1	4501581	4503591
chr1	4507221	4508528
chr1	4508963	4513938
chr1	4515606	4520284
chr1	4520631	4522544
chr1	4525486	4526064
chr1	4528623	4530063
chr1	4542168	4543742
chr1	4544953	4547312
chr1	4547454	4548875
chr1	4550153	4551620
chr1	4556892	4558708
chr1	4561068	4563061
chr1	4563471	4567807
chr1	4567935	4570598
chr1	4569448	4571118
chr1	4572419	4576632
chr1	4576873	4577967
chr1	4587780	4588613
chr1	4589071	4590423
chr1	4592481	4594391
chr1	4597627	4598911
chr1	4601261	4603298
chr1	4604841	4606053
chr1	4606500	4607747
chr1	4608196	4610647
chr1	4612731	4615353
chr1	4615813	4618329
chr1	4620228	4621580
chr1	4622634	4624070
chr1	4624171	4624344
chr1	4624715	4626064
chr1	4627789	4629169
chr1	4629203	4630821
chr1	4631778	4633248
chr1	4633740	4635129
chr1	4635463	4636805
chr1	4636984	4638330
chr1	4638514	4642104
chr1	4642346	4644422
chr1	4644521	4647007
chr1	4647949	4648740
chr1	4650787	4651469
chr1	4658538	4659106
chr1	4660778	4661218
chr1	4661682	4662029
chr1	4662721	4663219
chr1	4663831	4666031
chr1	4668443	4669471
chr1	4669784	4672957
chr1	4674152	4676170
chr1	4677027	4679812
chr1	4680432	4682196
chr1	4683171	4685640
chr1	4688156	4688966
chr1	4690409	4692841
chr1	4693289	4694410
chr1	4694372	4696023
chr1	4702725	4704657
chr1	4709824	4712550
chr1	4713674	4715407
chr1	4715394	4718235
chr1	4718673	4719354
chr1	4720243	4721342
chr1	4721695	4724510
chr1	4724608	4726499
chr1	4727438	4730425
chr1	4731056	4733707
chr1	4734036	4735389
chr1	4735547	4737808
chr1	4739873	4741038
chr1	4743205	4746956
chr1	4747265	4748642
chr1	4748873	4751212
chr1	4751581	4752844
chr1	4753145	4755580
chr1	4755784	4757991
chr1	4758188	4759754
chr1	4761012	4762666
chr1	4762703	4766749
chr1	4773576	4774867
chr1	4776463	4779400
chr1	4779523	4782542
chr1	4788463	4794654
chr1	4794756	4796597
chr1	4797358	4800283
chr1	4800169	4801850
chr1	4802720	4805375
chr1	4805306	4807517
chr1	4810488	4814543
chr1	4815683	4815988
chr1	4817144	4818020
chr1	4818548	4820150
chr1	4822528	4824414
chr1	4827961	4829587
chr1	4830297	4831915
chr1	4833518	4835089
chr1	4835724	4837616
chr1	4837927	4839633
chr1	4839853	4840751
chr1	4840697	4841848
chr1	4843234	4845847
chr1	4847162	4849207
chr1	4850274	4852096
chr1	4852802	4854307
chr1	4854384	4855200
chr1	4855533	4856930
chr1	4856778	4857964
chr1	4858642	4859601
chr1	4860515	4860649
chr1	4861266	4864094
chr1	4864902	4868000
chr1	4868452	4871488
chr1	4872856	4874907
chr1	4874875	4877248
chr1	4877627	4879149
chr1	4880051	4881964
chr1	4882376	4884791
chr1	4885044	4886793
chr1	4886768	4887933
chr1	4888214	4889661
chr1	4890118	4892251
chr1	4897346	4898961
chr1	4899145	4899979
chr1	4907953	4911168
chr1	4911093	4913152
chr1	4915576	4918138
chr1	4918010	4921596
chr1	4924277	4926794
chr1	4927011	4928690
chr1	4929123	4930904
chr1	4931566	4933515
chr1	4934120	4936100
chr1	4938824	4940903
chr1	4946218	4947576
chr1	4947819	4948400
chr1	4948748	4952927
chr1	4954080	4955702
chr1	4956257	4958076
chr1	4958514	4959325
chr1	4960375	4961780
chr1	4961886	4964428
chr1	4968142	4970311
chr1	4970858	4973726
chr1	4974067	4975705
chr1	4978794	4978907
chr1	4979028	4980324
chr1	4980672	4983284
chr1	4983535	4987375
chr1	4989562	4992732
chr1	4998816	5000643
chr1	5001011	5003370
chr1	5008244	5014533
chr1	5014753	5016604
chr1	5019955	5021537
chr1	5023656	5025955
chr1	5026364	5026585
chr1	5027662	5031779
chr1	5031950	5036477
chr1	5037612	5040528
chr1	5040861	5041733
chr1	5042323	5044294
chr1	5045781	5046800
chr1	5047803	5048612
chr1	5049526	5050983
chr1	5051760	5055252
chr1	5058680	5061136
chr1	5061866	5065178
chr1	5066636	5068645
chr1	5073105	5074779
chr1	5075213	5077791
chr1	5079407	5082520
chr1	5083742	5084342
chr1	5084352	5085213
chr1	5086626	5088846
chr1	5090990	5094152
chr1	5093961	5098032
chr1	5099572	5102558
chr1	5102424	5104695
chr1	5105018	5106954
chr1	5107421	5111670
chr1	5111955	5115497
chr1	5116696	5123259
chr1	5124742	5126151
chr1	5128375	5129523
chr1	5132535	5133716
chr1	5137014	5137957
chr1	5138334	5139432
chr1	5139712	5143689
chr1	5149226	5151354
chr1	5152263	5153084
chr1	5154537	5155564
chr1	5157336	5158269
chr1	5159199	5160083
chr1	5161949	5164917
chr1	5165628	5166745
chr1	5167031	5168264
chr1	5168596	5170066
chr1	5171207	5171742
chr1	5172081	5172923
chr1	5173097	5176223
chr1	5177529	5180049
chr1	5179887	5181389
chr1	5181857	5181964
chr1	5182256	5183243
chr1	5183607	5186974
chr1	5187626	5189673
chr1	5193426	5194203
chr1	5199018	5202175
chr1	5202648	5204193
chr1	5204625	5205912
chr1	5206002	5209915
chr1	5210206	5212349
chr1	5212615	5214858
chr1	5215475	5217545
chr1	5217719	5220113
chr1	5220641	5222973
chr1	5224385	5226702
chr1	5227053	5228202
chr1	5228300	5231184
chr1	5231348	5236573
chr1	5238065	5240051
chr1	5240029	5241538
chr1	5242198	5243227
chr1	5243450	5248604
chr1	5248664	5249474
chr1	5249760	5250573
chr1	5250650	5252121
chr1	5252315	5256753
chr1	5257046	5264942
chr1	5265726	5268602
chr1	5269019	5272058
chr1	5272256	5274074
chr1	5274346	5275602
chr1	5275677	5277689
chr1	5278260	5279877
chr1	5283538	5284673
chr1	5287047	5288577
chr1	5290745	5292535
chr1	5292756	5293265
chr1	5294629	5295797
chr1	5295773	5296902
chr1	5298324	5300927
chr1	5300742	5301412
chr1	5301613	5303390
chr1	5304317	5306012
chr1	5306061	5309514
chr1	5310001	5314094
chr1	5315507	5317863
chr1	5318011	5320594
chr1	5320615	5323895
chr1	5326290	5328874
chr1	5329111	5331711
chr1	5331858	5338326
chr1	5339961	5341931
chr1	5342587	5343705
chr1	5344478	5346166
chr1	5352655	5354314
chr1	5362009	5365549
chr1	5365665	5366497
chr1	5367297	5368670
chr1	5368923	5370344
chr1	5370677	5371859
chr1	5373504	5374575
chr1	5376793	5378027
chr1	5378886	5380139
chr1	5381170	5385254
chr1	5389952	5391490
chr1	5393407	5394639
chr1	5398990	5402733
chr1	5402569	5403818
chr1	5404358	5405686
chr1	5406025	5407486
chr1	5407401	5409987
chr1	5410908	5414919
chr1	5414817	5421033
chr1	5424242	5424576
chr1	5425714	5426322
chr1	5426892	5428280
chr1	5428520	5429561
chr1	5430183	5436412
chr1	5438253	5440087
chr1	5441082	5443684
chr1	5444418	5446564
chr1	5446462	5447859
chr1	5448149	5448529
chr1	5448726	5450177
chr1	5451432	5452374
chr1	5453245	5454088
chr1	5454785	5457022
chr1	5457084	5458429
chr1	5458535	5460333
chr1	5460477	5461281
chr1	5461317	5464223
chr1	5464356	5464697
chr1	5465336	5469125
chr1	5469389	5471149
chr1	5471400	5473014
chr1	5473565	5478259
chr1	5478754	5482180
chr1	5481665	5485082
chr1	5486319	5488868
chr1	5489298	5491363
chr1	5491304	5493772
chr1	5494533	5495359
chr1	5495373	5497723
chr1	5498165	5501358
chr1	5501396	5501959
chr1	5501505	5501959
chr1	5502206	5504535
chr1	5504735	5506611
chr1	5508507	5511735
chr1	5511873	5513896
chr1	5514317	5516027
chr1	5516259	5517822
chr1	5518373	5520891
chr1	5522639	5524983
chr1	5525491	5528212
chr1	5532415	5534877
chr1	5535973	5538269
chr1	5538732	5539821
chr1	5540427	5542902
chr1	5543152	5546103
chr1	5546128	5547552
chr1	5548653	5550553
chr1	5551041	5552097
chr1	5553467	5554324
chr1	5555007	5556841
chr1	5556989	5559520
chr1	5559579	5562113
chr1	5563087	5568368
chr1	5568482	5570487
chr1	5570753	5573538
chr1	5574310	5577622
chr1	5578431	5580693
chr1	5580855	5582143
chr1	5582387	5587391
chr1	5587790	5590651
chr1	5590951	5593007
chr1	5593301	5595179
chr1	5596694	5598447
chr1	5598453	5601367
chr1	5602873	5604663
chr1	5605159	5607473
chr1	5608807	5611426
chr1	5612150	5613867
chr1	5614619	5615510
chr1	5615815	5617672
chr1	5617811	5619334
chr1	5619582	5622663
chr1	5622786	5625643
chr1	5625699	5628656
chr1	5629655	5630995
chr1	5639032	5640173
chr1	5644572	5645443
chr1	5647549	5647813
chr1	5648760	5651167
chr1	5651370	5652883
chr1	5659415	5665449
chr1	5668384	5670708
chr1	5670577	5673600
chr1	5673795	5675131
chr1	5675704	5678852
chr1	5679819	5681188
chr1	5682118	5684867
chr1	5686603	5687715
chr1	5687943	5691198
chr1	5692024	5696458
chr1	5697324	5699769
chr1	5702753	5705838
chr1	5705969	5709533
chr1	5709725	5711902
chr1	5712088	5713752
chr1	5714219	5722614
chr1	5723088	5726478
chr1	5726368	5727312
chr1	5727690	5729080
chr1	5729097	5731870
chr1	5734234	5737307
chr1	5737878	5739377
chr1	5739299	5744214
chr1	5744553	5745209
chr1	5745523	5755263
chr1	5755588	5756895
chr1	5756835	5758464
chr1	5758855	5760501
chr1	5760772	5762619
chr1	5762694	5764073
chr1	5764807	5765651
chr1	5767300	5770602
chr1	5767300	5770602
chr1	5770732	5773251
chr1	5773592	5776308
chr1	5776177	5778484
chr1	5779021	5782433
chr1	5782455	5783840
chr1	5785003	5785927
chr1	5786560	5787112
chr1	5787330	5789249
chr1	5789987	5791534
chr1	5791983	5793491
chr1	5796009	5796559
chr1	5799888	5800845
chr1	5800767	5805799
chr1	5807311	5811488
chr1	5812728	5816662
chr1	5817567	5819352
chr1	5820206	5822013
chr1	5822368	5824455
chr1	5824848	5828233
chr1	5829080	5831343
chr1	5832097	5835456
chr1	5837590	5840332
chr1	5840269	5841606
chr1	5842216	5844283
chr1	5844676	5845661
chr1	5845660	5850934
chr1	5851953	5853955
chr1	5854148	5856697
chr1	5856573	5858550
chr1	5860119	5862682
chr1	5863431	5864009
chr1	5865707	5867495
chr1	5867635	5869356
chr1	5869846	5870840
chr1	5872145	5873086
chr1	5875350	5876545
chr1	5878400	5880041
chr1	5880130	5884756
chr1	5885083	5890470
chr1	5891324	5895075
chr1	5895351	5895710
chr1	5896416	5898717
chr1	5901169	5903439
chr1	5904058	5908898
chr1	5909249	5911693
chr1	5912053	5915313
chr1	5915644	5916212
chr1	5916871	5920089
chr1	5920774	5921415
chr1	5922630	5926400
chr1	5926994	5927784
chr1	5928014	5928667
chr1	5929909	5931831
chr1	5933870	5938761
chr1	5940423	5941210
chr1	5941784	5944463
chr1	5946764	5951473
chr1	5951542	5955037
chr1	5955488	5957212
chr1	5958628	5959651
chr1	5960481	5962481
chr1	5968534	5969995
chr1	5977411	5981480
chr1	5982267	5984013
chr1	5983984	5987784
chr1	5988280	5996785
chr1	5997180	5998475
chr1	5998814	6002716
chr1	6002912	6006405
chr1	6006461	6008266
chr1	6008589	6009420
chr1	6009570	6013742
chr1	6018757	6023503
chr1	6023504	6024309
chr1	6024636	6027385
chr1	6027631	6028506
chr1	6029277	6032754
chr1	6033109	6033908
chr1	6034362	6037289
chr1	6037464	6038692
chr1	6039303	6049556
chr1	6050193	6052568
chr1	6052936	6056664
chr1	6056895	6058357
chr1	6059441	6060667
chr1	6062216	6063291
chr1	6064525	6066720
chr1	6067394	6069098
chr1	6069477	6072012
chr1	6072253	6074484
chr1	6076077	6082337
chr1	6082755	6088340
chr1	6089517	6090323
chr1	6090560	6092027
chr1	6093208	6098383
chr1	6099089	6100315
chr1	6100961	6101983
chr1	6100964	6105265
chr1	6106656	6110120
chr1	6110107	6116617
chr1	6120741	6122822
chr1	6123701	6125269
chr1	6125356	6127404
chr1	6128823	6129508
chr1	6130025	6131627
chr1	6131537	6135345
chr1	6135803	6138432
chr1	6142564	6146521
chr1	6145926	6148940
chr1	6149301	6150038
chr1	6149939	6152222
chr1	6152409	6153982
chr1	6154268	6155752
chr1	6157368	6158130
chr1	6159126	6161615
chr1	6161872	6165382
chr1	6166220	6168839
chr1	6169341	6173222
chr1	6177617	6179289
chr1	6180896	6183806
chr1	6184904	6187472
chr1	6187507	6191708
chr1	6192071	6194093
chr1	6194543	6196229
chr1	6199898	6201484
chr1	6202249	6203918
chr1	6204343	6206988
chr1	6206871	6209500
chr1	6209771	6211588
chr1	6211873	6213444
chr1	6213725	6218340
chr1	6222201	6224151
chr1	6224501	6227822
chr1	6227217	6230188
chr1	6235895	6238799
chr1	6238844	6241436
chr1	6244298	6247812
chr1	6248793	6254039
chr1	6254229	6255690
chr1	6255830	6257900
chr1	6257851	6261457
chr1	6265416	6266937
chr1	6266609	6268828
chr1	6269670	6269807
chr1	6274286	6275594
chr1	6276788	6278150
chr1	6278848	6282103
chr1	6282252	6283293
chr1	6283412	6293871
chr1	6294333	6295364
chr1	6297364	6298328
chr1	6299687	6301086
chr1	6301200	6303956
chr1	6304360	6305689
chr1	6305966	6308013
chr1	6309041	6311326
chr1	6311483	6313931
chr1	6315651	6316738
chr1	6316695	6319427
chr1	6319650	6324222
chr1	6325642	6330098
chr1	6331398	6333743
chr1	6336528	6342460
chr1	6343330	6345689
chr1	6345974	6347910
chr1	6348107	6351975
chr1	6352470	6356113
chr1	6356131	6360192
chr1	6361629	6363007
chr1	6363172	6366235
chr1	6366397	6366753
chr1	6366520	6368849
chr1	6369347	6373025
chr1	6373295	6374090
chr1	6374932	6376316
chr1	6376783	6377256
chr1	6377321	6378580
chr1	6381503	6384340
chr1	6385449	6388080
chr1	6389411	6391267
chr1	6395864	6398239
chr1	6398580	6399942
chr1	6400404	6402791
chr1	6405645	6409297
chr1	6409978	6414451
chr1	6414725	6416459
chr1	6416357	6418690
chr1	6418858	6420557
chr1	6421117	6425880
chr1	6426898	6430696
chr1	6431938	6433464
chr1	6433574	6436922
chr1	6437477	6444076
chr1	6450594	6453114
chr1	6457821	6459751
chr1	6460598	6462224
chr1	6463922	6465476
chr1	6466761	6469984
chr1	6471150	6471824
chr1	6473370	6474048
chr1	6474802	6475904
chr1	6476258	6477235
chr1	6478851	6480043
chr1	6481113	6483596
chr1	6485596	6487030
chr1	6489309	6494218
chr1	6496098	6496396
chr1	6500848	6504413
chr1	6504806	6506424
chr1	6509492	6511227
chr1	6515429	6519282
chr1	6519309	6519485
chr1	6520748	6523368
chr1	6522764	6525962
chr1	6528984	6532614
chr1	6532559	6538145
chr1	6542872	6543247
chr1	6543852	6545592
chr1	6546399	6551887
chr1	6552752	6553940
chr1	6554568	6555377
chr1	6557254	6558045
chr1	6558678	6560489
chr1	6560792	6562786
chr1	6565494	6567525
chr1	6568073	6568597
chr1	6568853	6570939
chr1	6571184	6572937
chr1	6576895	6577413
chr1	6577833	6579178
chr1	6582066	6583601
chr1	6584241	6586517
chr1	6584454	6584705
chr1	6588542	6589338
chr1	6590245	6592816
chr1	6594930	6601355
chr1	6602126	6605908
chr1	6606237	6607943
chr1	6608115	6609369
chr1	6609325	6610613
chr1	6610721	6612516
chr1	6612749	6613972
chr1	6614162	6615214
chr1	6616643	6618986
chr1	6622094	6623620
chr1	6623876	6624977
chr1	6625020	6625856
chr1	6626822	6627530
chr1	6628068	6633087
chr1	6644189	6649375
chr1	6649243	6650420
chr1	6650529	6653078
chr1	6657260	6659569
chr1	6662501	6666028
chr1	6666249	6668963
chr1	6671137	6672653
chr1	6676234	6677673
chr1	6679281	6680252
chr1	6680563	6683533
chr1	6684751	6687116
chr1	6688522	6690414
chr1	6690456	6692477
chr1	6692764	6694934
chr1	6698058	6698824
chr1	6700772	6703368
chr1	6708557	6709175
chr1	6709773	6710670
chr1	6709778	6711788
chr1	6710961	6711787
chr1	6712038	6714252
chr1	6714492	6716439
chr1	6719448	6720654
chr1	6724573	6728040
chr1	6728984	6730931
chr1	6731434	6734882
chr1	6738484	6739734
chr1	6741296	6742534
chr1	6744353	6746408
chr1	6746778	6751507
chr1	6751673	6753999
chr1	6754786	6755684
chr1	6756284	6757377
chr1	6759965	6762778
chr1	6763915	6764971
chr1	6765667	6767341
chr1	6767451	6767983
[truncated: 29,110 more rows]

## Sheet: Chr1
chr	start	end	chr.1	start.1	end.1
chr1	14553699	14553863	chr1	14638551	14638715
chr1	14554836	14555053	chr1	14639689	14639906
chr1	14555190	14555295	chr1	14640043	14640148
chr1	14555399	14555847	chr1	14695394	14695842
chr1	14560257	14560382	chr1	14664995	14665120
chr1	14560778	14560981	chr1	14665516	14665719
chr1	14562898	14563045	chr1	14665769	14665916
chr1	14563448	14563778	chr1	14666319	14666649
chr1	14563827	14563952	chr1	14666698	14666823
chr1	14564033	14564137	chr1	14666904	14667008
chr1	14564136	14564254	chr1	14667007	14667125
chr1	14565742	14565935	chr1	14668613	14668806
chr1	14566003	14566106	chr1	14668874	14668977
chr1	14566291	14566393	chr1	14669162	14669264
chr1	14567672	14567787	chr1	14569577	14569692
chr1	14568285	14568433	chr1	14570189	14570337
chr1	14568606	14568718	chr1	14570510	14570622
chr1	14574910	14575010	chr1	14656960	14657060
chr1	14575520	14575763	chr1	14657570	14657813
chr1	14577467	14577587	chr1	14583997	14584117
chr1	14577586	14577873	chr1	14579019	14579306
chr1	14577875	14577975	chr1	14579308	14579408
chr1	14578160	14578271	chr1	14579593	14579704
chr1	14578319	14578578	chr1	14579752	14580011
chr1	14591223	14591323	chr1	14583897	14583997
chr1	14591868	14591980	chr1	14594571	14594683
chr1	14592563	14592685	chr1	14582534	14582656
chr1	14592684	14592822	chr1	14582655	14582793
chr1	14592910	14593017	chr1	14582881	14582988
chr1	14593078	14593184	chr1	14583049	14583155
chr1	14593661	14593926	chr1	14583632	14583897
chr1	14594174	14594350	chr1	14588608	14588784
chr1	14594790	14594910	chr1	14589224	14589344
chr1	14595425	14595546	chr1	14579503	14579624
chr1	14600587	14600731	chr1	14601975	14602119
chr1	14601099	14601227	chr1	14602487	14602615
chr1	14601380	14601578	chr1	14602768	14602966
chr1	14601577	14601688	chr1	14602965	14603076
chr1	14609843	14610014	chr1	14610635	14610806
chr1	14610126	14610282	chr1	14610917	14611073
chr1	14610408	14610611	chr1	14611199	14611402
chr1	14611676	14611778	chr1	14613580	14613682
chr1	14641558	14641749	chr1	14658917	14659108
chr1	14641817	14641924	chr1	14659176	14659283
chr1	14642326	14642780	chr1	14673965	14674419
chr1	14657570	14658375	chr1	14572673	14573478
chr1	14713146	14713254	chr1	14717056	14717164
chr1	14713397	14713522	chr1	14717303	14717428
chr1	14742116	14742220	chr1	15341297	15341401
chr1	14743714	14743829	chr1	14878216	14878331
chr1	14764759	14764868	chr1	14766652	14766761
chr1	14765415	14765555	chr1	14765574	14765714
chr1	14767168	14767435	chr1	14767486	14767753
chr1	14774525	14774718	chr1	14777533	14777726
chr1	14775469	14775633	chr1	14772461	14772625
chr1	14776006	14776190	chr1	14772998	14773182
chr1	14776603	14776740	chr1	14773595	14773732
chr1	14777213	14777377	chr1	14771670	14771834
chr1	14779881	14779987	chr1	14784671	14784777
chr1	14780197	14780336	chr1	14784987	14785126
chr1	14780953	14781053	chr1	14785743	14785843
chr1	14781243	14781381	chr1	14784987	14785125
chr1	14781612	14781723	chr1	14581942	14582053
chr1	14782060	14782168	chr1	14786850	14786958
chr1	14782167	14782275	chr1	14786957	14787065
chr1	14782298	14782401	chr1	14787088	14787191
chr1	14782484	14782621	chr1	14787274	14787411
chr1	14792934	14793119	chr1	14795140	14795325
chr1	14794388	14794508	chr1	14862941	14863061
chr1	14799364	14799681	chr1	14804111	14804428
chr1	14811025	14811706	chr1	14808727	14809408
chr1	14811706	14812440	chr1	14805492	14806226
chr1	14813322	14814004	chr1	14807108	14807790
chr1	14820024	14820884	chr1	14817339	14818199
chr1	14849071	14849383	chr1	14851611	14851923
chr1	14854260	14854415	chr1	14857746	14857901
chr1	14854673	14854774	chr1	14856098	14856199
chr1	14855096	14855203	chr1	14858582	14858689
chr1	14859056	14859191	chr1	14860288	14860423
chr1	14859567	14859686	chr1	14860799	14860918
chr1	14861591	14861839	chr1	14867225	14867473
chr1	14881231	14881388	chr1	15323134	15323291
chr1	14890599	14890713	chr1	14875461	14875575
chr1	14902538	14902639	chr1	14913257	14913358
chr1	14903161	14903457	chr1	13798419	13798715
chr1	14919898	14920008	chr1	14921666	14921776
chr1	14921320	14921472	chr1	14921672	14921824
chr1	14926158	14926281	chr1	14981943	14982066
chr1	14928162	14928266	chr1	14983435	14983539
chr1	14929202	14929302	chr1	14984484	14984584
chr1	14929767	14929868	chr1	14985049	14985150
chr1	14933135	14933262	chr1	14934874	14935001
chr1	14933554	14933808	chr1	14940307	14940561
chr1	14933807	14934002	chr1	14935546	14935741
chr1	14935546	14935849	chr1	14932068	14932371
chr1	14942060	14942306	chr1	14943675	14943921
chr1	14947295	14947447	chr1	14951235	14951387
chr1	14948703	14948823	chr1	14952651	14952771
chr1	14950325	14950429	chr1	14952430	14952534
chr1	14951235	14951684	chr1	14955176	14955625
chr1	14952465	14952599	chr1	14948517	14948651
chr1	14955176	14955862	chr1	14947295	14947981
chr1	14979955	14980283	chr1	14924634	14924962
chr1	14984301	14984484	chr1	15038465	15038648
chr1	15001291	15001403	chr1	15120844	15120956
chr1	15003323	15003471	chr1	15004897	15005045
chr1	15003618	15003732	chr1	15005192	15005306
chr1	15004076	15004526	chr1	15005650	15006100
chr1	15006963	15007127	chr1	15008959	15009123
chr1	15007265	15007400	chr1	15009261	15009396
chr1	15021422	15021534	chr1	15333504	15333616
chr1	15022038	15022152	chr1	15334113	15334227
chr1	15022528	15022654	chr1	15334571	15334697
chr1	15029529	15029649	chr1	15037912	15038032
chr1	15032078	15032229	chr1	15034187	15034338
chr1	15035784	15035989	chr1	15060709	15060914
chr1	15037414	15037772	chr1	15112675	15113033
chr1	15058734	15059027	chr1	15154889	15155182
chr1	15059032	15059181	chr1	15155188	15155337
chr1	15059262	15059511	chr1	15155418	15155667
chr1	15059510	15059630	chr1	15155666	15155786
chr1	15059964	15060104	chr1	15156120	15156260
chr1	15060505	15060609	chr1	15156661	15156765
chr1	15061278	15061378	chr1	15157434	15157534
chr1	15062129	15062254	chr1	15158285	15158410
chr1	15063450	15063555	chr1	15159693	15159798
chr1	15063662	15063773	chr1	15070079	15070190
chr1	15063774	15063917	chr1	15070191	15070334
chr1	15064261	15064391	chr1	15070678	15070808
chr1	15064441	15064596	chr1	15070864	15071019
chr1	15064975	15065080	chr1	15067142	15067247
chr1	15065479	15065622	chr1	15161722	15161865
chr1	15065716	15065851	chr1	15161959	15162094
chr1	15066129	15066239	chr1	15162372	15162482
chr1	15066238	15066375	chr1	15162481	15162618
chr1	15067022	15067170	chr1	15164022	15164170
chr1	15067470	15067574	chr1	15164470	15164574
chr1	15068278	15068409	chr1	15165278	15165409
chr1	15069685	15069801	chr1	15074522	15074638
chr1	15070569	15070675	chr1	15167568	15167674
chr1	15071278	15071425	chr1	15168277	15168424
chr1	15072270	15072370	chr1	15169269	15169369
chr1	15072554	15072686	chr1	15169553	15169685
chr1	15074217	15074360	chr1	15171216	15171359
chr1	15075212	15075348	chr1	15172211	15172347
chr1	15081194	15081302	chr1	15178193	15178301
chr1	15081364	15081490	chr1	15178363	15178489
chr1	15081489	15081604	chr1	15178488	15178603
chr1	15081872	15082021	chr1	15178871	15179020
chr1	15082071	15082185	chr1	15179070	15179184
chr1	15082256	15082364	chr1	15179255	15179363
chr1	15082426	15082553	chr1	15179425	15179552
chr1	15083057	15083161	chr1	15180056	15180160
chr1	15091637	15091739	chr1	15189157	15189259
chr1	15091882	15092003	chr1	15189402	15189523
chr1	15093080	15093201	chr1	15190600	15190721
chr1	15093485	15093612	chr1	15191005	15191132
chr1	15093667	15093769	chr1	15191187	15191289
chr1	15093902	15094018	chr1	15191422	15191538
chr1	15094480	15094587	chr1	15192000	15192107
chr1	15096242	15096442	chr1	15193762	15193962
chr1	15096441	15096552	chr1	15193961	15194072
chr1	15096703	15096811	chr1	15194223	15194331
chr1	15097080	15097240	chr1	15194600	15194760
chr1	15097239	15097390	chr1	15194759	15194910
chr1	15097440	15097548	chr1	15194960	15195068
chr1	15097959	15098065	chr1	15195479	15195585
chr1	15098119	15098242	chr1	15195639	15195762
chr1	15098449	15098559	chr1	15195969	15196079
chr1	15098791	15098967	chr1	15196311	15196487
chr1	15099089	15099250	chr1	15196609	15196770
chr1	15099249	15099354	chr1	15196769	15196874
chr1	15099735	15099905	chr1	15197255	15197425
chr1	15099978	15100099	chr1	15197498	15197619
chr1	15100505	15100626	chr1	15198025	15198146
chr1	15100688	15100872	chr1	15198208	15198392
chr1	15101800	15101925	chr1	15199320	15199445
chr1	15102001	15102118	chr1	15199521	15199638
chr1	15104136	15104379	chr1	15201656	15201899
chr1	15104378	15104512	chr1	15201898	15202032
chr1	15104511	15104664	chr1	15202031	15202184
chr1	15104663	15104768	chr1	15202183	15202288
chr1	15105147	15105409	chr1	15202667	15202929
chr1	15105408	15105551	chr1	15202928	15203071
chr1	15105642	15105750	chr1	15203162	15203270
chr1	15105934	15106092	chr1	15203454	15203612
chr1	15106367	15106491	chr1	15203887	15204011
chr1	15106509	15106625	chr1	15204029	15204145
chr1	15108241	15108400	chr1	15205761	15205920
chr1	15109343	15109455	chr1	15206863	15206975
chr1	15110678	15110803	chr1	15208198	15208323
chr1	15111321	15111435	chr1	15208841	15208955
chr1	15111460	15112068	chr1	15204682	15205290
chr1	15113032	15113165	chr1	15210552	15210685
chr1	15113453	15113592	chr1	15210973	15211112
chr1	15114635	15114838	chr1	15212155	15212358
chr1	15115405	15115507	chr1	15212925	15213027
chr1	15115617	15115913	chr1	15213137	15213433
chr1	15115912	15116046	chr1	15213432	15213566
chr1	15116181	15116302	chr1	15213701	15213822
chr1	15116635	15116844	chr1	15214162	15214371
chr1	15117510	15117669	chr1	15215037	15215196
chr1	15117813	15118051	chr1	15215340	15215578
chr1	15118105	15118304	chr1	15215632	15215831
chr1	15119700	15120844	chr1	15217227	15218371
chr1	15125698	15125845	chr1	15214890	15215037
chr1	15125844	15125952	chr1	15223371	15223479
chr1	15126156	15126268	chr1	15223683	15223795
chr1	15126267	15126376	chr1	15223794	15223903
chr1	15126375	15126476	chr1	15223902	15224003
chr1	15126475	15126664	chr1	15224002	15224191
chr1	15126718	15126852	chr1	15224245	15224379
chr1	15126897	15127116	chr1	15224424	15224643
chr1	15127134	15127249	chr1	15204029	15204144
chr1	15127298	15127474	chr1	15224825	15225001
chr1	15127562	15127672	chr1	15225089	15225199
chr1	15127691	15127795	chr1	15225218	15225322
chr1	15127794	15127909	chr1	15225321	15225436
chr1	15128381	15128501	chr1	15225907	15226027
chr1	15133345	15133518	chr1	15230871	15231044
chr1	15134001	15134168	chr1	15231527	15231694
chr1	15134324	15134447	chr1	15231850	15231973
chr1	15134903	15135087	chr1	15232348	15232532
chr1	15137198	15139065	chr1	15234643	15236510
chr1	15144422	15144580	chr1	15241867	15242025
chr1	15144583	15144686	chr1	15206077	15206180
chr1	15145301	15145475	chr1	15242746	15242920
chr1	15146529	15146636	chr1	15243974	15244081
chr1	15146887	15147015	chr1	15244332	15244460
chr1	15147170	15147335	chr1	15244615	15244780
chr1	15147868	15147979	chr1	15245313	15245424
chr1	15293705	15293826	chr1	15307584	15307705
chr1	15294118	15294222	chr1	15321920	15322024
chr1	15294804	15294987	chr1	15301744	15301927
chr1	15296158	15296260	chr1	15303098	15303200
chr1	15296320	15296655	chr1	15303260	15303595
chr1	15298721	15298825	chr1	15305660	15305764
chr1	15300764	15300958	chr1	15321626	15321820
chr1	15301007	15301202	chr1	15307946	15308141
chr1	15301263	15301605	chr1	15308202	15308544
chr1	15304041	15304240	chr1	15310981	15311180
chr1	15307149	15307306	chr1	15293270	15293427
chr1	15307476	15307703	chr1	15293597	15293824
chr1	15307703	15307814	chr1	15314644	15314755
chr1	15310201	15310534	chr1	15317142	15317475
chr1	15314644	15314836	chr1	15300764	15300956
chr1	15315143	15315370	chr1	15294323	15294550
chr1	15391164	15391301	chr1	15396685	15396822
chr1	15528581	15528694	chr1	15585913	15586026
chr1	15659333	15659515	chr1	15671537	15671719
chr1	15659705	15659818	chr1	15671909	15672022
chr1	15668793	15668927	chr1	15681009	15681143
chr1	15669077	15669178	chr1	15681293	15681394
chr1	15669584	15669882	chr1	15681800	15682098
chr1	16162750	16162905	chr1	16661821	16661976
chr1	16347810	16348062	chr1	16356946	16357198
chr1	16351784	16352074	chr1	16360907	16361197
chr1	16352506	16352625	chr1	16361629	16361748
chr1	16352626	16352808	chr1	16361749	16361931
chr1	16354251	16354366	chr1	16363375	16363490
chr1	16974435	16974615	chr1	16976179	16976359
chr1	16974799	16974985	chr1	16976542	16976728
chr1	16976179	16976542	chr1	16977917	16978280
chr1	16980023	16980127	chr1	16973054	16973158
chr1	17457552	17457711	chr1	20961287	20961446
chr1	18899927	18900195	chr1	22287341	22287609
chr1	18923306	18923413	chr1	22310720	22310827
chr1	21104450	21104558	chr1	21107468	21107576
chr1	21106532	21106640	chr1	21109550	21109658
chr1	21107496	21107632	chr1	21104478	21104614
chr1	21107879	21108041	chr1	21104861	21105023
chr1	21108041	21108147	chr1	21105023	21105129
chr1	21108447	21108608	chr1	21105429	21105590
chr1	21111059	21111188	chr1	21114097	21114226
chr1	21117215	21117338	chr1	21118747	21118870
chr1	21117363	21117587	chr1	21118895	21119119
chr1	21119596	21119835	chr1	21121129	21121368
chr1	21126413	21126539	chr1	21129293	21129419
chr1	21138719	21138834	chr1	21141791	21141906
chr1	21139654	21139791	chr1	21142726	21142863
chr1	21140107	21140217	chr1	21143179	21143289
chr1	21140218	21140329	chr1	21143290	21143401
chr1	21286289	21286417	chr1	25179517	25179645
chr1	21597493	21597663	chr1	21617872	21618042
chr1	21597872	21598001	chr1	21618251	21618380
chr1	21598371	21598485	chr1	21630334	21630448
chr1	21601218	21601330	chr1	21619837	21619949
chr1	21618664	21618863	chr1	21654922	21655121
chr1	21619851	21620056	chr1	21637585	21637790
chr1	21620692	21620881	chr1	21656950	21657139
chr1	21621140	21621288	chr1	21657398	21657546
chr1	21621322	21621626	chr1	21657580	21657884
chr1	21630447	21630625	chr1	21666705	21666883
chr1	21638447	21638582	chr1	21674705	21674840
chr1	22027799	22027909	chr1	29079834	29079944
chr1	22027972	22028076	chr1	29080007	29080111
chr1	26716532	26716651	chr1	27076531	27076650
chr1	17727	17830	chr1	6736362	6736527
chr1	3762858	3762969	chr1	16740796	16752693
chr1	3781141	3781246	chr1	3785657	3785812
chr1	3785657	3785812	chr1	3781141	3781246
chr1	6274381	6274517	chr1	2532036	2532142
chr1	6275272	6275386	chr1	2533810	2533923
chr1	6455191	6455326	chr1	25533367	25533661
chr1	6736362	6736527	chr1	17727	17830
chr1	7036872	7037048	chr1	16740796	16752693
chr1	7720446	7720693	chr1	3783619	3783761
chr1	7721294	7721659	chr1	3784467	3784759
chr1	7721878	7722108	chr1	3785051	3785198
chr1	8787099	8789172	chr1	8772720	8773758
chr1	8790037	8790254	chr1	8775658	8775825
chr1	8825126	8826077	chr1	8787099	8789172
chr1	9005398	9005648	chr1	12714049	12714407
chr1	9010516	9010677	chr1	12723452	12723614
chr1	9010792	9010960	chr1	12723728	12723974
chr1	9012284	9012408	chr1	12725246	12725371
chr1	9014792	9014942	chr1	12727754	12727959
chr1	9574598	9574710	chr1	22149154	22168959
chr1	10153527	10153646	chr1	12714049	12714407
chr1	11701063	11701164	chr1	16740796	16752693
chr1	12335086	12335231	chr1	10525691	10525793
chr1	12714049	12714407	chr1	9005398	9005648
chr1	12714911	12715131	chr1	9006260	9006368
chr1	12723452	12723614	chr1	9010516	9010677
chr1	12723728	12723974	chr1	9010792	9010960
chr1	12725246	12725371	chr1	9012284	9012408
chr1	12726097	12726318	chr1	9013135	9013261
chr1	12727754	12727959	chr1	9014792	9014942
chr1	12767018	12767196	chr1	12784065	12784258
chr1	12768145	12768304	chr1	12778433	12778593
chr1	12768635	12768765	chr1	12775470	12775652
chr1	12770672	12770774	chr1	12777516	12777653
chr1	12772058	12772208	chr1	12775470	12775652
chr1	12772641	12772770	chr1	12776055	12776201
chr1	12774102	12774240	chr1	12777516	12777653
chr1	12775470	12775652	chr1	12772058	12772208
chr1	12776055	12776201	chr1	12772641	12772770
chr1	12777516	12777653	chr1	12774102	12774240
chr1	12778433	12778593	chr1	12768145	12768304
chr1	12779053	12779176	chr1	12782468	12782759
chr1	12780079	12780188	chr1	7710495	7710671
chr1	12784065	12784258	chr1	12767018	12767196
chr1	12786092	12786195	chr1	12782468	12782759
chr1	13136737	13136872	chr1	21638581	21648799
chr1	13770223	13770330	chr1	15148795	15149277
chr1	13787343	13787503	chr1	15292104	15292987
chr1	13788288	13788411	chr1	14386151	14388977
chr1	13788741	13788861	chr1	14234456	14234637
chr1	13798846	13798947	chr1	16347810	16348062
chr1	13862955	13863086	chr1	14393344	14394726
chr1	13863313	13863415	chr1	14393344	14394726
chr1	13929497	13929597	chr1	14381944	14382290
chr1	13941718	13941827	chr1	14881231	14881388
chr1	14045436	14045546	chr1	15292104	15292987
chr1	14083155	14083284	chr1	15292104	15292987
chr1	14085534	14085689	chr1	15148795	15149277
chr1	14091351	14091496	chr1	15304262	15304770
chr1	14093521	14093774	chr1	15292104	15292987
chr1	14179481	14179595	chr1	14491710	14491924
chr1	14182143	14182255	chr1	15661416	15661814
chr1	14233611	14233722	chr1	15292104	15292987
chr1	14233787	14233901	chr1	15292104	15292987
chr1	14234456	14234637	chr1	14386151	14388977
chr1	14312036	14312185	chr1	13928979	13929496
chr1	14317073	14317212	chr1	14386151	14388977
chr1	14318802	14318925	chr1	15295304	15295870
chr1	14321627	14321745	chr1	15021422	15021534
chr1	14322425	14322581	chr1	14367602	14371913
chr1	14322906	14323069	chr1	14367602	14371913
chr1	14323469	14323574	chr1	13931788	13932267
chr1	14338417	14338656	chr1	15304262	15304770
chr1	14339567	14339716	chr1	14506261	14506607
chr1	14339724	14339865	chr1	14506261	14506607
chr1	14346920	14347042	chr1	14371994	14372283
chr1	14354731	14354934	chr1	18900318	18923028
chr1	14355160	14355283	chr1	14400760	14400991
chr1	14359087	14359290	chr1	14553699	14553863
chr1	14360905	14361016	chr1	14552390	14552626
chr1	14365642	14365947	chr1	14411295	14411705
chr1	14375706	14375835	chr1	14421359	14421610
chr1	14379877	14380051	chr1	14411295	14411705
chr1	14380131	14380232	chr1	14703394	14703534
chr1	14380883	14381031	chr1	14979955	14980283
chr1	14383201	14383344	chr1	14393344	14394726
chr1	14383343	14383523	chr1	15669584	15669882
chr1	14384391	14384684	chr1	14341130	14341287
chr1	14401338	14401518	chr1	14374278	14374623
chr1	14408049	14408153	chr1	14380883	14381031
chr1	14408602	14408704	chr1	15111460	15112068
chr1	14411295	14411705	chr1	14393344	14394726
chr1	14421359	14421610	chr1	14375706	14375835
chr1	14487876	14487984	chr1	14386151	14388977
chr1	14495888	14496063	chr1	14393344	14394726
chr1	14506261	14506607	chr1	15291456	15292049
chr1	14546766	14546881	chr1	14657570	14658375
chr1	14551848	14552162	chr1	14657570	14658375
chr1	14552161	14552391	chr1	14657570	14658375
chr1	14552390	14552626	chr1	14554836	14555053
chr1	14553699	14553863	chr1	14359087	14359290
chr1	14554836	14555053	chr1	14552390	14552626
chr1	14555190	14555295	chr1	14406850	14407318
chr1	14555399	14555847	chr1	16351784	16352074
chr1	14560257	14560382	chr1	14568285	14568433
chr1	14560778	14560981	chr1	14657570	14658375
chr1	14562898	14563045	chr1	14657570	14658375
chr1	14563448	14563778	chr1	14657570	14658375
chr1	14563827	14563952	chr1	14657570	14658375
chr1	14564033	14564137	chr1	14657570	14658375
chr1	14564136	14564254	chr1	14657570	14658375
chr1	14565742	14565935	chr1	14657570	14658375
chr1	14566003	14566106	chr1	14657570	14658375
chr1	14566291	14566393	chr1	14563448	14563778
chr1	14567672	14567787	chr1	14657570	14658375
chr1	14568285	14568433	chr1	14657570	14658375
chr1	14568606	14568718	chr1	14563448	14563778
chr1	14574910	14575010	chr1	14642326	14642780
chr1	14575520	14575763	chr1	14657570	14658375
chr1	14577467	14577587	chr1	14610126	14610282
chr1	14577586	14577873	chr1	14811025	14811706
chr1	14577875	14577975	chr1	14593661	14593926
chr1	14578160	14578271	chr1	14811025	14811706
chr1	14578319	14578578	chr1	14820024	14820884
chr1	14591223	14591323	chr1	14811025	14811706
chr1	14591868	14591980	chr1	14811025	14811706
chr1	14592563	14592685	chr1	14595425	14595546
chr1	14592684	14592822	chr1	14811025	14811706
chr1	14592910	14593017	chr1	14890599	14890713
chr1	14593078	14593184	chr1	14820024	14820884
chr1	14593661	14593926	chr1	14820024	14820884
chr1	14594174	14594350	chr1	14811025	14811706
chr1	14594790	14594910	chr1	14610408	14610611
chr1	14595425	14595546	chr1	14592563	14592685
chr1	14600587	14600731	chr1	14609843	14610014
chr1	14601099	14601227	chr1	14782484	14782621
chr1	14601380	14601578	chr1	14813322	14814004
chr1	14601577	14601688	chr1	14610408	14610611
chr1	14609843	14610014	chr1	14811706	14812440
chr1	14610126	14610282	chr1	14799364	14799681
chr1	14610408	14610611	chr1	14813322	14814004
chr1	14611676	14611778	chr1	14610408	14610611
chr1	14641558	14641749	chr1	14657570	14658375
chr1	14641817	14641924	chr1	14565742	14565935
chr1	14642326	14642780	chr1	14657570	14658375
chr1	14657570	14658375	chr1	14642326	14642780
chr1	14713146	14713254	chr1	13918722	13921476
chr1	14713397	14713522	chr1	22149154	22168959
chr1	14742116	14742220	chr1	15666867	15667370
chr1	14743714	14743829	chr1	15668793	15668927
chr1	14764759	14764868	chr1	14811025	14811706
chr1	14765415	14765555	chr1	14811025	14811706
chr1	14767168	14767435	chr1	14811025	14811706
chr1	14774525	14774718	chr1	14820024	14820884
chr1	14775469	14775633	chr1	14820024	14820884
chr1	14776006	14776190	chr1	14811706	14812440
chr1	14776603	14776740	chr1	14820024	14820884
chr1	14777213	14777377	chr1	14811025	14811706
chr1	14779881	14779987	chr1	14811706	14812440
chr1	14780197	14780336	chr1	14781243	14781381
chr1	14780953	14781053	chr1	14820024	14820884
chr1	14781243	14781381	chr1	14780197	14780336
chr1	14781612	14781723	chr1	14578319	14578578
chr1	14782060	14782168	chr1	14813322	14814004
chr1	14782167	14782275	chr1	14820024	14820884
chr1	14782298	14782401	chr1	14811025	14811706
chr1	14782484	14782621	chr1	14811025	14811706
chr1	14792934	14793119	chr1	14799364	14799681
chr1	14794388	14794508	chr1	14820024	14820884
chr1	14799364	14799681	chr1	14811706	14812440
chr1	14811025	14811706	chr1	14820024	14820884
chr1	14811706	14812440	chr1	14820024	14820884
chr1	14813322	14814004	chr1	14820024	14820884
chr1	14820024	14820884	chr1	14811706	14812440
chr1	14849071	14849383	chr1	14811025	14811706
chr1	14854260	14854415	chr1	14813322	14814004
chr1	14854673	14854774	chr1	14853564	14853665
chr1	14855096	14855203	chr1	14820024	14820884
chr1	14859056	14859191	chr1	14820024	14820884
chr1	14859567	14859686	chr1	14811025	14811706
chr1	14861591	14861839	chr1	14820024	14820884
chr1	14881231	14881388	chr1	16347810	16348062
chr1	14890599	14890713	chr1	14799364	14799681
chr1	14902538	14902639	chr1	14179006	14179322
chr1	14903161	14903457	chr1	15659333	15659515
chr1	14919898	14920008	chr1	14921320	14921472
chr1	14921320	14921472	chr1	14919898	14920008
chr1	14926158	14926281	chr1	14955176	14955862
chr1	14928162	14928266	chr1	15096703	15096811
chr1	14929202	14929302	chr1	15059964	15060104
chr1	14929767	14929868	chr1	15113453	15113592
chr1	14933135	14933262	chr1	15111460	15112068
chr1	14933554	14933808	chr1	14955176	14955862
chr1	14933807	14934002	chr1	14935546	14935849
chr1	14935546	14935849	chr1	14933807	14934002
chr1	14942060	14942306	chr1	14955176	14955862
chr1	14947295	14947447	chr1	14951235	14951684
chr1	14948703	14948823	chr1	15111460	15112068
chr1	14950325	14950429	chr1	14979955	14980283
chr1	14951235	14951684	chr1	14955176	14955862
chr1	14952465	14952599	chr1	15099089	15099250
chr1	14955176	14955862	chr1	14951235	14951684
chr1	14979955	14980283	chr1	15111460	15112068
chr1	14984301	14984484	chr1	15065479	15065622
chr1	15001291	15001403	chr1	15137198	15139065
chr1	15003323	15003471	chr1	15111460	15112068
chr1	15003618	15003732	chr1	15064441	15064596
chr1	15004076	15004526	chr1	15111460	15112068
chr1	15006963	15007127	chr1	15111460	15112068
chr1	15007265	15007400	chr1	15111460	15112068
chr1	15021422	15021534	chr1	14321627	14321745
chr1	15022038	15022152	chr1	14322425	14322581
chr1	15022528	15022654	chr1	14322906	14323069
chr1	15029529	15029649	chr1	15063774	15063917
chr1	15032078	15032229	chr1	15111460	15112068
chr1	15035784	15035989	chr1	15111460	15112068
chr1	15037414	15037772	chr1	14955176	14955862
chr1	15058734	15059027	chr1	15111460	15112068
chr1	15059032	15059181	chr1	14955176	14955862
chr1	15059262	15059511	chr1	14951235	14951684
chr1	15059510	15059630	chr1	15134001	15134168
chr1	15059964	15060104	chr1	15115617	15115913
chr1	15060505	15060609	chr1	15104136	15104379
chr1	15061278	15061378	chr1	14955176	14955862
chr1	15062129	15062254	chr1	15004076	15004526
chr1	15063450	15063555	chr1	15111460	15112068
chr1	15063662	15063773	chr1	15111460	15112068
chr1	15063774	15063917	chr1	15111460	15112068
chr1	15064261	15064391	chr1	15081364	15081490
chr1	15064441	15064596	chr1	15111460	15112068
chr1	15064975	15065080	chr1	14955176	14955862
chr1	15065479	15065622	chr1	14984301	14984484
chr1	15065716	15065851	chr1	15111460	15112068
chr1	15066129	15066239	chr1	15111460	15112068
chr1	15066238	15066375	chr1	15116635	15116844
chr1	15067022	15067170	chr1	15071278	15071425
chr1	15067470	15067574	chr1	14935546	14935849
chr1	15068278	15068409	chr1	15064441	15064596
chr1	15069685	15069801	chr1	15099089	15099250
chr1	15070569	15070675	chr1	15105147	15105409
chr1	15071278	15071425	chr1	15067022	15067170
chr1	15072270	15072370	chr1	15111460	15112068
chr1	15072554	15072686	chr1	15097080	15097240
chr1	15074217	15074360	chr1	15111460	15112068
chr1	15075212	15075348	chr1	15064441	15064596
chr1	15081194	15081302	chr1	15096703	15096811
chr1	15081364	15081490	chr1	15064261	15064391
chr1	15081489	15081604	chr1	15059262	15059511
chr1	15081872	15082021	chr1	14951235	14951684
chr1	15082071	15082185	chr1	14955176	14955862
chr1	15082256	15082364	chr1	15146887	15147015
chr1	15082426	15082553	chr1	14933807	14934002
chr1	15083057	15083161	chr1	15099089	15099250
chr1	15091637	15091739	chr1	14955176	14955862
chr1	15091882	15092003	chr1	15100688	15100872
chr1	15093080	15093201	chr1	14951235	14951684
chr1	15093485	15093612	chr1	14951235	14951684
chr1	15093667	15093769	chr1	14951235	14951684
chr1	15093902	15094018	chr1	15104378	15104512
chr1	15094480	15094587	chr1	15111460	15112068
chr1	15096242	15096442	chr1	14935546	14935849
chr1	15096441	15096552	chr1	14984301	14984484
chr1	15096703	15096811	chr1	14928162	14928266
chr1	15097080	15097240	chr1	15111460	15112068
chr1	15097239	15097390	chr1	15116635	15116844
chr1	15097440	15097548	chr1	15134324	15134447
chr1	15097959	15098065	chr1	14951235	14951684
chr1	15098119	15098242	chr1	14955176	14955862
chr1	15098449	15098559	chr1	14935546	14935849
chr1	15098791	15098967	chr1	15111460	15112068
chr1	15099089	15099250	chr1	15111460	15112068
chr1	15099249	15099354	chr1	15059262	15059511
chr1	15099735	15099905	chr1	14951235	14951684
chr1	15099978	15100099	chr1	15116635	15116844
chr1	15100505	15100626	chr1	14942060	14942306
chr1	15100688	15100872	chr1	14935546	14935849
chr1	15101800	15101925	chr1	15064261	15064391
chr1	15102001	15102118	chr1	15111460	15112068
chr1	15104136	15104379	chr1	14955176	14955862
chr1	15104378	15104512	chr1	14942060	14942306
chr1	15104511	15104664	chr1	14935546	14935849
chr1	15104663	15104768	chr1	14935546	14935849
chr1	15105147	15105409	chr1	15111460	15112068
chr1	15105408	15105551	chr1	15111460	15112068
chr1	15105642	15105750	chr1	15126267	15126376
chr1	15105934	15106092	chr1	14955176	14955862
chr1	15106367	15106491	chr1	15064441	15064596
chr1	15106509	15106625	chr1	15127134	15127249
chr1	15108241	15108400	chr1	15115617	15115913
chr1	15109343	15109455	chr1	15134001	15134168
chr1	15110678	15110803	chr1	15111460	15112068
chr1	15111321	15111435	chr1	15096242	15096442
chr1	15111460	15112068	chr1	14955176	14955862
chr1	15113032	15113165	chr1	14955176	14955862
chr1	15113453	15113592	chr1	15064441	15064596
chr1	15114635	15114838	chr1	15111460	15112068
chr1	15115405	15115507	chr1	15032078	15032229
chr1	15115617	15115913	chr1	15111460	15112068
chr1	15115912	15116046	chr1	15037414	15037772
chr1	15116181	15116302	chr1	15113032	15113165
chr1	15116635	15116844	chr1	15111460	15112068
chr1	15117510	15117669	chr1	14564320	14565390
chr1	15117813	15118051	chr1	15137198	15139065
chr1	15118105	15118304	chr1	15137198	15139065
chr1	15119700	15120844	chr1	15137198	15139065
chr1	15125698	15125845	chr1	15139189	15144423
chr1	15125844	15125952	chr1	15117510	15117669
chr1	15126156	15126268	chr1	15134001	15134168
chr1	15126267	15126376	chr1	15105642	15105750
chr1	15126375	15126476	chr1	14951235	14951684
chr1	15126475	15126664	chr1	14951235	14951684
chr1	15126718	15126852	chr1	15004076	15004526
chr1	15126897	15127116	chr1	14951235	14951684
chr1	15127134	15127249	chr1	15106509	15106625
chr1	15127298	15127474	chr1	15111460	15112068
chr1	15127562	15127672	chr1	15058734	15059027
chr1	15127691	15127795	chr1	15058734	15059027
chr1	15127794	15127909	chr1	14951235	14951684
chr1	15128381	15128501	chr1	15147170	15147335
chr1	15133345	15133518	chr1	15111460	15112068
chr1	15134001	15134168	chr1	15111460	15112068
chr1	15134324	15134447	chr1	15111460	15112068
chr1	15134903	15135087	chr1	14951235	14951684
chr1	15137198	15139065	chr1	15119700	15120844
chr1	15144422	15144580	chr1	14564320	14565390
chr1	15144583	15144686	chr1	15037414	15037772
chr1	15145301	15145475	chr1	14955176	14955862
chr1	15146529	15146636	chr1	14951235	14951684
chr1	15146887	15147015	chr1	15104378	15104512
chr1	15147170	15147335	chr1	14935546	14935849
chr1	15147868	15147979	chr1	15065479	15065622
chr1	15293705	15293826	chr1	15307476	15307703
chr1	15294118	15294222	chr1	15301007	15301202
chr1	15294804	15294987	chr1	15148795	15149277
chr1	15296158	15296260	chr1	13918722	13921476
chr1	15296320	15296655	chr1	15310201	15310534
chr1	15298721	15298825	chr1	15291456	15292049
chr1	15300764	15300958	chr1	15314644	15314836
chr1	15301007	15301202	chr1	15294118	15294222
chr1	15301263	15301605	chr1	15315143	15315370
chr1	15304041	15304240	chr1	14090918	14091034
chr1	15307149	15307306	chr1	15300210	15300538
chr1	15307476	15307703	chr1	14386151	14388977
chr1	15307703	15307814	chr1	15314644	15314836
chr1	15310201	15310534	chr1	15296320	15296655
chr1	15314644	15314836	chr1	15300764	15300958
chr1	15315143	15315370	chr1	15301263	15301605
chr1	15391164	15391301	chr1	15666867	15667370
chr1	15528581	15528694	chr1	13928979	13929496
chr1	15659333	15659515	chr1	14903161	14903457
chr1	15659705	15659818	chr1	14216888	14217161
chr1	15668793	15668927	chr1	14743714	14743829
chr1	15669077	15669178	chr1	16354367	16354533
chr1	15669584	15669882	chr1	14393344	14394726
chr1	16162750	16162905	chr1	18899927	18900195
chr1	16347810	16348062	chr1	14881231	14881388
chr1	16351784	16352074	chr1	14555399	14555847
chr1	16352506	16352625	chr1	15666867	15667370
chr1	16352626	16352808	chr1	15666867	15667370
chr1	16354251	16354366	chr1	14558059	14558451
chr1	16974435	16974615	chr1	16976179	16976542
chr1	16974799	16974985	chr1	16980023	16980127
chr1	16976179	16976542	chr1	16974435	16974615
chr1	16980023	16980127	chr1	16974799	16974985
chr1	17457552	17457711	chr1	8801467	8801890
chr1	18899927	18900195	chr1	16740796	16752693
chr1	18923306	18923413	chr1	14506261	14506607
chr1	21104450	21104558	chr1	21119596	21119835
chr1	21106532	21106640	chr1	21108041	21108147
chr1	21107496	21107632	chr1	21119596	21119835
chr1	21107879	21108041	chr1	21117363	21117587
chr1	21108041	21108147	chr1	21106532	21106640
chr1	21108447	21108608	chr1	21139654	21139791
chr1	21111059	21111188	chr1	21106532	21106640
chr1	21117215	21117338	chr1	21126413	21126539
chr1	21117363	21117587	chr1	21107879	21108041
chr1	21119596	21119835	chr1	21107496	21107632
chr1	21126413	21126539	chr1	21117215	21117338
chr1	21138719	21138834	chr1	21119596	21119835
chr1	21139654	21139791	chr1	21108447	21108608
chr1	21140107	21140217	chr1	21119596	21119835
chr1	21140218	21140329	chr1	21119596	21119835
chr1	21286289	21286417	chr1	13811049	13828439
chr1	21597493	21597663	chr1	21629386	21630097
chr1	21597872	21598001	chr1	21629386	21630097
chr1	21598371	21598485	chr1	21618664	21618863
chr1	21601218	21601330	chr1	21619851	21620056
chr1	21618664	21618863	chr1	21598371	21598485
chr1	21619851	21620056	chr1	21601218	21601330
chr1	21620692	21620881	chr1	21638447	21638582
chr1	21621140	21621288	chr1	21638581	21648799
chr1	21621322	21621626	chr1	21638581	21648799
chr1	21630447	21630625	chr1	21630656	21631141
chr1	21638447	21638582	chr1	21620692	21620881
chr1	22027799	22027909	chr1	26716532	26716651
chr1	22027972	22028076	chr1	13869915	13870088
chr1	26716532	26716651	chr1	22027799	22027909
chr1	6736362	6736465	chr1	7035788	7035953
chr1	10580009	10580120	chr1	9817377	9829274
chr1	17849279	17849384	chr1	7715082	7715237
chr1	7715082	7715237	chr1	17849279	17849384
chr1	23076550	23076686	chr1	6274383	6274489
chr1	23078326	23078440	chr1	6275272	6275385
chr1	6455416	6455551	chr1	25533660	25533954
chr1	7035788	7035953	chr1	6736362	6736465
chr1	8116423	8116599	chr1	9817377	9829274
chr1	17851757	17852004	chr1	7720446	7720588
chr1	17852605	17852970	chr1	7721294	7721586
chr1	17853189	17853419	chr1	17853189	17853336
chr1	8809628	8811701	chr1	8787099	8788137
chr1	8798186	8798403	chr1	8790037	8790204
chr1	8773840	8774791	chr1	8809628	8811701
chr1	12714049	12714299	chr1	19172630	19172988
chr1	12723452	12723613	chr1	19176104	19176266
chr1	12723728	12723896	chr1	19176380	19176626
chr1	12725246	12725370	chr1	19177882	19178007
chr1	12727754	12727904	chr1	19180419	19180624
chr1	19541859	19541971	chr1	2111147	2130952
chr1	16871699	16871818	chr1	19172630	19172988
chr1	12365336	12365437	chr1	9817377	9829274
chr1	19778057	19778202	chr1	12335128	12335230
chr1	19172630	19172988	chr1	12714049	12714299
chr1	19173493	19173713	chr1	19173493	19173601
chr1	19176104	19176266	chr1	12723452	12723613
chr1	19176380	19176626	chr1	12723728	12723896
chr1	19177882	19178007	chr1	12725246	12725370
chr1	19178760	19178981	chr1	12726097	12726223
chr1	19180419	19180624	chr1	12727754	12727904
chr1	12804354	12804532	chr1	12770412	12770605
chr1	12771556	12771715	chr1	12768194	12768354
chr1	12778874	12779004	chr1	12789123	12789305
chr1	12777500	12777602	chr1	12770688	12770825
chr1	12785711	12785861	chr1	12789123	12789305
chr1	12776055	12776184	chr1	12769230	12769376
chr1	12777516	12777654	chr1	12770688	12770825
chr1	12789123	12789305	chr1	12785711	12785861
chr1	12769230	12769376	chr1	12776055	12776184
chr1	12770688	12770825	chr1	12777516	12777654
chr1	12768194	12768354	chr1	12771556	12771715
chr1	12782468	12782591	chr1	12768814	12769105
chr1	12783493	12783602	chr1	7712283	7712459
chr1	12770412	12770605	chr1	12804354	12804532
chr1	12772439	12772542	chr1	12768814	12769105
chr1	15051312	15051447	chr1	21674839	21685057
chr1	14492224	14492331	chr1	15246240	15246722
chr1	13794046	13794206	chr1	15319907	15320790
chr1	13794933	13795056	chr1	14453033	14455859
chr1	14084440	14084560	chr1	14687281	14687462
chr1	15542153	15542254	chr1	16356946	16357198
chr1	14878909	14879040	chr1	14261081	14262463
chr1	14744893	14744995	chr1	14261081	14262463
chr1	13935555	13935655	chr1	14427597	14427943
chr1	14881231	14881340	chr1	15323134	15323291
chr1	15537179	15537289	chr1	15319907	15320790
chr1	14092872	14093001	chr1	15319907	15320790
chr1	14646584	14646739	chr1	15246240	15246722
chr1	14652401	14652546	chr1	15311202	15311710
chr1	15299734	15299987	chr1	15319907	15320790
chr1	14491710	14491824	chr1	15268784	15268998
chr1	14905492	14905604	chr1	15673619	15674017
chr1	14240251	14240362	chr1	15319907	15320790
chr1	14240427	14240541	chr1	15319907	15320790
chr1	14687281	14687462	chr1	14453033	14455859
chr1	14381797	14381946	chr1	13935037	13935554
chr1	14434425	14434564	chr1	14453033	14455859
chr1	14436121	14436244	chr1	15309183	15309749
chr1	14444013	14444131	chr1	15333504	15333616
chr1	14444809	14444965	chr1	14413255	14417566
chr1	14445280	14445443	chr1	14413255	14417566
chr1	14445843	14445948	chr1	13937846	13938325
chr1	15026854	15027093	chr1	15311202	15311710
chr1	14449576	14449725	chr1	15027956	15028302
chr1	14449733	14449874	chr1	15027956	15028302
chr1	14392573	14392695	chr1	14417647	14417936
chr1	14400384	14400587	chr1	22287732	22310442
chr1	14400813	14400936	chr1	14465882	14466113
chr1	14404740	14404943	chr1	14638551	14638715
chr1	14406558	14406669	chr1	14637242	14637478
chr1	14411295	14411600	chr1	14476072	14476482
chr1	14421359	14421488	chr1	14478886	14479137
chr1	14425530	14425704	chr1	14476072	14476482
chr1	14425784	14425885	chr1	14711319	14711459
chr1	14426536	14426684	chr1	14924634	14924962
chr1	14428854	14428997	chr1	14261081	14262463
chr1	14428996	14429176	chr1	15681800	15682098
chr1	14451250	14451543	chr1	14384391	14384548
chr1	14466460	14466640	chr1	14419931	14420276
chr1	14472904	14473008	chr1	14426536	14426684
chr1	14473457	14473559	chr1	15204682	15205290
chr1	14476072	14476482	chr1	14261081	14262463
chr1	14478886	14479137	chr1	14421359	14421488
chr1	15018331	15018439	chr1	14453033	14455859
chr1	15338651	15338826	chr1	14261081	14262463
chr1	15027956	15028302	chr1	15319259	15319852
chr1	14548822	14548937	chr1	14572673	14573478
chr1	14636700	14637014	chr1	14572673	14573478
chr1	14637013	14637243	chr1	14572673	14573478
chr1	14637242	14637478	chr1	14639689	14639906
chr1	14638551	14638715	chr1	14404740	14404943
chr1	14639689	14639906	chr1	14637242	14637478
chr1	14640043	14640148	chr1	14471695	14472163
chr1	14695394	14695842	chr1	16360907	16361197
chr1	14664995	14665120	chr1	14570189	14570337
chr1	14665516	14665719	chr1	14572673	14573478
chr1	14665769	14665916	chr1	14572673	14573478
chr1	14666319	14666649	chr1	14572673	14573478
chr1	14666698	14666823	chr1	14572673	14573478
chr1	14666904	14667008	chr1	14572673	14573478
chr1	14667007	14667125	chr1	14572673	14573478
chr1	14668613	14668806	chr1	14572673	14573478
chr1	14668874	14668977	chr1	14572673	14573478
chr1	14669162	14669264	chr1	14666319	14666649
chr1	14569577	14569692	chr1	14572673	14573478
chr1	14570189	14570337	chr1	14572673	14573478
chr1	14570510	14570622	chr1	14666319	14666649
chr1	14656960	14657060	chr1	14673965	14674419
chr1	14657570	14657813	chr1	14572673	14573478
chr1	14583997	14584117	chr1	14610917	14611073
chr1	14579019	14579306	chr1	14808727	14809408
chr1	14579308	14579408	chr1	14583632	14583897
chr1	14579593	14579704	chr1	14808727	14809408
chr1	14579752	14580011	chr1	14817339	14818199
chr1	14583897	14583997	chr1	14808727	14809408
chr1	14594571	14594683	chr1	14808727	14809408
chr1	14582534	14582656	chr1	14579503	14579624
chr1	14582655	14582793	chr1	14808727	14809408
chr1	14582881	14582988	chr1	14875461	14875575
chr1	14583049	14583155	chr1	14817339	14818199
chr1	14583632	14583897	chr1	14817339	14818199
chr1	14588608	14588784	chr1	14808727	14809408
chr1	14589224	14589344	chr1	14611199	14611402
chr1	14579503	14579624	chr1	14582534	14582656
chr1	14601975	14602119	chr1	14610635	14610806
chr1	14602487	14602615	chr1	14787274	14787411
chr1	14602768	14602966	chr1	14807108	14807790
chr1	14602965	14603076	chr1	14611199	14611402
chr1	14610635	14610806	chr1	14805492	14806226
chr1	14610917	14611073	chr1	14804111	14804428
chr1	14611199	14611402	chr1	14807108	14807790
chr1	14613580	14613682	chr1	14611199	14611402
chr1	14658917	14659108	chr1	14572673	14573478
chr1	14659176	14659283	chr1	14668613	14668806
chr1	14673965	14674419	chr1	14572673	14573478
chr1	14572673	14573478	chr1	14673965	14674419
chr1	14717056	14717164	chr1	14342914	14345668
chr1	14717303	14717428	chr1	2111147	2130952
chr1	15341297	15341401	chr1	15679084	15679587
chr1	14878216	14878331	chr1	15681009	15681143
chr1	14766652	14766761	chr1	14808727	14809408
chr1	14765574	14765714	chr1	14808727	14809408
chr1	14767486	14767753	chr1	14808727	14809408
chr1	14777533	14777726	chr1	14817339	14818199
chr1	14772461	14772625	chr1	14817339	14818199
chr1	14772998	14773182	chr1	14805492	14806226
chr1	14773595	14773732	chr1	14817339	14818199
chr1	14771670	14771834	chr1	14808727	14809408
chr1	14784671	14784777	chr1	14805492	14806226
chr1	14784987	14785126	chr1	14784987	14785125
chr1	14785743	14785843	chr1	14817339	14818199
chr1	14784987	14785125	chr1	14784987	14785126
chr1	14581942	14582053	chr1	14579752	14580011
chr1	14786850	14786958	chr1	14807108	14807790
chr1	14786957	14787065	chr1	14817339	14818199
chr1	14787088	14787191	chr1	14808727	14809408
chr1	14787274	14787411	chr1	14808727	14809408
chr1	14795140	14795325	chr1	14804111	14804428
chr1	14862941	14863061	chr1	14817339	14818199
chr1	14804111	14804428	chr1	14805492	14806226
chr1	14808727	14809408	chr1	14817339	14818199
chr1	14805492	14806226	chr1	14817339	14818199
chr1	14807108	14807790	chr1	14817339	14818199
chr1	14817339	14818199	chr1	14805492	14806226
chr1	14851611	14851923	chr1	14808727	14809408
chr1	14857746	14857901	chr1	14807108	14807790
chr1	14856098	14856199	chr1	14856098	14856199
chr1	14858582	14858689	chr1	14817339	14818199
chr1	14860288	14860423	chr1	14817339	14818199
chr1	14860799	14860918	chr1	14808727	14809408
chr1	14867225	14867473	chr1	14817339	14818199
chr1	15323134	15323291	chr1	16356946	16357198
chr1	14875461	14875575	chr1	14804111	14804428
chr1	14913257	14913358	chr1	14913087	14913403
chr1	13798419	13798715	chr1	15671537	15671719
chr1	14921666	14921776	chr1	14921672	14921824
chr1	14921672	14921824	chr1	14921666	14921776
chr1	14981943	14982066	chr1	14947295	14947981
chr1	14983435	14983539	chr1	15194223	15194331
chr1	14984484	14984584	chr1	15156120	15156260
chr1	14985049	14985150	chr1	15210973	15211112
chr1	14934874	14935001	chr1	15204682	15205290
chr1	14940307	14940561	chr1	14947295	14947981
chr1	14935546	14935741	chr1	14932068	14932371
chr1	14932068	14932371	chr1	14935546	14935741
chr1	14943675	14943921	chr1	14947295	14947981
chr1	14951235	14951387	chr1	14955176	14955625
chr1	14952651	14952771	chr1	15204682	15205290
chr1	14952430	14952534	chr1	14924634	14924962
chr1	14955176	14955625	chr1	14947295	14947981
chr1	14948517	14948651	chr1	15196609	15196770
chr1	14947295	14947981	chr1	14955176	14955625
chr1	14924634	14924962	chr1	15204682	15205290
chr1	15038465	15038648	chr1	15161722	15161865
chr1	15120844	15120956	chr1	15234643	15236510
chr1	15004897	15005045	chr1	15204682	15205290
chr1	15005192	15005306	chr1	15070864	15071019
chr1	15005650	15006100	chr1	15204682	15205290
chr1	15008959	15009123	chr1	15204682	15205290
chr1	15009261	15009396	chr1	15204682	15205290
chr1	15333504	15333616	chr1	14444013	14444131
chr1	15334113	15334227	chr1	14444809	14444965
chr1	15334571	15334697	chr1	14445280	14445443
chr1	15037912	15038032	chr1	15070191	15070334
chr1	15034187	15034338	chr1	15204682	15205290
chr1	15060709	15060914	chr1	15204682	15205290
chr1	15112675	15113033	chr1	14947295	14947981
chr1	15154889	15155182	chr1	15204682	15205290
chr1	15155188	15155337	chr1	14947295	14947981
chr1	15155418	15155667	chr1	14955176	14955625
chr1	15155666	15155786	chr1	15231527	15231694
chr1	15156120	15156260	chr1	15213137	15213433
chr1	15156661	15156765	chr1	15201656	15201899
chr1	15157434	15157534	chr1	14947295	14947981
chr1	15158285	15158410	chr1	15005650	15006100
chr1	15159693	15159798	chr1	15204682	15205290
chr1	15070079	15070190	chr1	15204682	15205290
chr1	15070191	15070334	chr1	15204682	15205290
chr1	15070678	15070808	chr1	15178363	15178489
chr1	15070864	15071019	chr1	15204682	15205290
chr1	15067142	15067247	chr1	14947295	14947981
chr1	15161722	15161865	chr1	15038465	15038648
chr1	15161959	15162094	chr1	15204682	15205290
chr1	15162372	15162482	chr1	15204682	15205290
chr1	15162481	15162618	chr1	15214162	15214371
chr1	15164022	15164170	chr1	15168277	15168424
chr1	15164470	15164574	chr1	14932068	14932371
chr1	15165278	15165409	chr1	15070864	15071019
chr1	15074522	15074638	chr1	15196609	15196770
chr1	15167568	15167674	chr1	15202667	15202929
chr1	15168277	15168424	chr1	15164022	15164170
chr1	15169269	15169369	chr1	15204682	15205290
chr1	15169553	15169685	chr1	15194600	15194760
chr1	15171216	15171359	chr1	15204682	15205290
chr1	15172211	15172347	chr1	15070864	15071019
chr1	15178193	15178301	chr1	15194223	15194331
chr1	15178363	15178489	chr1	15070678	15070808
chr1	15178488	15178603	chr1	15155418	15155667
chr1	15178871	15179020	chr1	14955176	14955625
chr1	15179070	15179184	chr1	14947295	14947981
chr1	15179255	15179363	chr1	15244332	15244460
chr1	15179425	15179552	chr1	14935546	14935741
chr1	15180056	15180160	chr1	15196609	15196770
chr1	15189157	15189259	chr1	14947295	14947981
chr1	15189402	15189523	chr1	15198208	15198392
chr1	15190600	15190721	chr1	14955176	14955625
chr1	15191005	15191132	chr1	14955176	14955625
chr1	15191187	15191289	chr1	14955176	14955625
chr1	16361629	16361748	chr1	15679084	15679587
chr1	16361749	16361931	chr1	15679084	15679587
chr1	16363375	16363490	chr1	14662797	14663189
chr1	16976179	16976359	chr1	16977917	16978280
chr1	16976542	16976728	chr1	16973054	16973158
chr1	16977917	16978280	chr1	16976179	16976359
chr1	16973054	16973158	chr1	16976542	16976728
chr1	20961287	20961446	chr1	8815845	8816268
chr1	22287341	22287609	chr1	9817377	9829274
chr1	22310720	22310827	chr1	15027956	15028302
chr1	21107468	21107576	chr1	21121129	21121368
chr1	21109550	21109658	chr1	21105023	21105129
chr1	21104478	21104614	chr1	21121129	21121368
chr1	21104861	21105023	chr1	21118895	21119119
chr1	21105023	21105129	chr1	21109550	21109658
chr1	21105429	21105590	chr1	21142726	21142863
chr1	21114097	21114226	chr1	21109550	21109658
chr1	21118747	21118870	chr1	21129293	21129419
chr1	21118895	21119119	chr1	21104861	21105023
chr1	21121129	21121368	chr1	21104478	21104614
chr1	21129293	21129419	chr1	21118747	21118870
chr1	21141791	21141906	chr1	21121129	21121368
chr1	21142726	21142863	chr1	21105429	21105590
chr1	21143179	21143289	chr1	21121129	21121368
chr1	21143290	21143401	chr1	21121129	21121368
chr1	25179517	25179645	chr1	22961118	22978508
chr1	21617872	21618042	chr1	21665644	21666355
chr1	21618251	21618380	chr1	21665644	21666355
chr1	21630334	21630448	chr1	21654922	21655121
chr1	21619837	21619949	chr1	21637585	21637790
chr1	21654922	21655121	chr1	21630334	21630448
chr1	21637585	21637790	chr1	21619837	21619949
chr1	21656950	21657139	chr1	21674705	21674840
chr1	21657398	21657546	chr1	21674839	21685057
chr1	21657580	21657884	chr1	21674839	21685057
chr1	21666705	21666883	chr1	21666914	21667399
chr1	21674705	21674840	chr1	21656950	21657139
chr1	29079834	29079944	chr1	27076531	27076650
chr1	29080007	29080111	chr1	17338215	17338388
chr1	27076531	27076650	chr1	29079834	29079944
chr1	2789401	2789525	chr2	2789635	2789759
chr1	4842275	4842383	chr2	5758386	5758494
chr1	5915670	5915833	chr2	29314261	29314424
chr1	6538665	6538806	chr2	6704443	6704584
chr1	6539475	6539627	chr2	6705254	6705406
chr1	6541331	6541439	chr2	6707130	6707238
chr1	6542474	6542578	chr2	6708253	6708357
chr1	7036872	7037048	chr2	8116423	8116599
chr1	9007100	9007258	chr2	12715751	12715909
chr1	11701063	11701164	chr2	12365336	12365437
chr1	11736235	11736335	chr2	19830319	19830419
chr1	12562682	12562938	chr2	9865808	9866064
chr1	12628311	12628417	chr2	15705449	15705555
chr1	13000217	13000318	chr2	13005115	13005216
chr1	13132091	13132291	chr2	15046537	15046737
chr1	13132479	13132592	chr2	15046925	15047038
chr1	13133592	13133884	chr2	15048038	15048330
chr1	13134987	13135187	chr2	15049432	15049632
chr1	13136737	13136872	chr2	15051312	15051447
chr1	13711148	13711249	chr2	14339567	14339668
chr1	13735300	13735504	chr2	18682842	18683046
chr1	13736260	13736516	chr2	18683802	18684058
chr1	13737197	13737356	chr2	18684737	18684896
chr1	13740653	13740808	chr2	18688177	18688332
chr1	13740886	13741097	chr2	18688410	18688621
chr1	13741320	13741428	chr2	18688844	18688952
chr1	13742146	13742287	chr2	18689670	18689811
chr1	13788288	13788411	chr2	13794933	13795056
chr1	13793238	13793378	chr2	15255374	15255514
chr1	14089681	14089802	chr2	14650718	14650839
chr1	14182143	14182255	chr2	14905492	14905604
chr1	14215250	14215405	chr2	14224483	14224638
chr1	14226522	14226646	chr2	14339400	14339524
chr1	14233611	14233722	chr2	14240251	14240362
chr1	14256310	14256444	chr2	14900471	14900605
chr1	14297699	14297858	chr2	19008039	19008198
chr1	14321627	14321745	chr2	14444013	14444131
chr1	14339567	14339716	chr2	14449576	14449725
chr1	14339724	14339865	chr2	14449733	14449874
chr1	14340799	14340910	chr2	14384060	14384171
chr1	14363709	14363860	chr2	14409362	14409513
chr1	14380131	14380232	chr2	14425784	14425885
chr1	14380883	14381031	chr2	14426536	14426684
chr1	14383201	14383344	chr2	14428854	14428997
chr1	14383343	14383523	chr2	14428996	14429176
chr1	14408049	14408153	chr2	14472904	14473008
chr1	14408602	14408704	chr2	14473457	14473559
chr1	14559075	14559248	chr2	14663813	14663986
chr1	14559435	14559772	chr2	14664173	14664510
chr1	14559771	14559877	chr2	14664509	14664615
chr1	14559876	14560205	chr2	14664614	14664943
chr1	14686137	14686263	chr2	14694062	14694188
chr1	14703394	14703534	chr2	14711319	14711459
chr1	14713397	14713522	chr2	14717303	14717428
chr1	14900941	14901042	chr2	14904462	14904563
chr1	14902538	14902639	chr2	14913257	14913358
chr1	14913357	14913519	chr2	13797890	13798052
chr1	14919898	14920008	chr2	14921666	14921776
chr1	14921320	14921472	chr2	14921672	14921824
chr1	14928162	14928266	chr2	14983435	14983539
chr1	14933135	14933262	chr2	14934874	14935001
chr1	14933807	14934002	chr2	14935546	14935741
chr1	14947744	14947875	chr2	14951684	14951815
chr1	14950325	14950429	chr2	14952430	14952534
chr1	14979955	14980283	chr2	14924634	14924962
chr1	15021422	15021534	chr2	15333504	15333616
chr1	15032078	15032229	chr2	15034187	15034338
chr1	15059510	15059630	chr2	15155666	15155786
chr1	15061278	15061378	chr2	15157434	15157534
chr1	15065716	15065851	chr2	15161959	15162094
chr1	15066238	15066375	chr2	15162481	15162618
chr1	15067470	15067574	chr2	15164470	15164574
chr1	15069685	15069801	chr2	15074522	15074638
chr1	15081489	15081604	chr2	15178488	15178603
chr1	15082256	15082364	chr2	15179255	15179363
chr1	15082426	15082553	chr2	15179425	15179552
chr1	15091637	15091739	chr2	15189157	15189259
chr1	15093485	15093612	chr2	15191005	15191132
chr1	15094480	15094587	chr2	15192000	15192107
chr1	15096703	15096811	chr2	15194223	15194331
chr1	15098449	15098559	chr2	15195969	15196079
chr1	15099978	15100099	chr2	15197498	15197619
chr1	15100505	15100626	chr2	15198025	15198146
chr1	15104378	15104512	chr2	15201898	15202032
chr1	15104511	15104664	chr2	15202031	15202184
chr1	15105642	15105750	chr2	15203162	15203270
chr1	15106509	15106625	chr2	15204029	15204145
chr1	15109343	15109455	chr2	15206863	15206975
chr1	15116635	15116844	chr2	15214162	15214371
chr1	15126718	15126852	chr2	15224245	15224379
chr1	15127134	15127249	chr2	15204029	15204144
chr1	15146887	15147015	chr2	15244332	15244460
chr1	15282070	15282211	chr2	15519024	15519165
chr1	15298721	15298825	chr2	15305660	15305764
chr1	15306986	15307149	chr2	15313927	15314090
chr1	15399114	15399214	chr2	15402151	15402251
chr1	15643441	15643554	chr2	15645614	15645727
chr1	15659705	15659818	chr2	15671909	15672022
chr1	15660907	15661047	chr2	15673110	15673250
chr1	15661048	15661235	chr2	15673251	15673438
chr1	15669077	15669178	chr2	15681293	15681394
chr1	15669224	15669366	chr2	15681440	15681582
chr1	15953854	15954087	chr2	15959551	15959784
chr1	16124747	16125034	chr2	16136687	16136974
chr1	16125033	16125173	chr2	16136974	16137114
chr1	16162750	16162905	chr2	16661821	16661976
chr1	16251393	16251614	chr2	16260716	16260937
chr1	16354251	16354366	chr2	16363375	16363490
chr1	16462004	16462156	chr2	16472683	16472835
chr1	17838002	17838198	chr2	17842705	17842901
chr1	17838210	17838316	chr2	17842909	17843015
chr1	18899927	18900195	chr2	22287341	22287609
chr1	21286289	21286417	chr2	25179517	25179645
chr1	2789401	2789525	chr2	12564572	12564695
chr1	4842275	4842383	chr2	848651	848802
chr1	5915670	5915833	chr2	13265792	13344995
chr1	6538665	6538806	chr2	908860	908991
chr1	6539475	6539627	chr2	909666	909771
chr1	6541331	6541439	chr2	911045	911192
chr1	6542474	6542578	chr2	912135	912258
chr1	7036872	7037048	chr2	13265792	13344995
chr1	9007100	9007258	chr2	2640046	2640155
chr1	11701063	11701164	chr2	13265792	13344995
chr1	11736235	11736335	chr2	7811790	7811903
chr1	12562682	12562938	chr2	6098168	6098402
chr1	12628311	12628417	chr2	5439881	5439992
chr1	13000217	13000318	chr2	1780429	1780633
chr1	13132091	13132291	chr2	3836100	3836221
chr1	13132479	13132592	chr2	2712838	2712942
chr1	13133592	13133884	chr2	2713306	2713456
chr1	13134987	13135187	chr2	2714667	2714790
chr1	13136737	13136872	chr2	61312	62859
chr1	13711148	13711249	chr2	5562759	5562938
chr1	13735300	13735504	chr2	4908622	4908726
chr1	13736260	13736516	chr2	4909457	4909693
chr1	13737197	13737356	chr2	4910725	4910837
chr1	13740653	13740808	chr2	4914155	4914334
chr1	13740886	13741097	chr2	4929277	4929440
chr1	13741320	13741428	chr2	4914827	4914949
chr1	13742146	13742287	chr2	4915704	4915814
chr1	13788288	13788411	chr2	5266388	5267290
chr1	13793238	13793378	chr2	5257899	5258008
chr1	14089681	14089802	chr2	5254964	5255293
chr1	14182143	14182255	chr2	3965885	3966678
chr1	14215250	14215405	chr2	4773890	4774661
chr1	14226522	14226646	chr2	5258163	5258275
chr1	14233611	14233722	chr2	5265626	5266137
chr1	14256310	14256444	chr2	3863647	3863865
chr1	14297699	14297858	chr2	10465004	10465186
chr1	14321627	14321745	chr2	5266388	5267290
chr1	14339567	14339716	chr2	5562759	5562938
chr1	14339724	14339865	chr2	4181208	4181370
chr1	14340799	14340910	chr2	5259622	5259803
chr1	14363709	14363860	chr2	3605079	3605361
chr1	14380131	14380232	chr2	3969324	3969491
chr1	14380883	14381031	chr2	3605079	3605361
chr1	14383201	14383344	chr2	5121083	5121189
chr1	14383343	14383523	chr2	3969076	3969203
chr1	14408049	14408153	chr2	3605079	3605361
chr1	14408602	14408704	chr2	3605079	3605361
chr1	14559075	14559248	chr2	5346555	5346808
chr1	14559435	14559772	chr2	4773890	4774661
chr1	14559771	14559877	chr2	4773890	4774661
chr1	14559876	14560205	chr2	4773890	4774661
chr1	14686137	14686263	chr2	3946456	3946693
chr1	14703394	14703534	chr2	2575952	2576057
chr1	14713397	14713522	chr2	13265792	13344995
chr1	14900941	14901042	chr2	3965483	3965816
chr1	14902538	14902639	chr2	3969545	3969824
chr1	14913357	14913519	chr2	3969823	3970210
chr1	14919898	14920008	chr2	3620057	3620192
chr1	14921320	14921472	chr2	3620057	3620192
chr1	14928162	14928266	chr2	3605079	3605361
chr1	14933135	14933262	chr2	3605079	3605361
chr1	14933807	14934002	chr2	3605079	3605361
chr1	14947744	14947875	chr2	3605079	3605361
chr1	14950325	14950429	chr2	3605079	3605361
chr1	14979955	14980283	chr2	3605079	3605361
chr1	15021422	15021534	chr2	5266388	5267290
chr1	15032078	15032229	chr2	3605079	3605361
chr1	15059510	15059630	chr2	3605079	3605361
chr1	15061278	15061378	chr2	3660063	3660169
chr1	15065716	15065851	chr2	3605079	3605361
chr1	15066238	15066375	chr2	3605079	3605361
chr1	15067470	15067574	chr2	3605079	3605361
chr1	15069685	15069801	chr2	3605079	3605361
chr1	15081489	15081604	chr2	8818359	8818552
chr1	15082256	15082364	chr2	3967960	3968088
chr1	15082426	15082553	chr2	3605079	3605361
chr1	15091637	15091739	chr2	3605079	3605361
chr1	15093485	15093612	chr2	3605079	3605361
chr1	15094480	15094587	chr2	3605079	3605361
chr1	15096703	15096811	chr2	3605079	3605361
chr1	15098449	15098559	chr2	3605079	3605361
chr1	15099978	15100099	chr2	3605079	3605361
chr1	15100505	15100626	chr2	3967960	3968088
chr1	15104378	15104512	chr2	3605079	3605361
chr1	15104511	15104664	chr2	3605079	3605361
chr1	15105642	15105750	chr2	3605079	3605361
chr1	15106509	15106625	chr2	3605079	3605361
chr1	15109343	15109455	chr2	3605079	3605361
chr1	15116635	15116844	chr2	3605079	3605361
chr1	15126718	15126852	chr2	3605079	3605361
chr1	15127134	15127249	chr2	3605079	3605361
chr1	15146887	15147015	chr2	3605079	3605361
chr1	15282070	15282211	chr2	3748749	3748859
chr1	15298721	15298825	chr2	61312	62859
chr1	15306986	15307149	chr2	5266388	5267290
chr1	15399114	15399214	chr2	31572	31676
chr1	15643441	15643554	chr2	13265792	13344995
chr1	15659705	15659818	chr2	3863311	3863565
chr1	15660907	15661047	chr2	3965885	3966678
chr1	15661048	15661235	chr2	3965885	3966678
chr1	15669077	15669178	chr2	3968143	3968622
chr1	15669224	15669366	chr2	3768707	3768999
chr1	15953854	15954087	chr2	2273358	2273479
chr1	16124747	16125034	chr2	6878320	6885197
chr1	16125033	16125173	chr2	6878320	6885197
chr1	16162750	16162905	chr2	13265792	13344995
chr1	16251393	16251614	chr2	13265792	13344995
chr1	16354251	16354366	chr2	3768585	3768708
chr1	16462004	16462156	chr2	4488215	4488338
chr1	17838002	17838198	chr2	5843823	5844137
chr1	17838210	17838316	chr2	5843823	5844137
chr1	18899927	18900195	chr2	13265792	13344995
chr1	21286289	21286417	chr2	8818359	8818552
chr1	2789635	2789759	chr2	12564806	12564929
chr1	5758386	5758494	chr2	851733	851884
chr1	29314261	29314424	chr2	542392	621595
chr1	6704443	6704584	chr2	1394387	1394518
chr1	6705254	6705406	chr2	1395185	1395290
chr1	6707130	6707238	chr2	1615353	1615500
chr1	6708253	6708357	chr2	1397332	1397455
chr1	8116423	8116599	chr2	542392	621595
chr1	12715751	12715909	chr2	2667307	2667416
chr1	12365336	12365437	chr2	542392	621595
chr1	19830319	19830419	chr2	11283453	11283566
chr1	9865808	9866064	chr2	6921227	6921461
chr1	15705449	15705555	chr2	14407463	14407574
chr1	13005115	13005216	chr2	1785384	1785588
chr1	15046537	15046737	chr2	5145471	5145592
chr1	15046925	15047038	chr2	4603608	4603712
chr1	15048038	15048330	chr2	4035526	4035676
chr1	15049432	15049632	chr2	4161965	4162088
chr1	15051312	15051447	chr2	21434	22981
chr1	14339567	14339668	chr2	5574942	5575121
chr1	18682842	18683046	chr2	4923506	4923610
chr1	18683802	18684058	chr2	4924341	4924577
chr1	18684737	18684896	chr2	4925477	4925589
chr1	18688177	18688332	chr2	4929017	4929196
chr1	18688410	18688621	chr2	4914415	4914578
chr1	18688844	18688952	chr2	4929689	4929811
chr1	18689670	18689811	chr2	4930565	4930675
chr1	13794933	13795056	chr2	5273111	5274013
chr1	15255374	15255514	chr2	5264667	5264776
chr1	14650718	14650839	chr2	5261732	5262061
chr1	14905492	14905604	chr2	4125760	4126553
chr1	14224483	14224638	chr2	5346808	5347579
chr1	14339400	14339524	chr2	5264931	5265043
chr1	14240251	14240362	chr2	5272349	5272860
chr1	14900471	14900605	chr2	3873046	3873264
chr1	19008039	19008198	chr2	12551732	12551914
chr1	14444013	14444131	chr2	5273111	5274013
chr1	14449576	14449725	chr2	5574942	5575121
chr1	14449733	14449874	chr2	4201080	4201242
chr1	14384060	14384171	chr2	5266388	5266569
chr1	14409362	14409513	chr2	3606147	3606429
chr1	14425784	14425885	chr2	4129199	4129366
chr1	14426536	14426684	chr2	3606147	3606429
chr1	14428854	14428997	chr2	4128845	4128951
chr1	14428996	14429176	chr2	4128951	4129078
chr1	14472904	14473008	chr2	3606147	3606429
chr1	14473457	14473559	chr2	3606147	3606429
chr1	14663813	14663986	chr2	5360725	5360978
chr1	14664173	14664510	chr2	5346808	5347579
chr1	14664509	14664615	chr2	5346808	5347579
chr1	14664614	14664943	chr2	5346808	5347579
chr1	14694062	14694188	chr2	3953000	3953237
chr1	14711319	14711459	chr2	3634500	3634605
chr1	14717303	14717428	chr2	542392	621595
chr1	14904462	14904563	chr2	4125358	4125691
chr1	14913257	14913358	chr2	4129420	4129699
chr1	13797890	13798052	chr2	4129698	4130085
chr1	14921666	14921776	chr2	3623249	3623384
chr1	14921672	14921824	chr2	3623249	3623384
chr1	14983435	14983539	chr2	3606147	3606429
chr1	14934874	14935001	chr2	3606147	3606429
chr1	14935546	14935741	chr2	3606147	3606429
chr1	14951684	14951815	chr2	3606147	3606429
chr1	14952430	14952534	chr2	3606147	3606429
chr1	14924634	14924962	chr2	3606147	3606429
chr1	15333504	15333616	chr2	5273111	5274013
chr1	15034187	15034338	chr2	3606147	3606429
chr1	15155666	15155786	chr2	3606147	3606429
chr1	15157434	15157534	chr2	3712197	3712303
chr1	15161959	15162094	chr2	3606147	3606429
chr1	15162481	15162618	chr2	3606147	3606429
chr1	15164470	15164574	chr2	3606147	3606429
chr1	15074522	15074638	chr2	3606147	3606429
chr1	15178488	15178603	chr2	13230471	13230664
chr1	15179255	15179363	chr2	4127835	4127963
chr1	15179425	15179552	chr2	3606147	3606429
chr1	15189157	15189259	chr2	3606147	3606429
chr1	15191005	15191132	chr2	3606147	3606429
chr1	15192000	15192107	chr2	3606147	3606429
chr1	15194223	15194331	chr2	3606147	3606429
chr1	15195969	15196079	chr2	3606147	3606429
chr1	15197498	15197619	chr2	3606147	3606429
chr1	15198025	15198146	chr2	4127835	4127963
chr1	15201898	15202032	chr2	3606147	3606429
chr1	15202031	15202184	chr2	3606147	3606429
chr1	15203162	15203270	chr2	3606147	3606429
chr1	15204029	15204145	chr2	3606147	3606429
chr1	15206863	15206975	chr2	3606147	3606429
chr1	15214162	15214371	chr2	3606147	3606429
chr1	15224245	15224379	chr2	3606147	3606429
chr1	15204029	15204144	chr2	3606147	3606429
chr1	15244332	15244460	chr2	3606147	3606429
chr1	15519024	15519165	chr2	3770072	3770182
chr1	15305660	15305764	chr2	21434	22981
chr1	15313927	15314090	chr2	5273111	5274013
chr1	15402151	15402251	chr2	34506	34610
chr1	15645614	15645727	chr2	542392	621595
chr1	15671909	15672022	chr2	3872710	3872964
chr1	15673110	15673250	chr2	4125760	4126553
chr1	15673251	15673438	chr2	4125760	4126553
chr1	15681293	15681394	chr2	4128018	4128497
chr1	15681440	15681582	chr2	4517986	4518278
chr1	15959551	15959784	chr2	2278654	2278775
chr1	16136687	16136974	chr2	4731342	4738219
chr1	16136974	16137114	chr2	4731342	4738219
chr1	16661821	16661976	chr2	542392	621595
chr1	16260716	16260937	chr2	542392	621595
chr1	16363375	16363490	chr2	3883820	3883943
chr1	16472683	16472835	chr2	4497908	4498031
chr1	17842705	17842901	chr2	5848588	5848902
chr1	17842909	17843015	chr2	5848588	5848902
chr1	22287341	22287609	chr2	542392	621595
chr1	25179517	25179645	chr2	13230471	13230664
chr1	2789401	2789525	chr3	2789635	2789759
chr1	3360540	3360656	chr3	21365156	21365272
chr1	3781141	3781246	chr3	17849279	17849384
chr1	3781679	3781878	chr3	7718270	7718469
chr1	6541754	6541856	chr3	6707554	6707656
chr1	7720446	7720693	chr3	17851757	17852004
chr1	7720694	7720843	chr3	17852005	17852154
chr1	9005398	9005648	chr3	12714049	12714299
chr1	9006802	9006922	chr3	12715453	12715573
chr1	9007100	9007258	chr3	12715751	12715909
chr1	9007338	9007448	chr3	19174571	19174681
chr1	9011587	9011687	chr3	12724532	12724632
chr1	9012768	9012875	chr3	12725730	12725837
chr1	9013971	9014082	chr3	19179598	19179709
chr1	9014792	9014942	chr3	12727754	12727904
chr1	9384340	9384507	chr3	18136191	18136358
chr1	11148091	11148196	chr3	11152540	11152645
chr1	11148197	11148387	chr3	11152646	11152836
chr1	11736356	11736566	chr3	19830440	19830650
chr1	12725626	12725729	chr3	19178289	19178392
chr1	12727754	12727959	chr3	19180419	19180624
chr1	13136737	13136872	chr3	15051312	15051447
chr1	13510932	13511036	chr3	15851583	15851687
chr1	13646614	13646722	chr3	14123030	14123138
chr1	13647808	13647914	chr3	14124261	14124367
chr1	13711148	13711249	chr3	14339567	14339668
chr1	13736260	13736516	chr3	18683802	18684058
chr1	13736634	13736742	chr3	18684176	18684284
chr1	13739355	13739645	chr3	18686880	18687170
chr1	13739646	13739778	chr3	18687171	18687303
chr1	13788741	13788861	chr3	14084440	14084560
chr1	13798846	13798947	chr3	15542153	15542254
chr1	13862955	13863086	chr3	14878909	14879040
chr1	13863313	13863415	chr3	14744893	14744995
chr1	13929497	13929597	chr3	13935555	13935655
chr1	13941718	13941827	chr3	14881231	14881340
chr1	13946148	13946264	chr3	14735405	14735521
chr1	13946455	13946572	chr3	15344517	15344634
chr1	14215250	14215405	chr3	14224483	14224638
chr1	14216647	14216889	chr3	14265285	14265527
chr1	14216888	14217161	chr3	15932293	15932566
chr1	14226522	14226646	chr3	14339400	14339524
chr1	14256310	14256444	chr3	14900471	14900605
chr1	14314815	14314959	chr3	14431853	14431997
chr1	14317073	14317212	chr3	14434425	14434564
chr1	14321013	14321160	chr3	14443399	14443546
chr1	14321627	14321745	chr3	14444013	14444131
chr1	14321829	14321943	chr3	14444215	14444329
chr1	14339567	14339716	chr3	14449576	14449725
chr1	14339724	14339865	chr3	14449733	14449874
chr1	14355923	14356109	chr3	14401576	14401762
chr1	14364009	14364306	chr3	14409662	14409959
chr1	14374278	14374623	chr3	14419931	14420276
chr1	14380131	14380232	chr3	14425784	14425885
chr1	14383201	14383344	chr3	14428854	14428997
chr1	14383343	14383523	chr3	14428996	14429176
chr1	14401065	14401221	chr3	14466187	14466343
chr1	14401338	14401518	chr3	14466460	14466640
chr1	14409525	14409661	chr3	14474380	14474516
chr1	14410252	14410374	chr3	14475027	14475149
chr1	14487876	14487984	chr3	15018331	15018439
chr1	14506261	14506607	chr3	15027956	15028302
chr1	14558761	14558917	chr3	14663499	14663655
chr1	14559075	14559248	chr3	14663813	14663986
chr1	14680860	14681006	chr3	14684769	14684915
chr1	14703394	14703534	chr3	14711319	14711459
chr1	14738708	14738835	chr3	15324828	15324955
chr1	14745215	14745316	chr3	14889303	14889404
chr1	14879675	14879780	chr3	14889436	14889541
chr1	14881231	14881388	chr3	15323134	15323291
chr1	14881811	14881931	chr3	15323714	15323834
chr1	14900707	14900852	chr3	14904228	14904373
chr1	14900941	14901042	chr3	14904462	14904563
chr1	14902538	14902639	chr3	14913257	14913358
chr1	14907995	14908116	chr3	15664039	15664160
chr1	14909169	14909270	chr3	15665208	15665309
chr1	14913357	14913519	chr3	13797890	13798052
chr1	14919898	14920008	chr3	14921666	14921776
chr1	14921320	14921472	chr3	14921672	14921824
chr1	14927107	14927216	chr3	14951447	14951556
chr1	14929767	14929868	chr3	14985049	14985150
chr1	15021422	15021534	chr3	15333504	15333616
chr1	15022038	15022152	chr3	15334113	15334227
chr1	15063450	15063555	chr3	15159693	15159798
chr1	15064975	15065080	chr3	15067142	15067247
chr1	15081489	15081604	chr3	15178488	15178603
chr1	15093667	15093769	chr3	15191187	15191289
chr1	15102001	15102118	chr3	15199521	15199638
chr1	15113453	15113592	chr3	15210973	15211112
chr1	15117510	15117669	chr3	15215037	15215196
chr1	15125698	15125845	chr3	15214890	15215037
chr1	15125844	15125952	chr3	15223371	15223479
chr1	15127794	15127909	chr3	15225321	15225436
chr1	15144583	15144686	chr3	15206077	15206180
chr1	15294118	15294222	chr3	15321920	15322024
chr1	15294804	15294987	chr3	15301744	15301927
chr1	15295910	15296074	chr3	15302850	15303014
chr1	15298721	15298825	chr3	15305660	15305764
chr1	15300764	15300958	chr3	15321626	15321820
chr1	15301007	15301202	chr3	15307946	15308141
chr1	15306986	15307149	chr3	15313927	15314090
chr1	15307703	15307814	chr3	15314644	15314755
chr1	15314644	15314836	chr3	15300764	15300956
chr1	15657425	15657653	chr3	15669584	15669812
chr1	15659333	15659515	chr3	15671537	15671719
chr1	15659705	15659818	chr3	15671909	15672022
chr1	15660338	15660450	chr3	15672541	15672653
chr1	15661813	15661987	chr3	15674025	15674199
chr1	15663839	15664023	chr3	15676051	15676235
chr1	15668101	15668213	chr3	15680317	15680429
chr1	15668793	15668927	chr3	15681009	15681143
chr1	15669077	15669178	chr3	15681293	15681394
chr1	16346247	16346367	chr3	16363749	16363869
chr1	16347810	16348062	chr3	16356946	16357198
chr1	16353993	16354123	chr3	16363117	16363247
chr1	16462004	16462156	chr3	16472683	16472835
chr1	17039767	17040005	chr3	17041820	17042058
chr1	17849433	17849602	chr3	17853949	17854118
chr1	21286289	21286417	chr3	25179517	25179645
chr1	22027799	22027909	chr3	29079834	29079944
chr1	26716532	26716651	chr3	27076531	27076650
chr1	2789401	2789525	chr3	9724657	9724780
chr1	3360540	3360656	chr3	22689589	22690029
chr1	3781141	3781246	chr3	13373590	13373714
chr1	3781679	3781878	chr3	13369743	13369870
chr1	6541754	6541856	chr3	15810538	15810641
chr1	7720446	7720693	chr3	13371726	13371850
chr1	7720694	7720843	chr3	13371851	13371977
chr1	9005398	9005648	chr3	8843432	8843592
chr1	9006802	9006922	chr3	8844876	8844991
chr1	9007100	9007258	chr3	8845134	8845593
chr1	9007338	9007448	chr3	8845134	8845593
chr1	9011587	9011687	chr3	8853859	8854025
chr1	9012768	9012875	chr3	8854968	8855160
chr1	9013971	9014082	chr3	8856293	8856411
chr1	9014792	9014942	chr3	8857084	8857197
chr1	9384340	9384507	chr3	7980125	7980326
chr1	11148091	11148196	chr3	22379268	22379852
chr1	11148197	11148387	chr3	22379268	22379852
chr1	11736356	11736566	chr3	17137566	17137676
chr1	12725626	12725729	chr3	8854968	8855160
chr1	12727754	12727959	chr3	8857084	8857197
chr1	13136737	13136872	chr3	14127445	14127995
chr1	13510932	13511036	chr3	11057760	11057889
chr1	13646614	13646722	chr3	13413059	13413317
chr1	13647808	13647914	chr3	13428966	13429084
chr1	13711148	13711249	chr3	14125190	14125449
chr1	13736260	13736516	chr3	12211025	12211135
chr1	13736634	13736742	chr3	12211317	12211421
chr1	13739355	13739645	chr3	12228722	12229083
chr1	13739646	13739778	chr3	12228722	12229083
chr1	13788741	13788861	chr3	12532446	12532940
chr1	13798846	13798947	chr3	13517290	13519284
chr1	13862955	13863086	chr3	13989813	13989923
chr1	13863313	13863415	chr3	15113653	15113764
chr1	13929497	13929597	chr3	14115142	14115339
chr1	13941718	13941827	chr3	13517290	13519284
chr1	13946148	13946264	chr3	13627722	13627860
chr1	13946455	13946572	chr3	13997057	13997282
chr1	14215250	14215405	chr3	12581246	12581683
chr1	14216647	14216889	chr3	13413383	13414125
chr1	14216888	14217161	chr3	13413383	13414125
chr1	14226522	14226646	chr3	14124961	14125064
chr1	14256310	14256444	chr3	13517290	13519284
chr1	14314815	14314959	chr3	14124961	14125064
chr1	14317073	14317212	chr3	14127445	14127995
chr1	14321013	14321160	chr3	14143269	14146114
chr1	14321627	14321745	chr3	14143269	14146114
chr1	14321829	14321943	chr3	14143269	14146114
chr1	14339567	14339716	chr3	14125190	14125449
chr1	14339724	14339865	chr3	14125190	14125449
chr1	14355923	14356109	chr3	14345155	14347632
chr1	14364009	14364306	chr3	14345155	14347632
chr1	14374278	14374623	chr3	14345155	14347632
chr1	14380131	14380232	chr3	12581246	12581683
chr1	14383201	14383344	chr3	15705635	15705763
chr1	14383343	14383523	chr3	12211799	12211911
chr1	14401065	14401221	chr3	14345155	14347632
chr1	14401338	14401518	chr3	14345155	14347632
chr1	14409525	14409661	chr3	14164895	14164996
chr1	14410252	14410374	chr3	14345155	14347632
chr1	14487876	14487984	chr3	14142670	14143269
chr1	14506261	14506607	chr3	14125190	14125449
chr1	14558761	14558917	chr3	15461050	15461287
chr1	14559075	14559248	chr3	12581246	12581683
chr1	14680860	14681006	chr3	12214430	12215642
chr1	14703394	14703534	chr3	12581246	12581683
chr1	14738708	14738835	chr3	12218138	12218251
chr1	14745215	14745316	chr3	13627722	13627860
chr1	14879675	14879780	chr3	13997057	13997282
chr1	14881231	14881388	chr3	13517290	13519284
chr1	14881811	14881931	chr3	12214430	12215642
chr1	14900707	14900852	chr3	12214430	12215642
chr1	14900941	14901042	chr3	12214430	12215642
chr1	14902538	14902639	chr3	15706845	15706992
chr1	14907995	14908116	chr3	12218423	12218535
chr1	14909169	14909270	chr3	12219339	12219642
chr1	14913357	14913519	chr3	12225291	12225397
chr1	14919898	14920008	chr3	13588521	13588797
chr1	14921320	14921472	chr3	13588521	13588797
chr1	14927107	14927216	chr3	12277376	12277498
chr1	14929767	14929868	chr3	12277376	12277498
chr1	15021422	15021534	chr3	14143269	14146114
chr1	15022038	15022152	chr3	14143269	14146114
chr1	15063450	15063555	chr3	12277376	12277498
chr1	15064975	15065080	chr3	12277376	12277498
chr1	15081489	15081604	chr3	12277376	12277498
chr1	15093667	15093769	chr3	12277376	12277498
chr1	15102001	15102118	chr3	12277376	12277498
chr1	15113453	15113592	chr3	12277376	12277498
chr1	15117510	15117669	chr3	12846566	12846666
chr1	15125698	15125845	chr3	15025553	15025678
chr1	15125844	15125952	chr3	12846566	12846666
chr1	15127794	15127909	chr3	12277376	12277498
chr1	15144583	15144686	chr3	12277376	12277498
chr1	15294118	15294222	chr3	14127445	14127995
chr1	15294804	15294987	chr3	13582246	13582388
chr1	15295910	15296074	chr3	13552394	13552511
chr1	15298721	15298825	chr3	14127445	14127995
chr1	15300764	15300958	chr3	13900802	13900937
chr1	15301007	15301202	chr3	14142670	14143269
chr1	15306986	15307149	chr3	12532446	12532940
chr1	15307703	15307814	chr3	13900802	13900937
chr1	15314644	15314836	chr3	13900802	13900937
chr1	15657425	15657653	chr3	12211799	12211911
chr1	15659333	15659515	chr3	13517290	13519284
chr1	15659705	15659818	chr3	13517290	13519284
chr1	15660338	15660450	chr3	12214430	12215642
chr1	15661813	15661987	chr3	12248273	12248424
chr1	15663839	15664023	chr3	12218252	12218403
chr1	15668101	15668213	chr3	12222428	12222569
chr1	15668793	15668927	chr3	15714108	15714460
chr1	15669077	15669178	chr3	12223474	12223593
chr1	16346247	16346367	chr3	12581246	12581683
chr1	16347810	16348062	chr3	13517290	13519284
chr1	16353993	16354123	chr3	15714108	15714460
chr1	16462004	16462156	chr3	13439752	13439860
chr1	17039767	17040005	chr3	11664668	11665042
chr1	17849433	17849602	chr3	13369276	13369410
chr1	21286289	21286417	chr3	14122186	14122949
chr1	22027799	22027909	chr3	7766014	7766118
chr1	26716532	26716651	chr3	7766014	7766118
chr1	2789635	2789759	chr3	9724891	9725014
chr1	21365156	21365272	chr3	22694105	22694545
chr1	17849279	17849384	chr3	14397814	14397938
chr1	7718270	7718469	chr3	22054528	22054655
chr1	6707554	6707656	chr3	18731622	18731725
chr1	17851757	17852004	chr3	22056528	22056652
chr1	17852005	17852154	chr3	22056653	22056779
chr1	12714049	12714299	chr3	15314626	15314786
chr1	12715453	12715573	chr3	15316070	15316185
chr1	12715751	12715909	chr3	15316328	15316787
chr1	19174571	19174681	chr3	15316328	15316787
chr1	12724532	12724632	chr3	15321248	15321414
chr1	12725730	12725837	chr3	15322402	15322594
chr1	19179598	19179709	chr3	15323732	15323850
chr1	12727754	12727904	chr3	15324523	15324636
chr1	18136191	18136358	chr3	16528576	16528777
chr1	11152540	11152645	chr3	22383678	22384262
chr1	11152646	11152836	chr3	22383678	22384262
chr1	19830440	19830650	chr3	15446543	15446653
chr1	19178289	19178392	chr3	15322402	15322594
chr1	19180419	19180624	chr3	15324523	15324636
chr1	15051312	15051447	chr3	14142670	14143220
chr1	15851583	15851687	chr3	12963423	12963552
chr1	14123030	14123138	chr3	13944066	13944324
chr1	14124261	14124367	chr3	14072081	14072199
chr1	14339567	14339668	chr3	14140415	14140674
chr1	18683802	18684058	chr3	13401194	13401304
chr1	18684176	18684284	chr3	13401488	13401592
chr1	18686880	18687170	chr3	13980700	13981061
chr1	18687171	18687303	chr3	13980700	13981061
chr1	14084440	14084560	chr3	13600129	13600623
chr1	15542153	15542254	chr3	12049702	12051696
chr1	14878909	14879040	chr3	13996447	13996557
chr1	14744893	14744995	chr3	15116348	15116459
chr1	13935555	13935655	chr3	14136941	14137138
chr1	14881231	14881340	chr3	12049702	12051696
chr1	14735405	14735521	chr3	13679272	13679410
chr1	15344517	15344634	chr3	14095621	14095846
chr1	14224483	14224638	chr3	13516016	13516453
chr1	14265285	14265527	chr3	13944390	13945132
chr1	15932293	15932566	chr3	13944390	13945132
chr1	14339400	14339524	chr3	14140186	14140289
chr1	14900471	14900605	chr3	12049702	12051696
chr1	14431853	14431997	chr3	14140186	14140289
chr1	14434425	14434564	chr3	14142670	14143220
chr1	14443399	14443546	chr3	14811303	14814148
chr1	14444013	14444131	chr3	14811303	14814148
chr1	14444215	14444329	chr3	14811303	14814148
chr1	14449576	14449725	chr3	14140415	14140674
chr1	14449733	14449874	chr3	14140415	14140674
chr1	14401576	14401762	chr3	14979565	14982042
chr1	14409662	14409959	chr3	14979565	14982042
chr1	14419931	14420276	chr3	14979565	14982042
chr1	14425784	14425885	chr3	13516016	13516453
chr1	14428854	14428997	chr3	15715095	15715223
chr1	14428996	14429176	chr3	12224033	12224145
chr1	14466187	14466343	chr3	14979565	14982042
chr1	14466460	14466640	chr3	14979565	14982042
chr1	14474380	14474516	chr3	14259769	14259870
chr1	14475027	14475149	chr3	14979565	14982042
chr1	15018331	15018439	chr3	13600947	13601546
chr1	15027956	15028302	chr3	14140415	14140674
chr1	14663499	14663655	chr3	15465008	15465245
chr1	14663813	14663986	chr3	13516016	13516453
chr1	14684769	14684915	chr3	12050473	12051685
chr1	14711319	14711459	chr3	13516016	13516453
chr1	15324828	15324955	chr3	13520998	13521111
chr1	14889303	14889404	chr3	13679272	13679410
chr1	14889436	14889541	chr3	14095621	14095846
chr1	15323134	15323291	chr3	12049702	12051696
chr1	15323714	15323834	chr3	12050473	12051685
chr1	14904228	14904373	chr3	12050473	12051685
chr1	14904462	14904563	chr3	12050473	12051685
chr1	14913257	14913358	chr3	15716309	15716456
chr1	15664039	15664160	chr3	13521283	13521395
chr1	15665208	15665309	chr3	13522226	13522529
chr1	13797890	13798052	chr3	13404295	13404401
chr1	14921666	14921776	chr3	13587633	13587909
chr1	14921672	14921824	chr3	13587633	13587909
chr1	14951447	14951556	chr3	16350092	16350214
chr1	14985049	14985150	chr3	16350092	16350214
chr1	15333504	15333616	chr3	14811303	14814148
chr1	15334113	15334227	chr3	14811303	14814148
chr1	15159693	15159798	chr3	16350092	16350214
chr1	15067142	15067247	chr3	16350092	16350214
chr1	15178488	15178603	chr3	16350092	16350214
chr1	15191187	15191289	chr3	16350092	16350214
chr1	15199521	15199638	chr3	16350092	16350214
chr1	15210973	15211112	chr3	16350092	16350214
chr1	15215037	15215196	chr3	13240552	13240652
chr1	15214890	15215037	chr3	15042086	15042211
chr1	15223371	15223479	chr3	13240552	13240652
chr1	15225321	15225436	chr3	16350092	16350214
chr1	15206077	15206180	chr3	16350092	16350214
chr1	15321920	15322024	chr3	14142670	14143220
chr1	15301744	15301927	chr3	13801344	13801486
chr1	15302850	15303014	chr3	13583237	13583354
chr1	15305660	15305764	chr3	14142670	14143220
chr1	15321626	15321820	chr3	14127310	14127445
chr1	15307946	15308141	chr3	13600947	13601546
chr1	15313927	15314090	chr3	13600129	13600623
chr1	15314644	15314755	chr3	14127310	14127445
chr1	15300764	15300956	chr3	14127310	14127445
chr1	15669584	15669812	chr3	12224033	12224145
chr1	15671537	15671719	chr3	12049702	12051696
chr1	15671909	15672022	chr3	12049702	12051696
chr1	15672541	15672653	chr3	12050473	12051685
chr1	15674025	15674199	chr3	15710226	15710377
chr1	15676051	15676235	chr3	13521112	13521263
chr1	15680317	15680429	chr3	15713608	15713749
chr1	15681009	15681143	chr3	12222928	12223280
chr1	15681293	15681394	chr3	15714647	15714766
chr1	16363749	16363869	chr3	13516016	13516453
chr1	16356946	16357198	chr3	12049702	12051696
chr1	16363117	16363247	chr3	12222928	12223280
chr1	16472683	16472835	chr3	13448491	13448599
chr1	17041820	17042058	chr3	11669113	11669487
chr1	17853949	17854118	chr3	22054061	22054195
chr1	25179517	25179645	chr3	14137412	14138175
chr1	29079834	29079944	chr3	16399273	16399377
chr1	27076531	27076650	chr3	16399273	16399377
chr1	3762858	3762969	chr4	10580009	10580120
chr1	6539475	6539627	chr4	6705254	6705406
chr1	6540590	6540762	chr4	6706389	6706561
chr1	6718843	6718976	chr4	6721678	6721811
chr1	7036872	7037048	chr4	8116423	8116599
chr1	9574598	9574710	chr4	19541859	19541971
chr1	12873804	12873999	chr4	16177143	16177338
chr1	13136737	13136872	chr4	15051312	15051447
chr1	13180700	13180819	chr4	13186563	13186682
chr1	13180820	13180925	chr4	13186683	13186788
chr1	13510932	13511036	chr4	15851583	15851687
chr1	13646614	13646722	chr4	14123030	14123138
chr1	13647808	13647914	chr4	14124261	14124367
chr1	13711148	13711249	chr4	14339567	14339668
chr1	13773822	13773923	chr4	14336763	14336864
chr1	13788288	13788411	chr4	13794933	13795056
chr1	13788741	13788861	chr4	14084440	14084560
chr1	13798846	13798947	chr4	15542153	15542254
chr1	13862955	13863086	chr4	14878909	14879040
chr1	13863313	13863415	chr4	14744893	14744995
chr1	13921630	13921751	chr4	14899402	14899523
chr1	13941718	13941827	chr4	14881231	14881340
chr1	14045436	14045546	chr4	15537179	15537289
chr1	14083155	14083284	chr4	14092872	14093001
chr1	14090515	14090764	chr4	15253774	15254023
chr1	14179006	14179322	chr4	14913087	14913403
chr1	14229287	14229396	chr4	14487984	14488093
chr1	14233787	14233901	chr4	14240427	14240541
chr1	14234456	14234637	chr4	14687281	14687462
chr1	14339724	14339865	chr4	14449733	14449874
chr1	14340461	14340566	chr4	14383722	14383827
chr1	14363709	14363860	chr4	14409362	14409513
chr1	14372435	14372574	chr4	14418088	14418227
chr1	14380131	14380232	chr4	14425784	14425885
chr1	14380883	14381031	chr4	14426536	14426684
chr1	14381566	14381711	chr4	14427219	14427364
chr1	14383201	14383344	chr4	14428854	14428997
chr1	14401065	14401221	chr4	14466187	14466343
chr1	14408049	14408153	chr4	14472904	14473008
chr1	14408602	14408704	chr4	14473457	14473559
chr1	14410252	14410374	chr4	14475027	14475149
chr1	14552390	14552626	chr4	14637242	14637478
chr1	14558761	14558917	chr4	14663499	14663655
chr1	14559075	14559248	chr4	14663813	14663986
chr1	14559771	14559877	chr4	14664509	14664615
chr1	14577467	14577587	chr4	14583997	14584117
chr1	14577586	14577873	chr4	14579019	14579306
chr1	14577875	14577975	chr4	14579308	14579408
chr1	14578160	14578271	chr4	14579593	14579704
chr1	14578319	14578578	chr4	14579752	14580011
chr1	14591223	14591323	chr4	14583897	14583997
chr1	14591868	14591980	chr4	14594571	14594683
chr1	14592563	14592685	chr4	14582534	14582656
chr1	14592684	14592822	chr4	14582655	14582793
chr1	14592910	14593017	chr4	14582881	14582988
chr1	14593078	14593184	chr4	14583049	14583155
chr1	14593661	14593926	chr4	14583632	14583897
chr1	14594174	14594350	chr4	14588608	14588784
chr1	14594790	14594910	chr4	14589224	14589344
chr1	14595425	14595546	chr4	14579503	14579624
chr1	14600587	14600731	chr4	14601975	14602119
chr1	14601099	14601227	chr4	14602487	14602615
chr1	14601577	14601688	chr4	14602965	14603076
chr1	14609843	14610014	chr4	14610635	14610806
chr1	14610126	14610282	chr4	14610917	14611073
chr1	14610408	14610611	chr4	14611199	14611402
chr1	14611676	14611778	chr4	14613580	14613682
chr1	14703394	14703534	chr4	14711319	14711459
chr1	14703699	14703825	chr4	14711624	14711750
chr1	14738708	14738835	chr4	15324828	15324955
chr1	14764759	14764868	chr4	14766652	14766761
chr1	14765415	14765555	chr4	14765574	14765714
chr1	14767168	14767435	chr4	14767486	14767753
chr1	14774525	14774718	chr4	14777533	14777726
chr1	14775469	14775633	chr4	14772461	14772625
chr1	14776006	14776190	chr4	14772998	14773182
chr1	14776603	14776740	chr4	14773595	14773732
chr1	14777213	14777377	chr4	14771670	14771834
chr1	14779881	14779987	chr4	14784671	14784777
chr1	14780953	14781053	chr4	14785743	14785843
chr1	14781612	14781723	chr4	14581942	14582053
chr1	14782060	14782168	chr4	14786850	14786958
chr1	14782167	14782275	chr4	14786957	14787065
chr1	14782298	14782401	chr4	14787088	14787191
chr1	14782484	14782621	chr4	14787274	14787411
chr1	14784879	14785036	chr4	14785925	14786082
chr1	14792934	14793119	chr4	14795140	14795325
chr1	14794388	14794508	chr4	14862941	14863061
chr1	14799364	14799681	chr4	14804111	14804428
chr1	14800194	14800324	chr4	14800927	14801057
chr1	14849071	14849383	chr4	14851611	14851923
chr1	14853564	14853665	chr4	14856098	14856199
chr1	14854260	14854415	chr4	14857746	14857901
chr1	14854673	14854774	chr4	14856098	14856199
chr1	14855096	14855203	chr4	14858582	14858689
chr1	14859056	14859191	chr4	14860288	14860423
chr1	14859567	14859686	chr4	14860799	14860918
chr1	14876143	14876260	chr4	14885857	14885974
chr1	14881231	14881388	chr4	15323134	15323291
chr1	14881811	14881931	chr4	15323714	15323834
chr1	14890599	14890713	chr4	14875461	14875575
chr1	14900707	14900852	chr4	14904228	14904373
chr1	14902538	14902639	chr4	14913257	14913358
chr1	14903161	14903457	chr4	13798419	13798715
chr1	14907995	14908116	chr4	15664039	15664160
chr1	14913357	14913519	chr4	13797890	13798052
chr1	14919898	14920008	chr4	14921666	14921776
chr1	14921320	14921472	chr4	14921672	14921824
chr1	14926158	14926281	chr4	14981943	14982066
chr1	14927107	14927216	chr4	14951447	14951556
chr1	14928162	14928266	chr4	14983435	14983539
chr1	14929202	14929302	chr4	14984484	14984584
chr1	14929767	14929868	chr4	14985049	14985150
chr1	14933135	14933262	chr4	14934874	14935001
chr1	14933554	14933808	chr4	14940307	14940561
chr1	14933807	14934002	chr4	14935546	14935741
chr1	14935546	14935849	chr4	14932068	14932371
chr1	14942060	14942306	chr4	14943675	14943921
chr1	14947295	14947447	chr4	14951235	14951387
chr1	14947744	14947875	chr4	14951684	14951815
chr1	14948703	14948823	chr4	14952651	14952771
chr1	14950325	14950429	chr4	14952430	14952534
chr1	14951235	14951684	chr4	14955176	14955625
chr1	14952465	14952599	chr4	14948517	14948651
chr1	14979955	14980283	chr4	14924634	14924962
chr1	14984301	14984484	chr4	15038465	15038648
chr1	15003323	15003471	chr4	15004897	15005045
chr1	15003618	15003732	chr4	15005192	15005306
chr1	15006963	15007127	chr4	15008959	15009123
chr1	15007265	15007400	chr4	15009261	15009396
chr1	15029529	15029649	chr4	15037912	15038032
chr1	15032078	15032229	chr4	15034187	15034338
chr1	15035784	15035989	chr4	15060709	15060914
chr1	15037414	15037772	chr4	15112675	15113033
chr1	15058734	15059027	chr4	15154889	15155182
chr1	15059032	15059181	chr4	15155188	15155337
chr1	15059262	15059511	chr4	15155418	15155667
chr1	15059510	15059630	chr4	15155666	15155786
chr1	15059964	15060104	chr4	15156120	15156260
chr1	15060505	15060609	chr4	15156661	15156765
chr1	15061278	15061378	chr4	15157434	15157534
chr1	15062129	15062254	chr4	15158285	15158410
chr1	15063450	15063555	chr4	15159693	15159798
chr1	15063662	15063773	chr4	15070079	15070190
chr1	15063774	15063917	chr4	15070191	15070334
chr1	15064261	15064391	chr4	15070678	15070808
chr1	15064441	15064596	chr4	15070864	15071019
chr1	15064975	15065080	chr4	15067142	15067247
chr1	15065479	15065622	chr4	15161722	15161865
chr1	15065716	15065851	chr4	15161959	15162094
chr1	15066129	15066239	chr4	15162372	15162482
chr1	15066238	15066375	chr4	15162481	15162618
chr1	15067022	15067170	chr4	15164022	15164170
chr1	15067470	15067574	chr4	15164470	15164574
chr1	15068278	15068409	chr4	15165278	15165409
chr1	15069685	15069801	chr4	15074522	15074638
chr1	15070569	15070675	chr4	15167568	15167674
chr1	15071278	15071425	chr4	15168277	15168424
chr1	15072270	15072370	chr4	15169269	15169369
chr1	15072554	15072686	chr4	15169553	15169685
chr1	15074217	15074360	chr4	15171216	15171359
chr1	15075212	15075348	chr4	15172211	15172347
chr1	15081364	15081490	chr4	15178363	15178489
chr1	15081489	15081604	chr4	15178488	15178603
chr1	15081872	15082021	chr4	15178871	15179020
chr1	15082071	15082185	chr4	15179070	15179184
chr1	15082256	15082364	chr4	15179255	15179363
chr1	15082426	15082553	chr4	15179425	15179552
chr1	15083057	15083161	chr4	15180056	15180160
chr1	15091637	15091739	chr4	15189157	15189259
chr1	15091882	15092003	chr4	15189402	15189523
chr1	15093080	15093201	chr4	15190600	15190721
chr1	15093485	15093612	chr4	15191005	15191132
chr1	15093667	15093769	chr4	15191187	15191289
chr1	15093902	15094018	chr4	15191422	15191538
chr1	15094480	15094587	chr4	15192000	15192107
chr1	15096242	15096442	chr4	15193762	15193962
chr1	15096441	15096552	chr4	15193961	15194072
chr1	15096703	15096811	chr4	15194223	15194331
chr1	15097080	15097240	chr4	15194600	15194760
chr1	15097239	15097390	chr4	15194759	15194910
chr1	15097440	15097548	chr4	15194960	15195068
chr1	15098119	15098242	chr4	15195639	15195762
chr1	15098449	15098559	chr4	15195969	15196079
chr1	15098791	15098967	chr4	15196311	15196487
chr1	15099089	15099250	chr4	15196609	15196770
chr1	15099249	15099354	chr4	15196769	15196874
chr1	15099735	15099905	chr4	15197255	15197425
chr1	15099978	15100099	chr4	15197498	15197619
chr1	15100505	15100626	chr4	15198025	15198146
chr1	15100688	15100872	chr4	15198208	15198392
chr1	15101800	15101925	chr4	15199320	15199445
chr1	15102001	15102118	chr4	15199521	15199638
chr1	15104136	15104379	chr4	15201656	15201899
chr1	15104378	15104512	chr4	15201898	15202032
chr1	15104511	15104664	chr4	15202031	15202184
chr1	15104663	15104768	chr4	15202183	15202288
chr1	15105408	15105551	chr4	15202928	15203071
chr1	15105642	15105750	chr4	15203162	15203270
chr1	15105934	15106092	chr4	15203454	15203612
chr1	15106367	15106491	chr4	15203887	15204011
chr1	15106509	15106625	chr4	15204029	15204145
chr1	15108241	15108400	chr4	15205761	15205920
chr1	15109343	15109455	chr4	15206863	15206975
chr1	15110678	15110803	chr4	15208198	15208323
chr1	15111321	15111435	chr4	15208841	15208955
chr1	15113032	15113165	chr4	15210552	15210685
chr1	15113453	15113592	chr4	15210973	15211112
chr1	15114635	15114838	chr4	15212155	15212358
chr1	15115617	15115913	chr4	15213137	15213433
chr1	15115912	15116046	chr4	15213432	15213566
chr1	15116635	15116844	chr4	15214162	15214371
chr1	15117510	15117669	chr4	15215037	15215196
chr1	15125844	15125952	chr4	15223371	15223479
chr1	15126156	15126268	chr4	15223683	15223795
chr1	15126267	15126376	chr4	15223794	15223903
chr1	15126375	15126476	chr4	15223902	15224003
chr1	15126475	15126664	chr4	15224002	15224191
chr1	15126718	15126852	chr4	15224245	15224379
chr1	15126897	15127116	chr4	15224424	15224643
chr1	15127134	15127249	chr4	15204029	15204144
chr1	15127298	15127474	chr4	15224825	15225001
chr1	15127562	15127672	chr4	15225089	15225199
chr1	15127691	15127795	chr4	15225218	15225322
chr1	15127794	15127909	chr4	15225321	15225436
chr1	15128381	15128501	chr4	15225907	15226027
chr1	15133345	15133518	chr4	15230871	15231044
chr1	15134001	15134168	chr4	15231527	15231694
chr1	15134324	15134447	chr4	15231850	15231973
chr1	15134903	15135087	chr4	15232348	15232532
chr1	15144583	15144686	chr4	15206077	15206180
chr1	15145301	15145475	chr4	15242746	15242920
chr1	15146529	15146636	chr4	15243974	15244081
chr1	15146887	15147015	chr4	15244332	15244460
chr1	15147170	15147335	chr4	15244615	15244780
chr1	15147868	15147979	chr4	15245313	15245424
chr1	15293705	15293826	chr4	15307584	15307705
chr1	15298721	15298825	chr4	15305660	15305764
chr1	15300537	15300645	chr4	15307476	15307584
chr1	15306986	15307149	chr4	15313927	15314090
chr1	15307476	15307703	chr4	15293597	15293824
chr1	15307703	15307814	chr4	15314644	15314755
chr1	15388008	15388114	chr4	15393533	15393639
chr1	15388885	15389017	chr4	15394405	15394537
chr1	15528581	15528694	chr4	15585913	15586026
chr1	15659333	15659515	chr4	15671537	15671719
chr1	15659705	15659818	chr4	15671909	15672022
chr1	15660338	15660450	chr4	15672541	15672653
chr1	15663490	15663653	chr4	15675702	15675865
chr1	15663654	15663766	chr4	15675866	15675978
chr1	15663839	15664023	chr4	15676051	15676235
chr1	15665770	15665917	chr4	15677983	15678130
chr1	15666384	15666516	chr4	15678601	15678733
chr1	15666517	15666632	chr4	15678734	15678849
chr1	15668101	15668213	chr4	15680317	15680429
chr1	16039782	16039948	chr4	16047073	16047239
chr1	16124747	16125034	chr4	16136687	16136974
chr1	16125033	16125173	chr4	16136974	16137114
chr1	16162750	16162905	chr4	16661821	16661976
chr1	16346247	16346367	chr4	16363749	16363869
chr1	16347810	16348062	chr4	16356946	16357198
chr1	16353801	16353912	chr4	16362925	16363036
chr1	16689161	16689278	chr4	16693753	16693870
chr1	16803699	16803882	chr4	11409923	11410106
chr1	18899927	18900195	chr4	22287341	22287609
chr1	22954032	22954143	chr4	22958626	22958737
chr1	22954144	22954279	chr4	22958738	22958873
chr1	3762858	3762969	chr4	1520681	1520807
chr1	6539475	6539627	chr4	5324514	5324630
chr1	6540590	6540762	chr4	7358605	7358827
chr1	6718843	6718976	chr4	9052080	9052550
chr1	7036872	7037048	chr4	1350242	1350410
chr1	9574598	9574710	chr4	5947352	5947603
chr1	12873804	12873999	chr4	416708	416811
chr1	13136737	13136872	chr4	13621739	13622279
chr1	13180700	13180819	chr4	3731352	3731486
chr1	13180820	13180925	chr4	3731565	3731680
chr1	13510932	13511036	chr4	4644450	4644801
chr1	13646614	13646722	chr4	3866275	3871840
chr1	13647808	13647914	chr4	3866275	3871840
chr1	13711148	13711249	chr4	4012909	4013051
chr1	13773822	13773923	chr4	3696626	3697777
chr1	13788288	13788411	chr4	3274047	3274360
chr1	13788741	13788861	chr4	3014275	3014375
chr1	13798846	13798947	chr4	3345121	3345577
chr1	13862955	13863086	chr4	3734145	3734247
chr1	13863313	13863415	chr4	3734466	3734586
chr1	13921630	13921751	chr4	3172966	3173156
chr1	13941718	13941827	chr4	3345121	3345577
chr1	14045436	14045546	chr4	4237444	4237545
chr1	14083155	14083284	chr4	3273283	3273391
chr1	14090515	14090764	chr4	2835156	2835470
chr1	14179006	14179322	chr4	3735288	3735514
chr1	14229287	14229396	chr4	4416340	4416711
chr1	14233787	14233901	chr4	3013409	3013537
chr1	14234456	14234637	chr4	4423840	4424472
chr1	14339724	14339865	chr4	4013124	4013251
chr1	14340461	14340566	chr4	3096675	3096851
chr1	14363709	14363860	chr4	3970693	3970961
chr1	14372435	14372574	chr4	4423681	4423802
chr1	14380131	14380232	chr4	3267036	3267353
chr1	14380883	14381031	chr4	3042476	3042683
chr1	14381566	14381711	chr4	4130617	4130733
[truncated: 1,137 more rows]

## Sheet: Chr2
chr	start	end	chr.1	start.1	end.1
chr2	15580	15690	chr1	26401	26511
chr2	22220	22328	chr1	12602	12710
chr2	4694284	4694384	chr1	15310981	15311180
chr2	4127835	4127963	chr1	15214162	15214371
chr2	4128671	4128847	chr1	14261081	14262463
chr2	4128951	4129078	chr1	15669584	15669812
chr2	4129199	4129366	chr1	14261081	14262463
chr2	4201080	4201242	chr1	15319259	15319852
chr2	5983030	5983254	chr1	15319259	15319852
chr2	4289970	4290088	chr1	14913087	14913403
chr2	5084731	5084835	chr1	14453033	14455859
chr2	5086423	5086569	chr1	14453033	14455859
chr2	4497908	4498031	chr1	16472683	16472835
chr2	4923506	4923610	chr1	18682842	18683046
chr2	4924341	4924577	chr1	18683802	18684058
chr2	4925477	4925589	chr1	18684737	18684896
chr2	4927890	4928008	chr1	18686880	18687170
chr2	4928827	4928939	chr1	18687871	18688168
chr2	4929017	4929196	chr1	18688177	18688332
chr2	4929689	4929811	chr1	18688844	18688952
chr2	4930565	4930675	chr1	18689670	18689811
chr2	4914415	4914578	chr1	18688410	18688621
chr2	4128845	4128951	chr1	14428854	14428997
chr2	5224202	5224320	chr1	2131000	2157154
chr2	5225174	5225287	chr1	22961118	22978508
chr2	5226780	5226880	chr1	21674839	21685057
chr2	5227378	5227513	chr1	22961118	22978508
chr2	5228059	5228242	chr1	22961118	22978508
chr2	5263882	5263988	chr1	15303260	15303595
chr2	5264667	5264776	chr1	15255374	15255514
chr2	5264931	5265043	chr1	14339400	14339524
chr2	5266283	5266386	chr1	15299734	15299987
chr2	5272125	5272237	chr1	15319259	15319852
chr2	5360725	5360978	chr1	14663813	14663986
chr2	14406658	14406809	chr1	2111147	2130952
chr2	14407463	14407574	chr1	15705449	15705555
chr2	5487630	5487741	chr1	15319259	15319852
chr2	5574942	5575121	chr1	15027956	15028302
chr2	11843255	11843360	chr1	2111147	2130952
chr2	6676112	6676225	chr1	16801940	16802221
chr2	6921227	6921461	chr1	9865808	9866064
chr2	17297239	17297359	chr1	16177346	16177559
chr2	9582300	9582408	chr1	8539119	8539326
chr2	11283453	11283566	chr1	19830319	19830419
chr2	13230471	13230664	chr1	22961118	22978508
chr2	13230743	13230916	chr1	22961118	22978508
chr2	12551732	12551914	chr1	19008039	19008198
chr2	12564806	12564929	chr1	2789635	2789759
chr2	16008316	16008467	chr1	19963512	19971037
chr2	11353	11476	chr2	4560197	4560320
chr2	12813	12928	chr2	26892	27007
chr2	15580	15690	chr2	26401	26511
chr2	22220	22328	chr2	12602	12710
chr2	22816	22955	chr2	13227	13366
chr2	22954	23056	chr2	62832	62934
chr2	23386	23519	chr2	44615	44748
chr2	23618	23794	chr2	44847	45023
chr2	24879	24984	chr2	46108	46213
chr2	27625	27741	chr2	41708	41824
chr2	41044	41169	chr2	47381	47506
chr2	41171	41708	chr2	12199	12736
chr2	44747	44896	chr2	19064	19213
chr2	566025	566164	chr2	1206832	1206971
chr2	570224	570352	chr2	1745539	1745667
chr2	571443	571597	chr2	1746693	1746847
chr2	887648	887775	chr2	897562	897689
chr2	1206832	1207023	chr2	1740689	1740880
chr2	1268670	1268812	chr2	10005025	10005167
chr2	1628599	1628734	chr2	1635293	1635428
chr2	1629687	1629787	chr2	4556576	4556676
chr2	1630290	1630396	chr2	5806902	5807008
chr2	1633911	1634117	chr2	4561183	4561389
chr2	1634774	1634878	chr2	4562070	4562174
chr2	1635839	1635985	chr2	4563147	4563293
chr2	1740470	1740574	chr2	3013586	3013690
chr2	1741538	1741661	chr2	3014907	3015030
chr2	1755032	1755305	chr2	3020988	3021261
chr2	2001851	2001958	chr2	4878152	4878259
chr2	2048196	2048323	chr2	6334649	6334776
chr2	2452219	2452332	chr2	4255072	4255185
chr2	2496537	2496696	chr2	5573518	5573677
chr2	2544777	2544968	chr2	6593117	6593308
chr2	2557726	2557908	chr2	6604833	6605015
chr2	2631618	2631750	chr2	2659935	2660067
chr2	2632825	2632951	chr2	2661219	2661345
chr2	2633602	2633753	chr2	2661995	2662146
chr2	2634984	2635152	chr2	2663384	2663552
chr2	2635473	2635607	chr2	2663873	2664007
chr2	2638843	2639031	chr2	2666522	2666710
chr2	3605435	3605538	chr2	3606503	3606606
chr2	3609874	3610075	chr2	3611626	3611827
chr2	3613423	3613558	chr2	3620668	3620803
chr2	3620057	3620192	chr2	3623249	3623384
chr2	3621684	3621864	chr2	3622392	3622572
chr2	3628231	3628340	chr2	3630759	3630868
chr2	3631088	3631420	chr2	3633025	3633357
chr2	3660063	3660169	chr2	3712197	3712303
chr2	3684016	3684435	chr2	3608965	3609384
chr2	3692624	3692730	chr2	3693883	3693989
chr2	3692869	3692995	chr2	3694127	3694253
chr2	3693058	3693179	chr2	3694316	3694437
chr2	3693280	3693380	chr2	3694538	3694638
chr2	3749281	3749382	chr2	3770604	3770705
chr2	3768585	3768708	chr2	3883820	3883943
chr2	3863915	3864069	chr2	3873314	3873468
chr2	3871632	3871766	chr2	3885687	3885821
chr2	3967960	3968088	chr2	4127835	4127963
chr2	4181208	4181370	chr2	4201080	4201242
chr2	4392942	4393048	chr2	5091667	5091773
chr2	4557061	4557256	chr2	6262427	6262622
chr2	4568410	4568578	chr2	4773723	4773891
chr2	4947684	4947819	chr2	4956511	4956646
chr2	5218340	5218445	chr2	5223584	5223689
chr2	5218958	5219076	chr2	5224202	5224320
chr2	5219944	5220057	chr2	5225174	5225287
chr2	5221067	5221183	chr2	5226297	5226413
chr2	5221550	5221650	chr2	5226780	5226880
chr2	5222148	5222283	chr2	5227378	5227513
chr2	5222829	5223012	chr2	5228059	5228242
chr2	5224774	5224926	chr2	5229992	5230144
chr2	5264305	5264474	chr2	5271028	5271197
chr2	5264775	5264878	chr2	5271498	5271601
chr2	5346555	5346808	chr2	5360725	5360978
chr2	5441133	5441248	chr2	14408930	14409045
chr2	5562759	5562938	chr2	5574942	5575121
chr2	5960943	5961121	chr2	6566884	6567062
chr2	5964636	5964835	chr2	6596768	6596967
chr2	5969088	5969253	chr2	6571077	6571242
chr2	5969517	5969650	chr2	6571506	6571639
chr2	5972786	5972969	chr2	6575065	6575248
chr2	6601272	6601404	chr2	2554164	2554296
chr2	7007031	7007150	chr2	7065322	7065441
chr2	8818359	8818552	chr2	13230471	13230664
chr2	8818623	8818796	chr2	13230743	13230916
chr2	13500531	13500670	chr2	13500764	13500903
chr2	13501631	13501745	chr2	13501955	13502069
chr2	18384004	18384105	chr2	18387044	18387145
chr2	11353	11476	chr2	44895	45284
chr2	12813	12928	chr2	61312	62859
chr2	15580	15690	chr2	26401	26681
chr2	22220	22328	chr2	41171	41708
chr2	22816	22955	chr2	61312	62859
chr2	22954	23056	chr2	1633911	1634117
chr2	23386	23519	chr2	18932	19051
chr2	23618	23794	chr2	44895	45284
chr2	24879	24984	chr2	4181208	4181370
chr2	27625	27741	chr2	61312	62859
chr2	41044	41169	chr2	61312	62859
chr2	41171	41708	chr2	61312	62859
chr2	44747	44896	chr2	5221067	5221183
chr2	566025	566164	chr2	3013806	3013995
chr2	570224	570352	chr2	13265792	13344995
chr2	571443	571597	chr2	13265792	13344995
chr2	887648	887775	chr2	884899	886207
chr2	1206832	1207023	chr2	13265792	13344995
chr2	1268670	1268812	chr2	6878320	6885197
chr2	1628599	1628734	chr2	5218340	5218445
chr2	1629687	1629787	chr2	4181208	4181370
chr2	1630290	1630396	chr2	4557061	4557256
chr2	1633911	1634117	chr2	5222148	5222283
chr2	1634774	1634878	chr2	5219538	5219883
chr2	1635839	1635985	chr2	5218958	5219076
chr2	1740470	1740574	chr2	13265792	13344995
chr2	1741538	1741661	chr2	13265792	13344995
chr2	1755032	1755305	chr2	13265792	13344995
chr2	2001851	2001958	chr2	2048196	2048323
chr2	2048196	2048323	chr2	2001851	2001958
chr2	2452219	2452332	chr2	5265626	5266137
chr2	2496537	2496696	chr2	2450076	2450217
chr2	2544777	2544968	chr2	5960943	5961121
chr2	2557726	2557908	chr2	5972786	5972969
chr2	2631618	2631750	chr2	2631796	2631993
chr2	2632825	2632951	chr2	5440414	5440696
chr2	2633602	2633753	chr2	5441133	5441248
chr2	2634984	2635152	chr2	2635473	2635607
chr2	2635473	2635607	chr2	2634984	2635152
chr2	2638843	2639031	chr2	7007031	7007150
chr2	3605435	3605538	chr2	3605079	3605361
chr2	3609874	3610075	chr2	3684498	3685520
chr2	3613423	3613558	chr2	3621684	3621864
chr2	3620057	3620192	chr2	3621684	3621864
chr2	3621684	3621864	chr2	3613423	3613558
chr2	3628231	3628340	chr2	3684498	3685520
chr2	3631088	3631420	chr2	3684498	3685520
chr2	3660063	3660169	chr2	3605079	3605361
chr2	3684016	3684435	chr2	3684498	3685520
chr2	3692624	3692730	chr2	3631088	3631420
chr2	3692869	3692995	chr2	3684498	3685520
chr2	3693058	3693179	chr2	3631088	3631420
chr2	3693280	3693380	chr2	3684016	3684435
chr2	3749281	3749382	chr2	3871632	3871766
chr2	3768585	3768708	chr2	3968143	3968622
chr2	3863915	3864069	chr2	3965885	3966678
chr2	3871632	3871766	chr2	3969545	3969824
chr2	3967960	3968088	chr2	3605079	3605361
chr2	4181208	4181370	chr2	61312	62859
chr2	4392942	4393048	chr2	5264775	5264878
chr2	4557061	4557256	chr2	5219944	5220057
chr2	4568410	4568578	chr2	5346555	5346808
chr2	4947684	4947819	chr2	5266388	5267290
chr2	5218340	5218445	chr2	1628599	1628734
chr2	5218958	5219076	chr2	1635839	1635985
chr2	5219944	5220057	chr2	4557061	4557256
chr2	5221067	5221183	chr2	44747	44896
chr2	5221550	5221650	chr2	8818359	8818552
chr2	5222148	5222283	chr2	1633911	1634117
chr2	5222829	5223012	chr2	61312	62859
chr2	5224774	5224926	chr2	5219538	5219883
chr2	5264305	5264474	chr2	5257537	5257655
chr2	5264775	5264878	chr2	4392942	4393048
chr2	5346555	5346808	chr2	4568410	4568578
chr2	5441133	5441248	chr2	2633602	2633753
chr2	5562759	5562938	chr2	4181208	4181370
chr2	5960943	5961121	chr2	2544777	2544968
chr2	5964636	5964835	chr2	2548992	2549095
chr2	5969088	5969253	chr2	2553735	2553850
chr2	5969517	5969650	chr2	6601272	6601404
chr2	5972786	5972969	chr2	2557726	2557908
chr2	6601272	6601404	chr2	5969517	5969650
chr2	7007031	7007150	chr2	2638843	2639031
chr2	8818359	8818552	chr2	8818623	8818796
chr2	8818623	8818796	chr2	8818359	8818552
chr2	13500531	13500670	chr2	13501631	13501745
chr2	13501631	13501745	chr2	13500531	13500670
chr2	18384004	18384105	chr2	18387044	18387348
chr2	4560197	4560320	chr2	19212	19601
chr2	26892	27007	chr2	21434	22981
chr2	26401	26511	chr2	12322	12602
chr2	12602	12710	chr2	12199	12736
chr2	13227	13366	chr2	21434	22981
chr2	62832	62934	chr2	4561183	4561389
chr2	44615	44748	chr2	23386	23505
chr2	44847	45023	chr2	19212	19601
chr2	46108	46213	chr2	4201080	4201242
chr2	41708	41824	chr2	21434	22981
chr2	47381	47506	chr2	21434	22981
chr2	12199	12736	chr2	21434	22981
chr2	19064	19213	chr2	5226297	5226413
chr2	1206832	1206971	chr2	566025	566214
chr2	1745539	1745667	chr2	542392	621595
chr2	1746693	1746847	chr2	542392	621595
chr2	897562	897689	chr2	894822	896130
chr2	1740689	1740880	chr2	542392	621595
chr2	10005025	10005167	chr2	4731342	4738219
chr2	1635293	1635428	chr2	5223584	5223689
chr2	4556576	4556676	chr2	4201080	4201242
chr2	5806902	5807008	chr2	6262427	6262622
chr2	4561183	4561389	chr2	5227378	5227513
chr2	4562070	4562174	chr2	1629788	1630133
chr2	4563147	4563293	chr2	5224202	5224320
chr2	3013586	3013690	chr2	542392	621595
chr2	3014907	3015030	chr2	542392	621595
chr2	3020988	3021261	chr2	542392	621595
chr2	4878152	4878259	chr2	6334649	6334776
chr2	6334649	6334776	chr2	4878152	4878259
chr2	4255072	4255185	chr2	5272349	5272860
chr2	5573518	5573677	chr2	5573522	5573663
chr2	6593117	6593308	chr2	6566884	6567062
chr2	6604833	6605015	chr2	6575065	6575248
chr2	2659935	2660067	chr2	2660142	2660339
chr2	2661219	2661345	chr2	14407996	14408278
chr2	2661995	2662146	chr2	14408930	14409045
chr2	2663384	2663552	chr2	2663873	2664007
chr2	2663873	2664007	chr2	2663384	2663552
chr2	2666522	2666710	chr2	7065322	7065441
chr2	3606503	3606606	chr2	3606147	3606429
chr2	3611626	3611827	chr2	3609447	3610469
chr2	3620668	3620803	chr2	3622392	3622572
chr2	3623249	3623384	chr2	3622392	3622572
chr2	3622392	3622572	chr2	3620668	3620803
chr2	3630759	3630868	chr2	3609447	3610469
chr2	3633025	3633357	chr2	3609447	3610469
chr2	3712197	3712303	chr2	3606147	3606429
chr2	3608965	3609384	chr2	3609447	3610469
chr2	3693883	3693989	chr2	3633025	3633357
chr2	3694127	3694253	chr2	3609447	3610469
chr2	3694316	3694437	chr2	3633025	3633357
chr2	3694538	3694638	chr2	3608965	3609384
chr2	3770604	3770705	chr2	3885687	3885821
chr2	3883820	3883943	chr2	4128018	4128497
chr2	3873314	3873468	chr2	4125760	4126553
chr2	3885687	3885821	chr2	4129420	4129699
chr2	4127835	4127963	chr2	3606147	3606429
chr2	4201080	4201242	chr2	21434	22981
chr2	5091667	5091773	chr2	5271498	5271601
chr2	6262427	6262622	chr2	5225174	5225287
chr2	4773723	4773891	chr2	5360725	5360978
chr2	4956511	4956646	chr2	5273111	5274013
chr2	5223584	5223689	chr2	1635293	1635428
chr2	5224202	5224320	chr2	4563147	4563293
chr2	5225174	5225287	chr2	6262427	6262622
chr2	5226297	5226413	chr2	19064	19213
chr2	5226780	5226880	chr2	13230471	13230664
chr2	5227378	5227513	chr2	4561183	4561389
chr2	5228059	5228242	chr2	21434	22981
chr2	5229992	5230144	chr2	1629788	1630133
chr2	5271028	5271197	chr2	5264305	5264423
chr2	5271498	5271601	chr2	5091667	5091773
chr2	5360725	5360978	chr2	4773723	4773891
chr2	14408930	14409045	chr2	2661995	2662146
chr2	5574942	5575121	chr2	4201080	4201242
chr2	6566884	6567062	chr2	6593117	6593308
chr2	6596768	6596967	chr2	5964638	5964741
chr2	6571077	6571242	chr2	6571077	6571192
chr2	6571506	6571639	chr2	2554164	2554296
chr2	6575065	6575248	chr2	6604833	6605015
chr2	2554164	2554296	chr2	6571506	6571639
chr2	7065322	7065441	chr2	2666522	2666710
chr2	13230471	13230664	chr2	13230743	13230916
chr2	13230743	13230916	chr2	13230471	13230664
chr2	13500764	13500903	chr2	13501955	13502069
chr2	13501955	13502069	chr2	13500764	13500903
chr2	18387044	18387145	chr2	18389577	18389881
chr2	1461	1585	chr3	1771	1895
chr2	15580	15690	chr3	26401	26511
chr2	22954	23056	chr3	62832	62934
chr2	31869	32013	chr3	34803	34947
chr2	499620	499724	chr3	13265132	13265236
chr2	580226	580353	chr3	1754748	1754875
chr2	1629687	1629787	chr3	4556576	4556676
chr2	1634774	1634878	chr3	4562070	4562174
chr2	1635839	1635985	chr3	4563147	4563293
chr2	2041488	2041671	chr3	6327758	6327941
chr2	2049516	2049627	chr3	6336324	6336435
chr2	2301396	2301527	chr3	2305816	2305947
chr2	2450076	2450217	chr3	5573522	5573663
chr2	2496537	2496696	chr3	5573518	5573677
chr2	2500533	2500633	chr3	4185672	4185772
chr2	2542671	2542804	chr3	5958909	5959042
chr2	2546207	2546351	chr3	6568363	6568507
chr2	2546370	2546478	chr3	5962588	5962696
chr2	2548298	2548430	chr3	5963945	5964077
chr2	2548992	2549095	chr3	5964638	5964741
chr2	2550646	2550752	chr3	6598423	6598529
chr2	2557093	2557219	chr3	5972404	5972530
chr2	2575952	2576057	chr3	3634500	3634605
chr2	2640046	2640155	chr3	2667307	2667416
chr2	3613423	3613558	chr3	3620668	3620803
chr2	3620057	3620192	chr3	3623249	3623384
chr2	3621684	3621864	chr3	3622392	3622572
chr2	3749281	3749382	chr3	3770604	3770705
chr2	3761196	3761319	chr3	3964884	3965007
chr2	3836100	3836221	chr3	5145471	5145592
chr2	3863311	3863565	chr3	3872710	3872964
chr2	3863647	3863865	chr3	3873046	3873264
chr2	3942504	3942633	chr3	3956068	3956197
chr2	3943182	3943306	chr3	3956754	3956878
chr2	3946192	3946324	chr3	3952736	3952868
chr2	3951991	3952171	chr3	4695125	4695305
chr2	3965483	3965816	chr3	4125358	4125691
chr2	3969076	3969203	chr3	4128951	4129078
chr2	3969324	3969491	chr3	4129199	4129366
chr2	4181208	4181370	chr3	4201080	4201242
chr2	4240153	4240260	chr3	5309773	5309880
chr2	4282695	4282813	chr3	4289970	4290088
chr2	4488215	4488338	chr3	4497908	4498031
chr2	4557559	4557763	chr3	5779748	5779952
chr2	4568410	4568578	chr3	4773723	4773891
chr2	4908973	4909148	chr3	4923857	4924032
chr2	4909155	4909295	chr3	4924039	4924179
chr2	4909457	4909693	chr3	4924341	4924577
chr2	4913028	4913146	chr3	4927890	4928008
chr2	5121083	5121189	chr3	4128845	4128951
chr2	5131516	5131629	chr3	5149685	5149798
chr2	5218631	5218740	chr3	5223875	5223984
chr2	5219538	5219883	chr3	1629788	1630133
chr2	5222829	5223012	chr3	5228059	5228242
chr2	5231452	5231668	chr3	6263459	6263675
chr2	5252089	5252203	chr3	5566930	5567044
chr2	5254964	5255293	chr3	5261732	5262061
chr2	5259517	5259620	chr3	5266283	5266386
chr2	5260693	5261000	chr3	5267418	5267725
chr2	5265402	5265514	chr3	5272125	5272237
chr2	5329180	5329282	chr3	5335046	5335148
chr2	5346555	5346808	chr3	5360725	5360978
chr2	5479943	5480156	chr3	5485700	5485913
chr2	5481863	5481974	chr3	5487630	5487741
chr2	5562759	5562938	chr3	5574942	5575121
chr2	5825762	5825879	chr3	5826616	5826733
chr2	5962056	5962304	chr3	6567994	6568242
chr2	5964636	5964835	chr3	6596768	6596967
chr2	5964997	5965099	chr3	6597129	6597231
chr2	5968783	5968893	chr3	6570772	6570882
chr2	5970852	5970956	chr3	6572840	6572944
chr2	5970990	5971129	chr3	6572978	6573117
chr2	6352225	6352366	chr3	11135749	11135890
chr2	6677322	6677431	chr3	6851536	6851645
chr2	6898885	6898993	chr3	9582300	9582408
chr2	8818623	8818796	chr3	13230743	13230916
chr2	12564572	12564695	chr3	12564806	12564929
chr2	19198493	19198618	chr3	19201337	19201462
chr2	1461	1585	chr3	14191766	14191895
chr2	15580	15690	chr3	14125190	14125449
chr2	22954	23056	chr3	12214430	12215642
chr2	31869	32013	chr3	12512768	12512884
chr2	499620	499724	chr3	11536299	11536406
chr2	580226	580353	chr3	11373697	11373949
chr2	1629687	1629787	chr3	11061052	11061152
chr2	1634774	1634878	chr3	3807420	3807589
chr2	1635839	1635985	chr3	12613534	12613652
chr2	2041488	2041671	chr3	13344073	13344175
chr2	2049516	2049627	chr3	13350536	13350659
chr2	2301396	2301527	chr3	9226432	9226617
chr2	2450076	2450217	chr3	12536383	12536516
chr2	2496537	2496696	chr3	12536383	12536516
chr2	2500533	2500633	chr3	13517290	13519284
chr2	2542671	2542804	chr3	13334002	13334189
chr2	2546207	2546351	chr3	12080878	12081270
chr2	2546370	2546478	chr3	16099798	16099904
chr2	2548298	2548430	chr3	13338904	13339021
chr2	2548992	2549095	chr3	12083345	12083476
chr2	2550646	2550752	chr3	12085150	12085314
chr2	2557093	2557219	chr3	12090614	12090770
chr2	2575952	2576057	chr3	12581246	12581683
chr2	2640046	2640155	chr3	8845134	8845593
chr2	3613423	3613558	chr3	13588521	13588797
chr2	3620057	3620192	chr3	13588521	13588797
chr2	3621684	3621864	chr3	13588521	13588797
chr2	3749281	3749382	chr3	15706845	15706992
chr2	3761196	3761319	chr3	13517290	13519284
chr2	3836100	3836221	chr3	11998721	11998865
chr2	3863311	3863565	chr3	13517290	13519284
chr2	3863647	3863865	chr3	13517290	13519284
chr2	3942504	3942633	chr3	14114466	14114994
chr2	3943182	3943306	chr3	14115338	14115591
chr2	3946192	3946324	chr3	14127445	14127995
chr2	3951991	3952171	chr3	12208363	12208502
chr2	3965483	3965816	chr3	12214430	12215642
chr2	3969076	3969203	chr3	12211799	12211911
chr2	3969324	3969491	chr3	12581246	12581683
chr2	4181208	4181370	chr3	14125190	14125449
chr2	4240153	4240260	chr3	11422442	11422546
chr2	4282695	4282813	chr3	13997338	13997609
chr2	4488215	4488338	chr3	13439752	13439860
chr2	4557559	4557763	chr3	11056620	11056772
chr2	4568410	4568578	chr3	15461536	15461728
chr2	4908973	4909148	chr3	12210422	12210574
chr2	4909155	4909295	chr3	12210588	12210692
chr2	4909457	4909693	chr3	12211025	12211135
chr2	4913028	4913146	chr3	12228722	12229083
chr2	5121083	5121189	chr3	15705635	15705763
chr2	5131516	5131629	chr3	14164895	14164996
chr2	5218631	5218740	chr3	11723141	11723253
chr2	5219538	5219883	chr3	12614356	12614525
chr2	5222829	5223012	chr3	14125190	14125449
chr2	5231452	5231668	chr3	11057238	11057350
chr2	5252089	5252203	chr3	14143269	14146114
chr2	5254964	5255293	chr3	14142670	14143269
chr2	5259517	5259620	chr3	14808833	14808939
chr2	5260693	5261000	chr3	14143269	14146114
chr2	5265402	5265514	chr3	14127445	14127995
chr2	5329180	5329282	chr3	12854204	12854305
chr2	5346555	5346808	chr3	15461536	15461728
chr2	5479943	5480156	chr3	15714108	15714460
chr2	5481863	5481974	chr3	14125190	14125449
chr2	5562759	5562938	chr3	14125190	14125449
chr2	5825762	5825879	chr3	12549751	12549949
chr2	5962056	5962304	chr3	12080611	12080788
chr2	5964636	5964835	chr3	12083345	12083476
chr2	5964997	5965099	chr3	12083670	12083851
chr2	5968783	5968893	chr3	12086959	12087091
chr2	5970852	5970956	chr3	12089017	12089129
chr2	5970990	5971129	chr3	12089157	12089318
chr2	6352225	6352366	chr3	16253916	16254050
chr2	6677322	6677431	chr3	12660720	12660857
chr2	6898885	6898993	chr3	4977391	4977530
chr2	8818623	8818796	chr3	14127445	14127995
chr2	12564572	12564695	chr3	9724657	9724780
chr2	19198493	19198618	chr3	1526115	1526659
chr2	1771	1895	chr3	14192078	14192207
chr2	26401	26511	chr3	14140415	14140674
chr2	62832	62934	chr3	12050473	12051685
chr2	34803	34947	chr3	14025227	14025343
chr2	13265132	13265236	chr3	20781188	20781295
chr2	1754748	1754875	chr3	12016547	12016799
chr2	4556576	4556676	chr3	12619075	12619175
chr2	4562070	4562174	chr3	3812374	3812543
chr2	4563147	4563293	chr3	12620108	12620226
chr2	6327758	6327941	chr3	14839747	14839849
chr2	6336324	6336435	chr3	14847902	14848025
chr2	2305816	2305947	chr3	9230887	9231072
chr2	5573522	5573663	chr3	14548344	14548477
chr2	5573518	5573677	chr3	14548344	14548477
chr2	4185672	4185772	chr3	12049702	12051696
chr2	5958909	5959042	chr3	16096074	16096261
chr2	6568363	6568507	chr3	13337232	13337624
chr2	5962588	5962696	chr3	17401544	17401650
chr2	5963945	5964077	chr3	13463001	13463118
chr2	5964638	5964741	chr3	17403688	17403819
chr2	6598423	6598529	chr3	17405328	17405492
chr2	5972404	5972530	chr3	16080563	16080719
chr2	3634500	3634605	chr3	13516016	13516453
chr2	2667307	2667416	chr3	15316328	15316787
chr2	3620668	3620803	chr3	13587633	13587909
chr2	3623249	3623384	chr3	13587633	13587909
chr2	3622392	3622572	chr3	13587633	13587909
chr2	3770604	3770705	chr3	15716309	15716456
chr2	3964884	3965007	chr3	12049702	12051696
chr2	5145471	5145592	chr3	12438013	12438157
chr2	3872710	3872964	chr3	12049702	12051696
chr2	3873046	3873264	chr3	12049702	12051696
chr2	3956068	3956197	chr3	14136265	14136793
chr2	3956754	3956878	chr3	14137137	14137390
chr2	3952736	3952868	chr3	14142670	14143220
chr2	4695125	4695305	chr3	15153523	15153662
chr2	4125358	4125691	chr3	12050473	12051685
chr2	4128951	4129078	chr3	12224033	12224145
chr2	4129199	4129366	chr3	13516016	13516453
chr2	4201080	4201242	chr3	14140415	14140674
chr2	5309773	5309880	chr3	15037141	15037245
chr2	4289970	4290088	chr3	14095902	14096173
chr2	4497908	4498031	chr3	13448491	13448599
chr2	5779748	5779952	chr3	12615069	12615221
chr2	4773723	4773891	chr3	15465507	15465699
chr2	4923857	4924032	chr3	13400591	13400743
chr2	4924039	4924179	chr3	13400757	13400861
chr2	4924341	4924577	chr3	13401194	13401304
chr2	4927890	4928008	chr3	13980700	13981061
chr2	4128845	4128951	chr3	15715095	15715223
chr2	5149685	5149798	chr3	14259769	14259870
chr2	5223875	5223984	chr3	13479507	13479619
chr2	1629788	1630133	chr3	12961518	12961687
chr2	5228059	5228242	chr3	14140415	14140674
chr2	6263459	6263675	chr3	12962901	12963013
chr2	5566930	5567044	chr3	14811303	14814148
chr2	5261732	5262061	chr3	13600947	13601546
chr2	5266283	5266386	chr3	14821071	14821177
chr2	5267418	5267725	chr3	14811303	14814148
chr2	5272125	5272237	chr3	14142670	14143220
chr2	5335046	5335148	chr3	12861318	12861419
chr2	5360725	5360978	chr3	15465507	15465699
chr2	5485700	5485913	chr3	12222928	12223280
chr2	5487630	5487741	chr3	14140415	14140674
chr2	5574942	5575121	chr3	14140415	14140674
chr2	5826616	5826733	chr3	12555262	12555460
chr2	6567994	6568242	chr3	13337047	13337224
chr2	6596768	6596967	chr3	17403688	17403819
chr2	6597129	6597231	chr3	17404013	17404194
chr2	6570772	6570882	chr3	17407665	17407797
chr2	6572840	6572944	chr3	17409495	17409607
chr2	6572978	6573117	chr3	17409635	17409796
chr2	11135749	11135890	chr3	16256667	16256801
chr2	6851536	6851645	chr3	16206492	16206629
chr2	9582300	9582408	chr3	19523267	19523406
chr2	13230743	13230916	chr3	14142670	14143220
chr2	12564806	12564929	chr3	9724891	9725014
chr2	19201337	19201462	chr3	1535084	1535628
chr2	11353	11476	chr4	4560197	4560320
chr2	19420	19553	chr4	59298	59431
chr2	22816	22955	chr4	13227	13366
chr2	22954	23056	chr4	62832	62934
chr2	30377	30495	chr4	33311	33429
chr2	32257	32361	chr4	35191	35295
chr2	64031	64150	chr4	9189200	9189319
chr2	499620	499724	chr4	13265132	13265236
chr2	571711	571858	chr4	1747549	1747696
chr2	1395492	1395618	chr4	1613469	1613595
chr2	1629687	1629787	chr4	4556576	4556676
chr2	1758442	1758677	chr4	10084045	10084280
chr2	1760916	1761027	chr4	10086605	10086716
chr2	2042559	2042815	chr4	6328830	6329086
chr2	2045484	2045612	chr4	6331750	6331878
chr2	2045800	2045967	chr4	6332066	6332233
chr2	2452219	2452332	chr4	4255072	4255185
chr2	2500533	2500633	chr4	4185672	4185772
chr2	2575952	2576057	chr4	3634500	3634605
chr2	2707122	2707223	chr4	3550828	3550929
chr2	2855878	2856057	chr4	3551238	3551417
chr2	3605079	3605361	chr4	3606147	3606429
chr2	3605435	3605538	chr4	3606503	3606606
chr2	3609169	3609279	chr4	3632151	3632261
chr2	3609874	3610075	chr4	3611626	3611827
chr2	3613423	3613558	chr4	3620668	3620803
chr2	3620057	3620192	chr4	3623249	3623384
chr2	3621684	3621864	chr4	3622392	3622572
chr2	3628231	3628340	chr4	3630759	3630868
chr2	3660063	3660169	chr4	3712197	3712303
chr2	3692624	3692730	chr4	3693883	3693989
chr2	3692869	3692995	chr4	3694127	3694253
chr2	3693058	3693179	chr4	3694316	3694437
chr2	3693280	3693380	chr4	3694538	3694638
chr2	3749281	3749382	chr4	3770604	3770705
chr2	3761196	3761319	chr4	3964884	3965007
chr2	3863311	3863565	chr4	3872710	3872964
chr2	3863915	3864069	chr4	3873314	3873468
chr2	3946192	3946324	chr4	3952736	3952868
chr2	3946456	3946693	chr4	3953000	3953237
chr2	3966731	3966913	chr4	4126606	4126788
chr2	3967960	3968088	chr4	4127835	4127963
chr2	3969076	3969203	chr4	4128951	4129078
chr2	3969324	3969491	chr4	4129199	4129366
chr2	4241508	4241655	chr4	4235116	4235263
chr2	4377639	4377743	chr4	5084731	5084835
chr2	4392942	4393048	chr4	5091667	5091773
chr2	4568410	4568578	chr4	4773723	4773891
chr2	4773890	4774661	chr4	5346808	5347579
chr2	4947684	4947819	chr4	4956511	4956646
chr2	5256000	5256203	chr4	5262768	5262971
chr2	5256690	5256934	chr4	5263458	5263702
chr2	5257314	5257463	chr4	5264082	5264231
chr2	5259371	5259516	chr4	5266137	5266282
chr2	5259517	5259620	chr4	5266283	5266386
chr2	5259622	5259803	chr4	5266388	5266569
chr2	5265402	5265514	chr4	5272125	5272237
chr2	5329180	5329282	chr4	5335046	5335148
chr2	11980530	11980762	chr4	12736869	12737101
chr2	17090128	17090483	chr4	17092608	17092963
chr2	11353	11476	chr4	2871572	2871691
chr2	19420	19553	chr4	2871572	2871691
chr2	22816	22955	chr4	9506464	9506603
chr2	22954	23056	chr4	3088461	3088580
chr2	30377	30495	chr4	5578536	5578709
chr2	32257	32361	chr4	5580387	5580558
chr2	64031	64150	chr4	2360410	2360534
chr2	499620	499724	chr4	1349334	1349448
chr2	571711	571858	chr4	4576388	4576588
chr2	1395492	1395618	chr4	9568846	9569009
chr2	1629687	1629787	chr4	9506219	9506431
chr2	1758442	1758677	chr4	5941368	5941472
chr2	1760916	1761027	chr4	5943961	5944114
chr2	2042559	2042815	chr4	1450771	1450941
chr2	2045484	2045612	chr4	1454683	1454840
chr2	2045800	2045967	chr4	1454956	1455156
chr2	2452219	2452332	chr4	2829336	2829440
chr2	2500533	2500633	chr4	3866275	3871840
chr2	2575952	2576057	chr4	3267036	3267353
chr2	2707122	2707223	chr4	3849489	3849598
chr2	2855878	2856057	chr4	3874999	3875191
chr2	3605079	3605361	chr4	3970693	3970961
chr2	3605435	3605538	chr4	3970693	3970961
chr2	3609169	3609279	chr4	4352589	4352721
chr2	3609874	3610075	chr4	4352589	4352721
chr2	3613423	3613558	chr4	2949284	2949784
chr2	3620057	3620192	chr4	2949835	2950488
chr2	3621684	3621864	chr4	2949835	2950488
chr2	3628231	3628340	chr4	4352589	4352721
chr2	3660063	3660169	chr4	3970693	3970961
chr2	3692624	3692730	chr4	4352589	4352721
chr2	3692869	3692995	chr4	4352589	4352721
chr2	3693058	3693179	chr4	4352589	4352721
chr2	3693280	3693380	chr4	4352589	4352721
chr2	3749281	3749382	chr4	3735288	3735514
chr2	3761196	3761319	chr4	3345121	3345577
chr2	3863311	3863565	chr4	3345121	3345577
chr2	3863915	3864069	chr4	3866275	3871840
chr2	3946192	3946324	chr4	2828917	2829040
chr2	3946456	3946693	chr4	4245756	4245950
chr2	3966731	3966913	chr4	3866275	3871840
chr2	3967960	3968088	chr4	3970693	3970961
chr2	3969076	3969203	chr4	3734248	3734353
chr2	3969324	3969491	chr4	3267036	3267353
chr2	4241508	4241655	chr4	1803312	1803506
chr2	4377639	4377743	chr4	4423840	4424472
chr2	4392942	4393048	chr4	3465561	3465743
chr2	4568410	4568578	chr4	4275858	4276374
chr2	4773890	4774661	chr4	4276734	4277172
chr2	4947684	4947819	chr4	3274047	3274360
chr2	5256000	5256203	chr4	3696626	3697777
chr2	5256690	5256934	chr4	3696626	3697777
chr2	5257314	5257463	chr4	2835156	2835470
chr2	5259371	5259516	chr4	4956453	4956563
chr2	5259517	5259620	chr4	3013553	3013690
chr2	5259622	5259803	chr4	2838279	2838407
chr2	5265402	5265514	chr4	4703290	4703405
chr2	5329180	5329282	chr4	1618078	1618181
chr2	11980530	11980762	chr4	5468586	5468734
chr2	17090128	17090483	chr4	8617161	8617401
chr2	4560197	4560320	chr4	5128826	5128945
chr2	59298	59431	chr4	5128826	5128945
chr2	13227	13366	chr4	9509770	9509909
chr2	62832	62934	chr4	3537494	3537613
chr2	33311	33429	chr4	5581511	5581684
chr2	35191	35295	chr4	5583362	5583533
chr2	9189200	9189319	chr4	5053251	5053375
chr2	13265132	13265236	chr4	11358589	11358703
chr2	1747549	1747696	chr4	4584151	4584351
chr2	1613469	1613595	chr4	10897904	10898067
chr2	4556576	4556676	chr4	9509525	9509737
chr2	10084045	10084280	chr4	14278158	14278262
chr2	10086605	10086716	chr4	14280817	14280970
chr2	6328830	6329086	chr4	2697894	2698064
chr2	6331750	6331878	chr4	5685487	5685644
chr2	6332066	6332233	chr4	5685760	5685960
chr2	4255072	4255185	chr4	2829787	2829891
chr2	4185672	4185772	chr4	3838221	3843786
chr2	3634500	3634605	chr4	3311539	3311856
chr2	3550828	3550929	chr4	3865696	3865805
chr2	3551238	3551417	chr4	3837977	3838169
chr2	3606147	3606429	chr4	3984105	3984373
chr2	3606503	3606606	chr4	3984105	3984373
chr2	3632151	3632261	chr4	4372657	4372789
chr2	3611626	3611827	chr4	4372657	4372789
chr2	3620668	3620803	chr4	2950706	2951206
chr2	3623249	3623384	chr4	2951257	2951910
chr2	3622392	3622572	chr4	2951257	2951910
chr2	3630759	3630868	chr4	4372657	4372789
chr2	3712197	3712303	chr4	3984105	3984373
chr2	3693883	3693989	chr4	4372657	4372789
chr2	3694127	3694253	chr4	4372657	4372789
chr2	3694316	3694437	chr4	4372657	4372789
chr2	3694538	3694638	chr4	4372657	4372789
chr2	3770604	3770705	chr4	3747532	3747758
chr2	3964884	3965007	chr4	3736361	3736817
chr2	3872710	3872964	chr4	3736361	3736817
chr2	3873314	3873468	chr4	3838221	3843786
chr2	3952736	3952868	chr4	2837304	2837427
chr2	3953000	3953237	chr4	4325988	4326182
chr2	4126606	4126788	chr4	3838221	3843786
chr2	4127835	4127963	chr4	3984105	3984373
chr2	4128951	4129078	chr4	3746492	3746597
chr2	4129199	4129366	chr4	3311539	3311856
chr2	4235116	4235263	chr4	1795877	1796071
chr2	5084731	5084835	chr4	4767523	4768155
chr2	5091667	5091773	chr4	2855323	2855505
chr2	4773723	4773891	chr4	5040896	5041412
chr2	5346808	5347579	chr4	3589871	3590309
chr2	4956511	4956646	chr4	3489514	3489827
chr2	5262768	5262971	chr4	4552190	4553341
chr2	5263458	5263702	chr4	4552190	4553341
chr2	5264082	5264231	chr4	3698448	3698762
chr2	5266137	5266282	chr4	4966053	4966163
chr2	5266283	5266386	chr4	3273811	3273948
chr2	5266388	5266569	chr4	3701557	3701685
chr2	5272125	5272237	chr4	4706843	4706958
chr2	5335046	5335148	chr4	1623175	1623278
chr2	12736869	12737101	chr4	10535798	10535946
chr2	17092608	17092963	chr4	8619640	8619880
chr2	12813	12928	chr5	26892	27007
chr2	15330	15458	chr5	21690	21818
chr2	15580	15690	chr5	26401	26511
chr2	16137	16237	chr5	22497	22597
chr2	22816	22955	chr5	13227	13366
chr2	22954	23056	chr5	62832	62934
chr2	26401	26681	chr5	12322	12602
chr2	27625	27741	chr5	41708	41824
chr2	30377	30495	chr5	33311	33429
chr2	31572	31676	chr5	34506	34610
chr2	31869	32013	chr5	34803	34947
chr2	32257	32361	chr5	35191	35295
chr2	41044	41169	chr5	47381	47506
chr2	41171	41708	chr5	12199	12736
chr2	912918	913020	chr5	1398097	1398199
chr2	1268670	1268812	chr5	10005025	10005167
chr2	1629687	1629787	chr5	4556576	4556676
chr2	1758442	1758677	chr5	10084045	10084280
chr2	2006678	2006785	chr5	4882872	4882979
chr2	2041488	2041671	chr5	6327758	6327941
chr2	2042559	2042815	chr5	6328830	6329086
chr2	2048762	2048873	chr5	6335215	6335326
chr2	2052264	2052422	chr5	6341607	6341765
chr2	2273116	2273357	chr5	2278412	2278653
chr2	2273358	2273479	chr5	2278654	2278775
chr2	2324499	2324599	chr5	2325761	2325861
chr2	2405256	2405364	chr5	3547850	3547958
chr2	2452219	2452332	chr5	4255072	4255185
chr2	2500533	2500633	chr5	4185672	4185772
chr2	2575654	2575760	chr5	4591491	4591597
chr2	2575952	2576057	chr5	3634500	3634605
chr2	2631491	2631613	chr5	2659808	2659930
chr2	2639780	2639969	chr5	2667041	2667230
chr2	2640046	2640155	chr5	2667307	2667416
chr2	2640730	2641028	chr5	2667992	2668290
chr2	3605079	3605361	chr5	3606147	3606429
chr2	3605435	3605538	chr5	3606503	3606606
chr2	3613423	3613558	chr5	3620668	3620803
chr2	3620057	3620192	chr5	3623249	3623384
chr2	3621684	3621864	chr5	3622392	3622572
chr2	3660063	3660169	chr5	3712197	3712303
chr2	3749281	3749382	chr5	3770604	3770705
chr2	3761196	3761319	chr5	3964884	3965007
chr2	3768585	3768708	chr5	3883820	3883943
chr2	3863311	3863565	chr5	3872710	3872964
chr2	3863647	3863865	chr5	3873046	3873264
chr2	3871632	3871766	chr5	3885687	3885821
chr2	3951140	3951240	chr5	4694284	4694384
chr2	3966731	3966913	chr5	4126606	4126788
chr2	3967960	3968088	chr5	4127835	4127963
chr2	3969076	3969203	chr5	4128951	4129078
chr2	3969324	3969491	chr5	4129199	4129366
chr2	4181208	4181370	chr5	4201080	4201242
chr2	4240910	4241112	chr5	4234517	4234719
chr2	4392942	4393048	chr5	5091667	5091773
chr2	4631648	4631798	chr5	4640892	4641042
chr2	4691285	4691417	chr5	4695736	4695868
chr2	4908973	4909148	chr5	4923857	4924032
chr2	4909457	4909693	chr5	4924341	4924577
chr2	4914827	4914949	chr5	4929689	4929811
chr2	4915704	4915814	chr5	4930565	4930675
chr2	4947684	4947819	chr5	4956511	4956646
chr2	5121083	5121189	chr5	4128845	4128951
chr2	5257114	5257220	chr5	5263882	5263988
chr2	5257537	5257655	chr5	5264305	5264423
chr2	5257899	5258008	chr5	5264667	5264776
chr2	5258894	5259020	chr5	5265660	5265786
chr2	5259371	5259516	chr5	5266137	5266282
chr2	5259517	5259620	chr5	5266283	5266386
chr2	5259622	5259803	chr5	5266388	5266569
chr2	5264305	5264474	chr5	5271028	5271197
chr2	5264775	5264878	chr5	5271498	5271601
chr2	5265402	5265514	chr5	5272125	5272237
chr2	5265626	5266137	chr5	5272349	5272860
chr2	5479943	5480156	chr5	5485700	5485913
chr2	5481407	5481596	chr5	5487165	5487354
chr2	5481975	5482088	chr5	5487742	5487855
chr2	5562759	5562938	chr5	5574942	5575121
chr2	5867085	5867198	chr5	6676112	6676225
chr2	6295057	6295177	chr5	17297239	17297359
chr2	6314127	6314292	chr5	9060975	9061140
chr2	7291296	7291406	chr5	7579843	7579953
chr2	7291407	7291533	chr5	7579954	7580080
chr2	7291839	7292101	chr5	7580387	7580649
chr2	7811790	7811903	chr5	11283453	11283566
chr2	8418855	8419025	chr5	10016360	10016530
chr2	8419082	8419228	chr5	10016587	10016733
chr2	8818623	8818796	chr5	13230743	13230916
chr2	10465004	10465186	chr5	12551732	12551914
chr2	11980530	11980762	chr5	12736869	12737101
chr2	11981106	11981289	chr5	12737446	12737629
chr2	12536884	12537224	chr5	12538921	12539261
chr2	12564572	12564695	chr5	12564806	12564929
chr2	12813	12928	chr5	11138968	11139175
chr2	15330	15458	chr5	10251365	10251741
chr2	15580	15690	chr5	10251365	10251741
chr2	16137	16237	chr5	11138968	11139175
chr2	22816	22955	chr5	11139292	11139451
chr2	22954	23056	chr5	14214613	14238771
chr2	26401	26681	chr5	10248948	10249089
chr2	27625	27741	chr5	11138968	11139175
chr2	30377	30495	chr5	10108776	10109710
chr2	31572	31676	chr5	10110676	10110971
chr2	31869	32013	chr5	10107910	10108056
chr2	32257	32361	chr5	10108263	10108775
chr2	41044	41169	chr5	10251365	10251741
chr2	41171	41708	chr5	10251365	10251741
chr2	912918	913020	chr5	14403744	14404062
chr2	1268670	1268812	chr5	12477171	12477509
chr2	1629687	1629787	chr5	12407385	12407505
chr2	1758442	1758677	chr5	12464603	12464786
chr2	2006678	2006785	chr5	13271161	13271273
chr2	2041488	2041671	chr5	13249250	13249351
chr2	2042559	2042815	chr5	13250289	13250595
chr2	2048762	2048873	chr5	13267080	13267219
chr2	2052264	2052422	chr5	13273009	13273110
chr2	2273116	2273357	chr5	17586484	17586981
chr2	2273358	2273479	chr5	17586484	17586981
chr2	2324499	2324599	chr5	14429833	14430222
chr2	2405256	2405364	chr5	11691460	11691773
chr2	2452219	2452332	chr5	12014384	12015310
chr2	2500533	2500633	chr5	12123430	12124070
chr2	2575654	2575760	chr5	11719916	11721141
chr2	2575952	2576057	chr5	11719916	11721141
chr2	2631491	2631613	chr5	14214613	14238771
chr2	2639780	2639969	chr5	10244838	10245093
chr2	2640046	2640155	chr5	14430238	14439282
chr2	2640730	2641028	chr5	14430238	14439282
chr2	3605079	3605361	chr5	11710148	11710810
chr2	3605435	3605538	chr5	11710148	11710810
chr2	3613423	3613558	chr5	11963029	11963189
chr2	3620057	3620192	chr5	12051985	12052205
chr2	3621684	3621864	chr5	11954740	11955069
chr2	3660063	3660169	chr5	11671104	11671227
chr2	3749281	3749382	chr5	11902109	11902370
chr2	3761196	3761319	chr5	12028705	12029786
chr2	3768585	3768708	chr5	11693159	11693333
chr2	3863311	3863565	chr5	12028705	12029786
chr2	3863647	3863865	chr5	12028705	12029786
chr2	3871632	3871766	chr5	11902109	11902370
chr2	3951140	3951240	chr5	11845818	11845973
chr2	3966731	3966913	chr5	11688773	11688905
chr2	3967960	3968088	chr5	11672241	11672572
chr2	3969076	3969203	chr5	11719916	11721141
chr2	3969324	3969491	chr5	11719916	11721141
chr2	4181208	4181370	chr5	12407385	12407505
chr2	4240910	4241112	chr5	10109711	10109976
chr2	4392942	4393048	chr5	11403594	11403786
chr2	4631648	4631798	chr5	20584447	20587207
chr2	4691285	4691417	chr5	12119066	12119186
chr2	4908973	4909148	chr5	10946957	10947083
chr2	4909457	4909693	chr5	10947450	10947596
chr2	4914827	4914949	chr5	10952266	10952403
chr2	4915704	4915814	chr5	10953183	10953373
chr2	4947684	4947819	chr5	10247330	10247631
chr2	5121083	5121189	chr5	11719916	11721141
chr2	5257114	5257220	chr5	11984176	11984811
chr2	5257537	5257655	chr5	12409870	12410089
chr2	5257899	5258008	chr5	11403594	11403786
chr2	5258894	5259020	chr5	12014384	12015310
chr2	5259371	5259516	chr5	12014384	12015310
chr2	5259517	5259620	chr5	11988001	11988280
chr2	5259622	5259803	chr5	11988001	11988280
chr2	5264305	5264474	chr5	12409870	12410089
chr2	5264775	5264878	chr5	11403594	11403786
chr2	5265402	5265514	chr5	11426508	11426943
chr2	5265626	5266137	chr5	12014384	12015310
chr2	5479943	5480156	chr5	12621667	12621861
chr2	5481407	5481596	chr5	9211718	9212000
chr2	5481975	5482088	chr5	9212288	9212439
chr2	5562759	5562938	chr5	11426508	11426943
chr2	5867085	5867198	chr5	3114434	3114635
chr2	6295057	6295177	chr5	347382	347514
chr2	6314127	6314292	chr5	8897045	8897150
chr2	7291296	7291406	chr5	14430238	14439282
chr2	7291407	7291533	chr5	14430238	14439282
chr2	7291839	7292101	chr5	14430238	14439282
chr2	7811790	7811903	chr5	5428857	5429055
chr2	8418855	8419025	chr5	2603976	2604077
chr2	8419082	8419228	chr5	2604232	2604359
chr2	8818623	8818796	chr5	11832891	11833132
chr2	10465004	10465186	chr5	5128778	5128891
chr2	11980530	11980762	chr5	18469636	18469746
chr2	11981106	11981289	chr5	15291685	15292183
chr2	12536884	12537224	chr5	9272140	9272481
chr2	12564572	12564695	chr5	18110164	18110287
chr2	26892	27007	chr5	11144729	11144936
chr2	21690	21818	chr5	10245779	10246155
chr2	26401	26511	chr5	10245779	10246155
chr2	22497	22597	chr5	11144729	11144936
chr2	13227	13366	chr5	11145053	11145212
chr2	62832	62934	chr5	25847808	25871966
chr2	12322	12602	chr5	10251741	10251882
chr2	41708	41824	chr5	11144729	11144936
chr2	33311	33429	chr5	10111838	10112772
chr2	34506	34610	chr5	10113738	10114033
chr2	34803	34947	chr5	10110972	10111118
chr2	35191	35295	chr5	10111325	10111837
chr2	47381	47506	chr5	10245779	10246155
chr2	12199	12736	chr5	10245779	10246155
chr2	1398097	1398199	chr5	14463044	14463362
chr2	10005025	10005167	chr5	17889055	17889393
chr2	4556576	4556676	chr5	12410791	12410911
chr2	10084045	10084280	chr5	17884333	17884516
chr2	4882872	4882979	chr5	13838954	13839066
chr2	6327758	6327941	chr5	13826424	13826525
chr2	6328830	6329086	chr5	13827464	13827770
chr2	6335215	6335326	chr5	13834370	13834509
chr2	6341607	6341765	chr5	13840802	13840903
chr2	2278412	2278653	chr5	17595018	17595515
chr2	2278654	2278775	chr5	17595018	17595515
chr2	2325761	2325861	chr5	14489133	14489522
chr2	3547850	3547958	chr5	11814642	11814955
chr2	4255072	4255185	chr5	11212720	11213646
chr2	4185672	4185772	chr5	12127281	12127921
chr2	4591491	4591597	chr5	11318766	11319991
chr2	3634500	3634605	chr5	11318766	11319991
chr2	2659808	2659930	chr5	25847808	25871966
chr2	2667041	2667230	chr5	10247631	10247886
chr2	2667307	2667416	chr5	14489538	14498582
chr2	2667992	2668290	chr5	14489538	14498582
chr2	3606147	3606429	chr5	11707905	11708567
chr2	3606503	3606606	chr5	11707905	11708567
chr2	3620668	3620803	chr5	11966782	11966942
chr2	3623249	3623384	chr5	12056430	12056650
chr2	3622392	3622572	chr5	11962481	11962810
chr2	3712197	3712303	chr5	11675469	11675592
chr2	3770604	3770705	chr5	11911887	11912148
chr2	3964884	3965007	chr5	12468397	12469478
chr2	3883820	3883943	chr5	11816340	11816514
chr2	3872710	3872964	chr5	12468397	12469478
chr2	3873046	3873264	chr5	12468397	12469478
chr2	3885687	3885821	chr5	11911887	11912148
chr2	4694284	4694384	chr5	11940566	11940721
chr2	4126606	4126788	chr5	11811956	11812088
chr2	4127835	4127963	chr5	11676606	11676937
chr2	4128951	4129078	chr5	11318766	11319991
chr2	4129199	4129366	chr5	11318766	11319991
chr2	4201080	4201242	chr5	12410791	12410911
chr2	4234517	4234719	chr5	10112773	10113038
chr2	5091667	5091773	chr5	11426100	11426292
chr2	4640892	4641042	chr5	20617789	20620549
chr2	4695736	4695868	chr5	12166096	12166216
chr2	4923857	4924032	chr5	18184277	18184403
chr2	4924341	4924577	chr5	18184770	18184916
chr2	4929689	4929811	chr5	18189921	18190058
chr2	4930565	4930675	chr5	18190838	18191028
chr2	4956511	4956646	chr5	10250123	10250424
chr2	4128845	4128951	chr5	11318766	11319991
chr2	5263882	5263988	chr5	12404733	12405368
chr2	5264305	5264423	chr5	11777477	11777696
chr2	5264667	5264776	chr5	11426100	11426292
chr2	5265660	5265786	chr5	11212720	11213646
chr2	5266137	5266282	chr5	11212720	11213646
chr2	5266283	5266386	chr5	11829251	11829530
chr2	5266388	5266569	chr5	11829251	11829530
chr2	5271028	5271197	chr5	11777477	11777696
chr2	5271498	5271601	chr5	11426100	11426292
chr2	5272125	5272237	chr5	12646352	12646787
chr2	5272349	5272860	chr5	11212720	11213646
chr2	5485700	5485913	chr5	12630889	12631083
chr2	5487165	5487354	chr5	9217876	9218158
chr2	5487742	5487855	chr5	9218434	9218585
chr2	5574942	5575121	chr5	12646352	12646787
chr2	6676112	6676225	chr5	15375454	15375655
chr2	17297239	17297359	chr5	24334178	24334310
chr2	9060975	9061140	chr5	16354886	16354991
chr2	7579843	7579953	chr5	14489538	14498582
chr2	7579954	7580080	chr5	14489538	14498582
chr2	7580387	7580649	chr5	14489538	14498582
chr2	11283453	11283566	chr5	5977658	5977856
chr2	10016360	10016530	chr5	14837135	14837236
chr2	10016587	10016733	chr5	13993571	13993698
chr2	13230743	13230916	chr5	11842514	11842755
chr2	12551732	12551914	chr5	19920222	19920335
chr2	12736869	12737101	chr5	15291453	15291563
chr2	12737446	12737629	chr5	18469868	18470366
chr2	12538921	12539261	chr5	9274193	9274534
chr2	12564806	12564929	chr5	18110398	18110521

## Sheet: Chr3
chr	start	end	chr.1	start.1	end.1
chr3	1960758	1960912	chr1	22761694	22761848
chr3	13801344	13801486	chr1	15301744	15301927
chr3	13588852	13588976	chr1	14921672	14921824
chr3	13992203	13992333	chr1	16356946	16357198
chr3	13992636	13992762	chr1	16357366	16357720
chr3	13679272	13679410	chr1	14735405	14735521
chr3	13654531	13654646	chr1	14921666	14921776
chr3	14127310	14127445	chr1	15321626	15321820
chr3	13942076	13942187	chr1	14471695	14472163
chr3	15141525	15141674	chr1	14453033	14455859
chr3	13996447	13996557	chr1	14878909	14879040
chr3	14095452	14095569	chr1	14735405	14735521
chr3	14135793	14135897	chr1	22320441	22361113
chr3	14136941	14137138	chr1	14427597	14427943
chr3	14140186	14140289	chr1	14339400	14339524
chr3	14140415	14140674	chr1	15027956	15028302
chr3	14142385	14142513	chr1	14453033	14455859
chr3	14259769	14259870	chr1	14474380	14474516
chr3	14802963	14803067	chr1	15299734	15299987
chr3	14803306	14803422	chr1	14667191	14668261
chr3	15042086	15042211	chr1	15214890	15215037
chr3	15116348	15116459	chr1	14744893	14744995
chr3	15141143	15141245	chr1	15027956	15028302
chr3	15461887	15462023	chr1	14664173	14664510
chr3	15465008	15465245	chr1	14663499	14663655
chr3	15715095	15715223	chr1	14261081	14262463
chr3	15716309	15716456	chr1	14913087	14913403
chr3	18731622	18731725	chr1	6707554	6707656
chr3	17051633	17051749	chr1	17041820	17042058
chr3	15446543	15446653	chr1	19830440	19830650
chr3	18406686	18406799	chr1	9817377	9829274
chr3	20200491	20200616	chr1	22961118	22978508
chr3	4977391	4977530	chr2	19523267	19523406
chr3	8537918	8538027	chr2	8543301	8543410
chr3	8844756	8844861	chr2	15315950	15316055
chr3	9724657	9724780	chr2	9724891	9725014
chr3	11055902	11056019	chr2	12614356	12614473
chr3	11056620	11056772	chr2	12615069	12615221
chr3	11057238	11057350	chr2	12962901	12963013
chr3	11057502	11057605	chr2	12963165	12963268
chr3	11061052	11061152	chr2	12619075	12619175
chr3	11373697	11373949	chr2	12016547	12016799
chr3	11417674	11417777	chr2	11423945	11424048
chr3	11422442	11422546	chr2	15037141	15037245
chr3	11536299	11536406	chr2	20781188	20781295
chr3	11658812	11658912	chr2	22108201	22108301
chr3	11723141	11723253	chr2	13479507	13479619
chr3	11998721	11998865	chr2	12438013	12438157
chr3	12000584	12000691	chr2	12438970	12439077
chr3	12050473	12050575	chr2	12214430	12214532
chr3	12078250	12078375	chr2	17397786	17397911
chr3	12078490	12078590	chr2	16096314	16096414
chr3	12080611	12080788	chr2	13337047	13337224
chr3	12083345	12083476	chr2	17403688	17403819
chr3	12083670	12083851	chr2	17404013	17404194
chr3	12085150	12085314	chr2	17405328	17405492
chr3	12086959	12087091	chr2	17407665	17407797
chr3	12088285	12088393	chr2	17408763	17408871
chr3	12088493	12088607	chr2	17408971	17409085
chr3	12089017	12089129	chr2	17409495	17409607
chr3	12089157	12089318	chr2	17409635	17409796
chr3	12090614	12090770	chr2	16080563	16080719
chr3	12188465	12188603	chr2	12214430	12214568
chr3	12208363	12208502	chr2	15153523	15153662
chr3	12210422	12210574	chr2	13400591	13400743
chr3	12210588	12210692	chr2	13400757	13400861
chr3	12211025	12211135	chr2	13401194	13401304
chr3	12211799	12211911	chr2	12224033	12224145
chr3	12223474	12223593	chr2	15714647	15714766
chr3	12225291	12225397	chr2	13404295	13404401
chr3	12252384	12252571	chr2	15714108	15714295
chr3	12423612	12423758	chr2	12424358	12424504
chr3	12512768	12512884	chr2	14025227	14025343
chr3	12536383	12536516	chr2	14548344	14548477
chr3	12613534	12613652	chr2	12620108	12620226
chr3	12614356	12614525	chr2	12961518	12961687
chr3	12660720	12660857	chr2	16206492	16206629
chr3	12824461	12824628	chr2	11055902	11056069
chr3	12825247	12825348	chr2	13194809	13194910
chr3	12854204	12854305	chr2	12861318	12861419
chr3	13188340	13188467	chr2	13814847	13814974
chr3	13334002	13334189	chr2	16096074	16096261
chr3	13338904	13339021	chr2	13463001	13463118
chr3	13344073	13344175	chr2	14839747	14839849
chr3	13345101	13345201	chr2	14840775	14840875
chr3	13350536	13350659	chr2	14847902	14848025
chr3	13439752	13439860	chr2	13448491	13448599
chr3	13473464	13473647	chr2	16080563	16080746
chr3	13587964	13588088	chr2	13588852	13588976
chr3	13588521	13588797	chr2	13587633	13587909
chr3	13622255	13622381	chr2	13992636	13992762
chr3	13654182	13654297	chr2	13654531	13654646
chr3	14164895	14164996	chr2	14259769	14259870
chr3	14191766	14191895	chr2	14192078	14192207
chr3	14788930	14789086	chr2	14798498	14798654
chr3	14808833	14808939	chr2	14821071	14821177
chr3	15133918	15134020	chr2	15141143	15141245
chr3	15245206	15245323	chr2	15257335	15257452
chr3	15450572	15450708	chr2	15461887	15462023
chr3	15461536	15461728	chr2	15465507	15465699
chr3	15705635	15705763	chr2	15715095	15715223
chr3	16095691	16095801	chr2	11177340	11177450
chr3	16099798	16099904	chr2	17401544	17401650
chr3	16253916	16254050	chr2	16256667	16256801
chr3	17405604	17405704	chr2	17405980	17406080
chr3	18013313	18013426	chr2	18406686	18406799
chr3	20201166	20201291	chr2	20200491	20200616
chr3	22232299	22232415	chr2	22573052	22573168
chr3	22232646	22232753	chr2	16709579	16709686
chr3	4977391	4977530	chr2	6898885	6898993
chr3	8537918	8538027	chr2	8818359	8818552
chr3	8844756	8844861	chr2	7291839	7292101
chr3	9724657	9724780	chr2	12564572	12564695
chr3	11055902	11056019	chr2	5219538	5219883
chr3	11056620	11056772	chr2	4557559	4557763
chr3	11057238	11057350	chr2	5231452	5231668
chr3	11057502	11057605	chr2	17660	17821
chr3	11061052	11061152	chr2	5222829	5223012
chr3	11373697	11373949	chr2	13265792	13344995
chr3	11417674	11417777	chr2	4241728	4241916
chr3	11422442	11422546	chr2	4240153	4240260
chr3	11536299	11536406	chr2	499620	499724
chr3	11658812	11658912	chr2	2051490	2051742
chr3	11723141	11723253	chr2	5218631	5218740
chr3	11998721	11998865	chr2	3836100	3836221
chr3	12000584	12000691	chr2	4161410	4161704
chr3	12050473	12050575	chr2	3863647	3863865
chr3	12078250	12078375	chr2	2542671	2542804
chr3	12078490	12078590	chr2	2542671	2542804
chr3	12080611	12080788	chr2	5962056	5962304
chr3	12083345	12083476	chr2	5964636	5964835
chr3	12083670	12083851	chr2	5964997	5965099
chr3	12085150	12085314	chr2	2550646	2550752
chr3	12086959	12087091	chr2	5968783	5968893
chr3	12088285	12088393	chr2	5970008	5970202
chr3	12088493	12088607	chr2	2554923	2555227
chr3	12089017	12089129	chr2	5970852	5970956
chr3	12089157	12089318	chr2	5970990	5971129
chr3	12090614	12090770	chr2	2557093	2557219
chr3	12188465	12188603	chr2	3863647	3863865
chr3	12208363	12208502	chr2	3951991	3952171
chr3	12210422	12210574	chr2	4908973	4909148
chr3	12210588	12210692	chr2	4909155	4909295
chr3	12211025	12211135	chr2	4909457	4909693
chr3	12211799	12211911	chr2	3969076	3969203
chr3	12223474	12223593	chr2	3768707	3768999
chr3	12225291	12225397	chr2	3969823	3970210
chr3	12252384	12252571	chr2	5479943	5480156
chr3	12423612	12423758	chr2	10597505	10597806
chr3	12512768	12512884	chr2	31869	32013
chr3	12536383	12536516	chr2	2496537	2496696
chr3	12613534	12613652	chr2	1635839	1635985
chr3	12614356	12614525	chr2	5219538	5219883
chr3	12660720	12660857	chr2	6677322	6677431
chr3	12824461	12824628	chr2	5219538	5219883
chr3	12825247	12825348	chr2	4557559	4557763
chr3	12854204	12854305	chr2	5329180	5329282
chr3	13188340	13188467	chr2	3863311	3863565
chr3	13334002	13334189	chr2	2542671	2542804
chr3	13338904	13339021	chr2	2548298	2548430
chr3	13344073	13344175	chr2	2041488	2041671
chr3	13345101	13345201	chr2	2042559	2042815
chr3	13350536	13350659	chr2	2049516	2049627
chr3	13439752	13439860	chr2	4488215	4488338
chr3	13473464	13473647	chr2	2557093	2557219
chr3	13587964	13588088	chr2	3620057	3620192
chr3	13588521	13588797	chr2	3621684	3621864
chr3	13622255	13622381	chr2	3863647	3863865
chr3	13654182	13654297	chr2	3620057	3620192
chr3	14164895	14164996	chr2	5131516	5131629
chr3	14191766	14191895	chr2	1461	1585
chr3	14788930	14789086	chr2	5265626	5266137
chr3	14808833	14808939	chr2	5259517	5259620
chr3	15133918	15134020	chr2	4181208	4181370
chr3	15245206	15245323	chr2	5259371	5259516
chr3	15450572	15450708	chr2	4773890	4774661
chr3	15461536	15461728	chr2	5346555	5346808
chr3	15705635	15705763	chr2	5121083	5121189
chr3	16095691	16095801	chr2	2542198	2542492
chr3	16099798	16099904	chr2	2546370	2546478
chr3	16253916	16254050	chr2	6352225	6352366
chr3	17405604	17405704	chr2	2550646	2550752
chr3	18013313	18013426	chr2	13265792	13344995
chr3	20201166	20201291	chr2	8818359	8818552
chr3	22232299	22232415	chr2	49695	50967
chr3	22232646	22232753	chr2	50986	51257
chr3	19523267	19523406	chr2	9582300	9582408
chr3	8543301	8543410	chr2	13230471	13230664
chr3	15315950	15316055	chr2	7580387	7580649
chr3	9724891	9725014	chr2	12564806	12564929
chr3	12614356	12614473	chr2	1629788	1630133
chr3	12615069	12615221	chr2	5779748	5779952
chr3	12962901	12963013	chr2	6263459	6263675
chr3	12963165	12963268	chr2	43343	43504
chr3	12619075	12619175	chr2	5228059	5228242
chr3	12016547	12016799	chr2	542392	621595
chr3	11423945	11424048	chr2	4235336	4235524
chr3	15037141	15037245	chr2	5309773	5309880
chr3	20781188	20781295	chr2	13265132	13265236
chr3	22108201	22108301	chr2	6340833	6341085
chr3	13479507	13479619	chr2	5223875	5223984
chr3	12438013	12438157	chr2	5145471	5145592
chr3	12438970	12439077	chr2	4604079	4604373
chr3	12214430	12214532	chr2	3873046	3873264
chr3	17397786	17397911	chr2	5958909	5959042
chr3	16096314	16096414	chr2	5958909	5959042
chr3	13337047	13337224	chr2	6567994	6568242
chr3	17403688	17403819	chr2	6596768	6596967
chr3	17404013	17404194	chr2	6597129	6597231
chr3	17405328	17405492	chr2	6598423	6598529
chr3	17407665	17407797	chr2	6570772	6570882
chr3	17408763	17408871	chr2	6571996	6572190
chr3	17408971	17409085	chr2	5970278	5970582
chr3	17409495	17409607	chr2	6572840	6572944
chr3	17409635	17409796	chr2	6572978	6573117
chr3	16080563	16080719	chr2	5972404	5972530
chr3	12214430	12214568	chr2	3873046	3873264
chr3	15153523	15153662	chr2	4695125	4695305
chr3	13400591	13400743	chr2	4923857	4924032
chr3	13400757	13400861	chr2	4924039	4924179
chr3	13401194	13401304	chr2	4924341	4924577
chr3	12224033	12224145	chr2	4128951	4129078
chr3	15714647	15714766	chr2	4517986	4518278
chr3	13404295	13404401	chr2	4129698	4130085
chr3	15714108	15714295	chr2	5485700	5485913
chr3	12424358	12424504	chr2	10598229	10598530
chr3	14025227	14025343	chr2	34803	34947
chr3	14548344	14548477	chr2	5573518	5573677
chr3	12620108	12620226	chr2	4563147	4563293
chr3	12961518	12961687	chr2	1629788	1630133
chr3	16206492	16206629	chr2	6851536	6851645
chr3	11055902	11056069	chr2	1629788	1630133
chr3	13194809	13194910	chr2	5779748	5779952
chr3	12861318	12861419	chr2	5335046	5335148
chr3	13814847	13814974	chr2	3872710	3872964
chr3	16096074	16096261	chr2	5958909	5959042
chr3	13463001	13463118	chr2	5963945	5964077
chr3	14839747	14839849	chr2	6327758	6327941
chr3	14840775	14840875	chr2	6328830	6329086
chr3	14847902	14848025	chr2	6336324	6336435
chr3	13448491	13448599	chr2	4497908	4498031
chr3	16080563	16080746	chr2	5972404	5972530
chr3	13588852	13588976	chr2	3623249	3623384
chr3	13587633	13587909	chr2	3622392	3622572
chr3	13992636	13992762	chr2	3873046	3873264
chr3	13654531	13654646	chr2	3623249	3623384
chr3	14259769	14259870	chr2	5149685	5149798
chr3	14192078	14192207	chr2	1771	1895
chr3	14798498	14798654	chr2	5272349	5272860
chr3	14821071	14821177	chr2	5266283	5266386
chr3	15141143	15141245	chr2	4201080	4201242
chr3	15257335	15257452	chr2	5266137	5266282
chr3	15461887	15462023	chr2	5346808	5347579
chr3	15465507	15465699	chr2	5360725	5360978
chr3	15715095	15715223	chr2	4128845	4128951
chr3	11177340	11177450	chr2	5958436	5958730
chr3	17401544	17401650	chr2	5962588	5962696
chr3	16256667	16256801	chr2	11135749	11135890
chr3	17405980	17406080	chr2	6598423	6598529
chr3	18406686	18406799	chr2	542392	621595
chr3	20200491	20200616	chr2	13230471	13230664
chr3	22573052	22573168	chr2	52676	53948
chr3	16709579	16709686	chr2	53967	54238
chr3	2628517	2628671	chr3	9558114	9558268
chr3	4727407	4727634	chr3	4728216	4728443
chr3	7805227	7805404	chr3	7805977	7806154
chr3	7805530	7805683	chr3	7806280	7806433
chr3	7846186	7846341	chr3	7855237	7855392
chr3	7848906	7849016	chr3	7858940	7859050
chr3	7849988	7850155	chr3	7860026	7860193
chr3	8537918	8538027	chr3	8543301	8543410
chr3	9100949	9101080	chr3	9111863	9111994
chr3	9107979	9108152	chr3	9118675	9118848
chr3	9766361	9766503	chr3	10556136	10556278
chr3	10702523	10702721	chr3	10702898	10703096
chr3	11061052	11061152	chr3	12619075	12619175
chr3	11180320	11180533	chr3	17401153	17401366
chr3	11328955	11329059	chr3	11334913	11335017
chr3	11378153	11378264	chr3	11378606	11378717
chr3	11378606	11378829	chr3	11377700	11377923
chr3	11417407	11417563	chr3	11423678	11423834
chr3	11423678	11423835	chr3	15032618	15032775
chr3	11590754	11590860	chr3	11590964	11591070
chr3	11590877	11590983	chr3	11590982	11591088
chr3	11705947	11706055	chr3	11707425	11707533
chr3	11708903	11709058	chr3	11710416	11710571
chr3	11709317	11709456	chr3	11710037	11710176
chr3	11984321	11984432	chr3	11986183	11986294
chr3	11985400	11985514	chr3	11987262	11987376
chr3	11987131	11987262	chr3	11990855	11990986
chr3	11988723	11988863	chr3	11992447	11992587
chr3	11988993	11989141	chr3	11992717	11992865
chr3	11989140	11989240	chr3	11992864	11992964
chr3	12050473	12050575	chr3	12214430	12214532
chr3	12050611	12050739	chr3	12246583	12246711
chr3	12078250	12078375	chr3	17397786	17397911
chr3	12078490	12078590	chr3	16096314	16096414
chr3	12079524	12079635	chr3	17399799	17399910
chr3	12080878	12081270	chr3	13337232	13337624
chr3	12085020	12085122	chr3	17406245	17406347
chr3	12085150	12085314	chr3	17405328	17405492
chr3	12188465	12188603	chr3	12214430	12214568
chr3	12212667	12212788	chr3	12224901	12225022
chr3	12214304	12214420	chr3	12246319	12246435
chr3	12224196	12224342	chr3	15705905	15706051
chr3	12243961	12244126	chr3	12253640	12253805
chr3	12252384	12252571	chr3	15714108	15714295
chr3	12478504	12478636	chr3	11055360	11055492
chr3	12532446	12532940	chr3	13600129	13600623
chr3	12614356	12614525	chr3	12961518	12961687
chr3	12712212	12712312	chr3	12713350	12713450
chr3	12824461	12824628	chr3	11055902	11056069
chr3	12825247	12825348	chr3	13194809	13194910
chr3	12853984	12854148	chr3	12861098	12861262
chr3	12876893	12877037	chr3	13276181	13276325
chr3	12880894	12881016	chr3	13267205	13267327
chr3	13187026	13187144	chr3	13193723	13193841
chr3	13188340	13188467	chr3	13814847	13814974
chr3	13188716	13188851	chr3	13815223	13815358
chr3	13266736	13267059	chr3	13292526	13292849
chr3	13278152	13278368	chr3	13562774	13562990
chr3	13334002	13334189	chr3	16096074	16096261
chr3	13335987	13336096	chr3	11179080	11179189
chr3	13473464	13473647	chr3	16080563	16080746
chr3	13517290	13519284	chr3	12049702	12051696
chr3	13587964	13588088	chr3	13588852	13588976
chr3	13591202	13591302	chr3	13593225	13593325
chr3	13591848	13591962	chr3	13593871	13593985
chr3	13621823	13621953	chr3	13992203	13992333
chr3	13622255	13622381	chr3	13992636	13992762
chr3	13622705	13622806	chr3	13993084	13993185
chr3	13627722	13627860	chr3	13679272	13679410
chr3	13654182	13654297	chr3	13654531	13654646
chr3	13685974	13686075	chr3	13687966	13688067
chr3	13686665	13686778	chr3	13727366	13727479
chr3	13687334	13687458	chr3	13688326	13688450
chr3	13687592	13687695	chr3	13758001	13758104
chr3	13690651	13690976	chr3	13686187	13686512
chr3	13692670	13692929	chr3	13733638	13733897
chr3	13694719	13694938	chr3	13733196	13733415
chr3	13696734	13696834	chr3	13778229	13778329
chr3	13697775	13697878	chr3	13776227	13776330
chr3	13697939	13698047	chr3	13776391	13776499
chr3	13698599	13698711	chr3	13773517	13773629
chr3	13699815	13699957	chr3	13723441	13723583
chr3	13700411	13700579	chr3	13724042	13724210
chr3	13700706	13700826	chr3	13767731	13767851
chr3	13702090	13702237	chr3	13764573	13764720
chr3	13702314	13702505	chr3	13764797	13764988
chr3	13702936	13703101	chr3	13769961	13770126
chr3	13703389	13703537	chr3	13706420	13706568
chr3	13703597	13703750	chr3	13706628	13706781
chr3	13706780	13706896	chr3	13749146	13749262
chr3	13715577	13715717	chr3	13717528	13717668
chr3	13723253	13723441	chr3	13766646	13766834
chr3	13723868	13724042	chr3	13767262	13767436
chr3	13734596	13734729	chr3	13753864	13753997
chr3	13734934	13735042	chr3	13754202	13754310
chr3	13743462	13743567	chr3	13763441	13763546
chr3	13744474	13744643	chr3	13744982	13745151
chr3	13745465	13745596	chr3	13788084	13788215
chr3	13745645	13745751	chr3	13788264	13788370
chr3	13745877	13746122	chr3	13788496	13788741
chr3	13746149	13746261	chr3	13788768	13788880
chr3	13746951	13747076	chr3	13789570	13789695
chr3	13747282	13747421	chr3	13789901	13790040
chr3	13747627	13747745	chr3	13790246	13790364
chr3	13750043	13750149	chr3	13793440	13793546
chr3	13750150	13750420	chr3	13793547	13793817
chr3	13750469	13750891	chr3	13793866	13794288
chr3	13750946	13751054	chr3	13794343	13794451
chr3	13751053	13751462	chr3	13794450	13794859
chr3	13751734	13751845	chr3	13795131	13795242
chr3	13751919	13752090	chr3	13795316	13795487
chr3	13752089	13752379	chr3	13795486	13795776
chr3	13752494	13752631	chr3	13795891	13796028
chr3	13753429	13753674	chr3	13796826	13797071
chr3	13754997	13755241	chr3	13734183	13734427
chr3	13757744	13757869	chr3	13761201	13761326
chr3	13758127	13758292	chr3	13761584	13761749
chr3	13765019	13765135	chr3	13769562	13769678
chr3	13766234	13766338	chr3	13770773	13770877
chr3	13773032	13773139	chr3	13775049	13775156
chr3	13779314	13779489	chr3	13695788	13695963
chr3	13789440	13789570	chr3	13790897	13791027
chr3	13833627	13833736	chr3	13846393	13846502
chr3	13834238	13834380	chr3	13852625	13852767
chr3	13835508	13835703	chr3	13846247	13846442
chr3	13836684	13836820	chr3	13849682	13849818
chr3	13841703	13842000	chr3	13843221	13843518
chr3	13842218	13842611	chr3	13844709	13845102
chr3	13843681	13844129	chr3	13864777	13865225
chr3	13845731	13845868	chr3	13862603	13862740
chr3	13846541	13846704	chr3	13847559	13847722
chr3	13848537	13848687	chr3	13857371	13857521
chr3	13851444	13851563	chr3	13860477	13860596
chr3	13852549	13852674	chr3	13861293	13861418
chr3	13852823	13852942	chr3	13854421	13854540
chr3	13996888	13997005	chr3	14095452	14095569
chr3	14070456	14070585	chr3	14077644	14077773
chr3	14126659	14127029	chr3	14141884	14142254
chr3	14127445	14127995	chr3	14142670	14143220
chr3	14128044	14128166	chr3	14143269	14143391
chr3	14142670	14143269	chr3	13600947	13601546
chr3	14170132	14170310	chr3	14179727	14179905
chr3	14170950	14171080	chr3	14180544	14180674
chr3	14171163	14171281	chr3	14180757	14180875
chr3	14171619	14171726	chr3	14182205	14182312
chr3	14173449	14173651	chr3	14176348	14176550
chr3	14174023	14174131	chr3	14177979	14178087
chr3	14174184	14174473	chr3	14178140	14178429
chr3	14174557	14174674	chr3	14178513	14178630
chr3	14174673	14174792	chr3	14178629	14178748
chr3	14174807	14174969	chr3	14178763	14178925
chr3	14174970	14175071	chr3	14178926	14179027
chr3	14184139	14184243	chr3	14186955	14187059
chr3	14184291	14184439	chr3	14184795	14184943
chr3	14187520	14187748	chr3	14189898	14190126
chr3	14189140	14189250	chr3	14199549	14199659
chr3	14202174	14202290	chr3	14202678	14202794
chr3	14206039	14206231	chr3	14207562	14207754
chr3	14206406	14206510	chr3	14207928	14208032
chr3	14207323	14207441	chr3	14208845	14208963
chr3	14207753	14207860	chr3	14219343	14219450
chr3	14210993	14211158	chr3	14208464	14208629
chr3	14213685	14213788	chr3	14218226	14218329
chr3	14215105	14215269	chr3	14217129	14217293
chr3	15282874	15282982	chr3	15283716	15283824
chr3	15461050	15461287	chr3	15465008	15465245
chr3	15461536	15461728	chr3	15465507	15465699
chr3	15704645	15704758	chr3	15720785	15720898
chr3	15706615	15706746	chr3	15716079	15716210
chr3	15714108	15714460	chr3	12222928	12223280
chr3	17049597	17049713	chr3	17051633	17051749
chr3	17390759	17390869	chr3	20480313	20480423
chr3	17405342	17405604	chr3	17405719	17405981
chr3	20196037	20196138	chr3	20196160	20196261
chr3	20196496	20196669	chr3	20197171	20197344
chr3	20201166	20201291	chr3	20200491	20200616
chr3	22235596	22235785	chr3	16708956	16709145
chr3	2628517	2628671	chr3	17390759	17390869
chr3	4727407	4727634	chr3	4726608	4726785
chr3	7805227	7805404	chr3	7805530	7805683
chr3	7805530	7805683	chr3	7805227	7805404
chr3	7846186	7846341	chr3	7846939	7848119
chr3	7848906	7849016	chr3	7852631	7855014
chr3	7849988	7850155	chr3	7852631	7855014
chr3	8537918	8538027	chr3	14125190	14125449
chr3	9100949	9101080	chr3	9107979	9108152
chr3	9107979	9108152	chr3	9100949	9101080
chr3	9766361	9766503	chr3	17136546	17136958
chr3	10702523	10702721	chr3	20196496	20196669
chr3	11061052	11061152	chr3	14127445	14127995
chr3	11180320	11180533	chr3	12080878	12081270
chr3	11328955	11329059	chr3	12853984	12854148
chr3	11378153	11378264	chr3	11378606	11378829
chr3	11378606	11378829	chr3	11378153	11378264
chr3	11417407	11417563	chr3	11423678	11423835
chr3	11423678	11423835	chr3	11417407	11417563
chr3	11590754	11590860	chr3	11590877	11590983
chr3	11590877	11590983	chr3	11590754	11590860
chr3	11705947	11706055	chr3	11706561	11707068
chr3	11708903	11709058	chr3	11706561	11707068
chr3	11709317	11709456	chr3	11706275	11706560
chr3	11984321	11984432	chr3	11989787	11990092
chr3	11985400	11985514	chr3	11989140	11989240
chr3	11987131	11987262	chr3	11988993	11989141
chr3	11988723	11988863	chr3	11990538	11990855
chr3	11988993	11989141	chr3	11987131	11987262
chr3	11989140	11989240	chr3	11985400	11985514
chr3	12050473	12050575	chr3	12214430	12215642
chr3	12050611	12050739	chr3	12214430	12215642
chr3	12078250	12078375	chr3	13334002	13334189
chr3	12078490	12078590	chr3	13334002	13334189
chr3	12079524	12079635	chr3	13335987	13336096
chr3	12080878	12081270	chr3	11180320	11180533
chr3	12085020	12085122	chr3	17405342	17405604
chr3	12085150	12085314	chr3	17405342	17405604
chr3	12188465	12188603	chr3	13517290	13519284
chr3	12212667	12212788	chr3	15706615	15706746
chr3	12214304	12214420	chr3	13517290	13519284
chr3	12224196	12224342	chr3	12243961	12244126
chr3	12243961	12244126	chr3	12224196	12224342
chr3	12252384	12252571	chr3	15714108	15714460
chr3	12478504	12478636	chr3	12853984	12854148
chr3	12532446	12532940	chr3	14126659	14127029
chr3	12614356	12614525	chr3	12824461	12824628
chr3	12712212	12712312	chr3	14115142	14115339
chr3	12824461	12824628	chr3	12614356	12614525
chr3	12825247	12825348	chr3	11056620	11056772
chr3	12853984	12854148	chr3	12478504	12478636
chr3	12876893	12877037	chr3	13267413	13267746
chr3	12880894	12881016	chr3	13239159	13239365
chr3	13187026	13187144	chr3	14070456	14070585
chr3	13188340	13188467	chr3	13517290	13519284
chr3	13188716	13188851	chr3	13517290	13519284
chr3	13266736	13267059	chr3	12880573	12880730
chr3	13278152	13278368	chr3	13562820	13563238
chr3	13334002	13334189	chr3	12078250	12078375
chr3	13335987	13336096	chr3	12079524	12079635
chr3	13473464	13473647	chr3	12090614	12090770
chr3	13517290	13519284	chr3	12214430	12215642
chr3	13587964	13588088	chr3	13588521	13588797
chr3	13591202	13591302	chr3	13842218	13842611
chr3	13591848	13591962	chr3	14174184	14174473
chr3	13621823	13621953	chr3	13517290	13519284
chr3	13622255	13622381	chr3	13517290	13519284
chr3	13622705	13622806	chr3	13517290	13519284
chr3	13627722	13627860	chr3	13996888	13997005
chr3	13654182	13654297	chr3	13588521	13588797
chr3	13685974	13686075	chr3	13754997	13755241
chr3	13686665	13686778	chr3	13750469	13750891
chr3	13687334	13687458	chr3	13757744	13757869
chr3	13687592	13687695	chr3	13694719	13694938
chr3	13690651	13690976	chr3	13751053	13751462
chr3	13692670	13692929	chr3	13750469	13750891
chr3	13694719	13694938	chr3	13750469	13750891
chr3	13696734	13696834	chr3	13754997	13755241
chr3	13697775	13697878	chr3	13745877	13746122
chr3	13697939	13698047	chr3	13723868	13724042
chr3	13698599	13698711	chr3	14184291	14184439
chr3	13699815	13699957	chr3	13752089	13752379
chr3	13700411	13700579	chr3	13702936	13703101
chr3	13700706	13700826	chr3	13715577	13715717
chr3	13702090	13702237	chr3	13754997	13755241
chr3	13702314	13702505	chr3	13750469	13750891
chr3	13702936	13703101	chr3	13700411	13700579
chr3	13703389	13703537	chr3	13745877	13746122
chr3	13703597	13703750	chr3	13752089	13752379
chr3	13706780	13706896	chr3	13690651	13690976
chr3	13715577	13715717	chr3	13700706	13700826
chr3	13723253	13723441	chr3	13750469	13750891
chr3	13723868	13724042	chr3	13750469	13750891
chr3	13734596	13734729	chr3	14210993	14211158
chr3	13734934	13735042	chr3	13750469	13750891
chr3	13743462	13743567	chr3	13694719	13694938
chr3	13744474	13744643	chr3	13750469	13750891
chr3	13745465	13745596	chr3	13745877	13746122
chr3	13745645	13745751	chr3	13751053	13751462
chr3	13745877	13746122	chr3	13750469	13750891
chr3	13746149	13746261	chr3	13752089	13752379
chr3	13746951	13747076	chr3	13694719	13694938
chr3	13747282	13747421	chr3	13751919	13752090
chr3	13747627	13747745	chr3	13751053	13751462
chr3	13750043	13750149	chr3	13751053	13751462
chr3	13750150	13750420	chr3	13751053	13751462
chr3	13750469	13750891	chr3	13751053	13751462
chr3	13750946	13751054	chr3	13754997	13755241
chr3	13751053	13751462	chr3	13750469	13750891
chr3	13751734	13751845	chr3	13703597	13703750
chr3	13751919	13752090	chr3	13754997	13755241
chr3	13752089	13752379	chr3	13751053	13751462
chr3	13752494	13752631	chr3	13694719	13694938
chr3	13753429	13753674	chr3	13754997	13755241
chr3	13754997	13755241	chr3	13753429	13753674
chr3	13757744	13757869	chr3	13687334	13687458
chr3	13758127	13758292	chr3	13752089	13752379
chr3	13765019	13765135	chr3	13690651	13690976
chr3	13766234	13766338	chr3	13745877	13746122
chr3	13773032	13773139	chr3	13690651	13690976
chr3	13779314	13779489	chr3	13745877	13746122
chr3	13789440	13789570	chr3	13754997	13755241
chr3	13833627	13833736	chr3	13843681	13844129
chr3	13834238	13834380	chr3	13843681	13844129
chr3	13835508	13835703	chr3	13841703	13842000
chr3	13836684	13836820	chr3	13843681	13844129
chr3	13841703	13842000	chr3	13843681	13844129
chr3	13842218	13842611	chr3	13843681	13844129
chr3	13843681	13844129	chr3	13842218	13842611
chr3	13845731	13845868	chr3	13835849	13836180
chr3	13846541	13846704	chr3	14170132	14170310
chr3	13848537	13848687	chr3	13846541	13846704
chr3	13851444	13851563	chr3	13835849	13836180
chr3	13852549	13852674	chr3	14173449	14173651
chr3	13852823	13852942	chr3	13843681	13844129
chr3	13996888	13997005	chr3	13627722	13627860
chr3	14070456	14070585	chr3	13187026	13187144
chr3	14126659	14127029	chr3	12532446	12532940
chr3	14127445	14127995	chr3	14142670	14143269
chr3	14128044	14128166	chr3	14143269	14146114
chr3	14142670	14143269	chr3	14127445	14127995
chr3	14170132	14170310	chr3	13846541	13846704
chr3	14170950	14171080	chr3	13843681	13844129
chr3	14171163	14171281	chr3	14170132	14170310
chr3	14171619	14171726	chr3	14174023	14174131
chr3	14173449	14173651	chr3	13843681	13844129
chr3	14174023	14174131	chr3	14171619	14171726
chr3	14174184	14174473	chr3	13843681	13844129
chr3	14174557	14174674	chr3	13848537	13848687
chr3	14174673	14174792	chr3	13843681	13844129
chr3	14174807	14174969	chr3	14174184	14174473
chr3	14174970	14175071	chr3	13843681	13844129
chr3	14184139	14184243	chr3	13745877	13746122
chr3	14184291	14184439	chr3	13751053	13751462
chr3	14187520	14187748	chr3	14200114	14201220
chr3	14189140	14189250	chr3	14200114	14201220
chr3	14202174	14202290	chr3	14210993	14211158
chr3	14206039	14206231	chr3	13692670	13692929
chr3	14206406	14206510	chr3	13698599	13698711
chr3	14207323	14207441	chr3	13703597	13703750
chr3	14207753	14207860	chr3	13750469	13750891
chr3	14210993	14211158	chr3	13690651	13690976
chr3	14213685	14213788	chr3	13723253	13723441
chr3	14215105	14215269	chr3	13754997	13755241
chr3	15282874	15282982	chr3	15283569	15283824
chr3	15461050	15461287	chr3	15449722	15449834
chr3	15461536	15461728	chr3	12581246	12581683
chr3	15704645	15704758	chr3	16686002	16686237
chr3	15706615	15706746	chr3	12212667	12212788
chr3	15714108	15714460	chr3	12252384	12252571
chr3	17049597	17049713	chr3	11664668	11665042
chr3	17390759	17390869	chr3	2628517	2628671
chr3	17405342	17405604	chr3	12085150	12085314
chr3	20196037	20196138	chr3	10702523	10702721
chr3	20196496	20196669	chr3	10702523	10702721
chr3	20201166	20201291	chr3	14125190	14125449
chr3	22235596	22235785	chr3	16708956	16709057
chr3	9558114	9558268	chr3	20480313	20480423
chr3	4728216	4728443	chr3	4727409	4727586
chr3	7805977	7806154	chr3	7806280	7806433
chr3	7806280	7806433	chr3	7805977	7806154
chr3	7855237	7855392	chr3	7856977	7858157
chr3	7858940	7859050	chr3	7861723	7864106
chr3	7860026	7860193	chr3	7861723	7864106
chr3	8543301	8543410	chr3	14140415	14140674
chr3	9111863	9111994	chr3	9118675	9118848
chr3	9118675	9118848	chr3	9111863	9111994
chr3	10556136	10556278	chr3	5743817	5744229
chr3	10702898	10703096	chr3	20197171	20197344
chr3	12619075	12619175	chr3	14142670	14143220
chr3	17401153	17401366	chr3	13337232	13337624
chr3	11334913	11335017	chr3	12861098	12861262
chr3	11378606	11378717	chr3	11377700	11377923
chr3	11377700	11377923	chr3	11378606	11378717
chr3	11423678	11423834	chr3	15032618	15032775
chr3	15032618	15032775	chr3	11423678	11423834
chr3	11590964	11591070	chr3	11590982	11591088
chr3	11590982	11591088	chr3	11590964	11591070
chr3	11707425	11707533	chr3	11708039	11708546
chr3	11710416	11710571	chr3	11708039	11708546
chr3	11710037	11710176	chr3	11707753	11708038
chr3	11986183	11986294	chr3	11993510	11993815
chr3	11987262	11987376	chr3	11992864	11992964
chr3	11990855	11990986	chr3	11992717	11992865
chr3	11992447	11992587	chr3	11994261	11994578
chr3	11992717	11992865	chr3	11990855	11990986
chr3	11992864	11992964	chr3	11987262	11987376
chr3	12214430	12214532	chr3	12050473	12051685
chr3	12246583	12246711	chr3	12050473	12051685
chr3	17397786	17397911	chr3	16096074	16096261
chr3	16096314	16096414	chr3	16096074	16096261
chr3	17399799	17399910	chr3	11179080	11179189
chr3	13337232	13337624	chr3	17401153	17401366
chr3	17406245	17406347	chr3	17405719	17405981
chr3	17405328	17405492	chr3	17405719	17405981
chr3	12214430	12214568	chr3	12049702	12051696
chr3	12224901	12225022	chr3	15716079	15716210
chr3	12246319	12246435	chr3	12049702	12051696
chr3	15705905	15706051	chr3	12253640	12253805
chr3	12253640	12253805	chr3	15705905	15706051
chr3	15714108	15714295	chr3	12222928	12223280
chr3	11055360	11055492	chr3	12861098	12861262
chr3	13600129	13600623	chr3	14141884	14142254
chr3	12961518	12961687	chr3	11055902	11056069
chr3	12713350	12713450	chr3	14136941	14137138
chr3	11055902	11056069	chr3	12961518	12961687
chr3	13194809	13194910	chr3	12615069	12615221
chr3	12861098	12861262	chr3	11055360	11055492
chr3	13276181	13276325	chr3	13293203	13293536
chr3	13267205	13267327	chr3	13275740	13275946
chr3	13193723	13193841	chr3	14077644	14077773
chr3	13814847	13814974	chr3	12049702	12051696
chr3	13815223	13815358	chr3	12049702	12051696
chr3	13292526	13292849	chr3	13292674	13292831
chr3	13562774	13562990	chr3	13253204	13253622
chr3	16096074	16096261	chr3	17397786	17397911
chr3	11179080	11179189	chr3	17399799	17399910
chr3	16080563	16080746	chr3	16080563	16080719
chr3	12049702	12051696	chr3	12050473	12051685
chr3	13588852	13588976	chr3	13587633	13587909
chr3	13593225	13593325	chr3	13844709	13845102
chr3	13593871	13593985	chr3	14178140	14178429
chr3	13992203	13992333	chr3	12049702	12051696
chr3	13992636	13992762	chr3	12049702	12051696
chr3	13993084	13993185	chr3	12049702	12051696
chr3	13679272	13679410	chr3	14095452	14095569
chr3	13654531	13654646	chr3	13587633	13587909
chr3	13687966	13688067	chr3	13734183	13734427
chr3	13727366	13727479	chr3	13793866	13794288
chr3	13688326	13688450	chr3	13761201	13761326
chr3	13758001	13758104	chr3	13733196	13733415
chr3	13686187	13686512	chr3	13794450	13794859
chr3	13733638	13733897	chr3	13793866	13794288
chr3	13733196	13733415	chr3	13793866	13794288
chr3	13778229	13778329	chr3	13734183	13734427
chr3	13776227	13776330	chr3	13788496	13788741
chr3	13776391	13776499	chr3	13767262	13767436
chr3	13773517	13773629	chr3	14184795	14184943
chr3	13723441	13723583	chr3	13795486	13795776
chr3	13724042	13724210	chr3	13769961	13770126
chr3	13767731	13767851	chr3	13717528	13717668
chr3	13764573	13764720	chr3	13734183	13734427
chr3	13764797	13764988	chr3	13793866	13794288
chr3	13769961	13770126	chr3	13724042	13724210
chr3	13706420	13706568	chr3	13788496	13788741
chr3	13706628	13706781	chr3	13795486	13795776
chr3	13749146	13749262	chr3	13686187	13686512
chr3	13717528	13717668	chr3	13767731	13767851
chr3	13766646	13766834	chr3	13793866	13794288
chr3	13767262	13767436	chr3	13793866	13794288
chr3	13753864	13753997	chr3	14208464	14208629
chr3	13754202	13754310	chr3	13793866	13794288
chr3	13763441	13763546	chr3	13733196	13733415
chr3	13744982	13745151	chr3	13793866	13794288
chr3	13788084	13788215	chr3	13788496	13788741
chr3	13788264	13788370	chr3	13794450	13794859
chr3	13788496	13788741	chr3	13793866	13794288
chr3	13788768	13788880	chr3	13795486	13795776
chr3	13789570	13789695	chr3	13733196	13733415
chr3	13789901	13790040	chr3	13795316	13795487
chr3	13790246	13790364	chr3	13794450	13794859
chr3	13793440	13793546	chr3	13794450	13794859
chr3	13793547	13793817	chr3	13794450	13794859
chr3	13793866	13794288	chr3	13794450	13794859
chr3	13794343	13794451	chr3	13734183	13734427
chr3	13794450	13794859	chr3	13793866	13794288
chr3	13795131	13795242	chr3	13706628	13706781
chr3	13795316	13795487	chr3	13734183	13734427
chr3	13795486	13795776	chr3	13794450	13794859
chr3	13795891	13796028	chr3	13733196	13733415
chr3	13796826	13797071	chr3	13734183	13734427
chr3	13734183	13734427	chr3	13796826	13797071
chr3	13761201	13761326	chr3	13688326	13688450
chr3	13761584	13761749	chr3	13795486	13795776
chr3	13769562	13769678	chr3	13686187	13686512
chr3	13770773	13770877	chr3	13788496	13788741
chr3	13775049	13775156	chr3	13686187	13686512
chr3	13695788	13695963	chr3	13788496	13788741
chr3	13790897	13791027	chr3	13734183	13734427
chr3	13846393	13846502	chr3	13864777	13865225
chr3	13852625	13852767	chr3	13864777	13865225
chr3	13846247	13846442	chr3	13843221	13843518
chr3	13849682	13849818	chr3	13864777	13865225
chr3	13843221	13843518	chr3	13864777	13865225
chr3	13844709	13845102	chr3	13864777	13865225
chr3	13864777	13865225	chr3	13844709	13845102
chr3	13862603	13862740	chr3	13848872	13849203
chr3	13847559	13847722	chr3	14179727	14179905
chr3	13857371	13857521	chr3	13847559	13847722
chr3	13860477	13860596	chr3	13848872	13849203
chr3	13861293	13861418	chr3	14176348	14176550
chr3	13854421	13854540	chr3	13864777	13865225
chr3	14095452	14095569	chr3	13679272	13679410
chr3	14077644	14077773	chr3	13193723	13193841
chr3	14141884	14142254	chr3	13600129	13600623
chr3	14142670	14143220	chr3	13600947	13601546
chr3	14143269	14143391	chr3	14811303	14814148
chr3	13600947	13601546	chr3	14142670	14143220
chr3	14179727	14179905	chr3	13847559	13847722
chr3	14180544	14180674	chr3	13864777	13865225
chr3	14180757	14180875	chr3	14179727	14179905
chr3	14182205	14182312	chr3	14177979	14178087
chr3	14176348	14176550	chr3	13864777	13865225
chr3	14177979	14178087	chr3	14182205	14182312
chr3	14178140	14178429	chr3	13864777	13865225
chr3	14178513	14178630	chr3	13857371	13857521
chr3	14178629	14178748	chr3	13864777	13865225
chr3	14178763	14178925	chr3	14178140	14178429
chr3	14178926	14179027	chr3	13864777	13865225
chr3	14186955	14187059	chr3	13788496	13788741
chr3	14184795	14184943	chr3	13794450	13794859
chr3	14189898	14190126	chr3	14187101	14188207
chr3	14199549	14199659	chr3	14187101	14188207
chr3	14202678	14202794	chr3	14208464	14208629
chr3	14207562	14207754	chr3	13733638	13733897
chr3	14207928	14208032	chr3	13773517	13773629
chr3	14208845	14208963	chr3	13706628	13706781
chr3	14219343	14219450	chr3	13793866	13794288
chr3	14208464	14208629	chr3	13686187	13686512
chr3	14218226	14218329	chr3	13766646	13766834
chr3	14217129	14217293	chr3	13734183	13734427
chr3	15283716	15283824	chr3	15284413	15284668
chr3	15465008	15465245	chr3	15465008	15465120
chr3	15465507	15465699	chr3	13516016	13516453
chr3	15720785	15720898	chr3	16691006	16691241
chr3	15716079	15716210	chr3	12224901	12225022
chr3	12222928	12223280	chr3	15714108	15714295
chr3	17051633	17051749	chr3	11669113	11669487
chr3	20480313	20480423	chr3	9558114	9558268
chr3	17405719	17405981	chr3	17405328	17405492
chr3	20196160	20196261	chr3	10702898	10703096
chr3	20197171	20197344	chr3	10702898	10703096
chr3	20200491	20200616	chr3	14140415	14140674
chr3	8537704	8537830	chr4	8543087	8543213
chr3	8537918	8538027	chr4	8543301	8543410
chr3	10106114	10106314	chr4	10110888	10111088
chr3	10702523	10702721	chr4	10702898	10703096
chr3	11055902	11056019	chr4	12614356	12614473
chr3	11057760	11057889	chr4	12963423	12963552
chr3	11061052	11061152	chr4	12619075	12619175
chr3	11417407	11417563	chr4	11423678	11423834
chr3	11423678	11423835	chr4	15032618	15032775
chr3	11536299	11536406	chr4	20781188	20781295
chr3	12049574	12049692	chr4	12213528	12213646
chr3	12050611	12050739	chr4	12246583	12246711
chr3	12211799	12211911	chr4	12224033	12224145
chr3	12212667	12212788	chr4	12224901	12225022
chr3	12214304	12214420	chr4	12246319	12246435
chr3	12218138	12218251	chr4	13520998	13521111
chr3	12218252	12218403	chr4	13521112	13521263
chr3	12218423	12218535	chr4	13521283	13521395
chr3	12222428	12222569	chr4	15713608	15713749
chr3	12224196	12224342	chr4	15705905	15706051
chr3	12225291	12225397	chr4	13404295	13404401
chr3	12243961	12244126	chr4	12253640	12253805
chr3	12244847	12244990	chr4	12254526	12254669
chr3	12277376	12277498	chr4	16350092	16350214
chr3	12581246	12581683	chr4	13516016	13516453
chr3	12613534	12613652	chr4	12620108	12620226
chr3	12661010	12661119	chr4	16206782	16206891
chr3	12846566	12846666	chr4	13240552	13240652
chr3	12854204	12854305	chr4	12861318	12861419
chr3	12854318	12854419	chr4	12861432	12861533
chr3	13188340	13188467	chr4	13814847	13814974
chr3	13188716	13188851	chr4	13815223	13815358
chr3	13190422	13190527	chr4	13816901	13817006
chr3	13256110	13256228	chr4	13280641	13280759
chr3	13344642	13344751	chr4	14840316	14840425
chr3	13351952	13352052	chr4	14849336	14849436
chr3	13352892	13353055	chr4	14850484	14850647
chr3	13428966	13429084	chr4	14072081	14072199
chr3	13587964	13588088	chr4	13588852	13588976
chr3	13588521	13588797	chr4	13587633	13587909
chr3	13591202	13591302	chr4	13593225	13593325
chr3	13621312	13621429	chr4	13991695	13991812
chr3	13621823	13621953	chr4	13992203	13992333
chr3	13622255	13622381	chr4	13992636	13992762
chr3	13622705	13622806	chr4	13993084	13993185
chr3	13654182	13654297	chr4	13654531	13654646
chr3	13833627	13833736	chr4	13846393	13846502
chr3	13836684	13836820	chr4	13849682	13849818
chr3	13841703	13842000	chr4	13843221	13843518
chr3	13845731	13845868	chr4	13862603	13862740
chr3	13852549	13852674	chr4	13861293	13861418
chr3	13852823	13852942	chr4	13854421	13854540
chr3	13900802	13900937	chr4	14127310	14127445
chr3	13947400	13947549	chr4	15141525	15141674
chr3	14115142	14115339	chr4	14136941	14137138
chr3	14127160	14127288	chr4	14142385	14142513
chr3	14128044	14128166	chr4	14143269	14143391
chr3	14164895	14164996	chr4	14259769	14259870
chr3	14170950	14171080	chr4	14180544	14180674
chr3	14173449	14173651	chr4	14176348	14176550
chr3	14174184	14174473	chr4	14178140	14178429
chr3	14174673	14174792	chr4	14178629	14178748
chr3	15113653	15113764	chr4	15116348	15116459
chr3	15245206	15245323	chr4	15257335	15257452
chr3	15461536	15461728	chr4	15465507	15465699
chr3	15705635	15705763	chr4	15715095	15715223
chr3	15706615	15706746	chr4	15716079	15716210
chr3	15706845	15706992	chr4	15716309	15716456
chr3	20196037	20196138	chr4	20196160	20196261
chr3	20196496	20196669	chr4	20197171	20197344
chr3	20201166	20201291	chr4	20200491	20200616
chr3	22231441	22231619	chr4	22235785	22235963
chr3	22235596	22235785	chr4	16708956	16709145
chr3	22236169	22236314	chr4	16713769	16713914
chr3	8537704	8537830	chr4	4667777	4667987
chr3	8537918	8538027	chr4	4668061	4668184
chr3	10106114	10106314	chr4	6064453	6064601
chr3	10702523	10702721	chr4	5321938	5322683
chr3	11055902	11056019	chr4	5943526	5943653
chr3	11057760	11057889	chr4	4644450	4644801
chr3	11061052	11061152	chr4	3465896	3466298
chr3	11417407	11417563	chr4	1803312	1803506
chr3	11423678	11423835	chr4	1803312	1803506
chr3	11536299	11536406	chr4	1349334	1349448
chr3	12049574	12049692	chr4	3866275	3871840
chr3	12050611	12050739	chr4	3866275	3871840
chr3	12211799	12211911	chr4	3734248	3734353
chr3	12212667	12212788	chr4	3735102	3735232
chr3	12214304	12214420	chr4	3866275	3871840
chr3	12218138	12218251	chr4	3866275	3871840
chr3	12218252	12218403	chr4	3866275	3871840
chr3	12218423	12218535	chr4	3866275	3871840
chr3	12222428	12222569	chr4	3092780	3092882
chr3	12224196	12224342	chr4	3734466	3734586
chr3	12225291	12225397	chr4	3181968	3182076
chr3	12243961	12244126	chr4	3734466	3734586
chr3	12244847	12244990	chr4	3735288	3735514
chr3	12277376	12277498	chr4	3213269	3215758
chr3	12581246	12581683	chr4	3267036	3267353
chr3	12613534	12613652	chr4	6526838	6527013
chr3	12661010	12661119	chr4	4660267	4660381
chr3	12846566	12846666	chr4	2000801	2000906
chr3	12854204	12854305	chr4	1618078	1618181
chr3	12854318	12854419	chr4	1618182	1618284
chr3	13188340	13188467	chr4	3866275	3871840
chr3	13188716	13188851	chr4	3866275	3871840
chr3	13190422	13190527	chr4	3866275	3871840
chr3	13256110	13256228	chr4	4652461	4652598
chr3	13344642	13344751	chr4	1450206	1450391
chr3	13351952	13352052	chr4	2708433	2708542
chr3	13352892	13353055	chr4	2709641	2709757
chr3	13428966	13429084	chr4	3866275	3871840
chr3	13587964	13588088	chr4	2949835	2950488
chr3	13588521	13588797	chr4	2928083	2928484
chr3	13591202	13591302	chr4	3053289	3053455
chr3	13621312	13621429	chr4	3866275	3871840
chr3	13621823	13621953	chr4	3345121	3345577
chr3	13622255	13622381	chr4	3866275	3871840
chr3	13622705	13622806	chr4	3866275	3871840
chr3	13654182	13654297	chr4	2949835	2950488
chr3	13833627	13833736	chr4	3052957	3053147
chr3	13836684	13836820	chr4	3052957	3053147
chr3	13841703	13842000	chr4	3053289	3053455
chr3	13845731	13845868	chr4	3053289	3053455
chr3	13852549	13852674	chr4	3052957	3053147
chr3	13852823	13852942	chr4	3053289	3053455
chr3	13900802	13900937	chr4	4423840	4424472
chr3	13947400	13947549	chr4	4423840	4424472
chr3	14115142	14115339	chr4	2052687	2052788
chr3	14127160	14127288	chr4	4423840	4424472
chr3	14128044	14128166	chr4	3691677	3691827
chr3	14164895	14164996	chr4	3465561	3465743
chr3	14170950	14171080	chr4	3052957	3053147
chr3	14173449	14173651	chr4	3052957	3053147
chr3	14174184	14174473	chr4	3053289	3053455
chr3	14174673	14174792	chr4	3053289	3053455
chr3	15113653	15113764	chr4	3267036	3267353
chr3	15245206	15245323	chr4	4956453	4956563
chr3	15461536	15461728	chr4	4275858	4276374
chr3	15705635	15705763	chr4	3734145	3734247
chr3	15706615	15706746	chr4	3735102	3735232
chr3	15706845	15706992	chr4	3735288	3735514
chr3	16708956	16709057	chr4	5871712	5872175
chr3	20196037	20196138	chr4	5321938	5322683
chr3	20196496	20196669	chr4	5321938	5322683
chr3	20201166	20201291	chr4	10531961	10532872
chr3	22231441	22231619	chr4	5872307	5872407
chr3	22235596	22235785	chr4	5871712	5872175
chr3	22236169	22236314	chr4	5898678	5898976
chr3	8543087	8543213	chr4	4672772	4672982
chr3	8543301	8543410	chr4	4673055	4673178
chr3	10110888	10111088	chr4	6069207	6069355
chr3	10702898	10703096	chr4	5337752	5338497
chr3	12614356	12614473	chr4	14280360	14280487
chr3	12963423	12963552	chr4	4676234	4676585
chr3	12619075	12619175	chr4	2855658	2856060
chr3	11423678	11423834	chr4	1795877	1796071
chr3	15032618	15032775	chr4	1795877	1796071
chr3	20781188	20781295	chr4	11358589	11358703
chr3	12213528	12213646	chr4	3838221	3843786
chr3	12246583	12246711	chr4	3838221	3843786
chr3	12224033	12224145	chr4	3746492	3746597
chr3	12224901	12225022	chr4	3747346	3747476
chr3	12246319	12246435	chr4	3838221	3843786
chr3	13520998	13521111	chr4	3838221	3843786
chr3	13521112	13521263	chr4	3838221	3843786
chr3	13521283	13521395	chr4	3838221	3843786
chr3	15713608	15713749	chr4	3542131	3542233
chr3	15705905	15706051	chr4	3746710	3746830
chr3	13404295	13404401	chr4	3535539	3535647
chr3	12253640	12253805	chr4	3746710	3746830
chr3	12254526	12254669	chr4	3747532	3747758
chr3	16350092	16350214	chr4	3202978	3205467
chr3	13516016	13516453	chr4	3311539	3311856
chr3	12620108	12620226	chr4	6533526	6533701
chr3	16206782	16206891	chr4	4692533	4692647
chr3	13240552	13240652	chr4	2009772	2009877
chr3	12861318	12861419	chr4	1623175	1623278
chr3	12861432	12861533	chr4	1623279	1623381
chr3	13814847	13814974	chr4	3838221	3843786
chr3	13815223	13815358	chr4	3838221	3843786
chr3	13816901	13817006	chr4	3838221	3843786
chr3	13280641	13280759	chr4	4685541	4685678
chr3	14840316	14840425	chr4	5682085	5682270
chr3	14849336	14849436	chr4	5690054	5690163
chr3	14850484	14850647	chr4	5691262	5691378
chr3	14072081	14072199	chr4	3838221	3843786
chr3	13588852	13588976	chr4	2951257	2951910
chr3	13587633	13587909	chr4	2929685	2930086
chr3	13593225	13593325	chr4	3054285	3054451
chr3	13991695	13991812	chr4	3838221	3843786
chr3	13992203	13992333	chr4	3736361	3736817
chr3	13992636	13992762	chr4	3838221	3843786
chr3	13993084	13993185	chr4	3838221	3843786
chr3	13654531	13654646	chr4	2951257	2951910
chr3	13846393	13846502	chr4	3053455	3053645
chr3	13849682	13849818	chr4	3053455	3053645
chr3	13843221	13843518	chr4	3054285	3054451
chr3	13862603	13862740	chr4	3054285	3054451
chr3	13861293	13861418	chr4	3053455	3053645
chr3	13854421	13854540	chr4	3054285	3054451
chr3	14127310	14127445	chr4	4767523	4768155
chr3	15141525	15141674	chr4	4767523	4768155
chr3	14136941	14137138	chr4	5659971	5660072
chr3	14142385	14142513	chr4	4767523	4768155
chr3	14143269	14143391	chr4	4425742	4425892
chr3	14259769	14259870	chr4	2855323	2855505
chr3	14180544	14180674	chr4	3053455	3053645
chr3	14176348	14176550	chr4	3053455	3053645
chr3	14178140	14178429	chr4	3054285	3054451
chr3	14178629	14178748	chr4	3054285	3054451
chr3	15116348	15116459	chr4	3311539	3311856
chr3	15257335	15257452	chr4	4966053	4966163
chr3	15465507	15465699	chr4	5040896	5041412
chr3	15715095	15715223	chr4	3746389	3746491
chr3	15716079	15716210	chr4	3747346	3747476
chr3	15716309	15716456	chr4	3747532	3747758
chr3	20196160	20196261	chr4	5337752	5338497
chr3	20197171	20197344	chr4	5337752	5338497
chr3	20200491	20200616	chr4	10553649	10554560
chr3	22235785	22235963	chr4	5898579	5898679
chr3	16708956	16709145	chr4	5889015	5889478
chr3	16713769	16713914	chr4	5872406	5872704
chr3	1370320	1370434	chr5	9558726	9558840
chr3	2260087	2260688	chr5	5929834	5930435
chr3	8537918	8538027	chr5	8543301	8543410
chr3	8843108	8843218	chr5	15314291	15314401
chr3	8843432	8843592	chr5	15314626	15314786
chr3	8843861	8843992	chr5	15315055	15315186
chr3	8844578	8844729	chr5	15315772	15315923
chr3	8844756	8844861	chr5	15315950	15316055
chr3	8844876	8844991	chr5	15316070	15316185
chr3	8845134	8845593	chr5	15316328	15316787
chr3	8847266	8847391	chr5	15317562	15317687
chr3	8847873	8847978	chr5	15318169	15318274
chr3	8848683	8848836	chr5	15318923	15319076
chr3	8848918	8849018	chr5	15319158	15319258
chr3	8849105	8849264	chr5	15319345	15319504
chr3	9724657	9724780	chr5	9724891	9725014
chr3	10702523	10702721	chr5	10702898	10703096
chr3	11061052	11061152	chr5	12619075	12619175
chr3	11335352	11335454	chr5	11341359	11341461
chr3	11335530	11335688	chr5	11341537	11341695
chr3	12000584	12000691	chr5	12438970	12439077
chr3	12049574	12049692	chr5	12213528	12213646
chr3	12050473	12050575	chr5	12214430	12214532
chr3	12050611	12050739	chr5	12246583	12246711
chr3	12188465	12188603	chr5	12214430	12214568
chr3	12202310	12202442	chr5	12232605	12232737
chr3	12210422	12210574	chr5	13400591	13400743
chr3	12211025	12211135	chr5	13401194	13401304
chr3	12211799	12211911	chr5	12224033	12224145
chr3	12214304	12214420	chr5	12246319	12246435
chr3	12218138	12218251	chr5	13520998	13521111
chr3	12218252	12218403	chr5	13521112	13521263
chr3	12218423	12218535	chr5	13521283	13521395
chr3	12219339	12219642	chr5	13522226	13522529
chr3	12224196	12224342	chr5	15705905	15706051
chr3	12225291	12225397	chr5	13404295	13404401
chr3	12243961	12244126	chr5	12253640	12253805
chr3	12247745	12247866	chr5	15709698	15709819
chr3	12248584	12248700	chr5	15710537	15710653
chr3	12250321	12250429	chr5	15712048	15712156
chr3	12252384	12252571	chr5	15714108	15714295
chr3	12512768	12512884	chr5	14025227	14025343
chr3	12512952	12513060	chr5	14025411	14025519
chr3	12581246	12581683	chr5	13516016	13516453
chr3	12613534	12613652	chr5	12620108	12620226
chr3	12854318	12854419	chr5	12861432	12861533
chr3	13168043	13168223	chr5	12256503	12256683
chr3	13187026	13187144	chr5	13193723	13193841
chr3	13188340	13188467	chr5	13814847	13814974
chr3	13188716	13188851	chr5	13815223	13815358
chr3	13344642	13344751	chr5	14840316	14840425
chr3	13345101	13345201	chr5	14840775	14840875
chr3	13345237	13345373	chr5	14840911	14841047
chr3	13346144	13346285	chr5	14841818	14841959
chr3	13351952	13352052	chr5	14849336	14849436
chr3	13517290	13519284	chr5	12049702	12051696
chr3	13552394	13552511	chr5	13583237	13583354
chr3	13587964	13588088	chr5	13588852	13588976
chr3	13588521	13588797	chr5	13587633	13587909
chr3	13591202	13591302	chr5	13593225	13593325
chr3	13591848	13591962	chr5	13593871	13593985
chr3	13621088	13621206	chr5	13628666	13628784
chr3	13621312	13621429	chr5	13991695	13991812
chr3	13621823	13621953	chr5	13992203	13992333
chr3	13622255	13622381	chr5	13992636	13992762
chr3	13622705	13622806	chr5	13993084	13993185
chr3	13627722	13627860	chr5	13679272	13679410
chr3	13654182	13654297	chr5	13654531	13654646
chr3	13670082	13670185	chr5	13825799	13825902
chr3	13685974	13686075	chr5	13687966	13688067
chr3	13686665	13686778	chr5	13727366	13727479
chr3	13687334	13687458	chr5	13688326	13688450
chr3	13690651	13690976	chr5	13686187	13686512
chr3	13692670	13692929	chr5	13733638	13733897
chr3	13694719	13694938	chr5	13733196	13733415
chr3	13696734	13696834	chr5	13778229	13778329
chr3	13697775	13697878	chr5	13776227	13776330
chr3	13697939	13698047	chr5	13776391	13776499
chr3	13698599	13698711	chr5	13773517	13773629
chr3	13699815	13699957	chr5	13723441	13723583
chr3	13700237	13700340	chr5	13723868	13723971
chr3	13700411	13700579	chr5	13724042	13724210
chr3	13700706	13700826	chr5	13767731	13767851
chr3	13702090	13702237	chr5	13764573	13764720
chr3	13702314	13702505	chr5	13764797	13764988
chr3	13702936	13703101	chr5	13769961	13770126
chr3	13703389	13703537	chr5	13706420	13706568
chr3	13703597	13703750	chr5	13706628	13706781
chr3	13706780	13706896	chr5	13749146	13749262
chr3	13715577	13715717	chr5	13717528	13717668
chr3	13723253	13723441	chr5	13766646	13766834
chr3	13723868	13724042	chr5	13767262	13767436
chr3	13734596	13734729	chr5	13753864	13753997
chr3	13734934	13735042	chr5	13754202	13754310
chr3	13744474	13744643	chr5	13744982	13745151
chr3	13745465	13745596	chr5	13788084	13788215
chr3	13745645	13745751	chr5	13788264	13788370
chr3	13745877	13746122	chr5	13788496	13788741
chr3	13746149	13746261	chr5	13788768	13788880
chr3	13747282	13747421	chr5	13789901	13790040
chr3	13747627	13747745	chr5	13790246	13790364
chr3	13750043	13750149	chr5	13793440	13793546
chr3	13750150	13750420	chr5	13793547	13793817
chr3	13750469	13750891	chr5	13793866	13794288
chr3	13750946	13751054	chr5	13794343	13794451
chr3	13751053	13751462	chr5	13794450	13794859
chr3	13751734	13751845	chr5	13795131	13795242
chr3	13751919	13752090	chr5	13795316	13795487
chr3	13752089	13752379	chr5	13795486	13795776
chr3	13752494	13752631	chr5	13795891	13796028
chr3	13753429	13753674	chr5	13796826	13797071
chr3	13754997	13755241	chr5	13734183	13734427
chr3	13757744	13757869	chr5	13761201	13761326
chr3	13758127	13758292	chr5	13761584	13761749
chr3	13765019	13765135	chr5	13769562	13769678
chr3	13766234	13766338	chr5	13770773	13770877
chr3	13773032	13773139	chr5	13775049	13775156
chr3	13779314	13779489	chr5	13695788	13695963
chr3	13789440	13789570	chr5	13790897	13791027
chr3	13833627	13833736	chr5	13846393	13846502
chr3	13834238	13834380	chr5	13852625	13852767
chr3	13835508	13835703	chr5	13846247	13846442
chr3	13835849	13836180	chr5	13848872	13849203
chr3	13836684	13836820	chr5	13849682	13849818
chr3	13841703	13842000	chr5	13843221	13843518
chr3	13842218	13842611	chr5	13844709	13845102
chr3	13843681	13844129	chr5	13864777	13865225
chr3	13845731	13845868	chr5	13862603	13862740
chr3	13846541	13846704	chr5	13847559	13847722
chr3	13848537	13848687	chr5	13857371	13857521
chr3	13851444	13851563	chr5	13860477	13860596
chr3	13852549	13852674	chr5	13861293	13861418
chr3	13852823	13852942	chr5	13854421	13854540
chr3	13996888	13997005	chr5	14095452	14095569
chr3	13997057	13997282	chr5	14095621	14095846
chr3	13997338	13997609	chr5	14095902	14096173
chr3	13997662	13997774	chr5	14096226	14096338
chr3	14125190	14125449	chr5	14140415	14140674
chr3	14164895	14164996	chr5	14259769	14259870
chr3	14170132	14170310	chr5	14179727	14179905
chr3	14170950	14171080	chr5	14180544	14180674
chr3	14171163	14171281	chr5	14180757	14180875
chr3	14171619	14171726	chr5	14182205	14182312
chr3	14173449	14173651	chr5	14176348	14176550
chr3	14174023	14174131	chr5	14177979	14178087
chr3	14174184	14174473	chr5	14178140	14178429
chr3	14174557	14174674	chr5	14178513	14178630
chr3	14174673	14174792	chr5	14178629	14178748
chr3	14174807	14174969	chr5	14178763	14178925
chr3	14174970	14175071	chr5	14178926	14179027
chr3	14184139	14184243	chr5	14186955	14187059
chr3	14184291	14184439	chr5	14184795	14184943
chr3	14202174	14202290	chr5	14202678	14202794
chr3	14206039	14206231	chr5	14207562	14207754
chr3	14206406	14206510	chr5	14207928	14208032
chr3	14207323	14207441	chr5	14208845	14208963
chr3	14207753	14207860	chr5	14219343	14219450
chr3	14210993	14211158	chr5	14208464	14208629
chr3	14213685	14213788	chr5	14218226	14218329
chr3	14215105	14215269	chr5	14217129	14217293
chr3	14788930	14789086	chr5	14798498	14798654
chr3	14799167	14799271	chr5	14802963	14803067
chr3	15113653	15113764	chr5	15116348	15116459
chr3	15133918	15134020	chr5	15141143	15141245
chr3	15245206	15245323	chr5	15257335	15257452
chr3	15294013	15294252	chr5	15306866	15307105
chr3	15646096	15646259	chr5	15646312	15646475
chr3	15705635	15705763	chr5	15715095	15715223
chr3	15706845	15706992	chr5	15716309	15716456
chr3	16033312	16033567	chr5	17357353	17357608
chr3	17463947	17464104	chr5	18837650	18837807
chr3	20196037	20196138	chr5	20196160	20196261
chr3	20196496	20196669	chr5	20197171	20197344
chr3	20201166	20201291	chr5	20200491	20200616
chr3	22689589	22690029	chr5	22694105	22694545
chr3	1370320	1370434	chr5	8745819	8746069
chr3	2260087	2260688	chr5	9070165	9070447
chr3	8537918	8538027	chr5	9923038	9923387
chr3	8843108	8843218	chr5	14430238	14439282
chr3	8843432	8843592	chr5	14430238	14439282
chr3	8843861	8843992	chr5	14430238	14439282
chr3	8844578	8844729	chr5	14430238	14439282
chr3	8844756	8844861	chr5	14430238	14439282
chr3	8844876	8844991	chr5	14430238	14439282
chr3	8845134	8845593	chr5	14430238	14439282
chr3	8847266	8847391	chr5	14430238	14439282
chr3	8847873	8847978	chr5	14430238	14439282
chr3	8848683	8848836	chr5	14430238	14439282
chr3	8848918	8849018	chr5	14430238	14439282
chr3	8849105	8849264	chr5	14430238	14439282
chr3	9724657	9724780	chr5	18110164	18110287
chr3	10702523	10702721	chr5	2036998	2037149
chr3	11061052	11061152	chr5	9923038	9923387
chr3	11335352	11335454	chr5	8928007	8928144
chr3	11335530	11335688	chr5	8928201	8928308
chr3	12000584	12000691	chr5	10141476	10141597
chr3	12049574	12049692	chr5	12123430	12124070
chr3	12050473	12050575	chr5	12028705	12029786
chr3	12050611	12050739	chr5	12028705	12029786
chr3	12188465	12188603	chr5	12028705	12029786
chr3	12202310	12202442	chr5	11698154	11698626
chr3	12210422	12210574	chr5	10946957	10947083
chr3	12211025	12211135	chr5	10947450	10947596
chr3	12211799	12211911	chr5	11719916	11721141
chr3	12214304	12214420	chr5	12028705	12029786
chr3	12218138	12218251	chr5	11714138	11714400
chr3	12218252	12218403	chr5	11714138	11714400
chr3	12218423	12218535	chr5	11714401	11714621
chr3	12219339	12219642	chr5	12341700	12341868
chr3	12224196	12224342	chr5	11719916	11721141
chr3	12225291	12225397	chr5	11902109	11902370
chr3	12243961	12244126	chr5	11719916	11721141
chr3	12247745	12247866	chr5	11688286	11688456
chr3	12248584	12248700	chr5	11689180	11689471
chr3	12250321	12250429	chr5	11325200	11325509
chr3	12252384	12252571	chr5	12621667	12621861
chr3	12512768	12512884	chr5	10107910	10108056
chr3	12512952	12513060	chr5	10108057	10108260
chr3	12581246	12581683	chr5	11719916	11721141
chr3	12613534	12613652	chr5	9890623	9890750
chr3	12854318	12854419	chr5	9182664	9182764
chr3	13168043	13168223	chr5	10764617	10764743
chr3	13187026	13187144	chr5	11719916	11721141
chr3	13188340	13188467	chr5	12028705	12029786
chr3	13188716	13188851	chr5	12028705	12029786
chr3	13344642	13344751	chr5	13249836	13249995
chr3	13345101	13345201	chr5	13250289	13250595
chr3	13345237	13345373	chr5	13250289	13250595
chr3	13346144	13346285	chr5	13262908	13263012
chr3	13351952	13352052	chr5	13268973	13269083
chr3	13517290	13519284	chr5	12028705	12029786
chr3	13552394	13552511	chr5	11773189	11773367
chr3	13587964	13588088	chr5	12043513	12043687
chr3	13588521	13588797	chr5	11943987	11944359
chr3	13591202	13591302	chr5	11187022	11187964
chr3	13591848	13591962	chr5	11187022	11187964
chr3	13621088	13621206	chr5	11329828	11329967
chr3	13621312	13621429	chr5	12123430	12124070
chr3	13621823	13621953	chr5	12028705	12029786
chr3	13622255	13622381	chr5	11712679	11713119
chr3	13622705	13622806	chr5	12028705	12029786
chr3	13627722	13627860	chr5	11684763	11684981
chr3	13654182	13654297	chr5	12051985	12052205
chr3	13670082	13670185	chr5	11719916	11721141
chr3	13685974	13686075	chr5	12840623	12850104
chr3	13686665	13686778	chr5	12824628	12824820
chr3	13687334	13687458	chr5	12840623	12850104
chr3	13690651	13690976	chr5	12840623	12850104
chr3	13692670	13692929	chr5	12840623	12850104
chr3	13694719	13694938	chr5	12840623	12850104
chr3	13696734	13696834	chr5	12840623	12850104
chr3	13697775	13697878	chr5	12840623	12850104
chr3	13697939	13698047	chr5	12840623	12850104
chr3	13698599	13698711	chr5	12840623	12850104
chr3	13699815	13699957	chr5	12840623	12850104
chr3	13700237	13700340	chr5	12840623	12850104
chr3	13700411	13700579	chr5	12840623	12850104
chr3	13700706	13700826	chr5	12840623	12850104
chr3	13702090	13702237	chr5	12840623	12850104
chr3	13702314	13702505	chr5	12840623	12850104
chr3	13702936	13703101	chr5	12840623	12850104
chr3	13703389	13703537	chr5	12840623	12850104
chr3	13703597	13703750	chr5	12840623	12850104
chr3	13706780	13706896	chr5	12840623	12850104
chr3	13715577	13715717	chr5	12840623	12850104
chr3	13723253	13723441	chr5	12840623	12850104
chr3	13723868	13724042	chr5	12824628	12824820
chr3	13734596	13734729	chr5	12840623	12850104
chr3	13734934	13735042	chr5	12840623	12850104
chr3	13744474	13744643	chr5	12840623	12850104
chr3	13745465	13745596	chr5	12840623	12850104
chr3	13745645	13745751	chr5	12824089	12824332
chr3	13745877	13746122	chr5	12840623	12850104
chr3	13746149	13746261	chr5	12824089	12824332
chr3	13747282	13747421	chr5	12840623	12850104
chr3	13747627	13747745	chr5	12804770	12805019
chr3	13750043	13750149	chr5	12840623	12850104
chr3	13750150	13750420	chr5	12840623	12850104
chr3	13750469	13750891	chr5	12840623	12850104
chr3	13750946	13751054	chr5	12840623	12850104
chr3	13751053	13751462	chr5	12840623	12850104
chr3	13751734	13751845	chr5	12840623	12850104
chr3	13751919	13752090	chr5	12840623	12850104
chr3	13752089	13752379	chr5	12840623	12850104
chr3	13752494	13752631	chr5	12840623	12850104
chr3	13753429	13753674	chr5	12840623	12850104
chr3	13754997	13755241	chr5	12840623	12850104
chr3	13757744	13757869	chr5	12840623	12850104
chr3	13758127	13758292	chr5	12840623	12850104
chr3	13765019	13765135	chr5	12840623	12850104
chr3	13766234	13766338	chr5	12840623	12850104
chr3	13773032	13773139	chr5	12840623	12850104
chr3	13779314	13779489	chr5	12840623	12850104
chr3	13789440	13789570	chr5	12840623	12850104
chr3	13833627	13833736	chr5	11187022	11187964
chr3	13834238	13834380	chr5	11187022	11187964
chr3	13835508	13835703	chr5	11187022	11187964
chr3	13835849	13836180	chr5	11187022	11187964
chr3	13836684	13836820	chr5	11187022	11187964
chr3	13841703	13842000	chr5	11187022	11187964
chr3	13842218	13842611	chr5	11187022	11187964
chr3	13843681	13844129	chr5	11187022	11187964
chr3	13845731	13845868	chr5	11187022	11187964
chr3	13846541	13846704	chr5	11187022	11187964
chr3	13848537	13848687	chr5	11187022	11187964
chr3	13851444	13851563	chr5	11187022	11187964
chr3	13852549	13852674	chr5	11187022	11187964
chr3	13852823	13852942	chr5	11187022	11187964
chr3	13996888	13997005	chr5	11684763	11684981
chr3	13997057	13997282	chr5	11719916	11721141
chr3	13997338	13997609	chr5	11719916	11721141
chr3	13997662	13997774	chr5	11808682	11808901
chr3	14125190	14125449	chr5	11426508	11426943
chr3	14164895	14164996	chr5	10250830	10251003
chr3	14170132	14170310	chr5	11187022	11187964
chr3	14170950	14171080	chr5	11187022	11187964
chr3	14171163	14171281	chr5	11187022	11187964
chr3	14171619	14171726	chr5	11187022	11187964
chr3	14173449	14173651	chr5	11187022	11187964
chr3	14174023	14174131	chr5	11187022	11187964
chr3	14174184	14174473	chr5	11187022	11187964
chr3	14174557	14174674	chr5	11187022	11187964
chr3	14174673	14174792	chr5	11187022	11187964
chr3	14174807	14174969	chr5	11187022	11187964
chr3	14174970	14175071	chr5	11187022	11187964
chr3	14184139	14184243	chr5	12840623	12850104
chr3	14184291	14184439	chr5	12840623	12850104
chr3	14202174	14202290	chr5	12840623	12850104
chr3	14206039	14206231	chr5	12840623	12850104
chr3	14206406	14206510	chr5	12840623	12850104
chr3	14207323	14207441	chr5	12840623	12850104
chr3	14207753	14207860	chr5	12840623	12850104
chr3	14210993	14211158	chr5	12840623	12850104
chr3	14213685	14213788	chr5	12840623	12850104
chr3	14215105	14215269	chr5	12840623	12850104
chr3	14788930	14789086	chr5	11769619	11770055
chr3	14799167	14799271	chr5	11988001	11988280
chr3	15113653	15113764	chr5	11719916	11721141
chr3	15133918	15134020	chr5	12795139	12797309
chr3	15245206	15245323	chr5	12014384	12015310
chr3	15294013	15294252	chr5	11762000	11762163
chr3	15646096	15646259	chr5	9462637	9462772
chr3	15705635	15705763	chr5	11719916	11721141
chr3	15706845	15706992	chr5	11795284	11795400
chr3	16033312	16033567	chr5	9381954	9382104
chr3	17463947	17464104	chr5	23421404	23421567
chr3	20196037	20196138	chr5	2036998	2037149
chr3	20196496	20196669	chr5	2036998	2037149
chr3	20201166	20201291	chr5	11832891	11833132
chr3	22689589	22690029	chr5	4208083	4208546
chr3	9558726	9558840	chr5	4781350	4781600
chr3	5929834	5930435	chr5	18659183	18659465
chr3	8543301	8543410	chr5	13747829	13748178
chr3	15314291	15314401	chr5	14489538	14498582
chr3	15314626	15314786	chr5	14489538	14498582
chr3	15315055	15315186	chr5	14489538	14498582
chr3	15315772	15315923	chr5	14489538	14498582
chr3	15315950	15316055	chr5	14489538	14498582
chr3	15316070	15316185	chr5	14489538	14498582
chr3	15316328	15316787	chr5	14489538	14498582
chr3	15317562	15317687	chr5	14489538	14498582
chr3	15318169	15318274	chr5	14489538	14498582
chr3	15318923	15319076	chr5	14489538	14498582
chr3	15319158	15319258	chr5	14489538	14498582
chr3	15319345	15319504	chr5	14489538	14498582
chr3	9724891	9725014	chr5	18110398	18110521
chr3	10702898	10703096	chr5	2037148	2037299
chr3	12619075	12619175	chr5	13747829	13748178
chr3	11341359	11341461	chr5	8934002	8934139
chr3	11341537	11341695	chr5	8934196	8934303
chr3	12438970	12439077	chr5	11118669	11118790
chr3	12213528	12213646	chr5	12127281	12127921
chr3	12214430	12214532	chr5	12468397	12469478
chr3	12246583	12246711	chr5	12468397	12469478
chr3	12214430	12214568	chr5	12468397	12469478
chr3	12232605	12232737	chr5	12119529	12120001
chr3	13400591	13400743	chr5	18184277	18184403
chr3	13401194	13401304	chr5	18184770	18184916
chr3	12224033	12224145	chr5	11318766	11319991
chr3	12246319	12246435	chr5	12468397	12469478
chr3	13520998	13521111	chr5	13254842	13255104
chr3	13521112	13521263	chr5	13254842	13255104
chr3	13521283	13521395	chr5	13255105	13255325
chr3	13522226	13522529	chr5	11908177	11908345
chr3	15705905	15706051	chr5	11318766	11319991
chr3	13404295	13404401	chr5	11911887	11912148
chr3	12253640	12253805	chr5	11318766	11319991
chr3	15709698	15709819	chr5	12140493	12140663
chr3	15710537	15710653	chr5	11812363	11812654
chr3	15712048	15712156	chr5	11690691	11691000
chr3	15714108	15714295	chr5	12630889	12631083
chr3	14025227	14025343	chr5	10110972	10111118
chr3	14025411	14025519	chr5	10111119	10111322
chr3	13516016	13516453	chr5	11318766	11319991
chr3	12620108	12620226	chr5	9897429	9897556
chr3	12861432	12861533	chr5	10765267	10765367
chr3	12256503	12256683	chr5	10771720	10771846
chr3	13193723	13193841	chr5	11318766	11319991
chr3	13814847	13814974	chr5	12468397	12469478
chr3	13815223	13815358	chr5	12468397	12469478
chr3	14840316	14840425	chr5	13827010	13827169
chr3	14840775	14840875	chr5	13827464	13827770
chr3	14840911	14841047	chr5	13827464	13827770
chr3	14841818	14841959	chr5	13828588	13828692
chr3	14849336	14849436	chr5	13836776	13836886
chr3	12049702	12051696	chr5	12468397	12469478
chr3	13583237	13583354	chr5	12008504	12008682
chr3	13588852	13588976	chr5	12044401	12044575
chr3	13587633	13587909	chr5	11946831	11947203
chr3	13593225	13593325	chr5	11185014	11185956
chr3	13593871	13593985	chr5	11185014	11185956
chr3	13628666	13628784	chr5	11695318	11695457
chr3	13991695	13991812	chr5	12127281	12127921
chr3	13992203	13992333	chr5	12468397	12469478
chr3	13992636	13992762	chr5	11809972	11810412
chr3	13993084	13993185	chr5	12468397	12469478
chr3	13679272	13679410	chr5	11319271	11319489
chr3	13654531	13654646	chr5	12056430	12056650
chr3	13825799	13825902	chr5	11318766	11319991
chr3	13687966	13688067	chr5	12805974	12815455
chr3	13727366	13727479	chr5	12847238	12847430
chr3	13688326	13688450	chr5	12805974	12815455
chr3	13686187	13686512	chr5	12805974	12815455
chr3	13733638	13733897	chr5	12805974	12815455
chr3	13733196	13733415	chr5	12805974	12815455
chr3	13778229	13778329	chr5	12805974	12815455
chr3	13776227	13776330	chr5	12805974	12815455
chr3	13776391	13776499	chr5	12805974	12815455
chr3	13773517	13773629	chr5	12805974	12815455
chr3	13723441	13723583	chr5	12805974	12815455
chr3	13723868	13723971	chr5	12805974	12815455
chr3	13724042	13724210	chr5	12805974	12815455
chr3	13767731	13767851	chr5	12805974	12815455
chr3	13764573	13764720	chr5	12805974	12815455
chr3	13764797	13764988	chr5	12805974	12815455
chr3	13769961	13770126	chr5	12805974	12815455
chr3	13706420	13706568	chr5	12805974	12815455
chr3	13706628	13706781	chr5	12805974	12815455
chr3	13749146	13749262	chr5	12805974	12815455
chr3	13717528	13717668	chr5	12805974	12815455
chr3	13766646	13766834	chr5	12805974	12815455
chr3	13767262	13767436	chr5	12847238	12847430
chr3	13753864	13753997	chr5	12805974	12815455
chr3	13754202	13754310	chr5	12805974	12815455
chr3	13744982	13745151	chr5	12805974	12815455
chr3	13788084	13788215	chr5	12805974	12815455
chr3	13788264	13788370	chr5	12859488	12859731
chr3	13788496	13788741	chr5	12805974	12815455
chr3	13788768	13788880	chr5	12859488	12859731
chr3	13789901	13790040	chr5	12805974	12815455
chr3	13790246	13790364	chr5	12806265	12806514
chr3	13793440	13793546	chr5	12805974	12815455
chr3	13793547	13793817	chr5	12805974	12815455
chr3	13793866	13794288	chr5	12805974	12815455
chr3	13794343	13794451	chr5	12805974	12815455
chr3	13794450	13794859	chr5	12805974	12815455
chr3	13795131	13795242	chr5	12805974	12815455
chr3	13795316	13795487	chr5	12805974	12815455
chr3	13795486	13795776	chr5	12805974	12815455
chr3	13795891	13796028	chr5	12805974	12815455
chr3	13796826	13797071	chr5	12805974	12815455
chr3	13734183	13734427	chr5	12805974	12815455
chr3	13761201	13761326	chr5	12805974	12815455
chr3	13761584	13761749	chr5	12805974	12815455
chr3	13769562	13769678	chr5	12805974	12815455
chr3	13770773	13770877	chr5	12805974	12815455
chr3	13775049	13775156	chr5	12805974	12815455
chr3	13695788	13695963	chr5	12805974	12815455
chr3	13790897	13791027	chr5	12805974	12815455
chr3	13846393	13846502	chr5	11185014	11185956
chr3	13852625	13852767	chr5	11185014	11185956
chr3	13846247	13846442	chr5	11185014	11185956
chr3	13848872	13849203	chr5	11185014	11185956
chr3	13849682	13849818	chr5	11185014	11185956
chr3	13843221	13843518	chr5	11185014	11185956
chr3	13844709	13845102	chr5	11185014	11185956
chr3	13864777	13865225	chr5	11185014	11185956
chr3	13862603	13862740	chr5	11185014	11185956
chr3	13847559	13847722	chr5	11185014	11185956
chr3	13857371	13857521	chr5	11185014	11185956
chr3	13860477	13860596	chr5	11185014	11185956
chr3	13861293	13861418	chr5	11185014	11185956
chr3	13854421	13854540	chr5	11185014	11185956
chr3	14095452	14095569	chr5	11319271	11319489
chr3	14095621	14095846	chr5	11318766	11319991
chr3	14095902	14096173	chr5	11318766	11319991
chr3	14096226	14096338	chr5	11329546	11329765
chr3	14140415	14140674	chr5	12646352	12646787
chr3	14259769	14259870	chr5	10243052	10243225
chr3	14179727	14179905	chr5	11185014	11185956
chr3	14180544	14180674	chr5	11185014	11185956
chr3	14180757	14180875	chr5	11185014	11185956
chr3	14182205	14182312	chr5	11185014	11185956
chr3	14176348	14176550	chr5	11185014	11185956
chr3	14177979	14178087	chr5	11185014	11185956
chr3	14178140	14178429	chr5	11185014	11185956
chr3	14178513	14178630	chr5	11185014	11185956
chr3	14178629	14178748	chr5	11185014	11185956
chr3	14178763	14178925	chr5	11185014	11185956
chr3	14178926	14179027	chr5	11185014	11185956
chr3	14186955	14187059	chr5	12805974	12815455
chr3	14184795	14184943	chr5	12805974	12815455
chr3	14202678	14202794	chr5	12805974	12815455
chr3	14207562	14207754	chr5	12805974	12815455
chr3	14207928	14208032	chr5	12805974	12815455
chr3	14208845	14208963	chr5	12805974	12815455
chr3	14219343	14219450	chr5	12805974	12815455
chr3	14208464	14208629	chr5	12805974	12815455
chr3	14218226	14218329	chr5	12805974	12815455
chr3	14217129	14217293	chr5	12805974	12815455
chr3	14798498	14798654	chr5	11778783	11779219
chr3	14802963	14803067	chr5	11829251	11829530
chr3	15116348	15116459	chr5	11318766	11319991
chr3	15141143	15141245	chr5	12829788	12831958
chr3	15257335	15257452	chr5	11212720	11213646
chr3	15306866	15307105	chr5	11783275	11783438
chr3	15646312	15646475	chr5	18616029	18616164
chr3	15715095	15715223	chr5	11318766	11319991
chr3	15716309	15716456	chr5	11902109	11902225
chr3	17357353	17357608	chr5	10400981	10401131
chr3	18837650	18837807	chr5	23991940	23992103
chr3	20196160	20196261	chr5	2037148	2037299
chr3	20197171	20197344	chr5	2037148	2037299
chr3	20200491	20200616	chr5	11842514	11842755
chr3	22694105	22694545	chr5	4212622	4213085

## Sheet: Chr4
chr	start	end	chr.1	start.1	end.1
chr4	416708	416811	chr1	8765785	8765888
chr4	1350242	1350410	chr1	8062257	8062425
chr4	1520681	1520807	chr1	6112734	6112860
chr4	1685284	1685423	chr1	1694461	1694600
chr4	1824899	1824999	chr1	1834037	1834137
chr4	2000801	2000906	chr1	2009772	2009877
chr4	2052687	2052788	chr1	5659971	5660072
chr4	4013124	4013251	chr1	14339724	14339865
chr4	4054147	4054259	chr1	14578319	14578578
chr4	4054622	4054729	chr1	14774525	14774718
chr4	4055700	4055908	chr1	14593661	14593926
chr4	4056325	4056476	chr1	14811025	14811706
chr4	4057201	4057321	chr1	14811025	14811706
chr4	4057942	4058158	chr1	14811025	14811706
chr4	4064409	4064535	chr1	14820024	14820884
chr4	4130617	4130733	chr1	14381566	14381711
chr4	4237444	4237545	chr1	14045436	14045546
chr4	4349763	4349866	chr1	16039782	16039948
chr4	4414403	4414503	chr1	14401065	14401221
chr4	4416340	4416711	chr1	14386151	14388977
chr4	4423681	4423802	chr1	14372435	14372574
chr4	4423840	4424472	chr1	14386151	14388977
chr4	4499571	4499673	chr1	13136737	13136872
chr4	4660543	4660690	chr1	16803699	16803882
chr4	4685971	4686079	chr1	6540942	6541221
chr4	4703290	4703405	chr1	15291456	15292049
chr4	5324514	5324630	chr1	6539475	6539627
chr4	5393819	5393945	chr1	14552390	14552626
chr4	5490391	5490509	chr1	16125599	16125763
chr4	5659594	5659700	chr1	13928979	13929496
chr4	5943406	5943525	chr1	21638581	21648799
chr4	5946465	5946917	chr1	16124747	16125034
chr4	6240551	6240657	chr1	20349932	20350204
chr4	7358605	7358827	chr1	6540590	6540762
chr4	7815792	7815928	chr1	6540590	6540762
chr4	9480805	9480935	chr1	16689161	16689278
chr4	8765785	8765888	chr1	16177143	16177338
chr4	8062257	8062425	chr1	8116423	8116599
chr4	6112734	6112860	chr1	10580009	10580120
chr4	1694461	1694600	chr1	14913087	14913403
chr4	1834037	1834137	chr1	14664173	14664510
chr4	2009772	2009877	chr1	15215037	15215196
chr4	5659971	5660072	chr1	14427597	14427943
chr4	2647298	2647414	chr1	17842705	17842901
chr4	2837304	2837427	chr1	15319259	15319852
chr4	3698448	3698762	chr1	15253774	15254023
chr4	3701557	3701685	chr1	15299734	15299987
chr4	2920780	2920931	chr1	15211190	15211915
chr4	2932068	2932168	chr1	14921672	14921824
chr4	2943113	2943244	chr1	15211190	15211915
chr4	2951996	2952128	chr1	15211190	15211915
chr4	2958597	2958702	chr1	15211190	15211915
chr4	2979763	2979911	chr1	14921672	14921824
chr4	3837296	3837508	chr1	14711624	14711750
chr4	3022450	3022627	chr1	15319259	15319852
chr4	3273667	3273795	chr1	15319907	15320790
chr4	3273811	3273948	chr1	15319907	15320790
chr4	3274494	3274594	chr1	14084440	14084560
chr4	3274810	3274911	chr1	14453033	14455859
chr4	3275541	3275657	chr1	15308202	15308544
chr4	3281215	3281335	chr1	15311202	15311710
chr4	3042476	3042595	chr1	14947295	14947981
chr4	3043814	3043923	chr1	15204682	15205290
chr4	3042991	3043096	chr1	14932068	14932371
chr4	3046569	3046776	chr1	15204682	15205290
chr4	3044916	3045125	chr1	15204682	15205290
chr4	3536363	3536544	chr1	16356946	16357198
chr4	3173715	3173877	chr1	15671909	15672022
chr4	3537494	3537613	chr1	15027956	15028302
chr4	3542131	3542233	chr1	15680317	15680429
chr4	3535794	3535984	chr1	14899402	14899523
chr4	1686116	1686306	chr1	13798419	13798715
chr4	1692113	1692219	chr1	15680488	15680638
chr4	3535539	3535647	chr1	13797890	13798052
chr4	3198768	3198871	chr1	15214162	15214371
chr4	3197881	3198013	chr1	15070864	15071019
chr4	3214105	3214277	chr1	15005650	15006100
chr4	3214329	3214432	chr1	15005650	15006100
chr4	3218786	3218890	chr1	15204682	15205290
chr4	3202951	3203077	chr1	14955176	14955625
chr4	3206116	3206232	chr1	14955176	14955625
chr4	3205101	3205207	chr1	15156120	15156260
chr4	3205866	3206008	chr1	14932068	14932371
chr4	3206345	3206446	chr1	15204029	15204145
chr4	3200958	3201145	chr1	14955176	14955625
chr4	3200958	3201146	chr1	14955176	14955625
chr4	3218432	3218576	chr1	14932068	14932371
chr4	3257962	3258175	chr1	14932068	14932371
chr4	3240493	3240626	chr1	14955176	14955625
chr4	3246849	3247020	chr1	14947295	14947981
chr4	3242073	3242177	chr1	14924634	14924962
chr4	3249872	3249975	chr1	15156120	15156260
chr4	3254809	3254968	chr1	15204682	15205290
chr4	3282931	3283039	chr1	15319907	15320790
chr4	3454406	3454517	chr1	14475027	14475149
chr4	3544769	3544872	chr1	14913087	14913403
chr4	1808834	1808991	chr1	15253774	15254023
chr4	3751203	3751337	chr1	13186563	13186682
chr4	3751416	3751531	chr1	13186683	13186788
chr4	3746389	3746491	chr1	14261081	14262463
chr4	3746492	3746597	chr1	14261081	14262463
chr4	3746710	3746830	chr1	14261081	14262463
chr4	3747532	3747758	chr1	14913087	14913403
chr4	3955043	3955219	chr1	14899402	14899523
chr4	3987717	3987820	chr1	15672541	15672653
chr4	3869601	3869711	chr1	2111147	2130952
chr4	3844929	3845140	chr1	15677983	15678130
chr4	3837977	3838169	chr1	15393533	15393639
chr4	4892285	4892391	chr1	15323714	15323834
chr4	3966958	3967064	chr1	14426536	14426684
chr4	3966187	3966289	chr1	14409362	14409513
chr4	3983482	3983584	chr1	14932068	14932371
chr4	3984105	3984373	chr1	15204682	15205290
chr4	3979520	3979637	chr1	15224245	15224379
chr4	2828545	2828687	chr1	15027956	15028302
chr4	2828760	2828887	chr1	14449733	14449874
chr4	4056928	4057040	chr1	14579752	14580011
chr4	4057403	4057510	chr1	14777533	14777726
chr4	4060762	4060970	chr1	14583632	14583897
chr4	4061387	4061538	chr1	14808727	14809408
chr4	4062263	4062383	chr1	14808727	14809408
chr4	4063003	4063219	chr1	14808727	14809408
chr4	4059191	4059317	chr1	14817339	14818199
chr4	4138122	4138238	chr1	14427219	14427364
chr4	4246468	4246569	chr1	15537179	15537289
chr4	4376831	4376934	chr1	16047073	16047239
chr4	4430053	4430153	chr1	14466187	14466343
chr4	4597214	4597585	chr1	14453033	14455859
chr4	4428394	4428515	chr1	14418088	14418227
chr4	4767523	4768155	chr1	14453033	14455859
chr4	4510852	4510954	chr1	15051312	15051447
chr4	4692819	4692966	chr1	11409923	11410106
chr4	5326037	5326145	chr1	6706741	6707020
chr4	4706843	4706958	chr1	15319259	15319852
chr4	7814802	7814918	chr1	6705254	6705406
chr4	5398937	5399063	chr1	14637242	14637478
chr4	6078613	6078731	chr1	16137540	16137704
chr4	5664070	5664176	chr1	13935037	13935554
chr4	14280240	14280359	chr1	21674839	21685057
chr4	14283180	14283632	chr1	16136687	16136974
chr4	9190103	9190209	chr1	8539402	8539674
chr4	10898695	10898917	chr1	6706389	6706561
chr4	5325605	5325741	chr1	6706389	6706561
chr4	9485428	9485558	chr1	16693753	16693870
chr4	1349334	1349448	chr2	11358589	11358703
chr4	1350242	1350410	chr2	8062257	8062425
chr4	1450771	1450941	chr2	2697894	2698064
chr4	1454683	1454840	chr2	5685487	5685644
chr4	1454956	1455156	chr2	5685760	5685960
chr4	1618078	1618181	chr2	1623175	1623278
chr4	1803312	1803506	chr2	1795877	1796071
chr4	1824899	1824999	chr2	1834037	1834137
chr4	2360410	2360534	chr2	5053251	5053375
chr4	2642455	2642571	chr2	2647298	2647414
chr4	2828917	2829040	chr2	2837304	2837427
chr4	2829336	2829440	chr2	2829787	2829891
chr4	2835156	2835470	chr2	3698448	3698762
chr4	2838279	2838407	chr2	3701557	3701685
chr4	2871445	2871556	chr2	6530957	6531068
chr4	2871572	2871691	chr2	5128826	5128945
chr4	2881318	2881428	chr2	3693388	3693498
chr4	2890270	2890370	chr2	4778234	4778334
chr4	2923629	2923808	chr2	2920602	2920781
chr4	2928864	2928964	chr2	2932068	2932168
chr4	2938534	2938665	chr2	2943113	2943244
chr4	2950574	2950706	chr2	2951996	2952128
chr4	2957003	2957108	chr2	2958597	2958702
chr4	2958150	2958298	chr2	2979763	2979911
chr4	2958374	2958499	chr2	2959620	2959745
chr4	2961230	2961348	chr2	2955721	2955839
chr4	3040282	3040401	chr2	3042476	3042595
chr4	3040731	3040840	chr2	3043814	3043923
chr4	3042102	3042207	chr2	3042991	3043096
chr4	3042476	3042683	chr2	3046569	3046776
chr4	3043314	3043523	chr2	3044916	3045125
chr4	3087541	3087703	chr2	3173715	3173877
chr4	3088461	3088580	chr2	3537494	3537613
chr4	3096386	3096523	chr2	3674665	3674802
chr4	3096675	3096851	chr2	3674954	3675130
chr4	3181968	3182076	chr2	3535539	3535647
chr4	3182075	3182219	chr2	3535650	3535794
chr4	3193646	3193749	chr2	3198768	3198871
chr4	3196469	3196572	chr2	3214329	3214432
chr4	3203294	3203436	chr2	3205866	3206008
chr4	3203773	3203874	chr2	3206345	3206446
chr4	3216067	3216211	chr2	3218432	3218576
chr4	3220719	3220932	chr2	3257962	3258175
chr4	3232995	3233099	chr2	3242073	3242177
chr4	3267036	3267353	chr2	3311539	3311856
chr4	3274047	3274360	chr2	3489514	3489827
chr4	3345121	3345577	chr2	3736361	3736817
chr4	3465561	3465743	chr2	2855323	2855505
chr4	3698448	3698568	chr2	1808664	1808784
chr4	3734248	3734353	chr2	3746492	3746597
chr4	3849489	3849598	chr2	3865696	3865805
chr4	3874999	3875191	chr2	3837977	3838169
chr4	3963830	3963936	chr2	3966958	3967064
chr4	3965904	3966006	chr2	3966187	3966289
chr4	3970070	3970172	chr2	3983482	3983584
chr4	3970693	3970961	chr2	3984105	3984373
chr4	3976139	3976256	chr2	3979520	3979637
chr4	4236735	4236903	chr2	4325988	4326156
chr4	4245756	4245950	chr2	4325988	4326182
chr4	4276734	4277172	chr2	3589871	3590309
chr4	4352589	4352721	chr2	4372657	4372789
chr4	4499571	4499673	chr2	4510852	4510954
chr4	4572345	4572483	chr2	4576698	4576836
chr4	4572668	4572930	chr2	4580433	4580695
chr4	4573623	4573885	chr2	4577038	4577300
chr4	4574714	4574844	chr2	4578129	4578259
chr4	4575597	4575769	chr2	4579011	4579183
chr4	4576120	4576239	chr2	4579532	4579651
chr4	4576388	4576588	chr2	4584151	4584351
chr4	4577038	4577345	chr2	4581388	4581695
chr4	4579800	4580105	chr2	4584151	4584456
chr4	4675522	4675628	chr2	6527693	6527799
chr4	4703290	4703405	chr2	4706843	4706958
chr4	4956000	4956102	chr2	4965600	4965702
chr4	4956453	4956563	chr2	4966053	4966163
chr4	5130819	5130938	chr2	6532825	6532944
chr4	5468586	5468734	chr2	10535798	10535946
chr4	5490391	5490509	chr2	6078613	6078731
chr4	5578536	5578709	chr2	5581511	5581684
chr4	5580387	5580558	chr2	5583362	5583533
chr4	5941368	5941472	chr2	14278158	14278262
chr4	5943406	5943525	chr2	14280240	14280359
chr4	5943961	5944114	chr2	14280817	14280970
chr4	5946465	5946917	chr2	14283180	14283632
chr4	8617161	8617401	chr2	8619640	8619880
chr4	8617402	8617514	chr2	8619881	8619993
chr4	9506219	9506431	chr2	9509525	9509737
chr4	9506464	9506603	chr2	9509770	9509909
chr4	9568846	9569009	chr2	10897904	10898067
chr4	11037833	11037935	chr2	11043557	11043659
chr4	1349334	1349448	chr2	499620	499724
chr4	1350242	1350410	chr2	13265792	13344995
chr4	1450771	1450941	chr2	2042559	2042815
chr4	1454683	1454840	chr2	2045484	2045612
chr4	1454956	1455156	chr2	2045800	2045967
chr4	1618078	1618181	chr2	5329180	5329282
chr4	1803312	1803506	chr2	4241508	4241655
chr4	1824899	1824999	chr2	4773890	4774661
chr4	2360410	2360534	chr2	64031	64150
chr4	2642455	2642571	chr2	5843823	5844137
chr4	2828917	2829040	chr2	5265402	5265514
chr4	2829336	2829440	chr2	5265626	5266137
chr4	2835156	2835470	chr2	5257314	5257463
chr4	2838279	2838407	chr2	5259622	5259803
chr4	2871445	2871556	chr2	5221276	5221486
chr4	2871572	2871691	chr2	11353	11476
chr4	2881318	2881428	chr2	5266388	5267290
chr4	2890270	2890370	chr2	5265626	5266137
chr4	2923629	2923808	chr2	3620057	3620192
chr4	2928864	2928964	chr2	3620057	3620192
chr4	2938534	2938665	chr2	3613423	3613558
chr4	2950574	2950706	chr2	3621684	3621864
chr4	2957003	2957108	chr2	3613423	3613558
chr4	2958150	2958298	chr2	3620057	3620192
chr4	2958374	2958499	chr2	3621684	3621864
chr4	2961230	2961348	chr2	3621684	3621864
chr4	3040282	3040401	chr2	3967960	3968088
chr4	3040731	3040840	chr2	3605079	3605361
chr4	3042102	3042207	chr2	3605079	3605361
chr4	3042476	3042683	chr2	3605079	3605361
chr4	3043314	3043523	chr2	3605079	3605361
chr4	3087541	3087703	chr2	3863311	3863565
chr4	3088461	3088580	chr2	3965483	3965816
chr4	3096386	3096523	chr2	5265626	5266137
chr4	3096675	3096851	chr2	5265626	5266137
chr4	3181968	3182076	chr2	3969823	3970210
chr4	3182075	3182219	chr2	3969823	3970210
chr4	3193646	3193749	chr2	3605079	3605361
chr4	3196469	3196572	chr2	3605079	3605361
chr4	3203294	3203436	chr2	3605079	3605361
chr4	3203773	3203874	chr2	3605079	3605361
chr4	3216067	3216211	chr2	3605079	3605361
chr4	3220719	3220932	chr2	3605079	3605361
chr4	3232995	3233099	chr2	3605079	3605361
chr4	3267036	3267353	chr2	3969324	3969491
chr4	3274047	3274360	chr2	5266388	5267290
chr4	3345121	3345577	chr2	3863311	3863565
chr4	3465561	3465743	chr2	4392942	4393048
chr4	3698448	3698568	chr2	5257314	5257463
chr4	3734248	3734353	chr2	3969076	3969203
chr4	3849489	3849598	chr2	2707122	2707223
chr4	3874999	3875191	chr2	2855878	2856057
chr4	3963830	3963936	chr2	3605079	3605361
chr4	3965904	3966006	chr2	3605079	3605361
chr4	3970070	3970172	chr2	3605079	3605361
chr4	3970693	3970961	chr2	3605079	3605361
chr4	3976139	3976256	chr2	3967960	3968088
chr4	4236735	4236903	chr2	3946456	3946693
chr4	4245756	4245950	chr2	3946456	3946693
chr4	4276734	4277172	chr2	4773890	4774661
chr4	4352589	4352721	chr2	3684016	3684435
chr4	4499571	4499673	chr2	61312	62859
chr4	4572345	4572483	chr2	13265792	13344995
chr4	4572668	4572930	chr2	13265792	13344995
chr4	4573623	4573885	chr2	13265792	13344995
chr4	4574714	4574844	chr2	13265792	13344995
chr4	4575597	4575769	chr2	13265792	13344995
chr4	4576120	4576239	chr2	13265792	13344995
chr4	4576388	4576588	chr2	13265792	13344995
chr4	4577038	4577345	chr2	13265792	13344995
chr4	4579800	4580105	chr2	13265792	13344995
chr4	4675522	4675628	chr2	5219538	5219883
chr4	4703290	4703405	chr2	5265402	5265514
chr4	4956000	4956102	chr2	5265626	5266137
chr4	4956453	4956563	chr2	5259371	5259516
chr4	5130819	5130938	chr2	5223232	5223583
chr4	5468586	5468734	chr2	11980530	11980762
chr4	5490391	5490509	chr2	13265792	13344995
chr4	5578536	5578709	chr2	30377	30495
chr4	5580387	5580558	chr2	32257	32361
chr4	5941368	5941472	chr2	1758442	1758677
chr4	5943406	5943525	chr2	61312	62859
chr4	5943961	5944114	chr2	1760916	1761027
chr4	5946465	5946917	chr2	6878320	6885197
chr4	8617161	8617401	chr2	17090128	17090483
chr4	8617402	8617514	chr2	17090128	17090483
chr4	9506219	9506431	chr2	61312	62859
chr4	9506464	9506603	chr2	61312	62859
chr4	9568846	9569009	chr2	1395492	1395618
chr4	11037833	11037935	chr2	61312	62859
chr4	11358589	11358703	chr2	13265132	13265236
chr4	8062257	8062425	chr2	542392	621595
chr4	2697894	2698064	chr2	6328830	6329086
chr4	5685487	5685644	chr2	6331750	6331878
chr4	5685760	5685960	chr2	6332066	6332233
chr4	1623175	1623278	chr2	5335046	5335148
chr4	1795877	1796071	chr2	4235116	4235263
chr4	1834037	1834137	chr2	5346808	5347579
chr4	5053251	5053375	chr2	9189200	9189319
chr4	2647298	2647414	chr2	5848588	5848902
chr4	2837304	2837427	chr2	5272125	5272237
chr4	2829787	2829891	chr2	5272349	5272860
chr4	3698448	3698762	chr2	5264082	5264231
chr4	3701557	3701685	chr2	5266388	5266569
chr4	6530957	6531068	chr2	5226506	5226716
chr4	5128826	5128945	chr2	4560197	4560320
chr4	3693388	3693498	chr2	5273111	5274013
chr4	4778234	4778334	chr2	5272349	5272860
chr4	2920602	2920781	chr2	3623249	3623384
chr4	2932068	2932168	chr2	3623249	3623384
chr4	2943113	2943244	chr2	3620668	3620803
chr4	2951996	2952128	chr2	3622392	3622572
chr4	2958597	2958702	chr2	3620668	3620803
chr4	2979763	2979911	chr2	3623249	3623384
chr4	2959620	2959745	chr2	3622392	3622572
chr4	2955721	2955839	chr2	3622392	3622572
chr4	3042476	3042595	chr2	4127835	4127963
chr4	3043814	3043923	chr2	3606147	3606429
chr4	3042991	3043096	chr2	3606147	3606429
chr4	3046569	3046776	chr2	3606147	3606429
chr4	3044916	3045125	chr2	3606147	3606429
chr4	3173715	3173877	chr2	3872710	3872964
chr4	3537494	3537613	chr2	4125358	4125691
chr4	3674665	3674802	chr2	5272349	5272860
chr4	3674954	3675130	chr2	5272349	5272860
chr4	3535539	3535647	chr2	4129698	4130085
chr4	3535650	3535794	chr2	4129698	4130085
chr4	3198768	3198871	chr2	3606147	3606429
chr4	3214329	3214432	chr2	3606147	3606429
chr4	3205866	3206008	chr2	3606147	3606429
chr4	3206345	3206446	chr2	3606147	3606429
chr4	3218432	3218576	chr2	3606147	3606429
chr4	3257962	3258175	chr2	3606147	3606429
chr4	3242073	3242177	chr2	3606147	3606429
chr4	3311539	3311856	chr2	4129199	4129366
chr4	3489514	3489827	chr2	5273111	5274013
chr4	3736361	3736817	chr2	3872710	3872964
chr4	2855323	2855505	chr2	5091667	5091773
chr4	1808664	1808784	chr2	5264082	5264231
chr4	3746492	3746597	chr2	4128951	4129078
chr4	3865696	3865805	chr2	3550828	3550929
chr4	3837977	3838169	chr2	3551238	3551417
chr4	3966958	3967064	chr2	3606147	3606429
chr4	3966187	3966289	chr2	3606147	3606429
chr4	3983482	3983584	chr2	3606147	3606429
chr4	3984105	3984373	chr2	3606147	3606429
chr4	3979520	3979637	chr2	4127835	4127963
chr4	4325988	4326156	chr2	3953000	3953237
chr4	4325988	4326182	chr2	3953000	3953237
chr4	3589871	3590309	chr2	5346808	5347579
chr4	4372657	4372789	chr2	3608965	3609384
chr4	4510852	4510954	chr2	21434	22981
chr4	4576698	4576836	chr2	542392	621595
chr4	4580433	4580695	chr2	542392	621595
chr4	4577038	4577300	chr2	542392	621595
chr4	4578129	4578259	chr2	542392	621595
chr4	4579011	4579183	chr2	542392	621595
chr4	4579532	4579651	chr2	542392	621595
chr4	4584151	4584351	chr2	542392	621595
chr4	4581388	4581695	chr2	542392	621595
chr4	4584151	4584456	chr2	542392	621595
chr4	6527693	6527799	chr2	1629788	1630133
chr4	4706843	4706958	chr2	5272125	5272237
chr4	4965600	4965702	chr2	5272349	5272860
chr4	4966053	4966163	chr2	5266137	5266282
chr4	6532825	6532944	chr2	5228450	5228801
chr4	10535798	10535946	chr2	12736869	12737101
chr4	6078613	6078731	chr2	542392	621595
chr4	5581511	5581684	chr2	33311	33429
chr4	5583362	5583533	chr2	35191	35295
chr4	14278158	14278262	chr2	10084045	10084280
chr4	14280240	14280359	chr2	21434	22981
chr4	14280817	14280970	chr2	10086605	10086716
chr4	14283180	14283632	chr2	4731342	4738219
chr4	8619640	8619880	chr2	17092608	17092963
chr4	8619881	8619993	chr2	17092608	17092963
chr4	9509525	9509737	chr2	21434	22981
chr4	9509770	9509909	chr2	21434	22981
chr4	10897904	10898067	chr2	1613469	1613595
chr4	11043557	11043659	chr2	21434	22981
chr4	1349334	1349448	chr3	11358589	11358703
chr4	1450206	1450391	chr3	5682085	5682270
chr4	1618078	1618181	chr3	1623175	1623278
chr4	1618182	1618284	chr3	1623279	1623381
chr4	1684812	1684968	chr3	1693989	1694145
chr4	1685284	1685423	chr3	1694461	1694600
chr4	1803312	1803506	chr3	1795877	1796071
chr4	2000801	2000906	chr3	2009772	2009877
chr4	2052687	2052788	chr3	5659971	5660072
chr4	2708433	2708542	chr3	5690054	5690163
chr4	2709641	2709757	chr3	5691262	5691378
chr4	2828917	2829040	chr3	2837304	2837427
chr4	2833076	2833188	chr3	3692351	3692463
chr4	2881318	2881428	chr3	3693388	3693498
chr4	2920931	2921106	chr3	2922357	2922532
chr4	2922206	2922357	chr3	2920780	2920931
chr4	2923629	2923808	chr3	2920602	2920781
chr4	2924404	2924750	chr3	2935789	2936135
chr4	2928083	2928484	chr3	2929685	2930086
chr4	2928864	2928964	chr3	2932068	2932168
chr4	2938534	2938665	chr3	2943113	2943244
chr4	2949284	2949784	chr3	2950706	2951206
chr4	2950574	2950706	chr3	2951996	2952128
chr4	2957003	2957108	chr3	2958597	2958702
chr4	2958150	2958298	chr3	2979763	2979911
chr4	2958374	2958499	chr3	2959620	2959745
chr4	2961230	2961348	chr3	2955721	2955839
chr4	3010220	3010328	chr3	3010787	3010895
chr4	3014275	3014375	chr3	3274494	3274594
chr4	3014591	3014692	chr3	3274810	3274911
chr4	3017243	3017344	chr3	3548774	3548875
chr4	3021111	3021231	chr3	3281215	3281335
chr4	3026757	3027035	chr3	3024051	3024329
chr4	3052957	3053147	chr3	3053455	3053645
chr4	3053289	3053455	chr3	3054285	3054451
chr4	3055416	3055527	chr3	3057906	3058017
chr4	3087361	3087542	chr3	3536363	3536544
chr4	3087541	3087703	chr3	3173715	3173877
chr4	3088461	3088580	chr3	3537494	3537613
chr4	3092780	3092882	chr3	3542131	3542233
chr4	3152252	3152460	chr3	3157034	3157242
chr4	3173345	3173535	chr3	1686116	1686306
chr4	3181968	3182076	chr3	3535539	3535647
chr4	3195351	3195483	chr3	3197881	3198013
chr4	3267036	3267353	chr3	3311539	3311856
chr4	3345121	3345577	chr3	3736361	3736817
chr4	3386233	3386344	chr3	3454406	3454517
chr4	3465742	3465843	chr3	2855504	2855605
chr4	3465896	3466298	chr3	2855658	2856060
chr4	3535343	3535446	chr3	3544769	3544872
chr4	3691677	3691827	chr3	4425742	4425892
chr4	3734145	3734247	chr3	3746389	3746491
chr4	3734248	3734353	chr3	3746492	3746597
chr4	3734466	3734586	chr3	3746710	3746830
chr4	3735102	3735232	chr3	3747346	3747476
chr4	3735288	3735514	chr3	3747532	3747758
chr4	3839712	3839815	chr3	3987717	3987820
chr4	3872249	3872390	chr3	3844195	3844336
chr4	3956263	3956369	chr3	4892285	4892391
chr4	4013124	4013251	chr3	2828760	2828887
chr4	4414403	4414503	chr3	4430053	4430153
chr4	4652461	4652598	chr3	4685541	4685678
chr4	4660267	4660381	chr3	4692533	4692647
chr4	4668061	4668184	chr3	4673055	4673178
chr4	4675522	4675628	chr3	6527693	6527799
chr4	4956000	4956102	chr3	4965600	4965702
chr4	4956453	4956563	chr3	4966053	4966163
chr4	5336174	5336278	chr3	5320888	5320992
chr4	5337606	5337746	chr3	5321792	5321932
chr4	5872307	5872407	chr3	5898579	5898679
chr4	5943406	5943525	chr3	14280240	14280359
chr4	6064453	6064601	chr3	6069207	6069355
chr4	11037833	11037935	chr3	11043557	11043659
chr4	1349334	1349448	chr3	11536299	11536406
chr4	1450206	1450391	chr3	13344642	13344751
chr4	1618078	1618181	chr3	12854204	12854305
chr4	1618182	1618284	chr3	12854318	12854419
chr4	1684812	1684968	chr3	12581246	12581683
chr4	1685284	1685423	chr3	12244847	12244990
chr4	1803312	1803506	chr3	11423678	11423835
chr4	2000801	2000906	chr3	12846566	12846666
chr4	2052687	2052788	chr3	14115142	14115339
chr4	2708433	2708542	chr3	13351952	13352052
chr4	2709641	2709757	chr3	13352892	13353055
chr4	2828917	2829040	chr3	14127445	14127995
chr4	2833076	2833188	chr3	14143269	14146114
chr4	2881318	2881428	chr3	14143269	14146114
chr4	2920931	2921106	chr3	13588521	13588797
chr4	2922206	2922357	chr3	13588521	13588797
chr4	2923629	2923808	chr3	13588521	13588797
chr4	2924404	2924750	chr3	13588521	13588797
chr4	2928083	2928484	chr3	13588521	13588797
chr4	2928864	2928964	chr3	13587964	13588088
chr4	2938534	2938665	chr3	13588521	13588797
chr4	2949284	2949784	chr3	13588521	13588797
chr4	2950574	2950706	chr3	13588521	13588797
chr4	2957003	2957108	chr3	13588521	13588797
chr4	2958150	2958298	chr3	13588521	13588797
chr4	2958374	2958499	chr3	13588521	13588797
chr4	2961230	2961348	chr3	13588521	13588797
chr4	3010220	3010328	chr3	14345155	14347632
chr4	3014275	3014375	chr3	12532446	12532940
chr4	3014591	3014692	chr3	13947400	13947549
chr4	3017243	3017344	chr3	14143269	14146114
chr4	3021111	3021231	chr3	12536812	12537059
chr4	3026757	3027035	chr3	13588521	13588797
chr4	3052957	3053147	chr3	13843681	13844129
chr4	3053289	3053455	chr3	13843681	13844129
chr4	3055416	3055527	chr3	13843681	13844129
chr4	3087361	3087542	chr3	13517290	13519284
chr4	3087541	3087703	chr3	13517290	13519284
chr4	3088461	3088580	chr3	12214430	12215642
chr4	3092780	3092882	chr3	12222428	12222569
chr4	3152252	3152460	chr3	13517290	13519284
chr4	3173345	3173535	chr3	13517290	13519284
chr4	3181968	3182076	chr3	12225291	12225397
chr4	3195351	3195483	chr3	12277376	12277498
chr4	3267036	3267353	chr3	12581246	12581683
chr4	3345121	3345577	chr3	13517290	13519284
chr4	3386233	3386344	chr3	14345155	14347632
chr4	3465742	3465843	chr3	14345155	14347632
chr4	3465896	3466298	chr3	14345155	14347632
chr4	3535343	3535446	chr3	15706845	15706992
chr4	3691677	3691827	chr3	14143269	14146114
chr4	3734145	3734247	chr3	15705635	15705763
chr4	3734248	3734353	chr3	12211799	12211911
chr4	3734466	3734586	chr3	12243961	12244126
chr4	3735102	3735232	chr3	15706615	15706746
chr4	3735288	3735514	chr3	15706845	15706992
chr4	3839712	3839815	chr3	12214430	12215642
chr4	3872249	3872390	chr3	12219339	12219642
chr4	3956263	3956369	chr3	12214430	12215642
chr4	4013124	4013251	chr3	14125190	14125449
chr4	4414403	4414503	chr3	14345155	14347632
chr4	4652461	4652598	chr3	13256110	13256228
chr4	4660267	4660381	chr3	12661010	12661119
chr4	4668061	4668184	chr3	8537918	8538027
chr4	4675522	4675628	chr3	11055902	11056019
chr4	4956000	4956102	chr3	14788930	14789086
chr4	4956453	4956563	chr3	15245206	15245323
chr4	5336174	5336278	chr3	10702523	10702721
chr4	5337606	5337746	chr3	20196496	20196669
chr4	5872307	5872407	chr3	22231441	22231619
chr4	5943406	5943525	chr3	14127445	14127995
chr4	6064453	6064601	chr3	10106114	10106314
chr4	11037833	11037935	chr3	14127445	14127995
chr4	11358589	11358703	chr3	20781188	20781295
chr4	5682085	5682270	chr3	14840316	14840425
chr4	1623175	1623278	chr3	12861318	12861419
chr4	1623279	1623381	chr3	12861432	12861533
chr4	1693989	1694145	chr3	13516016	13516453
chr4	1694461	1694600	chr3	12254526	12254669
chr4	1795877	1796071	chr3	15032618	15032775
chr4	2009772	2009877	chr3	13240552	13240652
chr4	5659971	5660072	chr3	14136941	14137138
chr4	5690054	5690163	chr3	14849336	14849436
chr4	5691262	5691378	chr3	14850484	14850647
chr4	2837304	2837427	chr3	14142670	14143220
chr4	3692351	3692463	chr3	14811303	14814148
chr4	3693388	3693498	chr3	14811303	14814148
chr4	2922357	2922532	chr3	13587633	13587909
chr4	2920780	2920931	chr3	13587633	13587909
chr4	2920602	2920781	chr3	13587633	13587909
chr4	2935789	2936135	chr3	13587633	13587909
chr4	2929685	2930086	chr3	13587633	13587909
chr4	2932068	2932168	chr3	13588852	13588976
chr4	2943113	2943244	chr3	13587633	13587909
chr4	2950706	2951206	chr3	13587633	13587909
chr4	2951996	2952128	chr3	13587633	13587909
chr4	2958597	2958702	chr3	13587633	13587909
chr4	2979763	2979911	chr3	13587633	13587909
chr4	2959620	2959745	chr3	13587633	13587909
chr4	2955721	2955839	chr3	13587633	13587909
chr4	3010787	3010895	chr3	14979565	14982042
chr4	3274494	3274594	chr3	13600129	13600623
chr4	3274810	3274911	chr3	15141525	15141674
chr4	3548774	3548875	chr3	14811303	14814148
chr4	3281215	3281335	chr3	13909071	13909318
chr4	3024051	3024329	chr3	13587633	13587909
chr4	3053455	3053645	chr3	13864777	13865225
chr4	3054285	3054451	chr3	13864777	13865225
chr4	3057906	3058017	chr3	13864777	13865225
chr4	3536363	3536544	chr3	12049702	12051696
chr4	3173715	3173877	chr3	12049702	12051696
chr4	3537494	3537613	chr3	12050473	12051685
chr4	3542131	3542233	chr3	15713608	15713749
chr4	3157034	3157242	chr3	12049702	12051696
chr4	1686116	1686306	chr3	12049702	12051696
chr4	3535539	3535647	chr3	13404295	13404401
chr4	3197881	3198013	chr3	16350092	16350214
chr4	3311539	3311856	chr3	13516016	13516453
chr4	3736361	3736817	chr3	12049702	12051696
chr4	3454406	3454517	chr3	14979565	14982042
chr4	2855504	2855605	chr3	14979565	14982042
chr4	2855658	2856060	chr3	14979565	14982042
chr4	3544769	3544872	chr3	15716309	15716456
chr4	4425742	4425892	chr3	14811303	14814148
chr4	3746389	3746491	chr3	15715095	15715223
chr4	3746492	3746597	chr3	12224033	12224145
chr4	3746710	3746830	chr3	12253640	12253805
chr4	3747346	3747476	chr3	15716079	15716210
chr4	3747532	3747758	chr3	15716309	15716456
chr4	3987717	3987820	chr3	12050473	12051685
chr4	3844195	3844336	chr3	13522226	13522529
chr4	4892285	4892391	chr3	12050473	12051685
chr4	2828760	2828887	chr3	14140415	14140674
chr4	4430053	4430153	chr3	14979565	14982042
chr4	4685541	4685678	chr3	13280641	13280759
chr4	4692533	4692647	chr3	16206782	16206891
chr4	4673055	4673178	chr3	8543301	8543410
chr4	6527693	6527799	chr3	12614356	12614473
chr4	4965600	4965702	chr3	14798498	14798654
chr4	4966053	4966163	chr3	15257335	15257452
chr4	5320888	5320992	chr3	10702898	10703096
chr4	5321792	5321932	chr3	20197171	20197344
chr4	5898579	5898679	chr3	22235785	22235963
chr4	14280240	14280359	chr3	14142670	14143220
chr4	6069207	6069355	chr3	10110888	10111088
chr4	11043557	11043659	chr3	14142670	14143220
chr4	1667327	1667444	chr4	1802882	1802999
chr4	1685284	1685423	chr4	1694461	1694600
chr4	1698930	1699038	chr4	1700889	1700997
chr4	1699974	1700089	chr4	1701922	1702037
chr4	1700161	1700363	chr4	1711831	1712033
chr4	1700889	1701012	chr4	1704756	1704879
chr4	1701685	1701793	chr4	1703630	1703738
chr4	1714507	1714612	chr4	1716455	1716560
chr4	1718902	1719048	chr4	1724746	1724892
chr4	1719188	1719293	chr4	1699725	1699830
chr4	1725466	1725731	chr4	1727415	1727680
chr4	1732521	1732622	chr4	1736347	1736448
chr4	1733004	1733170	chr4	1734918	1735084
chr4	1801984	1802095	chr4	2707306	2707417
chr4	2467426	2467557	chr4	2467769	2467900
chr4	2697198	2697329	chr4	5681954	5682085
chr4	2828917	2829040	chr4	2837304	2837427
chr4	2920931	2921106	chr4	2922357	2922532
chr4	2922206	2922357	chr4	2920780	2920931
chr4	2923629	2923808	chr4	2920602	2920781
chr4	2924404	2924750	chr4	2935789	2936135
chr4	2928083	2928484	chr4	2929685	2930086
chr4	2928864	2928964	chr4	2932068	2932168
chr4	2938534	2938665	chr4	2943113	2943244
chr4	2949284	2949784	chr4	2950706	2951206
chr4	2949835	2950488	chr4	2951257	2951910
chr4	2950574	2950706	chr4	2951996	2952128
chr4	2957003	2957108	chr4	2958597	2958702
chr4	2958150	2958298	chr4	2979763	2979911
chr4	2958374	2958499	chr4	2959620	2959745
chr4	2961230	2961348	chr4	2955721	2955839
chr4	3014275	3014375	chr4	3274494	3274594
chr4	3014591	3014692	chr4	3274810	3274911
chr4	3026757	3027035	chr4	3024051	3024329
chr4	3040282	3040401	chr4	3042476	3042595
chr4	3040731	3040840	chr4	3043814	3043923
chr4	3042102	3042207	chr4	3042991	3043096
chr4	3042476	3042683	chr4	3046569	3046776
chr4	3043314	3043523	chr4	3044916	3045125
chr4	3052957	3053147	chr4	3053455	3053645
chr4	3055416	3055527	chr4	3057906	3058017
chr4	3087361	3087542	chr4	3536363	3536544
chr4	3087541	3087703	chr4	3173715	3173877
chr4	3092780	3092882	chr4	3542131	3542233
chr4	3096386	3096523	chr4	3674665	3674802
chr4	3152252	3152460	chr4	3157034	3157242
chr4	3172966	3173156	chr4	3535794	3535984
chr4	3173345	3173535	chr4	1686116	1686306
chr4	3179459	3179565	chr4	1692113	1692219
chr4	3193646	3193749	chr4	3198768	3198871
chr4	3195351	3195483	chr4	3197881	3198013
chr4	3195519	3195658	chr4	3198049	3198188
chr4	3196245	3196417	chr4	3214105	3214277
chr4	3196469	3196572	chr4	3214329	3214432
chr4	3197603	3197724	chr4	3215439	3215560
chr4	3198049	3198192	chr4	3192940	3193083
chr4	3198585	3198689	chr4	3218786	3218890
chr4	3200378	3200504	chr4	3202951	3203077
chr4	3200971	3201087	chr4	3206116	3206232
chr4	3208676	3208864	chr4	3200958	3201146
chr4	3216067	3216211	chr4	3218432	3218576
chr4	3220719	3220932	chr4	3257962	3258175
chr4	3228892	3229025	chr4	3240493	3240626
chr4	3230351	3230522	chr4	3246849	3247020
chr4	3232995	3233099	chr4	3242073	3242177
chr4	3235953	3236056	chr4	3249872	3249975
chr4	3252274	3252433	chr4	3254809	3254968
chr4	3535343	3535446	chr4	3544769	3544872
chr4	3698448	3698568	chr4	1808664	1808784
chr4	3698618	3698775	chr4	1808834	1808991
chr4	3734466	3734586	chr4	3746710	3746830
chr4	3735288	3735514	chr4	3747532	3747758
chr4	3735768	3735944	chr4	3955043	3955219
chr4	3850127	3850401	chr4	3866234	3866508
chr4	3956263	3956369	chr4	4892285	4892391
chr4	3963830	3963936	chr4	3966958	3967064
chr4	3965904	3966006	chr4	3966187	3966289
chr4	3970070	3970172	chr4	3983482	3983584
chr4	3970693	3970961	chr4	3984105	3984373
chr4	3976139	3976256	chr4	3979520	3979637
chr4	4054147	4054259	chr4	4056928	4057040
chr4	4054622	4054729	chr4	4057403	4057510
chr4	4055700	4055908	chr4	4060762	4060970
chr4	4056325	4056476	chr4	4061387	4061538
chr4	4057201	4057321	chr4	4062263	4062383
chr4	4057942	4058158	chr4	4063003	4063219
chr4	4064409	4064535	chr4	4059191	4059317
chr4	4153224	4153393	chr4	4158698	4158867
chr4	4203519	4203703	chr4	4211109	4211293
chr4	4245756	4245950	chr4	4325988	4326182
chr4	4572668	4572930	chr4	4580433	4580695
chr4	4573094	4573243	chr4	4580859	4581008
chr4	4574450	4574556	chr4	4577865	4577971
chr4	4574714	4574844	chr4	4578129	4578259
chr4	4575014	4575154	chr4	4578429	4578569
chr4	4575597	4575769	chr4	4579011	4579183
chr4	4575820	4575936	chr4	4579233	4579349
chr4	4576013	4576121	chr4	4579426	4579534
chr4	4576698	4576909	chr4	4580110	4580321
chr4	4577038	4577345	chr4	4581388	4581695
chr4	4577476	4577620	chr4	4574061	4574205
chr4	4577749	4577849	chr4	4582098	4582198
chr4	4578295	4578429	chr4	4582644	4582778
chr4	4579426	4579532	chr4	4583777	4583883
chr4	4579800	4580105	chr4	4584151	4584456
chr4	4703290	4703405	chr4	4706843	4706958
chr4	4933071	4933198	chr4	4935737	4935864
chr4	4956000	4956102	chr4	4965600	4965702
chr4	5051285	5051447	chr4	5054133	5054295
chr4	5325168	5325306	chr4	7358169	7358307
chr4	5336174	5336278	chr4	5320888	5320992
chr4	5337606	5337746	chr4	5321792	5321932
chr4	5394400	5394555	chr4	5399523	5399678
chr4	5579899	5580041	chr4	5582874	5583016
chr4	5861874	5861996	chr4	5879179	5879301
chr4	5864834	5865115	chr4	5882138	5882419
chr4	5871712	5872175	chr4	5889015	5889478
chr4	5876505	5876832	chr4	5902767	5903094
chr4	5879179	5879349	chr4	5905464	5905634
chr4	5908410	5908538	chr4	5917648	5917776
chr4	5943406	5943525	chr4	14280240	14280359
chr4	5946316	5946464	chr4	14283031	14283179
chr4	7356751	7356900	chr4	7814117	7814266
chr4	7358605	7358827	chr4	10898695	10898917
chr4	7686280	7686388	chr4	7699316	7699424
chr4	7688566	7688674	chr4	7698336	7698444
chr4	7689561	7689665	chr4	7692812	7692916
chr4	7690631	7690794	chr4	7697133	7697296
chr4	7691343	7691499	chr4	7694594	7694750
chr4	7691825	7691934	chr4	7695076	7695185
chr4	7693882	7694028	chr4	7687363	7687509
chr4	7694583	7694780	chr4	7688064	7688261
chr4	7815792	7815928	chr4	5325605	5325741
chr4	9317586	9317870	chr4	9322989	9323273
chr4	9487430	9487549	chr4	9500315	9500434
chr4	9501054	9501164	chr4	9539878	9539988
chr4	9533950	9534440	chr4	9547315	9547805
chr4	10529343	10529450	chr4	10551027	10551134
chr4	10550992	10551182	chr4	10555618	10555808
chr4	11037833	11037935	chr4	11043557	11043659
chr4	11047263	11047435	chr4	11050522	11050694
chr4	11047434	11047762	chr4	11050693	11051021
chr4	11047838	11047959	chr4	11051097	11051218
chr4	11050522	11050693	chr4	11044004	11044175
chr4	11051097	11051217	chr4	11044579	11044699
chr4	11077289	11077459	chr4	11044699	11044869
chr4	11088129	11088384	chr4	11044175	11044430
chr4	13622280	13622795	chr4	13626970	13627485
chr4	13622794	13622902	chr4	13627483	13627591
chr4	15214645	15214764	chr4	15216106	15216225
chr4	15215102	15215347	chr4	15215589	15215834
chr4	1667327	1667444	chr4	5578929	5579119
chr4	1685284	1685423	chr4	3735288	3735514
chr4	1698930	1699038	chr4	1700889	1701012
chr4	1699974	1700089	chr4	1733004	1733170
chr4	1700161	1700363	chr4	1725466	1725731
chr4	1700889	1701012	chr4	1698930	1699038
chr4	1701685	1701793	chr4	1719188	1719293
chr4	1714507	1714612	chr4	1698930	1699038
chr4	1718902	1719048	chr4	1732521	1732622
chr4	1719188	1719293	chr4	1701685	1701793
chr4	1725466	1725731	chr4	1700161	1700363
chr4	1732521	1732622	chr4	1718902	1719048
chr4	1733004	1733170	chr4	1699974	1700089
chr4	1801984	1802095	chr4	5579899	5580041
chr4	2467426	2467557	chr4	4203519	4203703
chr4	2697198	2697329	chr4	1450075	1450202
chr4	2828917	2829040	chr4	4703290	4703405
chr4	2920931	2921106	chr4	2949284	2949784
chr4	2922206	2922357	chr4	2949284	2949784
chr4	2923629	2923808	chr4	2949284	2949784
chr4	2924404	2924750	chr4	2949835	2950488
chr4	2928083	2928484	chr4	2949835	2950488
chr4	2928864	2928964	chr4	2949835	2950488
chr4	2938534	2938665	chr4	2949835	2950488
chr4	2949284	2949784	chr4	2949835	2950488
chr4	2949835	2950488	chr4	2949284	2949784
chr4	2950574	2950706	chr4	2928083	2928484
chr4	2957003	2957108	chr4	2949284	2949784
chr4	2958150	2958298	chr4	2949835	2950488
chr4	2958374	2958499	chr4	2949835	2950488
chr4	2961230	2961348	chr4	2949835	2950488
chr4	3014275	3014375	chr4	4423840	4424472
chr4	3014591	3014692	chr4	4423840	4424472
chr4	3026757	3027035	chr4	2949835	2950488
chr4	3040282	3040401	chr4	3042476	3042683
chr4	3040731	3040840	chr4	3970693	3970961
chr4	3042102	3042207	chr4	3970693	3970961
chr4	3042476	3042683	chr4	3213269	3215758
chr4	3043314	3043523	chr4	3970693	3970961
chr4	3052957	3053147	chr4	3055416	3055527
chr4	3055416	3055527	chr4	3052957	3053147
chr4	3087361	3087542	chr4	3345121	3345577
chr4	3087541	3087703	chr4	3345121	3345577
chr4	3092780	3092882	chr4	3863483	3863807
chr4	3096386	3096523	chr4	4956000	4956102
chr4	3152252	3152460	chr4	3866275	3871840
chr4	3172966	3173156	chr4	3735768	3735944
chr4	3173345	3173535	chr4	3866275	3871840
chr4	3179459	3179565	chr4	3863483	3863807
chr4	3193646	3193749	chr4	3213269	3215758
chr4	3195351	3195483	chr4	3200378	3200504
chr4	3195519	3195658	chr4	3213269	3215758
chr4	3196245	3196417	chr4	3213269	3215758
chr4	3196469	3196572	chr4	3213269	3215758
chr4	3197603	3197724	chr4	3213269	3215758
chr4	3198049	3198192	chr4	3213269	3215758
chr4	3198585	3198689	chr4	3213269	3215758
chr4	3200378	3200504	chr4	3195351	3195483
chr4	3200971	3201087	chr4	3206103	3206290
chr4	3208676	3208864	chr4	3206103	3206290
chr4	3216067	3216211	chr4	3213269	3215758
chr4	3220719	3220932	chr4	3213269	3215758
chr4	3228892	3229025	chr4	3213269	3215758
chr4	3230351	3230522	chr4	3213269	3215758
chr4	3232995	3233099	chr4	3213269	3215758
chr4	3235953	3236056	chr4	3213269	3215758
chr4	3252274	3252433	chr4	3213269	3215758
chr4	3535343	3535446	chr4	3735288	3735514
chr4	3698448	3698568	chr4	2835156	2835470
chr4	3698618	3698775	chr4	2835156	2835470
chr4	3734466	3734586	chr4	3267036	3267353
chr4	3735288	3735514	chr4	1685284	1685423
chr4	3735768	3735944	chr4	3172966	3173156
chr4	3850127	3850401	chr4	3866275	3871840
chr4	3956263	3956369	chr4	3866275	3871840
chr4	3963830	3963936	chr4	3970693	3970961
chr4	3965904	3966006	chr4	3970693	3970961
chr4	3970070	3970172	chr4	3970693	3970961
chr4	3970693	3970961	chr4	3213269	3215758
chr4	3976139	3976256	chr4	3970693	3970961
chr4	4054147	4054259	chr4	4057942	4058158
chr4	4054622	4054729	chr4	4054147	4054259
chr4	4055700	4055908	chr4	4057942	4058158
chr4	4056325	4056476	chr4	4055700	4055908
chr4	4057201	4057321	chr4	4057942	4058158
chr4	4057942	4058158	chr4	4055700	4055908
chr4	4064409	4064535	chr4	4055700	4055908
chr4	4153224	4153393	chr4	5394400	5394555
chr4	4203519	4203703	chr4	2467426	2467557
chr4	4245756	4245950	chr4	4236735	4236903
chr4	4572668	4572930	chr4	4577038	4577345
chr4	4573094	4573243	chr4	4577476	4577620
chr4	4574450	4574556	chr4	4579800	4580105
chr4	4574714	4574844	chr4	4577038	4577345
chr4	4575014	4575154	chr4	4577476	4577620
chr4	4575597	4575769	chr4	4572668	4572930
chr4	4575820	4575936	chr4	4578295	4578429
chr4	4576013	4576121	chr4	4579426	4579532
chr4	4576698	4576909	chr4	4572345	4572483
chr4	4577038	4577345	chr4	4573623	4573885
chr4	4577476	4577620	chr4	4574061	4574196
chr4	4577749	4577849	chr4	4573270	4573509
chr4	4578295	4578429	chr4	4574880	4575004
chr4	4579426	4579532	chr4	4576013	4576121
chr4	4579800	4580105	chr4	4576388	4576588
chr4	4703290	4703405	chr4	2828917	2829040
chr4	4933071	4933198	chr4	5868274	5868895
chr4	4956000	4956102	chr4	3096386	3096523
chr4	5051285	5051447	chr4	9506219	9506431
chr4	5325168	5325306	chr4	7815163	7815791
chr4	5336174	5336278	chr4	5321938	5322683
chr4	5337606	5337746	chr4	5321938	5322683
chr4	5394400	5394555	chr4	4153224	4153393
chr4	5579899	5580041	chr4	1801984	1802095
chr4	5861874	5861996	chr4	5879179	5879349
chr4	5864834	5865115	chr4	5908410	5908538
chr4	5871712	5872175	chr4	5854415	5854814
chr4	5876505	5876832	chr4	5859198	5859334
chr4	5879179	5879349	chr4	5861874	5861996
chr4	5908410	5908538	chr4	5864834	5865115
chr4	5943406	5943525	chr4	13621739	13622279
chr4	5946316	5946464	chr4	3531127	3531393
chr4	7356751	7356900	chr4	7814117	7814466
chr4	7358605	7358827	chr4	7815792	7815928
chr4	7686280	7686388	chr4	7689561	7689665
chr4	7688566	7688674	chr4	7691825	7691934
chr4	7689561	7689665	chr4	7686280	7686388
chr4	7690631	7690794	chr4	7693882	7694028
chr4	7691343	7691499	chr4	7694583	7694780
chr4	7691825	7691934	chr4	7688566	7688674
chr4	7693882	7694028	chr4	7690631	7690794
chr4	7694583	7694780	chr4	7691343	7691499
chr4	7815792	7815928	chr4	7358605	7358827
chr4	9317586	9317870	chr4	9318159	9320322
chr4	9487430	9487549	chr4	9518358	9518879
chr4	9501054	9501164	chr4	9532854	9533275
chr4	9533950	9534440	chr4	9492146	9492376
chr4	10529343	10529450	chr4	10550992	10551182
chr4	10550992	10551182	chr4	10529343	10529450
chr4	11037833	11037935	chr4	13621739	13622279
chr4	11047263	11047435	chr4	11050522	11050693
chr4	11047434	11047762	chr4	11088129	11088384
chr4	11047838	11047959	chr4	11044579	11044700
chr4	11050522	11050693	chr4	11047263	11047435
chr4	11051097	11051217	chr4	11047838	11047959
chr4	11077289	11077459	chr4	11047958	11048725
chr4	11088129	11088384	chr4	11047434	11047762
chr4	13622280	13622795	chr4	9067282	9069858
chr4	13622794	13622902	chr4	9067282	9069858
chr4	15214645	15214764	chr4	15215102	15215347
chr4	15215102	15215347	chr4	15214645	15214764
chr4	1802882	1802999	chr4	5581904	5582094
chr4	1694461	1694600	chr4	3747532	3747758
chr4	1700889	1700997	chr4	1704756	1704879
chr4	1701922	1702037	chr4	1734918	1735084
chr4	1711831	1712033	chr4	1727415	1727680
chr4	1704756	1704879	chr4	1700889	1700997
chr4	1703630	1703738	chr4	1699725	1699830
chr4	1716455	1716560	chr4	1700889	1700997
chr4	1724746	1724892	chr4	1736347	1736448
chr4	1699725	1699830	chr4	1703630	1703738
chr4	1727415	1727680	chr4	1711831	1712033
chr4	1736347	1736448	chr4	1724746	1724892
chr4	1734918	1735084	chr4	1701922	1702037
chr4	2707306	2707417	chr4	5582874	5583016
chr4	2467769	2467900	chr4	4211109	4211293
chr4	5681954	5682085	chr4	5681954	5682081
chr4	2837304	2837427	chr4	4706843	4706958
chr4	2922357	2922532	chr4	2950706	2951206
chr4	2920780	2920931	chr4	2950706	2951206
chr4	2920602	2920781	chr4	2950706	2951206
chr4	2935789	2936135	chr4	2951257	2951910
chr4	2929685	2930086	chr4	2951257	2951910
chr4	2932068	2932168	chr4	2951257	2951910
chr4	2943113	2943244	chr4	2951257	2951910
chr4	2950706	2951206	chr4	2951257	2951910
chr4	2951257	2951910	chr4	2950706	2951206
chr4	2951996	2952128	chr4	2929685	2930086
chr4	2958597	2958702	chr4	2950706	2951206
chr4	2979763	2979911	chr4	2951257	2951910
chr4	2959620	2959745	chr4	2951257	2951910
chr4	2955721	2955839	chr4	2951257	2951910
chr4	3274494	3274594	chr4	4767523	4768155
chr4	3274810	3274911	chr4	4767523	4768155
chr4	3024051	3024329	chr4	2951257	2951910
chr4	3042476	3042595	chr4	3046569	3046776
chr4	3043814	3043923	chr4	3984105	3984373
chr4	3042991	3043096	chr4	3984105	3984373
chr4	3046569	3046776	chr4	3202978	3205467
chr4	3044916	3045125	chr4	3984105	3984373
chr4	3053455	3053645	chr4	3057906	3058017
chr4	3057906	3058017	chr4	3053455	3053645
chr4	3536363	3536544	chr4	3736361	3736817
chr4	3173715	3173877	chr4	3736361	3736817
chr4	3542131	3542233	chr4	3872451	3872775
chr4	3674665	3674802	chr4	4965600	4965702
chr4	3157034	3157242	chr4	3838221	3843786
chr4	3535794	3535984	chr4	3955043	3955219
chr4	1686116	1686306	chr4	3838221	3843786
chr4	1692113	1692219	chr4	3872451	3872775
chr4	3198768	3198871	chr4	3202978	3205467
chr4	3197881	3198013	chr4	3202951	3203077
chr4	3198049	3198188	chr4	3202978	3205467
chr4	3214105	3214277	chr4	3202978	3205467
chr4	3214329	3214432	chr4	3202978	3205467
chr4	3215439	3215560	chr4	3202978	3205467
chr4	3192940	3193083	chr4	3202978	3205467
chr4	3218786	3218890	chr4	3202978	3205467
chr4	3202951	3203077	chr4	3197881	3198013
chr4	3206116	3206232	chr4	3200958	3201145
chr4	3200958	3201146	chr4	3200958	3201145
chr4	3218432	3218576	chr4	3202978	3205467
chr4	3257962	3258175	chr4	3202978	3205467
chr4	3240493	3240626	chr4	3202978	3205467
chr4	3246849	3247020	chr4	3202978	3205467
chr4	3242073	3242177	chr4	3202978	3205467
chr4	3249872	3249975	chr4	3202978	3205467
chr4	3254809	3254968	chr4	3202978	3205467
chr4	3544769	3544872	chr4	3747532	3747758
chr4	1808664	1808784	chr4	3698448	3698762
chr4	1808834	1808991	chr4	3698448	3698762
chr4	3746710	3746830	chr4	3311539	3311856
chr4	3747532	3747758	chr4	1694461	1694600
chr4	3955043	3955219	chr4	3535794	3535984
chr4	3866234	3866508	chr4	3838221	3843786
chr4	4892285	4892391	chr4	3838221	3843786
chr4	3966958	3967064	chr4	3984105	3984373
chr4	3966187	3966289	chr4	3984105	3984373
chr4	3983482	3983584	chr4	3984105	3984373
chr4	3984105	3984373	chr4	3202978	3205467
chr4	3979520	3979637	chr4	3984105	3984373
chr4	4056928	4057040	chr4	4063003	4063219
chr4	4057403	4057510	chr4	4056928	4057040
chr4	4060762	4060970	chr4	4063003	4063219
chr4	4061387	4061538	chr4	4060762	4060970
chr4	4062263	4062383	chr4	4063003	4063219
chr4	4063003	4063219	chr4	4060762	4060970
chr4	4059191	4059317	chr4	4060762	4060970
chr4	4158698	4158867	chr4	5399523	5399678
chr4	4211109	4211293	chr4	2467769	2467900
chr4	4325988	4326182	chr4	4325988	4326156
chr4	4580433	4580695	chr4	4581388	4581695
chr4	4580859	4581008	chr4	4574061	4574205
chr4	4577865	4577971	chr4	4584151	4584456
chr4	4578129	4578259	chr4	4581388	4581695
chr4	4578429	4578569	chr4	4574061	4574205
chr4	4579011	4579183	chr4	4580433	4580695
chr4	4579233	4579349	chr4	4582644	4582778
chr4	4579426	4579534	chr4	4583777	4583883
chr4	4580110	4580321	chr4	4576698	4576836
chr4	4581388	4581695	chr4	4577038	4577300
chr4	4574061	4574205	chr4	4577476	4577611
chr4	4582098	4582198	chr4	4581035	4581274
chr4	4582644	4582778	chr4	4578295	4578419
chr4	4583777	4583883	chr4	4579426	4579534
chr4	4584151	4584456	chr4	4584151	4584351
chr4	4706843	4706958	chr4	2837304	2837427
chr4	4935737	4935864	chr4	5885577	5886198
chr4	4965600	4965702	chr4	3674665	3674802
chr4	5054133	5054295	chr4	9509525	9509737
chr4	7358169	7358307	chr4	10898067	10898695
chr4	5320888	5320992	chr4	5337752	5338497
chr4	5321792	5321932	chr4	5337752	5338497
chr4	5399523	5399678	chr4	4158698	4158867
chr4	5582874	5583016	chr4	2707306	2707417
chr4	5879179	5879301	chr4	5905464	5905634
chr4	5882138	5882419	chr4	5917648	5917776
chr4	5889015	5889478	chr4	5871712	5872111
chr4	5902767	5903094	chr4	5876505	5876641
chr4	5905464	5905634	chr4	5879179	5879301
chr4	5917648	5917776	chr4	5882138	5882419
chr4	14280240	14280359	chr4	13626429	13626969
chr4	14283031	14283179	chr4	3531426	3531692
chr4	7814117	7814266	chr4	5323750	5324099
chr4	10898695	10898917	chr4	5325605	5325741
chr4	7699316	7699424	chr4	7692812	7692916
chr4	7698336	7698444	chr4	7695076	7695185
chr4	7692812	7692916	chr4	7699316	7699424
chr4	7697133	7697296	chr4	7687363	7687509
chr4	7694594	7694750	chr4	7688064	7688261
chr4	7695076	7695185	chr4	7698336	7698444
chr4	7687363	7687509	chr4	7697133	7697296
chr4	7688064	7688261	chr4	7694594	7694750
chr4	5325605	5325741	chr4	10898695	10898917
chr4	9322989	9323273	chr4	9323561	9325724
chr4	9500315	9500434	chr4	9538349	9538870
chr4	9539878	9539988	chr4	9546219	9546640
chr4	9547315	9547805	chr4	9534082	9534312
chr4	10551027	10551134	chr4	10555618	10555808
chr4	10555618	10555808	chr4	10551027	10551134
chr4	11043557	11043659	chr4	13626429	13626969
chr4	11050522	11050694	chr4	11044004	11044175
chr4	11050693	11051021	chr4	11044175	11044430
chr4	11051097	11051218	chr4	11047838	11047959
chr4	11044004	11044175	chr4	11050522	11050694
chr4	11044579	11044699	chr4	11051097	11051218
chr4	11044699	11044869	chr4	11051217	11051984
chr4	11044175	11044430	chr4	11050693	11051021
chr4	13626970	13627485	chr4	9072011	9074587
chr4	13627483	13627591	chr4	9072011	9074587
chr4	15216106	15216225	chr4	15215589	15215834
chr4	15215589	15215834	chr4	15216106	15216225
chr4	916598	916737	chr5	1178813	1178952
chr4	2259902	2260007	chr5	5929716	5929821
chr4	2260087	2260688	chr5	5929834	5930435
chr4	2299066	2299306	chr5	2310419	2310659
chr4	2360887	2361529	chr5	22562969	22563611
chr4	2628517	2628671	chr5	9558114	9558268
chr4	2810329	2810456	chr5	15005929	15006056
chr4	4726608	4726785	chr5	4727409	4727586
chr4	6344585	6344707	chr5	6344715	6344837
chr4	6372312	6372542	chr5	6377267	6377497
chr4	6372543	6373080	chr5	6377498	6378035
chr4	7851854	7852632	chr5	7860947	7861725
chr4	7852631	7855014	chr5	7861723	7864106
chr4	7896380	7896536	chr5	7899445	7899601
chr4	8417325	8417446	chr5	8421960	8422081
chr4	8430088	8430232	chr5	8439553	8439697
chr4	8430979	8431134	chr5	8440434	8440589
chr4	8431260	8431424	chr5	8440702	8440866
chr4	8653819	8653983	chr5	8661343	8661507
chr4	8843432	8843592	chr5	15314626	15314786
chr4	8843861	8843992	chr5	15315055	15315186
chr4	8844578	8844729	chr5	15315772	15315923
chr4	8844756	8844861	chr5	15315950	15316055
chr4	8844876	8844991	chr5	15316070	15316185
chr4	8845134	8845593	chr5	15316328	15316787
chr4	8847266	8847391	chr5	15317562	15317687
chr4	8847873	8847978	chr5	15318169	15318274
chr4	8848683	8848836	chr5	15318923	15319076
chr4	8848918	8849018	chr5	15319158	15319258
chr4	8849105	8849264	chr5	15319345	15319504
chr4	8849770	8849870	chr5	15320014	15320114
chr4	8853859	8854025	chr5	15321248	15321414
chr4	8854215	8854315	chr5	15321604	15321704
chr4	8856293	8856411	chr5	15323732	15323850
chr4	8856560	8856731	chr5	15323999	15324170
chr4	8856852	8856983	chr5	15324291	15324422
chr4	9075408	9075527	chr5	9086628	9086747
chr4	9076472	9076704	chr5	9087698	9087930
chr4	9076903	9077015	chr5	9088131	9088243
chr4	9077062	9077780	chr5	9088290	9089008
chr4	9077994	9078148	chr5	9089219	9089373
chr4	9078149	9078508	chr5	9089374	9089733
chr4	9078579	9078708	chr5	9089805	9089934
chr4	9078709	9078833	chr5	9089935	9090059
chr4	9079016	9079171	chr5	9090239	9090394
chr4	9079172	9079455	chr5	9090395	9090678
chr4	9079505	9079629	chr5	9090728	9090852
chr4	9079904	9080026	chr5	9091131	9091253
chr4	9080229	9080390	chr5	9091457	9091618
chr4	9080463	9081006	chr5	9091691	9092234
chr4	9081007	9081166	chr5	9092235	9092394
chr4	9081782	9085498	chr5	9093041	9096757
chr4	9099289	9099402	chr5	9110203	9110316
chr4	9101773	9101905	chr5	9112684	9112816
chr4	9107209	9107427	chr5	9117908	9118126
chr4	9107530	9107681	chr5	9118229	9118380
chr4	9107860	9107978	chr5	9118556	9118674
chr4	9107979	9108152	chr5	9118675	9118848
chr4	9226432	9226617	chr5	9230887	9231072
chr4	9242936	9243048	chr5	9251202	9251314
chr4	9243049	9243227	chr5	9251315	9251493
chr4	9436324	9436847	chr5	9444587	9445110
chr4	9436848	9441531	chr5	9445111	9449794
chr4	9766361	9766503	chr5	10556136	10556278
chr4	9903141	9903270	chr5	12300708	12300837
chr4	9924061	9924257	chr5	9926911	9927107
chr4	10114159	10114293	chr5	10115877	10116011
chr4	10270474	10270609	chr5	10273190	10273325
chr4	10440962	10441112	chr5	11295499	11295649
chr4	10487016	10487271	chr5	10487321	10487576
chr4	10494158	10494582	chr5	10500098	10500522
chr4	10545804	10545926	chr5	10564037	10564159
chr4	10555320	10555458	chr5	10573539	10573677
chr4	10576957	10577248	chr5	10581333	10581624
chr4	11057502	11057605	chr5	12963165	12963268
chr4	11057760	11057889	chr5	12963423	12963552
chr4	11061052	11061152	chr5	12619075	12619175
chr4	11115808	11115930	chr5	11120396	11120518
chr4	11319545	11319677	chr5	11320170	11320302
chr4	11328955	11329059	chr5	11334913	11335017
chr4	11378376	11378483	chr5	11378829	11378936
chr4	11417674	11417777	chr5	11423945	11424048
chr4	11417825	11417935	chr5	15033117	15033227
chr4	11419100	11419204	chr5	15034392	15034496
chr4	11421427	11421555	chr5	15036127	15036255
chr4	11423678	11423835	chr5	15032618	15032775
chr4	11434875	11435124	chr5	11436604	11436853
chr4	11435144	11435264	chr5	11436873	11436993
chr4	11435265	11435429	chr5	11436994	11437158
chr4	11435965	11436145	chr5	11437694	11437874
chr4	11436146	11436279	chr5	11437875	11438008
chr4	11436280	11436487	chr5	11438009	11438216
chr4	11470713	11470817	chr5	11479927	11480031
chr4	11546416	11546531	chr5	13076794	13076909
chr4	11547776	11547914	chr5	13078139	13078277
chr4	11599069	11599348	chr5	11600336	11600615
chr4	11658812	11658912	chr5	22108201	22108301
chr4	12085150	12085314	chr5	17405328	17405492
chr4	12085555	12085790	chr5	17406486	17406721
chr4	12089017	12089129	chr5	17409495	17409607
chr4	12218252	12218403	chr5	13521112	13521263
chr4	12218423	12218535	chr5	13521283	13521395
chr4	12248584	12248700	chr5	15710537	15710653
chr4	12250321	12250429	chr5	15712048	15712156
chr4	12278182	12278284	chr5	16350898	16351000
chr4	12423362	12423611	chr5	12424108	12424357
chr4	12481425	12481556	chr5	12856966	12857097
chr4	12481886	12482064	chr5	14460645	14460823
chr4	12482149	12482618	chr5	14460907	14461376
chr4	12483564	12483705	chr5	16333611	16333752
chr4	12484649	12484809	chr5	16334670	16334830
chr4	12831601	12831728	chr5	13217255	13217382
chr4	12838302	12838438	chr5	13241699	13241835
chr4	12853544	12853652	chr5	12860658	12860766
chr4	12854204	12854305	chr5	12861318	12861419
chr4	12854318	12854419	chr5	12861432	12861533
chr4	12863789	12863889	chr5	13227432	13227532
chr4	13119027	13119136	chr5	15150893	15151002
chr4	13190919	13191019	chr5	13817387	13817487
chr4	13254156	13254260	chr5	13563761	13563865
chr4	13621088	13621206	chr5	13628666	13628784
chr4	916598	916737	chr5	8745819	8746069
chr4	2259902	2260007	chr5	13249836	13249995
chr4	2260087	2260688	chr5	13250289	13250595
chr4	2299066	2299306	chr5	13262908	13263012
chr4	2360887	2361529	chr5	13263418	13263542
chr4	2628517	2628671	chr5	9182664	9182764
chr4	2810329	2810456	chr5	10109711	10109976
chr4	4726608	4726785	chr5	10110676	10110971
chr4	6344585	6344707	chr5	18922826	18923000
chr4	6372312	6372542	chr5	18923086	18923339
chr4	6372543	6373080	chr5	18923086	18923339
chr4	7851854	7852632	chr5	13270501	13270630
chr4	7852631	7855014	chr5	13271161	13271273
chr4	7896380	7896536	chr5	13271449	13271597
chr4	8417325	8417446	chr5	12014384	12015310
chr4	8430088	8430232	chr5	11769619	11770055
chr4	8430979	8431134	chr5	11940198	11940348
chr4	8431260	8431424	chr5	12015359	12015491
chr4	8653819	8653983	chr5	11769619	11770055
chr4	8843432	8843592	chr5	11926360	11926778
chr4	8843861	8843992	chr5	11943987	11944359
chr4	8844578	8844729	chr5	11943987	11944359
chr4	8844756	8844861	chr5	11943987	11944359
chr4	8844876	8844991	chr5	11943987	11944359
chr4	8845134	8845593	chr5	12043513	12043687
chr4	8847266	8847391	chr5	11963029	11963189
chr4	8847873	8847978	chr5	11926360	11926778
chr4	8848683	8848836	chr5	11926360	11926778
chr4	8848918	8849018	chr5	11963029	11963189
chr4	8849105	8849264	chr5	11963029	11963189
chr4	8849770	8849870	chr5	12051985	12052205
chr4	8853859	8854025	chr5	12051985	12052205
chr4	8854215	8854315	chr5	11943987	11944359
chr4	8856293	8856411	chr5	10249753	10250123
chr4	8856560	8856731	chr5	11426508	11426943
chr4	8856852	8856983	chr5	10595780	10596016
chr4	9075408	9075527	chr5	11215292	11215405
chr4	9076472	9076704	chr5	11777195	11777451
chr4	9076903	9077015	chr5	11943987	11944359
chr4	9077062	9077780	chr5	11672241	11672572
chr4	9077994	9078148	chr5	11671241	11671568
chr4	9078149	9078508	chr5	11677210	11677628
chr4	9078579	9078708	chr5	11710148	11710810
chr4	9078709	9078833	chr5	11674716	11675004
chr4	9079016	9079171	chr5	11187022	11187964
chr4	9079172	9079455	chr5	11187022	11187964
chr4	9079505	9079629	chr5	11187022	11187964
chr4	9079904	9080026	chr5	12028705	12029786
chr4	9080229	9080390	chr5	12028705	12029786
chr4	9080463	9081006	chr5	11713444	11713568
chr4	9081007	9081166	chr5	11326283	11326404
chr4	9081782	9085498	chr5	11769619	11770055
chr4	9099289	9099402	chr5	12014384	12015310
chr4	9101773	9101905	chr5	12028705	12029786
chr4	9107209	9107427	chr5	12123430	12124070
chr4	9107530	9107681	chr5	12123430	12124070
chr4	9107860	9107978	chr5	11325200	11325509
chr4	9107979	9108152	chr5	11179183	11180161
chr4	9226432	9226617	chr5	11902109	11902370
chr4	9242936	9243048	chr5	11805220	11805428
chr4	9243049	9243227	chr5	11672241	11672572
chr4	9436324	9436847	chr5	11677210	11677628
chr4	9436848	9441531	chr5	11672845	11673136
chr4	9766361	9766503	chr5	11674716	11675004
chr4	9903141	9903270	chr5	11677210	11677628
chr4	9924061	9924257	chr5	11672241	11672572
chr4	10114159	10114293	chr5	11710148	11710810
chr4	10270474	10270609	chr5	11710148	11710810
chr4	10440962	10441112	chr5	11670640	11670867
chr4	10487016	10487271	chr5	11674716	11675004
chr4	10494158	10494582	chr5	11719916	11721141
chr4	10545804	10545926	chr5	12028705	12029786
chr4	10555320	10555458	chr5	11795284	11795400
chr4	10576957	10577248	chr5	10735543	10736068
chr4	11057502	11057605	chr5	11719916	11721141
chr4	11057760	11057889	chr5	11719916	11721141
chr4	11061052	11061152	chr5	12123430	12124070
chr4	11115808	11115930	chr5	12034968	12035465
chr4	11319545	11319677	chr5	11712679	11713119
chr4	11328955	11329059	chr5	12028705	12029786
chr4	11378376	11378483	chr5	11689180	11689471
chr4	11417674	11417777	chr5	11179183	11180161
chr4	11417825	11417935	chr5	11179183	11180161
chr4	11419100	11419204	chr5	11692742	11692917
chr4	11421427	11421555	chr5	12341700	12341868
chr4	11423678	11423835	chr5	12028705	12029786
chr4	11434875	11435124	chr5	11701191	11701343
chr4	11435144	11435264	chr5	11677210	11677628
chr4	11435265	11435429	chr5	11672715	11672845
chr4	11435965	11436145	chr5	11710148	11710810
chr4	11436146	11436279	chr5	11672241	11672572
chr4	11436280	11436487	chr5	11769106	11769234
chr4	11470713	11470817	chr5	11426508	11426943
chr4	11546416	11546531	chr5	11698154	11698626
chr4	11547776	11547914	chr5	11111132	11111351
chr4	11599069	11599348	chr5	10249224	10249438
chr4	11658812	11658912	chr5	12795139	12797309
chr4	12085150	12085314	chr5	12798111	12798775
chr4	12085555	12085790	chr5	12798111	12798775
chr4	12089017	12089129	chr5	11426508	11426943
chr4	12218252	12218403	chr5	11769619	11770055
chr4	12218423	12218535	chr5	12014384	12015310
chr4	12248584	12248700	chr5	2036998	2037149
chr4	12250321	12250429	chr5	2036998	2037149
chr4	12278182	12278284	chr5	15291685	15292183
chr4	12423362	12423611	chr5	15291685	15292183
chr4	12481425	12481556	chr5	10108776	10109710
chr4	12481886	12482064	chr5	10109711	10109976
chr4	12482149	12482618	chr5	10110676	10110971
chr4	12483564	12483705	chr5	10108057	10108260
chr4	12484649	12484809	chr5	10108263	10108775
chr4	12831601	12831728	chr5	12464603	12464786
chr4	12838302	12838438	chr5	11832891	11833132
chr4	12853544	12853652	chr5	12475880	12475981
chr4	12854204	12854305	chr5	12476915	12477024
chr4	12854318	12854419	chr5	12477171	12477509
chr4	12863789	12863889	chr5	12477171	12477509
chr4	13119027	13119136	chr5	9890623	9890750
chr4	13190919	13191019	chr5	12566217	12566319
chr4	13254156	13254260	chr5	14403744	14404062
chr4	13621088	13621206	chr5	11139292	11139451
chr4	1178813	1178952	chr5	4781350	4781600
chr4	5929716	5929821	chr5	13827010	13827169
chr4	5929834	5930435	chr5	13827464	13827770
chr4	2310419	2310659	chr5	13828588	13828692
chr4	22562969	22563611	chr5	13829097	13829221
chr4	9558114	9558268	chr5	10765267	10765367
chr4	15005929	15006056	chr5	10112773	10113038
chr4	4727409	4727586	chr5	10113738	10114033
chr4	6344715	6344837	chr5	18928142	18928316
chr4	6377267	6377497	chr5	18928402	18928655
chr4	6377498	6378035	chr5	18928402	18928655
chr4	7860947	7861725	chr5	13838294	13838423
chr4	7861723	7864106	chr5	13838954	13839066
chr4	7899445	7899601	chr5	13839242	13839390
chr4	8421960	8422081	chr5	11212720	11213646
chr4	8439553	8439697	chr5	11778783	11779219
chr4	8440434	8440589	chr5	11835827	11835977
chr4	8440702	8440866	chr5	11213695	11213827
chr4	8661343	8661507	chr5	11778783	11779219
chr4	15314626	15314786	chr5	11927249	11927667
chr4	15315055	15315186	chr5	11946831	11947203
chr4	15315772	15315923	chr5	11946831	11947203
chr4	15315950	15316055	chr5	11946831	11947203
chr4	15316070	15316185	chr5	11946831	11947203
chr4	15316328	15316787	chr5	12044401	12044575
chr4	15317562	15317687	chr5	11966782	11966942
chr4	15318169	15318274	chr5	11927249	11927667
chr4	15318923	15319076	chr5	11927249	11927667
chr4	15319158	15319258	chr5	11966782	11966942
chr4	15319345	15319504	chr5	11966782	11966942
chr4	15320014	15320114	chr5	12056430	12056650
chr4	15321248	15321414	chr5	12056430	12056650
chr4	15321604	15321704	chr5	11946831	11947203
chr4	15323732	15323850	chr5	10244167	10244537
chr4	15323999	15324170	chr5	12646352	12646787
chr4	15324291	15324422	chr5	11914898	11915134
chr4	9086628	9086747	chr5	11771968	11772081
chr4	9087698	9087930	chr5	13000070	13000326
chr4	9088131	9088243	chr5	11946831	11947203
chr4	9088290	9089008	chr5	11676606	11676937
chr4	9089219	9089373	chr5	11675606	11675933
chr4	9089374	9089733	chr5	11679974	11680392
chr4	9089805	9089934	chr5	11707905	11708567
chr4	9089935	9090059	chr5	11679081	11679369
chr4	9090239	9090394	chr5	11185014	11185956
chr4	9090395	9090678	chr5	11185014	11185956
chr4	9090728	9090852	chr5	11185014	11185956
chr4	9091131	9091253	chr5	12468397	12469478
chr4	9091457	9091618	chr5	12468397	12469478
chr4	9091691	9092234	chr5	11810737	11810861
chr4	9092235	9092394	chr5	11814956	11815077
chr4	9093041	9096757	chr5	11778783	11779219
chr4	9110203	9110316	chr5	11212720	11213646
chr4	9112684	9112816	chr5	12468397	12469478
chr4	9117908	9118126	chr5	12127281	12127921
chr4	9118229	9118380	chr5	12127281	12127921
chr4	9118556	9118674	chr5	11690691	11691000
chr4	9118675	9118848	chr5	11183512	11184490
chr4	9230887	9231072	chr5	11911887	11912148
chr4	9251202	9251314	chr5	11902370	11902578
chr4	9251315	9251493	chr5	11676606	11676937
chr4	9444587	9445110	chr5	11679974	11680392
chr4	9445111	9449794	chr5	11677210	11677501
chr4	10556136	10556278	chr5	11679081	11679369
chr4	12300708	12300837	chr5	11679974	11680392
chr4	9926911	9927107	chr5	11676606	11676937
chr4	10115877	10116011	chr5	11707905	11708567
chr4	10273190	10273325	chr5	11707905	11708567
chr4	11295499	11295649	chr5	11672241	11672468
chr4	10487321	10487576	chr5	11679081	11679369
chr4	10500098	10500522	chr5	11318766	11319991
chr4	10564037	10564159	chr5	12468397	12469478
chr4	10573539	10573677	chr5	11902109	11902225
chr4	10581333	10581624	chr5	11318089	11318614
chr4	12963165	12963268	chr5	11318766	11319991
chr4	12963423	12963552	chr5	11318766	11319991
chr4	12619075	12619175	chr5	12127281	12127921
chr4	11120396	11120518	chr5	12228088	12228585
chr4	11320170	11320302	chr5	11809972	11810412
chr4	11334913	11335017	chr5	12468397	12469478
chr4	11378829	11378936	chr5	11812363	11812654
chr4	11423945	11424048	chr5	11183512	11184490
chr4	15033117	15033227	chr5	11183512	11184490
chr4	15034392	15034496	chr5	11718861	11719036
chr4	15036127	15036255	chr5	11908177	11908345
chr4	15032618	15032775	chr5	12468397	12469478
chr4	11436604	11436853	chr5	11702949	11703101
chr4	11436873	11436993	chr5	11679974	11680392
chr4	11436994	11437158	chr5	11675476	11675606
chr4	11437694	11437874	chr5	11707905	11708567
chr4	11437875	11438008	chr5	11676606	11676937
chr4	11438009	11438216	chr5	11778270	11778398
chr4	11479927	11480031	chr5	12646352	12646787
chr4	13076794	13076909	chr5	12119529	12120001
chr4	13078139	13078277	chr5	11698626	11698845
chr4	11600336	11600615	chr5	10243637	10243851
chr4	22108201	22108301	chr5	12829788	12831958
chr4	17405328	17405492	chr5	12832760	12833424
chr4	17406486	17406721	chr5	12832760	12833424
chr4	17409495	17409607	chr5	12646352	12646787
chr4	13521112	13521263	chr5	11778783	11779219
chr4	13521283	13521395	chr5	11212720	11213646
chr4	15710537	15710653	chr5	2037148	2037299
chr4	15712048	15712156	chr5	2037148	2037299
chr4	16350898	16351000	chr5	18469868	18470366
chr4	12424108	12424357	chr5	18469868	18470366
chr4	12856966	12857097	chr5	10111838	10112772
chr4	14460645	14460823	chr5	10112773	10113038
chr4	14460907	14461376	chr5	10113738	10114033
chr4	16333611	16333752	chr5	10111119	10111322
chr4	16334670	16334830	chr5	10111325	10111837
chr4	13217255	13217382	chr5	17884333	17884516
chr4	13241699	13241835	chr5	11842514	11842755
chr4	12860658	12860766	chr5	17887800	17887901
chr4	12861318	12861419	chr5	17888799	17888908
chr4	12861432	12861533	chr5	17889055	17889393
chr4	13227432	13227532	chr5	17889055	17889393
chr4	15150893	15151002	chr5	9897429	9897556
chr4	13817387	13817487	chr5	12580627	12580729
chr4	13563761	13563865	chr5	14463044	14463362
chr4	13628666	13628784	chr5	11145053	11145212

## Sheet: Chr5
chr	start	end	chr.1	start.1	end.1
chr5	347382	347514	chr1	24334178	24334310
chr5	1066070	1066178	chr1	16039520	16039628
chr5	1066788	1066889	chr1	16040238	16040339
chr5	2186968	2187084	chr1	15375454	15375570
chr5	3114434	3114635	chr1	15375454	15375655
chr5	12286926	12287030	chr1	12989631	12989735
chr5	12287410	12287517	chr1	12990115	12990222
chr5	12313056	12313158	chr1	12318824	12318926
chr5	12407385	12407505	chr1	12410791	12410911
chr5	12408533	12408642	chr1	12411940	12412049
chr5	12409733	12409871	chr1	12413141	12413279
chr5	12606428	12606541	chr1	12666043	12666156
chr5	12629447	12629571	chr1	12620226	12620350
chr5	13526385	13526492	chr1	13531865	13531972
chr5	15661250	15661359	chr1	15674814	15674923
chr5	18110164	18110287	chr1	18110398	18110521
chr5	24107876	24107985	chr1	26005220	26005329
chr5	24333985	24334089	chr1	24334317	24334421
chr5	347382	347514	chr1	12874008	12874221
chr5	1066070	1066178	chr1	12714049	12714407
chr5	1066788	1066889	chr1	12714911	12715131
chr5	2186968	2187084	chr1	16426670	16426951
chr5	3114434	3114635	chr1	16426670	16426951
chr5	5128638	5128777	chr1	17387195	17387303
chr5	5128778	5128891	chr1	14297699	14297858
chr5	5629978	5630384	chr1	12755056	12755465
chr5	7417525	7417652	chr1	13869915	13870088
chr5	9188032	9188176	chr1	13665967	13666090
chr5	10142200	10142303	chr1	13133592	13133884
chr5	10153776	10153885	chr1	8790905	8791331
chr5	10153886	10153986	chr1	8790905	8791331
chr5	10246645	10246754	chr1	14374278	14374623
chr5	10247330	10247631	chr1	14386151	14388977
chr5	10249224	10249438	chr1	14401065	14401221
chr5	10250830	10251003	chr1	14409525	14409661
chr5	10595780	10596016	chr1	15292104	15292987
chr5	10947268	10947407	chr1	13736021	13736259
chr5	10947450	10947596	chr1	13736260	13736516
chr5	10949892	10950045	chr1	13738942	13739135
chr5	10950435	10950542	chr1	13739355	13739645
chr5	10951474	10951584	chr1	13740347	13740644
chr5	10951959	10952081	chr1	13740886	13741097
chr5	10952266	10952403	chr1	13741320	13741428
chr5	10953183	10953373	chr1	13742146	13742287
chr5	10953374	10953524	chr1	13742429	13742530
chr5	11001766	11002070	chr1	8790905	8791331
chr5	11082391	11082537	chr1	14386151	14388977
chr5	11083307	11083417	chr1	13918722	13921476
chr5	11110212	11110318	chr1	15304262	15304770
chr5	11177555	11177675	chr1	13863313	13863415
chr5	11214646	11214834	chr1	14386151	14388977
chr5	11215292	11215405	chr1	15301263	15301605
chr5	11319316	11319438	chr1	13946148	13946264
chr5	11319526	11319655	chr1	14879675	14879780
chr5	11328618	11328723	chr1	13863313	13863415
chr5	11329065	11329195	chr1	14879675	14879780
chr5	11329533	11329650	chr1	14880099	14880315
chr5	11336922	11337053	chr1	13930126	13930876
chr5	11426508	11426943	chr1	15291456	15292049
chr5	11502271	11502371	chr1	14367602	14371913
chr5	11577157	11577273	chr1	15148488	15148731
chr5	11578858	11578960	chr1	14319149	14319275
chr5	11586432	11586533	chr1	13135572	13135672
chr5	11588642	11588751	chr1	15131125	15131277
chr5	11647239	11647369	chr1	14558059	14558451
chr5	11670640	11670867	chr1	15111460	15112068
chr5	11671104	11671227	chr1	15111460	15112068
chr5	11671241	11671568	chr1	15111460	15112068
chr5	11672582	11672716	chr1	14935546	14935849
chr5	11672715	11672845	chr1	14955176	14955862
chr5	11673450	11673555	chr1	14979955	14980283
chr5	11674005	11674188	chr1	15111460	15112068
chr5	11674716	11675004	chr1	15111460	15112068
chr5	11675476	11675606	chr1	14955176	14955862
chr5	11684763	11684981	chr1	13946148	13946264
chr5	11685905	11686053	chr1	13921630	13921751
chr5	11693159	11693333	chr1	14558059	14558451
chr5	11693334	11693601	chr1	14878561	14878706
chr5	11699918	11700032	chr1	14935546	14935849
chr5	11701191	11701343	chr1	14942060	14942306
chr5	11707689	11707817	chr1	15104511	15104664
chr5	11711373	11711484	chr1	14880099	14880315
chr5	11713881	11714137	chr1	15663490	15663653
chr5	11714138	11714400	chr1	15663839	15664023
chr5	11714401	11714621	chr1	14907995	14908116
chr5	11717001	11717120	chr1	14876015	14876118
chr5	11717121	11717231	chr1	14876143	14876260
chr5	11717238	11717344	chr1	16352075	16352505
chr5	11717943	11718288	chr1	14877078	14877269
chr5	11719453	11719640	chr1	14878561	14878706
chr5	11724887	11724992	chr1	14921320	14921472
chr5	11726823	11726926	chr1	14919898	14920008
chr5	11727676	11727794	chr1	15113670	15114395
chr5	11755979	11756109	chr1	15113670	15114395
chr5	11756252	11756403	chr1	14921320	14921472
chr5	11757209	11757326	chr1	15113670	15114395
chr5	11761424	11761636	chr1	14559075	14559248
chr5	11769106	11769234	chr1	14506261	14506607
chr5	11770105	11770206	chr1	14340461	14340566
chr5	11771322	11771519	chr1	14317073	14317212
chr5	11772777	11772967	chr1	15295304	15295870
chr5	11773480	11773593	chr1	14319149	14319275
chr5	11777195	11777451	chr1	15304262	15304770
chr5	11777698	11777901	chr1	14495888	14496063
chr5	11786844	11786974	chr1	15113670	15114395
chr5	11787795	11787933	chr1	14921320	14921472
chr5	11788361	11788485	chr1	14921320	14921472
chr5	11795284	11795400	chr1	14179006	14179322
chr5	11796963	11797068	chr1	14900707	14900852
chr5	11801035	11801140	chr1	15666867	15667370
chr5	11801300	11801416	chr1	15666867	15667370
chr5	11805220	11805428	chr1	13646614	13646722
chr5	11808682	11808901	chr1	14880099	14880315
chr5	11816340	11816515	chr1	14558059	14558451
chr5	11822219	11822336	chr1	14921320	14921472
chr5	11822666	11822773	chr1	15113670	15114395
chr5	11823849	11823961	chr1	15113670	15114395
chr5	11824266	11824376	chr1	15113670	15114395
chr5	11828864	11828997	chr1	15292104	15292987
chr5	11829353	11829467	chr1	14093521	14093774
chr5	11829824	11829924	chr1	15300210	15300538
chr5	11830755	11830874	chr1	15148488	15148731
chr5	11830995	11831132	chr1	15148795	15149277
chr5	11831674	11831794	chr1	15295304	15295870
chr5	11833232	11833340	chr1	14506261	14506607
chr5	11833341	11833455	chr1	22169007	22195161
chr5	11833501	11833621	chr1	21638581	21648799
chr5	11836350	11836460	chr1	14372435	14372574
chr5	11837008	11837120	chr1	14495888	14496063
chr5	11838211	11838354	chr1	15292104	15292987
chr5	11839969	11840099	chr1	14317073	14317212
chr5	11840619	11840966	chr1	15148795	15149277
chr5	11845627	11845752	chr1	14371994	14372283
chr5	11845818	11845973	chr1	15304041	15304240
chr5	11846631	11846809	chr1	14495888	14496063
chr5	11858530	11858646	chr1	14921320	14921472
chr5	11861260	11861362	chr1	14921320	14921472
chr5	11862508	11862640	chr1	14921320	14921472
chr5	11869534	11869638	chr1	15113670	15114395
chr5	11902109	11902370	chr1	14913357	14913519
chr5	11940198	11940348	chr1	14090515	14090764
chr5	11952522	11952633	chr1	15113670	15114395
chr5	11953054	11953154	chr1	15113670	15114395
chr5	11963029	11963189	chr1	15113670	15114395
chr5	11964215	11964340	chr1	15113670	15114395
chr5	11983747	11983957	chr1	14367602	14371913
chr5	11988001	11988280	chr1	14093521	14093774
chr5	12014271	12014385	chr1	14506261	14506607
chr5	12015359	12015491	chr1	14093521	14093774
chr5	12026714	12026816	chr1	14393344	14394726
chr5	12027787	12027899	chr1	14913357	14913519
chr5	12030104	12030230	chr1	15660907	15661047
chr5	12032832	12032939	chr1	15663654	15663766
chr5	12040355	12040465	chr1	15113670	15114395
chr5	12043513	12043687	chr1	14921320	14921472
chr5	12050564	12050674	chr1	15113670	15114395
chr5	12051035	12051162	chr1	15113670	15114395
chr5	12051985	12052205	chr1	14921320	14921472
chr5	12052204	12052388	chr1	14921320	14921472
chr5	12054882	12055008	chr1	14921320	14921472
chr5	12055414	12055562	chr1	14921320	14921472
chr5	12119066	12119186	chr1	15291456	15292049
chr5	12123430	12124070	chr1	14903161	14903457
chr5	12286577	12286697	chr1	15291456	15292049
chr5	12286926	12287030	chr1	15148795	15149277
chr5	12287410	12287517	chr1	15295304	15295870
chr5	12313056	12313158	chr1	13811049	13828439
chr5	12407385	12407505	chr1	15291456	15292049
chr5	12408533	12408642	chr1	14093521	14093774
chr5	12409733	12409871	chr1	15304262	15304770
chr5	12606428	12606541	chr1	13928979	13929496
chr5	12629447	12629571	chr1	15666867	15667370
chr5	12629572	12629728	chr1	14556435	14556604
chr5	12630128	12630441	chr1	14557079	14557257
chr5	12925703	12925816	chr1	13928979	13929496
chr5	13016601	13016766	chr1	13918722	13921476
chr5	13252116	13252216	chr1	14880099	14880315
chr5	13321968	13322107	chr1	17364521	17364720
chr5	13526385	13526492	chr1	14401065	14401221
chr5	15661250	15661359	chr1	21080065	21080201
chr5	18110164	18110287	chr1	2789401	2789525
chr5	24107876	24107985	chr1	13869915	13870088
chr5	24333985	24334089	chr1	12873804	12873999
chr5	24334178	24334310	chr1	16177346	16177559
chr5	16039520	16039628	chr1	19172630	19172988
chr5	16040238	16040339	chr1	19173493	19173713
chr5	15375454	15375570	chr1	16801940	16802221
chr5	15375454	15375655	chr1	16801940	16802221
chr5	19920082	19920221	chr1	18580836	18580944
chr5	19920222	19920335	chr1	19008039	19008198
chr5	5634901	5635307	chr1	12759980	12760389
chr5	24107876	24108003	chr1	17338215	17338388
chr5	10771019	10771163	chr1	13889373	13889496
chr5	12794422	12794525	chr1	15048038	15048330
chr5	14148780	14148889	chr1	19211043	19211469
chr5	11001876	11001976	chr1	19211043	19211469
chr5	10249438	10249547	chr1	14419931	14420276
chr5	10250123	10250424	chr1	14453033	14455859
chr5	10243637	10243851	chr1	14466187	14466343
chr5	10243052	10243225	chr1	14474380	14474516
chr5	11914898	11915134	chr1	15319907	15320790
chr5	18184588	18184727	chr1	18683563	18683801
chr5	18184770	18184916	chr1	18683802	18684058
chr5	18187543	18187696	chr1	18686467	18686660
chr5	18188086	18188193	chr1	18686880	18687170
chr5	18189129	18189239	chr1	18687871	18688168
chr5	18189614	18189736	chr1	18688410	18688621
chr5	18189921	18190058	chr1	18688844	18688952
chr5	18190838	18191028	chr1	18689670	18689811
chr5	18191029	18191179	chr1	18689953	18690054
chr5	14148780	14149084	chr1	19211043	19211469
chr5	12428625	12428771	chr1	14453033	14455859
chr5	12429541	12429651	chr1	14342914	14345668
chr5	12362143	12362249	chr1	15311202	15311710
chr5	11181884	11182004	chr1	14744893	14744995
chr5	11771322	11771510	chr1	14453033	14455859
chr5	11771968	11772081	chr1	15308202	15308544
chr5	11328855	11328977	chr1	14735405	14735521
chr5	11685018	11685147	chr1	14889436	14889541
chr5	11684571	11684676	chr1	14744893	14744995
chr5	11685018	11685148	chr1	14889436	14889541
chr5	11685486	11685603	chr1	14889860	14890076
chr5	11599203	11599334	chr1	13936184	13936934
chr5	12646352	12646787	chr1	15319259	15319852
chr5	11510865	11510965	chr1	14413255	14417566
chr5	12396104	12396220	chr1	15245933	15246176
chr5	12990831	12990933	chr1	14436468	14436594
chr5	12200914	12201015	chr1	15050017	15050117
chr5	12202458	12202567	chr1	15228651	15228803
chr5	12622060	12622190	chr1	14662797	14663189
chr5	11672241	11672468	chr1	15204682	15205290
chr5	11675469	11675592	chr1	15204682	15205290
chr5	11675606	11675933	chr1	15204682	15205290
chr5	11676947	11677081	chr1	14932068	14932371
chr5	11675476	11675606	chr1	14947295	14947981
chr5	11677815	11677920	chr1	14924634	14924962
chr5	11669640	11669823	chr1	15204682	15205290
chr5	11679081	11679369	chr1	15204682	15205290
chr5	11671111	11671241	chr1	14947295	14947981
chr5	11319271	11319489	chr1	14735405	14735521
chr5	11711794	11711942	chr1	14899402	14899523
chr5	11816340	11816514	chr1	14662797	14663189
chr5	11816515	11816782	chr1	14888275	14888420
chr5	11702565	11702679	chr1	14932068	14932371
chr5	11702949	11703101	chr1	14943675	14943921
chr5	11708687	11708815	chr1	15202031	15202184
chr5	11721141	11721252	chr1	14889860	14890076
chr5	13254585	13254841	chr1	15675702	15675865
chr5	13254842	13255104	chr1	15676051	15676235
chr5	13255105	13255325	chr1	15664039	15664160
chr5	13257705	13257824	chr1	14885729	14885832
chr5	13257825	13257935	chr1	14885857	14885974
chr5	13257942	13258048	chr1	16361198	16361628
chr5	13258647	13258992	chr1	14886792	14886983
chr5	13260157	13260344	chr1	14888275	14888420
chr5	11726666	11726771	chr1	14921672	14921824
chr5	11730878	11730981	chr1	14921666	14921776
chr5	11731729	11731847	chr1	15211190	15211915
chr5	11756688	11756818	chr1	15211190	15211915
chr5	11756961	11757112	chr1	14921672	14921824
chr5	11757918	11758035	chr1	15211190	15211915
chr5	11782699	11782911	chr1	14663813	14663986
chr5	11778270	11778398	chr1	15027956	15028302
chr5	11779269	11779370	chr1	14383722	14383827
chr5	12006661	12006858	chr1	14434425	14434564
chr5	12008092	12008282	chr1	15309183	15309749
chr5	12008795	12008908	chr1	14436468	14436594
chr5	13000070	13000326	chr1	15311202	15311710
chr5	12013485	12013688	chr1	15338651	15338826
chr5	11788973	11789103	chr1	15211190	15211915
chr5	11789923	11790061	chr1	14921672	14921824
chr5	11790489	11790613	chr1	14921672	14921824
chr5	11902109	11902225	chr1	14913087	14913403
chr5	12029382	12029487	chr1	14904228	14904373
chr5	12103526	12103631	chr1	15679084	15679587
chr5	12103791	12103907	chr1	15679084	15679587
chr5	11902370	11902578	chr1	14123030	14123138
chr5	11329546	11329765	chr1	14889860	14890076
chr5	11327669	11327844	chr1	14662797	14663189
chr5	11822929	11823046	chr1	14921672	14921824
chr5	11823376	11823483	chr1	15211190	15211915
chr5	11898660	11898772	chr1	15211190	15211915
chr5	11858089	11858199	chr1	15211190	15211915
chr5	11838489	11838622	chr1	15319907	15320790
chr5	11838978	11839092	chr1	15299734	15299987
chr5	11839449	11839549	chr1	15314090	15314418
chr5	11935187	11935306	chr1	15245933	15246176
chr5	11840619	11840756	chr1	15246240	15246722
chr5	11841298	11841418	chr1	15309183	15309749
chr5	11842855	11842963	chr1	15027956	15028302
chr5	11842964	11843078	chr1	2131000	2157154
chr5	11843124	11843244	chr1	21674839	21685057
chr5	11940721	11940831	chr1	14418088	14418227
chr5	11846631	11846743	chr1	15338651	15338826
chr5	11933019	11933162	chr1	15319907	15320790
chr5	11934777	11934907	chr1	14434425	14434564
chr5	11935427	11935774	chr1	15246240	15246722
chr5	11921973	11922098	chr1	14417647	14417936
chr5	11940566	11940721	chr1	15310981	15311180
chr5	11941358	11941536	chr1	15338651	15338826
chr5	11860381	11860497	chr1	14921672	14921824
chr5	11868544	11868646	chr1	14921672	14921824
chr5	11897915	11898047	chr1	14921672	14921824
chr5	11759935	11760039	chr1	15211190	15211915
chr5	11911887	11912148	chr1	13797890	13798052
chr5	11835827	11835977	chr1	15253774	15254023
chr5	11957192	11957303	chr1	15211190	15211915
chr5	11957723	11957823	chr1	15211190	15211915
chr5	11966782	11966942	chr1	15211190	15211915
chr5	11967613	11967738	chr1	15211190	15211915
chr5	12404304	12404514	chr1	14413255	14417566
chr5	11829251	11829530	chr1	15299734	15299987
chr5	12004635	12004749	chr1	15027956	15028302
chr5	11213695	11213827	chr1	15299734	15299987
chr5	12038983	12039085	chr1	14261081	14262463
chr5	12040056	12040168	chr1	13797890	13798052
chr5	12337740	12337866	chr1	15673110	15673250
chr5	12340357	12340464	chr1	15675866	15675978
chr5	12041598	12041708	chr1	15211190	15211915
chr5	12044401	12044575	chr1	14921672	14921824
chr5	12051985	12052095	chr1	15211190	15211915
chr5	12052456	12052583	chr1	15211190	15211915
chr5	12056430	12056650	chr1	14921672	14921824
chr5	12053627	12053811	chr1	14921672	14921824
chr5	12058260	12058386	chr1	14921672	14921824
chr5	12058792	12058940	chr1	14921672	14921824
chr5	12166096	12166216	chr1	15319259	15319852
chr5	12127281	12127921	chr1	13798419	13798715
chr5	12743622	12743742	chr1	15319259	15319852
chr5	12989631	12989735	chr1	15246240	15246722
chr5	12990115	12990222	chr1	15309183	15309749
chr5	12318824	12318926	chr1	22961118	22978508
chr5	12410791	12410911	chr1	15319259	15319852
chr5	12411940	12412049	chr1	15299734	15299987
chr5	12413141	12413279	chr1	15311202	15311710
chr5	12666043	12666156	chr1	13935037	13935554
chr5	12620226	12620350	chr1	15679084	15679587
chr5	12620351	12620507	chr1	14696430	14696599
chr5	12620907	12621220	chr1	14697074	14697252
chr5	12935189	12935302	chr1	13935037	13935554
chr5	13025188	13025353	chr1	14342914	14345668
chr5	13261845	13261945	chr1	14889860	14890076
chr5	13328741	13328880	chr1	17371464	17371663
chr5	13531865	13531972	chr1	14466187	14466343
chr5	15674814	15674923	chr1	21084805	21084941
chr5	18110398	18110521	chr1	2789635	2789759
chr5	26005220	26005329	chr1	17338215	17338388
chr5	24334317	24334421	chr1	16177143	16177338
chr5	347382	347514	chr2	24334178	24334310
chr5	2603976	2604077	chr2	14837135	14837236
chr5	2604232	2604359	chr2	13993571	13993698
chr5	3114434	3114635	chr2	15375454	15375655
chr5	5128778	5128891	chr2	19920222	19920335
chr5	5428857	5429055	chr2	5977658	5977856
chr5	8897045	8897150	chr2	16354886	16354991
chr5	8928007	8928144	chr2	8934002	8934139
chr5	8974988	8975101	chr2	9782761	9782874
chr5	9211718	9212000	chr2	9217876	9218158
chr5	9212288	9212439	chr2	9218434	9218585
chr5	9272140	9272481	chr2	9274193	9274534
chr5	10107910	10108056	chr2	10110972	10111118
chr5	10109711	10109976	chr2	10112773	10113038
chr5	10141476	10141597	chr2	11118669	11118790
chr5	10142200	10142303	chr2	12794422	12794525
chr5	10242706	10242811	chr2	10244898	10245003
chr5	10244838	10245093	chr2	10247631	10247886
chr5	10248948	10249089	chr2	10251741	10251882
chr5	10251365	10251741	chr2	10245779	10246155
chr5	10318301	10318472	chr2	10374392	10374563
chr5	10318471	10318592	chr2	10331772	10331893
chr5	10331602	10331772	chr2	10374392	10374562
chr5	10946957	10947083	chr2	18184277	18184403
chr5	10947450	10947596	chr2	18184770	18184916
chr5	10952266	10952403	chr2	18189921	18190058
chr5	10953183	10953373	chr2	18190838	18191028
chr5	11138968	11139175	chr2	11144729	11144936
chr5	11139292	11139451	chr2	11145053	11145212
chr5	11141497	11141599	chr2	11340094	11340196
chr5	11212735	11212852	chr2	11778588	11778705
chr5	11321559	11321689	chr2	11687051	11687181
chr5	11403594	11403786	chr2	11426100	11426292
chr5	11647239	11647369	chr2	12622060	12622190
chr5	11670640	11670867	chr2	11672241	11672468
chr5	11671104	11671227	chr2	11675469	11675592
chr5	11671241	11671568	chr2	11675606	11675933
chr5	11672241	11672572	chr2	11676606	11676937
chr5	11672582	11672716	chr2	11676947	11677081
chr5	11672715	11672845	chr2	11675476	11675606
chr5	11672845	11673136	chr2	11677210	11677501
chr5	11673450	11673555	chr2	11677815	11677920
chr5	11674005	11674188	chr2	11669640	11669823
chr5	11674716	11675004	chr2	11679081	11679369
chr5	11675005	11675346	chr2	11670640	11670981
chr5	11675476	11675606	chr2	11671111	11671241
chr5	11677210	11677628	chr2	11679974	11680392
chr5	11688115	11688244	chr2	11811298	11811427
chr5	11688773	11688905	chr2	11811956	11812088
chr5	11693159	11693333	chr2	11816340	11816514
chr5	11695255	11695406	chr2	11320226	11320377
chr5	11699918	11700032	chr2	11702565	11702679
chr5	11701191	11701343	chr2	11702949	11703101
chr5	11707689	11707817	chr2	11708687	11708815
chr5	11713444	11713568	chr2	11810737	11810861
chr5	11713567	11713675	chr2	13254271	13254379
chr5	11724887	11724992	chr2	11726666	11726771
chr5	11726823	11726926	chr2	11730878	11730981
chr5	11727227	11727363	chr2	11731280	11731416
chr5	11753986	11754173	chr2	11759664	11759851
chr5	11755979	11756109	chr2	11756688	11756818
chr5	11756252	11756403	chr2	11756961	11757112
chr5	11757209	11757326	chr2	11757918	11758035
chr5	11769106	11769234	chr2	11778270	11778398
chr5	11769619	11770055	chr2	11778783	11779219
chr5	11770105	11770206	chr2	11779269	11779370
chr5	11777596	11777699	chr2	12013383	12013486
chr5	11787795	11787933	chr2	11789923	11790061
chr5	11788361	11788485	chr2	11790489	11790613
chr5	11789429	11789575	chr2	11791557	11791703
chr5	11795284	11795400	chr2	11902109	11902225
chr5	11810151	11810289	chr2	11321477	11321615
chr5	11811168	11811269	chr2	12140192	12140293
chr5	11811298	11811469	chr2	11322624	11322795
chr5	11816340	11816515	chr2	11327669	11327844
chr5	11822219	11822336	chr2	11822929	11823046
chr5	11822426	11822534	chr2	11823136	11823244
chr5	11823849	11823961	chr2	11898660	11898772
chr5	11828864	11828997	chr2	11838489	11838622
chr5	11829353	11829467	chr2	11838978	11839092
chr5	11833232	11833340	chr2	11842855	11842963
chr5	11833341	11833455	chr2	11842964	11843078
chr5	11833501	11833621	chr2	11843124	11843244
chr5	11834605	11834780	chr2	11844228	11844403
chr5	11838978	11839155	chr2	11848601	11848778
chr5	11858530	11858646	chr2	11860381	11860497
chr5	11861260	11861362	chr2	11868544	11868646
chr5	11862508	11862640	chr2	11897915	11898047
chr5	11952522	11952633	chr2	11957192	11957303
chr5	11953054	11953154	chr2	11957723	11957823
chr5	11953267	11953462	chr2	11957936	11958131
chr5	11963029	11963189	chr2	11966782	11966942
chr5	11964215	11964340	chr2	11967613	11967738
chr5	11983145	11983255	chr2	12403702	12403812
chr5	12014271	12014385	chr2	12004635	12004749
chr5	12014384	12015310	chr2	11212720	11213646
chr5	12015359	12015491	chr2	11213695	11213827
chr5	12027787	12027899	chr2	12040056	12040168
chr5	12030104	12030230	chr2	12337740	12337866
chr5	12043513	12043687	chr2	12044401	12044575
chr5	12051035	12051162	chr2	12052456	12052583
chr5	12051985	12052205	chr2	12056430	12056650
chr5	12052204	12052388	chr2	12053627	12053811
chr5	12052615	12052800	chr2	12054038	12054223
chr5	12054882	12055008	chr2	12058260	12058386
chr5	12055414	12055562	chr2	12058792	12058940
chr5	12119066	12119186	chr2	12166096	12166216
chr5	12407385	12407505	chr2	12410791	12410911
chr5	12409870	12410089	chr2	11777477	11777696
chr5	12464603	12464786	chr2	17884333	17884516
chr5	12477171	12477509	chr2	17889055	17889393
chr5	12477510	12477649	chr2	17889394	17889533
chr5	12481651	12481757	chr2	24016598	24016704
chr5	12621667	12621861	chr2	12630889	12631083
chr5	12637353	12637496	chr2	12646844	12646987
chr5	13249250	13249351	chr2	13826424	13826525
chr5	13250289	13250595	chr2	13827464	13827770
chr5	13267080	13267219	chr2	13834370	13834509
chr5	13271161	13271273	chr2	13838954	13839066
chr5	13273009	13273110	chr2	13840802	13840903
chr5	13973053	13973159	chr2	16816101	16816207
chr5	17586484	17586981	chr2	17595018	17595515
chr5	18110164	18110287	chr2	18110398	18110521
chr5	18469636	18469746	chr2	15291453	15291563
chr5	347382	347514	chr2	6295057	6295177
chr5	2603976	2604077	chr2	8418855	8419025
chr5	2604232	2604359	chr2	8419082	8419228
chr5	3114434	3114635	chr2	5867085	5867198
chr5	5128778	5128891	chr2	10465004	10465186
chr5	5428857	5429055	chr2	7811790	7811903
chr5	8897045	8897150	chr2	6314127	6314292
chr5	8928007	8928144	chr2	61312	62859
chr5	8974988	8975101	chr2	8818359	8818552
chr5	9211718	9212000	chr2	5481407	5481596
chr5	9212288	9212439	chr2	5481975	5482088
chr5	9272140	9272481	chr2	12536884	12537224
chr5	10107910	10108056	chr2	31869	32013
chr5	10109711	10109976	chr2	4240910	4241112
chr5	10141476	10141597	chr2	4161410	4161704
chr5	10142200	10142303	chr2	2713306	2713456
chr5	10242706	10242811	chr2	2639780	2639969
chr5	10244838	10245093	chr2	2639780	2639969
chr5	10248948	10249089	chr2	61312	62859
chr5	10251365	10251741	chr2	61312	62859
chr5	10318301	10318472	chr2	49695	50967
chr5	10318471	10318592	chr2	49695	50967
chr5	10331602	10331772	chr2	49695	50967
chr5	10946957	10947083	chr2	4908973	4909148
chr5	10947450	10947596	chr2	4909457	4909693
chr5	10952266	10952403	chr2	4914827	4914949
chr5	10953183	10953373	chr2	4915704	4915814
chr5	11138968	11139175	chr2	61312	62859
chr5	11139292	11139451	chr2	61312	62859
chr5	11141497	11141599	chr2	4559474	4559752
chr5	11212735	11212852	chr2	5265402	5265514
chr5	11321559	11321689	chr2	3863647	3863865
chr5	11403594	11403786	chr2	5264775	5264878
chr5	11647239	11647369	chr2	3968143	3968622
chr5	11670640	11670867	chr2	3605079	3605361
chr5	11671104	11671227	chr2	3605079	3605361
chr5	11671241	11671568	chr2	3605079	3605361
chr5	11672241	11672572	chr2	3605079	3605361
chr5	11672582	11672716	chr2	3605079	3605361
chr5	11672715	11672845	chr2	3605079	3605361
chr5	11672845	11673136	chr2	3605079	3605361
chr5	11673450	11673555	chr2	3605079	3605361
chr5	11674005	11674188	chr2	3605079	3605361
chr5	11674716	11675004	chr2	3605079	3605361
chr5	11675005	11675346	chr2	3605079	3605361
chr5	11675476	11675606	chr2	3605079	3605361
chr5	11677210	11677628	chr2	3605079	3605361
chr5	11688115	11688244	chr2	3965885	3966678
chr5	11688773	11688905	chr2	3966731	3966913
chr5	11693159	11693333	chr2	3968143	3968622
chr5	11695255	11695406	chr2	3969823	3970210
chr5	11699918	11700032	chr2	3605079	3605361
chr5	11701191	11701343	chr2	3605079	3605361
chr5	11707689	11707817	chr2	3605079	3605361
chr5	11713444	11713568	chr2	3965483	3965816
chr5	11713567	11713675	chr2	3965483	3965816
chr5	11724887	11724992	chr2	3620057	3620192
chr5	11726823	11726926	chr2	3620057	3620192
chr5	11727227	11727363	chr2	3621684	3621864
chr5	11753986	11754173	chr2	3621684	3621864
chr5	11755979	11756109	chr2	3613423	3613558
chr5	11756252	11756403	chr2	3620057	3620192
chr5	11757209	11757326	chr2	3621684	3621864
chr5	11769106	11769234	chr2	5562759	5562938
chr5	11769619	11770055	chr2	5265626	5266137
chr5	11770105	11770206	chr2	5259371	5259516
chr5	11777596	11777699	chr2	5264305	5264474
chr5	11787795	11787933	chr2	3621684	3621864
chr5	11788361	11788485	chr2	3621684	3621864
chr5	11789429	11789575	chr2	3621684	3621864
chr5	11795284	11795400	chr2	3969545	3969824
chr5	11810151	11810289	chr2	3863647	3863865
chr5	11811168	11811269	chr2	3965885	3966678
chr5	11811298	11811469	chr2	3965885	3966678
chr5	11816340	11816515	chr2	3968143	3968622
chr5	11822219	11822336	chr2	3966962	3967890
chr5	11822426	11822534	chr2	3621684	3621864
chr5	11823849	11823961	chr2	3621684	3621864
chr5	11828864	11828997	chr2	5265626	5266137
chr5	11829353	11829467	chr2	5259622	5259803
chr5	11833232	11833340	chr2	61312	62859
chr5	11833341	11833455	chr2	5439080	5439231
chr5	11833501	11833621	chr2	61312	62859
chr5	11834605	11834780	chr2	5256690	5256934
chr5	11838978	11839155	chr2	5266388	5267290
chr5	11858530	11858646	chr2	3621684	3621864
chr5	11861260	11861362	chr2	3620057	3620192
chr5	11862508	11862640	chr2	3621684	3621864
chr5	11952522	11952633	chr2	3613423	3613558
chr5	11953054	11953154	chr2	3613423	3613558
chr5	11953267	11953462	chr2	3620057	3620192
chr5	11963029	11963189	chr2	3613423	3613558
chr5	11964215	11964340	chr2	3613423	3613558
chr5	11983145	11983255	chr2	5260693	5261000
chr5	12014271	12014385	chr2	61312	62859
chr5	12014384	12015310	chr2	5265626	5266137
chr5	12015359	12015491	chr2	5259622	5259803
chr5	12027787	12027899	chr2	3749281	3749382
chr5	12030104	12030230	chr2	3965885	3966678
chr5	12043513	12043687	chr2	3620057	3620192
chr5	12051035	12051162	chr2	3621684	3621864
chr5	12051985	12052205	chr2	3621684	3621864
chr5	12052204	12052388	chr2	3621684	3621864
chr5	12052615	12052800	chr2	3621684	3621864
chr5	12054882	12055008	chr2	3620057	3620192
chr5	12055414	12055562	chr2	3620057	3620192
chr5	12119066	12119186	chr2	4691285	4691417
chr5	12407385	12407505	chr2	4181208	4181370
chr5	12409870	12410089	chr2	5264305	5264474
chr5	12464603	12464786	chr2	1758442	1758677
chr5	12477171	12477509	chr2	6878320	6885197
chr5	12477510	12477649	chr2	6878320	6885197
chr5	12481651	12481757	chr2	4161410	4161704
chr5	12621667	12621861	chr2	5479943	5480156
chr5	12637353	12637496	chr2	5265626	5266137
chr5	13249250	13249351	chr2	2041488	2041671
chr5	13250289	13250595	chr2	2042559	2042815
chr5	13267080	13267219	chr2	2048762	2048873
chr5	13271161	13271273	chr2	2006678	2006785
chr5	13273009	13273110	chr2	2052264	2052422
chr5	13973053	13973159	chr2	6878320	6885197
chr5	17586484	17586981	chr2	2273116	2273357
chr5	18110164	18110287	chr2	12564572	12564695
chr5	18469636	18469746	chr2	11980530	11980762
chr5	24334178	24334310	chr2	17297239	17297359
chr5	14837135	14837236	chr2	10016360	10016530
chr5	13993571	13993698	chr2	10016587	10016733
chr5	15375454	15375655	chr2	6676112	6676225
chr5	19920222	19920335	chr2	12551732	12551914
chr5	5977658	5977856	chr2	11283453	11283566
chr5	16354886	16354991	chr2	9060975	9061140
chr5	8934002	8934139	chr2	21434	22981
chr5	9782761	9782874	chr2	13230471	13230664
chr5	9217876	9218158	chr2	5487165	5487354
chr5	9218434	9218585	chr2	5487742	5487855
chr5	9274193	9274534	chr2	12538921	12539261
chr5	10110972	10111118	chr2	34803	34947
chr5	10112773	10113038	chr2	4234517	4234719
chr5	11118669	11118790	chr2	4604079	4604373
chr5	12794422	12794525	chr2	4035526	4035676
chr5	10244898	10245003	chr2	2667041	2667230
chr5	10247631	10247886	chr2	2667041	2667230
chr5	10251741	10251882	chr2	21434	22981
chr5	10245779	10246155	chr2	21434	22981
chr5	10374392	10374563	chr2	52676	53948
chr5	10331772	10331893	chr2	52676	53948
chr5	10374392	10374562	chr2	52676	53948
chr5	18184277	18184403	chr2	4923857	4924032
chr5	18184770	18184916	chr2	4924341	4924577
chr5	18189921	18190058	chr2	4929689	4929811
chr5	18190838	18191028	chr2	4930565	4930675
chr5	11144729	11144936	chr2	21434	22981
chr5	11145053	11145212	chr2	21434	22981
chr5	11340094	11340196	chr2	6264793	6265071
chr5	11778588	11778705	chr2	5272125	5272237
chr5	11687051	11687181	chr2	3873046	3873264
chr5	11426100	11426292	chr2	5271498	5271601
chr5	12622060	12622190	chr2	4128018	4128497
chr5	11672241	11672468	chr2	3606147	3606429
chr5	11675469	11675592	chr2	3606147	3606429
chr5	11675606	11675933	chr2	3606147	3606429
chr5	11676606	11676937	chr2	3606147	3606429
chr5	11676947	11677081	chr2	3606147	3606429
chr5	11675476	11675606	chr2	3606147	3606429
chr5	11677210	11677501	chr2	3606147	3606429
chr5	11677815	11677920	chr2	3606147	3606429
chr5	11669640	11669823	chr2	3606147	3606429
chr5	11679081	11679369	chr2	3606147	3606429
chr5	11670640	11670981	chr2	3606147	3606429
chr5	11671111	11671241	chr2	3606147	3606429
chr5	11679974	11680392	chr2	3606147	3606429
chr5	11811298	11811427	chr2	4125760	4126553
chr5	11811956	11812088	chr2	4126606	4126788
chr5	11816340	11816514	chr2	4128018	4128497
chr5	11320226	11320377	chr2	4129698	4130085
chr5	11702565	11702679	chr2	3606147	3606429
chr5	11702949	11703101	chr2	3606147	3606429
chr5	11708687	11708815	chr2	3606147	3606429
chr5	11810737	11810861	chr2	4125358	4125691
chr5	13254271	13254379	chr2	4125358	4125691
chr5	11726666	11726771	chr2	3623249	3623384
chr5	11730878	11730981	chr2	3623249	3623384
chr5	11731280	11731416	chr2	3622392	3622572
chr5	11759664	11759851	chr2	3622392	3622572
chr5	11756688	11756818	chr2	3620668	3620803
chr5	11756961	11757112	chr2	3623249	3623384
chr5	11757918	11758035	chr2	3622392	3622572
chr5	11778270	11778398	chr2	5574942	5575121
chr5	11778783	11779219	chr2	5272349	5272860
chr5	11779269	11779370	chr2	5266137	5266282
chr5	12013383	12013486	chr2	5271028	5271197
chr5	11789923	11790061	chr2	3622392	3622572
chr5	11790489	11790613	chr2	3622392	3622572
chr5	11791557	11791703	chr2	3622392	3622572
chr5	11902109	11902225	chr2	4129420	4129699
chr5	11321477	11321615	chr2	3873046	3873264
chr5	12140192	12140293	chr2	4125760	4126553
chr5	11322624	11322795	chr2	4125760	4126553
chr5	11327669	11327844	chr2	4128018	4128497
chr5	11822929	11823046	chr2	4126837	4127765
chr5	11823136	11823244	chr2	3622392	3622572
chr5	11898660	11898772	chr2	3622392	3622572
chr5	11838489	11838622	chr2	5272349	5272860
chr5	11838978	11839092	chr2	5266388	5266569
chr5	11842855	11842963	chr2	21434	22981
chr5	11842964	11843078	chr2	14406658	14406809
chr5	11843124	11843244	chr2	21434	22981
chr5	11844228	11844403	chr2	5263458	5263702
chr5	11848601	11848778	chr2	5273111	5274013
chr5	11860381	11860497	chr2	3622392	3622572
chr5	11868544	11868646	chr2	3623249	3623384
chr5	11897915	11898047	chr2	3622392	3622572
chr5	11957192	11957303	chr2	3620668	3620803
chr5	11957723	11957823	chr2	3620668	3620803
chr5	11957936	11958131	chr2	3623249	3623384
chr5	11966782	11966942	chr2	3620668	3620803
chr5	11967613	11967738	chr2	3620668	3620803
chr5	12403702	12403812	chr2	5267418	5267725
chr5	12004635	12004749	chr2	21434	22981
chr5	11212720	11213646	chr2	5272349	5272860
chr5	11213695	11213827	chr2	5266388	5266569
chr5	12040056	12040168	chr2	3770604	3770705
chr5	12337740	12337866	chr2	4125760	4126553
chr5	12044401	12044575	chr2	3623249	3623384
chr5	12052456	12052583	chr2	3622392	3622572
chr5	12056430	12056650	chr2	3622392	3622572
chr5	12053627	12053811	chr2	3622392	3622572
chr5	12054038	12054223	chr2	3622392	3622572
chr5	12058260	12058386	chr2	3623249	3623384
chr5	12058792	12058940	chr2	3623249	3623384
chr5	12166096	12166216	chr2	4695736	4695868
chr5	12410791	12410911	chr2	4201080	4201242
chr5	11777477	11777696	chr2	5271028	5271197
chr5	17884333	17884516	chr2	10084045	10084280
chr5	17889055	17889393	chr2	4731342	4738219
chr5	17889394	17889533	chr2	4731342	4738219
chr5	24016598	24016704	chr2	4604079	4604373
chr5	12630889	12631083	chr2	5485700	5485913
chr5	12646844	12646987	chr2	5272349	5272860
chr5	13826424	13826525	chr2	6327758	6327941
chr5	13827464	13827770	chr2	6328830	6329086
chr5	13834370	13834509	chr2	6335215	6335326
chr5	13838954	13839066	chr2	4882872	4882979
chr5	13840802	13840903	chr2	6341607	6341765
chr5	16816101	16816207	chr2	4731342	4738219
chr5	17595018	17595515	chr2	2278412	2278653
chr5	18110398	18110521	chr2	12564806	12564929
chr5	15291453	15291563	chr2	12736869	12737101
chr5	1065632	1065779	chr3	16039111	16039258
chr5	2036998	2037149	chr3	2037148	2037299
chr5	4208083	4208546	chr3	4212622	4213085
chr5	8928007	8928144	chr3	8934002	8934139
chr5	8928201	8928308	chr3	8934196	8934303
chr5	9069974	9070149	chr3	18658992	18659167
chr5	9070165	9070447	chr3	18659183	18659465
chr5	9182664	9182764	chr3	10765267	10765367
chr5	9185603	9185752	chr3	10768588	10768737
chr5	9381954	9382104	chr3	10400981	10401131
chr5	9462637	9462772	chr3	18616029	18616164
chr5	9890623	9890750	chr3	9897429	9897556
chr5	10107910	10108056	chr3	10110972	10111118
chr5	10108057	10108260	chr3	10111119	10111322
chr5	10111117	10111325	chr3	10114179	10114387
chr5	10141476	10141597	chr3	11118669	11118790
chr5	10246645	10246754	chr3	10249438	10249547
chr5	10247330	10247631	chr3	10250123	10250424
chr5	10249224	10249438	chr3	10243637	10243851
chr5	10249753	10250123	chr3	10244167	10244537
chr5	10764617	10764743	chr3	10771720	10771846
chr5	10946957	10947083	chr3	18184277	18184403
chr5	10947450	10947596	chr3	18184770	18184916
chr5	10950435	10950542	chr3	18188086	18188193
chr5	11082391	11082537	chr3	12428625	12428771
chr5	11177555	11177675	chr3	11181884	11182004
chr5	11178345	11178523	chr3	11182674	11182852
chr5	11184641	11184751	chr3	11185645	11185755
chr5	11185143	11185254	chr3	11185645	11185756
chr5	11185452	11185556	chr3	11185954	11186058
chr5	11319316	11319438	chr3	11328855	11328977
chr5	11319526	11319655	chr3	11685018	11685147
chr5	11321559	11321689	chr3	11687051	11687181
chr5	11328618	11328723	chr3	11684571	11684676
chr5	11329065	11329195	chr3	11685018	11685148
chr5	11329828	11329967	chr3	11695318	11695457
chr5	11426508	11426943	chr3	12646352	12646787
chr5	11684763	11684981	chr3	11319271	11319489
chr5	11685018	11685346	chr3	11319526	11319854
chr5	11685905	11686053	chr3	11711794	11711942
chr5	11686790	11686964	chr3	11712679	11712853
chr5	11688286	11688456	chr3	12140493	12140663
chr5	11711373	11711484	chr3	11721141	11721252
chr5	11712679	11713119	chr3	11809972	11810412
chr5	11713444	11713568	chr3	11810737	11810861
chr5	11713567	11713675	chr3	13254271	13254379
chr5	11713678	11713859	chr3	13254382	13254563
chr5	11714138	11714400	chr3	13254842	13255104
chr5	11715481	11715620	chr3	13256185	13256324
chr5	11724887	11724992	chr3	11726666	11726771
chr5	11726823	11726926	chr3	11730878	11730981
chr5	11727227	11727363	chr3	11731280	11731416
chr5	11727676	11727794	chr3	11731729	11731847
chr5	11753986	11754173	chr3	11759664	11759851
chr5	11755979	11756109	chr3	11756688	11756818
chr5	11756252	11756403	chr3	11756961	11757112
chr5	11757209	11757326	chr3	11757918	11758035
chr5	11761424	11761636	chr3	11782699	11782911
chr5	11762000	11762163	chr3	11783275	11783438
chr5	11769106	11769234	chr3	11778270	11778398
chr5	11772777	11772967	chr3	12008092	12008282
chr5	11786844	11786974	chr3	11788973	11789103
chr5	11787795	11787933	chr3	11789923	11790061
chr5	11787934	11788040	chr3	11790062	11790168
chr5	11788361	11788485	chr3	11790489	11790613
chr5	11789429	11789575	chr3	11791557	11791703
chr5	11795284	11795400	chr3	11902109	11902225
chr5	11796963	11797068	chr3	12029382	12029487
chr5	11804030	11804274	chr3	11901288	11901532
chr5	11810151	11810289	chr3	11321477	11321615
chr5	11822219	11822336	chr3	11822929	11823046
chr5	11822426	11822534	chr3	11823136	11823244
chr5	11822666	11822773	chr3	11823376	11823483
chr5	11823849	11823961	chr3	11898660	11898772
chr5	11824266	11824376	chr3	11858089	11858199
chr5	11831674	11831794	chr3	11841298	11841418
chr5	11833232	11833340	chr3	11842855	11842963
chr5	11833341	11833455	chr3	11842964	11843078
chr5	11833501	11833621	chr3	11843124	11843244
chr5	11839969	11840099	chr3	11934777	11934907
chr5	11858530	11858646	chr3	11860381	11860497
chr5	11861260	11861362	chr3	11868544	11868646
chr5	11862508	11862640	chr3	11897915	11898047
chr5	11867552	11867680	chr3	11873415	11873543
chr5	11869534	11869638	chr3	11759935	11760039
chr5	11908249	11908363	chr3	12226482	12226596
chr5	11926360	11926778	chr3	11927249	11927667
chr5	11943987	11944359	chr3	11946831	11947203
chr5	11952522	11952633	chr3	11957192	11957303
chr5	11953054	11953154	chr3	11957723	11957823
chr5	11953267	11953462	chr3	11957936	11958131
chr5	11954740	11955069	chr3	11962481	11962810
chr5	11963029	11963189	chr3	11966782	11966942
chr5	11964215	11964340	chr3	11967613	11967738
chr5	11983145	11983255	chr3	12403702	12403812
chr5	12014271	12014385	chr3	12004635	12004749
chr5	12026714	12026816	chr3	12038983	12039085
chr5	12028705	12029786	chr3	12468397	12469478
chr5	12034176	12034297	chr3	12341700	12341821
chr5	12040355	12040465	chr3	12041598	12041708
chr5	12050564	12050674	chr3	12051985	12052095
chr5	12051035	12051162	chr3	12052456	12052583
chr5	12051985	12052205	chr3	12056430	12056650
chr5	12052204	12052388	chr3	12053627	12053811
chr5	12052615	12052800	chr3	12054038	12054223
chr5	12054882	12055008	chr3	12058260	12058386
chr5	12055414	12055562	chr3	12058792	12058940
chr5	12103024	12103137	chr3	12132278	12132391
chr5	12110756	12110881	chr3	12116850	12116975
chr5	12287410	12287517	chr3	12990115	12990222
chr5	12341700	12341868	chr3	11908177	11908345
chr5	12407385	12407505	chr3	12410791	12410911
chr5	12409733	12409871	chr3	12413141	12413279
chr5	12502386	12502506	chr3	10768914	10769034
chr5	12621667	12621861	chr3	12630889	12631083
chr5	12637353	12637496	chr3	12646844	12646987
chr5	12804770	12805019	chr3	12806265	12806514
chr5	12805617	12805734	chr3	12826461	12826578
chr5	12807550	12807674	chr3	12842199	12842323
chr5	12808133	12808306	chr3	12842782	12842955
chr5	12808442	12808603	chr3	12843091	12843252
chr5	12808723	12808859	chr3	12843372	12843508
chr5	12808917	12809080	chr3	12843566	12843729
chr5	12809158	12809320	chr3	12843807	12843969
chr5	12809475	12809631	chr3	12844124	12844280
chr5	12810025	12810193	chr3	12810775	12810943
chr5	12810438	12810542	chr3	12845087	12845191
chr5	12810598	12810775	chr3	12845247	12845424
chr5	12811188	12811364	chr3	12846587	12846763
chr5	12811502	12811668	chr3	12846901	12847067
chr5	12812621	12812842	chr3	12848020	12848241
chr5	12813138	12813256	chr3	12817126	12817244
chr5	12813546	12813723	chr3	12817534	12817711
chr5	12814555	12814768	chr3	12818543	12818756
chr5	12814823	12814958	chr3	12818811	12818946
chr5	12815146	12815346	chr3	12854533	12854733
chr5	12815650	12815910	chr3	12819638	12819898
chr5	12815911	12816014	chr3	12819899	12820002
chr5	12816182	12816328	chr3	12851581	12851727
chr5	12816609	12816830	chr3	12852008	12852229
chr5	12816843	12816983	chr3	12848254	12848394
chr5	12818945	12819134	chr3	12850356	12850545
chr5	12820095	12820263	chr3	12855494	12855662
chr5	12820639	12820770	chr3	12856038	12856169
chr5	12821109	12821322	chr3	12856508	12856721
chr5	12821321	12821488	chr3	12856720	12856887
chr5	12821886	12822063	chr3	12857285	12857462
chr5	12822108	12822210	chr3	12857507	12857609
chr5	12822720	12822862	chr3	12858119	12858261
chr5	12823365	12823487	chr3	12858764	12858886
chr5	12823554	12823872	chr3	12858953	12859271
chr5	12823964	12824082	chr3	12859363	12859481
chr5	12824089	12824332	chr3	12859488	12859731
chr5	12824331	12824489	chr3	12859730	12859888
chr5	12824628	12824820	chr3	12847238	12847430
chr5	12826295	12826509	chr3	12805451	12805665
chr5	12826712	12826819	chr3	12840517	12840624
chr5	12925589	12925697	chr3	12935076	12935184
chr5	13191596	13191754	chr3	13193544	13193702
chr5	13249836	13249995	chr3	13827010	13827169
chr5	13250289	13250595	chr3	13827464	13827770
chr5	13252116	13252216	chr3	13261845	13261945
chr5	13262908	13263012	chr3	13828588	13828692
chr5	13268973	13269083	chr3	13836776	13836886
chr5	13526279	13526384	chr3	13531759	13531864
chr5	13526385	13526492	chr3	13531865	13531972
chr5	18110164	18110287	chr3	18110398	18110521
chr5	23421404	23421567	chr3	23991940	23992103
chr5	1065632	1065779	chr3	8843108	8843218
chr5	2036998	2037149	chr3	10702523	10702721
chr5	4208083	4208546	chr3	22689589	22690029
chr5	8928007	8928144	chr3	11335352	11335454
chr5	8928201	8928308	chr3	11335530	11335688
chr5	9069974	9070149	chr3	2260087	2260688
chr5	9070165	9070447	chr3	2260087	2260688
chr5	9182664	9182764	chr3	12854318	12854419
chr5	9185603	9185752	chr3	12482149	12482618
chr5	9381954	9382104	chr3	16033312	16033567
chr5	9462637	9462772	chr3	15646096	15646259
chr5	9890623	9890750	chr3	12613534	12613652
chr5	10107910	10108056	chr3	12512768	12512884
chr5	10108057	10108260	chr3	12512952	12513060
chr5	10111117	10111325	chr3	12512952	12513060
chr5	10141476	10141597	chr3	12000584	12000691
chr5	10246645	10246754	chr3	14345155	14347632
chr5	10247330	10247631	chr3	14345155	14347632
chr5	10249224	10249438	chr3	14345155	14347632
chr5	10249753	10250123	chr3	14345155	14347632
chr5	10764617	10764743	chr3	13168043	13168223
chr5	10946957	10947083	chr3	12210422	12210574
chr5	10947450	10947596	chr3	12211025	12211135
chr5	10950435	10950542	chr3	12228722	12229083
chr5	11082391	11082537	chr3	14143269	14146114
chr5	11177555	11177675	chr3	15113653	15113764
chr5	11178345	11178523	chr3	12214430	12215642
chr5	11184641	11184751	chr3	13843681	13844129
chr5	11185143	11185254	chr3	13843681	13844129
chr5	11185452	11185556	chr3	13842218	13842611
chr5	11319316	11319438	chr3	13996888	13997005
chr5	11319526	11319655	chr3	13997057	13997282
chr5	11321559	11321689	chr3	12188465	12188603
chr5	11328618	11328723	chr3	15113653	15113764
chr5	11329065	11329195	chr3	13997057	13997282
chr5	11329828	11329967	chr3	13621088	13621206
chr5	11426508	11426943	chr3	14125190	14125449
chr5	11684763	11684981	chr3	12581246	12581683
chr5	11685018	11685346	chr3	13997057	13997282
chr5	11685905	11686053	chr3	13413059	13413317
chr5	11686790	11686964	chr3	13517290	13519284
chr5	11688286	11688456	chr3	12247745	12247866
chr5	11711373	11711484	chr3	13997338	13997609
chr5	11712679	11713119	chr3	13517290	13519284
chr5	11713444	11713568	chr3	12214430	12215642
chr5	11713567	11713675	chr3	12214430	12215642
chr5	11713678	11713859	chr3	12214430	12215642
chr5	11714138	11714400	chr3	12218252	12218403
chr5	11715481	11715620	chr3	12219339	12219642
chr5	11724887	11724992	chr3	13588521	13588797
chr5	11726823	11726926	chr3	13654182	13654297
chr5	11727227	11727363	chr3	13588521	13588797
chr5	11727676	11727794	chr3	13588521	13588797
chr5	11753986	11754173	chr3	13588521	13588797
chr5	11755979	11756109	chr3	13588521	13588797
chr5	11756252	11756403	chr3	13588521	13588797
chr5	11757209	11757326	chr3	13588521	13588797
chr5	11761424	11761636	chr3	12581246	12581683
chr5	11762000	11762163	chr3	15294013	15294252
chr5	11769106	11769234	chr3	14125190	14125449
chr5	11772777	11772967	chr3	14143269	14146114
chr5	11786844	11786974	chr3	13588521	13588797
chr5	11787795	11787933	chr3	13587964	13588088
chr5	11787934	11788040	chr3	13654182	13654297
chr5	11788361	11788485	chr3	13588521	13588797
chr5	11789429	11789575	chr3	13588521	13588797
chr5	11795284	11795400	chr3	15706845	15706992
chr5	11796963	11797068	chr3	12050611	12050739
chr5	11804030	11804274	chr3	12581246	12581683
chr5	11810151	11810289	chr3	13517290	13519284
chr5	11822219	11822336	chr3	13588521	13588797
chr5	11822426	11822534	chr3	13588521	13588797
chr5	11822666	11822773	chr3	13588521	13588797
chr5	11823849	11823961	chr3	13588521	13588797
chr5	11824266	11824376	chr3	13588521	13588797
chr5	11831674	11831794	chr3	14143269	14146114
chr5	11833232	11833340	chr3	14127445	14127995
chr5	11833341	11833455	chr3	14127445	14127995
chr5	11833501	11833621	chr3	14127445	14127995
chr5	11839969	11840099	chr3	14142670	14143269
chr5	11858530	11858646	chr3	13588521	13588797
chr5	11861260	11861362	chr3	13587964	13588088
chr5	11862508	11862640	chr3	13588521	13588797
chr5	11867552	11867680	chr3	13588521	13588797
chr5	11869534	11869638	chr3	13588521	13588797
chr5	11908249	11908363	chr3	12219339	12219642
chr5	11926360	11926778	chr3	13588521	13588797
chr5	11943987	11944359	chr3	13588521	13588797
chr5	11952522	11952633	chr3	13588521	13588797
chr5	11953054	11953154	chr3	13588521	13588797
chr5	11953267	11953462	chr3	13588521	13588797
chr5	11954740	11955069	chr3	13588521	13588797
chr5	11963029	11963189	chr3	13588521	13588797
chr5	11964215	11964340	chr3	13588521	13588797
chr5	11983145	11983255	chr3	14143269	14146114
chr5	12014271	12014385	chr3	14125190	14125449
chr5	12026714	12026816	chr3	12243961	12244126
chr5	12028705	12029786	chr3	13517290	13519284
chr5	12034176	12034297	chr3	12219339	12219642
chr5	12040355	12040465	chr3	13588521	13588797
chr5	12050564	12050674	chr3	13588521	13588797
chr5	12051035	12051162	chr3	13588521	13588797
chr5	12051985	12052205	chr3	13588521	13588797
chr5	12052204	12052388	chr3	13588521	13588797
chr5	12052615	12052800	chr3	13588521	13588797
chr5	12054882	12055008	chr3	13588521	13588797
chr5	12055414	12055562	chr3	13587964	13588088
chr5	12103024	12103137	chr3	12250321	12250429
chr5	12110756	12110881	chr3	11335352	11335454
chr5	12287410	12287517	chr3	14143269	14146114
chr5	12341700	12341868	chr3	12219339	12219642
chr5	12407385	12407505	chr3	14125190	14125449
chr5	12409733	12409871	chr3	12536812	12537059
chr5	12502386	12502506	chr3	12482149	12482618
chr5	12621667	12621861	chr3	15714108	15714460
chr5	12637353	12637496	chr3	14788930	14789086
chr5	12804770	12805019	chr3	13690651	13690976
chr5	12805617	12805734	chr3	14210993	14211158
chr5	12807550	12807674	chr3	14184291	14184439
chr5	12808133	12808306	chr3	13750469	13750891
chr5	12808442	12808603	chr3	13752089	13752379
chr5	12808723	12808859	chr3	13753429	13753674
chr5	12808917	12809080	chr3	13750469	13750891
chr5	12809158	12809320	chr3	13750469	13750891
chr5	12809475	12809631	chr3	13753429	13753674
chr5	12810025	12810193	chr3	13690651	13690976
chr5	12810438	12810542	chr3	13699815	13699957
chr5	12810598	12810775	chr3	13750469	13750891
chr5	12811188	12811364	chr3	13752089	13752379
chr5	12811502	12811668	chr3	13690651	13690976
chr5	12812621	12812842	chr3	13750469	13750891
chr5	12813138	12813256	chr3	13723868	13724042
chr5	12813546	12813723	chr3	13690651	13690976
chr5	12814555	12814768	chr3	13750469	13750891
chr5	12814823	12814958	chr3	13690651	13690976
chr5	12815146	12815346	chr3	13750469	13750891
chr5	12815650	12815910	chr3	13753429	13753674
chr5	12815911	12816014	chr3	13699815	13699957
chr5	12816182	12816328	chr3	13753429	13753674
chr5	12816609	12816830	chr3	13750469	13750891
chr5	12816843	12816983	chr3	13690651	13690976
chr5	12818945	12819134	chr3	13753429	13753674
chr5	12820095	12820263	chr3	13750469	13750891
chr5	12820639	12820770	chr3	13699815	13699957
chr5	12821109	12821322	chr3	13750469	13750891
chr5	12821321	12821488	chr3	14210993	14211158
chr5	12821886	12822063	chr3	13702314	13702505
chr5	12822108	12822210	chr3	14207753	14207860
chr5	12822720	12822862	chr3	13750150	13750420
chr5	12823365	12823487	chr3	13723868	13724042
chr5	12823554	12823872	chr3	13753429	13753674
chr5	12823964	12824082	chr3	13750150	13750420
chr5	12824089	12824332	chr3	13750469	13750891
chr5	12824331	12824489	chr3	13734596	13734729
chr5	12824628	12824820	chr3	13750469	13750891
chr5	12826295	12826509	chr3	13751053	13751462
chr5	12826712	12826819	chr3	13745877	13746122
chr5	12925589	12925697	chr3	14114466	14114994
chr5	13191596	13191754	chr3	11988378	11988615
chr5	13249836	13249995	chr3	13344642	13344751
chr5	13250289	13250595	chr3	13345237	13345373
chr5	13252116	13252216	chr3	13997338	13997609
chr5	13262908	13263012	chr3	13346144	13346285
chr5	13268973	13269083	chr3	13351952	13352052
chr5	13526279	13526384	chr3	14345155	14347632
chr5	13526385	13526492	chr3	14345155	14347632
chr5	18110164	18110287	chr3	9724657	9724780
chr5	23421404	23421567	chr3	17463947	17464104
chr5	16039111	16039258	chr3	15314291	15314401
chr5	2037148	2037299	chr3	10702898	10703096
chr5	4212622	4213085	chr3	22694105	22694545
chr5	8934002	8934139	chr3	11341359	11341461
chr5	8934196	8934303	chr3	11341537	11341695
chr5	18658992	18659167	chr3	5929834	5930435
chr5	18659183	18659465	chr3	5929834	5930435
chr5	10765267	10765367	chr3	12861432	12861533
chr5	10768588	10768737	chr3	14460907	14461376
chr5	10400981	10401131	chr3	17357353	17357608
chr5	18616029	18616164	chr3	15646312	15646475
chr5	9897429	9897556	chr3	12620108	12620226
chr5	10110972	10111118	chr3	14025227	14025343
chr5	10111119	10111322	chr3	14025411	14025519
chr5	10114179	10114387	chr3	14025411	14025519
chr5	11118669	11118790	chr3	12438970	12439077
chr5	10249438	10249547	chr3	14979565	14982042
chr5	10250123	10250424	chr3	14979565	14982042
chr5	10243637	10243851	chr3	14979565	14982042
chr5	10244167	10244537	chr3	14979565	14982042
chr5	10771720	10771846	chr3	12256503	12256683
chr5	18184277	18184403	chr3	13400591	13400743
chr5	18184770	18184916	chr3	13401194	13401304
chr5	18188086	18188193	chr3	13980700	13981061
chr5	12428625	12428771	chr3	14811303	14814148
chr5	11181884	11182004	chr3	15116348	15116459
chr5	11182674	11182852	chr3	12050473	12051685
chr5	11185645	11185755	chr3	13864777	13865225
chr5	11185645	11185756	chr3	13864777	13865225
chr5	11185954	11186058	chr3	13844709	13845102
chr5	11328855	11328977	chr3	14095452	14095569
chr5	11685018	11685147	chr3	14095621	14095846
chr5	11687051	11687181	chr3	12214430	12214568
chr5	11684571	11684676	chr3	15116348	15116459
chr5	11685018	11685148	chr3	14095621	14095846
chr5	11695318	11695457	chr3	13628666	13628784
chr5	12646352	12646787	chr3	14140415	14140674
chr5	11319271	11319489	chr3	13516016	13516453
chr5	11319526	11319854	chr3	14095621	14095846
chr5	11711794	11711942	chr3	13944066	13944324
chr5	11712679	11712853	chr3	12049702	12051696
chr5	12140493	12140663	chr3	15709698	15709819
chr5	11721141	11721252	chr3	14095902	14096173
chr5	11809972	11810412	chr3	12049702	12051696
chr5	11810737	11810861	chr3	12050473	12051685
chr5	13254271	13254379	chr3	12050473	12051685
chr5	13254382	13254563	chr3	12050473	12051685
chr5	13254842	13255104	chr3	13521112	13521263
chr5	13256185	13256324	chr3	13522226	13522529
chr5	11726666	11726771	chr3	13587633	13587909
chr5	11730878	11730981	chr3	13654531	13654646
chr5	11731280	11731416	chr3	13587633	13587909
chr5	11731729	11731847	chr3	13587633	13587909
chr5	11759664	11759851	chr3	13587633	13587909
chr5	11756688	11756818	chr3	13587633	13587909
chr5	11756961	11757112	chr3	13587633	13587909
chr5	11757918	11758035	chr3	13587633	13587909
chr5	11782699	11782911	chr3	13516016	13516453
chr5	11783275	11783438	chr3	15306866	15307105
chr5	11778270	11778398	chr3	14140415	14140674
chr5	12008092	12008282	chr3	14811303	14814148
chr5	11788973	11789103	chr3	13587633	13587909
chr5	11789923	11790061	chr3	13588852	13588976
chr5	11790062	11790168	chr3	13654531	13654646
chr5	11790489	11790613	chr3	13587633	13587909
chr5	11791557	11791703	chr3	13587633	13587909
chr5	11902109	11902225	chr3	15716309	15716456
chr5	12029382	12029487	chr3	12246583	12246711
chr5	11901288	11901532	chr3	13516016	13516453
chr5	11321477	11321615	chr3	12049702	12051696
chr5	11822929	11823046	chr3	13587633	13587909
chr5	11823136	11823244	chr3	13587633	13587909
chr5	11823376	11823483	chr3	13587633	13587909
chr5	11898660	11898772	chr3	13587633	13587909
chr5	11858089	11858199	chr3	13587633	13587909
chr5	11841298	11841418	chr3	14811303	14814148
chr5	11842855	11842963	chr3	14142670	14143220
chr5	11842964	11843078	chr3	14142670	14143220
chr5	11843124	11843244	chr3	14142670	14143220
chr5	11934777	11934907	chr3	13600947	13601546
chr5	11860381	11860497	chr3	13587633	13587909
chr5	11868544	11868646	chr3	13588852	13588976
chr5	11897915	11898047	chr3	13587633	13587909
chr5	11873415	11873543	chr3	13587633	13587909
chr5	11759935	11760039	chr3	13587633	13587909
chr5	12226482	12226596	chr3	13522226	13522529
chr5	11927249	11927667	chr3	13587633	13587909
chr5	11946831	11947203	chr3	13587633	13587909
chr5	11957192	11957303	chr3	13587633	13587909
chr5	11957723	11957823	chr3	13587633	13587909
chr5	11957936	11958131	chr3	13587633	13587909
chr5	11962481	11962810	chr3	13587633	13587909
chr5	11966782	11966942	chr3	13587633	13587909
chr5	11967613	11967738	chr3	13587633	13587909
chr5	12403702	12403812	chr3	14811303	14814148
chr5	12004635	12004749	chr3	14140415	14140674
chr5	12038983	12039085	chr3	12253640	12253805
chr5	12468397	12469478	chr3	12049702	12051696
chr5	12341700	12341821	chr3	13522226	13522529
chr5	12041598	12041708	chr3	13587633	13587909
chr5	12051985	12052095	chr3	13587633	13587909
chr5	12052456	12052583	chr3	13587633	13587909
chr5	12056430	12056650	chr3	13587633	13587909
chr5	12053627	12053811	chr3	13587633	13587909
chr5	12054038	12054223	chr3	13587633	13587909
chr5	12058260	12058386	chr3	13587633	13587909
chr5	12058792	12058940	chr3	13588852	13588976
chr5	12132278	12132391	chr3	15712048	15712156
chr5	12116850	12116975	chr3	11341359	11341461
chr5	12990115	12990222	chr3	14811303	14814148
chr5	11908177	11908345	chr3	13522226	13522529
chr5	12410791	12410911	chr3	14140415	14140674
chr5	12413141	12413279	chr3	13909071	13909318
chr5	10768914	10769034	chr3	14460907	14461376
chr5	12630889	12631083	chr3	12222928	12223280
chr5	12646844	12646987	chr3	14798498	14798654
chr5	12806265	12806514	chr3	13686187	13686512
chr5	12826461	12826578	chr3	14208464	14208629
chr5	12842199	12842323	chr3	14184795	14184943
chr5	12842782	12842955	chr3	13793866	13794288
chr5	12843091	12843252	chr3	13795486	13795776
chr5	12843372	12843508	chr3	13796826	13797071
chr5	12843566	12843729	chr3	13793866	13794288
chr5	12843807	12843969	chr3	13793866	13794288
chr5	12844124	12844280	chr3	13796826	13797071
chr5	12810775	12810943	chr3	13686187	13686512
chr5	12845087	12845191	chr3	13723441	13723583
chr5	12845247	12845424	chr3	13793866	13794288
chr5	12846587	12846763	chr3	13795486	13795776
chr5	12846901	12847067	chr3	13686187	13686512
chr5	12848020	12848241	chr3	13793866	13794288
chr5	12817126	12817244	chr3	13767262	13767436
chr5	12817534	12817711	chr3	13686187	13686512
chr5	12818543	12818756	chr3	13793866	13794288
chr5	12818811	12818946	chr3	13686187	13686512
chr5	12854533	12854733	chr3	13793866	13794288
chr5	12819638	12819898	chr3	13796826	13797071
chr5	12819899	12820002	chr3	13723441	13723583
chr5	12851581	12851727	chr3	13796826	13797071
chr5	12852008	12852229	chr3	13793866	13794288
chr5	12848254	12848394	chr3	13686187	13686512
chr5	12850356	12850545	chr3	13796826	13797071
chr5	12855494	12855662	chr3	13793866	13794288
chr5	12856038	12856169	chr3	13723441	13723583
chr5	12856508	12856721	chr3	13793866	13794288
chr5	12856720	12856887	chr3	14208464	14208629
chr5	12857285	12857462	chr3	13764797	13764988
chr5	12857507	12857609	chr3	14219343	14219450
chr5	12858119	12858261	chr3	13793547	13793817
chr5	12858764	12858886	chr3	13767262	13767436
chr5	12858953	12859271	chr3	13796826	13797071
chr5	12859363	12859481	chr3	13793547	13793817
chr5	12859488	12859731	chr3	13793866	13794288
chr5	12859730	12859888	chr3	13753864	13753997
chr5	12847238	12847430	chr3	13793866	13794288
chr5	12805451	12805665	chr3	13794450	13794859
chr5	12840517	12840624	chr3	13788496	13788741
chr5	12935076	12935184	chr3	14136265	14136793
chr5	13193544	13193702	chr3	11992102	11992339
chr5	13827010	13827169	chr3	14840316	14840425
chr5	13827464	13827770	chr3	14840911	14841047
chr5	13261845	13261945	chr3	14095902	14096173
chr5	13828588	13828692	chr3	14841818	14841959
chr5	13836776	13836886	chr3	14849336	14849436
chr5	13531759	13531864	chr3	14979565	14982042
chr5	13531865	13531972	chr3	14979565	14982042
chr5	18110398	18110521	chr3	9724891	9725014
chr5	23991940	23992103	chr3	18837650	18837807
chr5	2036998	2037149	chr4	2037148	2037299
chr5	9182664	9182764	chr4	10765267	10765367
chr5	9890623	9890750	chr4	9897429	9897556
chr5	10108057	10108260	chr4	10111119	10111322
chr5	10109711	10109976	chr4	10112773	10113038
chr5	10110676	10110971	chr4	10113738	10114033
chr5	10111117	10111325	chr4	10114179	10114387
chr5	10595780	10596016	chr4	11914898	11915134
chr5	11139292	11139451	chr4	11145053	11145212
chr5	11178826	11179182	chr4	11183155	11183511
chr5	11184641	11184751	chr4	11185645	11185755
chr5	11185143	11185254	chr4	11185645	11185756
chr5	11185452	11185556	chr4	11185954	11186058
chr5	11212735	11212852	chr4	11778588	11778705
chr5	11215292	11215405	chr4	11771968	11772081
chr5	11326283	11326404	chr4	11814956	11815077
chr5	11327066	11327180	chr4	11692556	11692670
chr5	11328618	11328723	chr4	11684571	11684676
chr5	11577157	11577273	chr4	12396104	12396220
chr5	11670640	11670867	chr4	11672241	11672468
chr5	11671104	11671227	chr4	11675469	11675592
chr5	11671241	11671568	chr4	11675606	11675933
chr5	11672241	11672572	chr4	11676606	11676937
chr5	11672582	11672716	chr4	11676947	11677081
chr5	11672715	11672845	chr4	11675476	11675606
chr5	11672845	11673136	chr4	11677210	11677501
chr5	11673450	11673555	chr4	11677815	11677920
chr5	11674005	11674188	chr4	11669640	11669823
chr5	11674716	11675004	chr4	11679081	11679369
chr5	11675005	11675346	chr4	11670640	11670981
chr5	11675476	11675606	chr4	11671111	11671241
chr5	11685905	11686053	chr4	11711794	11711942
chr5	11686790	11686964	chr4	11712679	11712853
chr5	11688773	11688905	chr4	11811956	11812088
chr5	11692742	11692917	chr4	11718861	11719036
chr5	11699918	11700032	chr4	11702565	11702679
chr5	11701191	11701343	chr4	11702949	11703101
chr5	11707689	11707817	chr4	11708687	11708815
chr5	11712679	11713119	chr4	11809972	11810412
chr5	11713444	11713568	chr4	11810737	11810861
chr5	11713881	11714137	chr4	13254585	13254841
chr5	11714138	11714400	chr4	13254842	13255104
chr5	11714401	11714621	chr4	13255105	13255325
chr5	11716544	11717000	chr4	13257248	13257704
chr5	11717121	11717231	chr4	13257825	13257935
chr5	11717238	11717344	chr4	13257942	13258048
chr5	11724887	11724992	chr4	11726666	11726771
chr5	11726823	11726926	chr4	11730878	11730981
chr5	11727227	11727363	chr4	11731280	11731416
chr5	11727676	11727794	chr4	11731729	11731847
chr5	11753986	11754173	chr4	11759664	11759851
chr5	11755979	11756109	chr4	11756688	11756818
chr5	11756252	11756403	chr4	11756961	11757112
chr5	11757209	11757326	chr4	11757918	11758035
chr5	11769106	11769234	chr4	11778270	11778398
chr5	11778032	11778141	chr4	12431568	12431677
chr5	11786844	11786974	chr4	11788973	11789103
chr5	11787795	11787933	chr4	11789923	11790061
chr5	11787934	11788040	chr4	11790062	11790168
chr5	11788361	11788485	chr4	11790489	11790613
chr5	11789429	11789575	chr4	11791557	11791703
chr5	11795284	11795400	chr4	11902109	11902225
chr5	11796963	11797068	chr4	12029382	12029487
chr5	11801035	11801140	chr4	12103526	12103631
chr5	11804030	11804274	chr4	11901288	11901532
chr5	11822219	11822336	chr4	11822929	11823046
chr5	11822426	11822534	chr4	11823136	11823244
chr5	11822666	11822773	chr4	11823376	11823483
chr5	11823849	11823961	chr4	11898660	11898772
chr5	11824266	11824376	chr4	11858089	11858199
chr5	11828864	11828997	chr4	11838489	11838622
chr5	11830755	11830874	chr4	11935187	11935306
chr5	11833232	11833340	chr4	11842855	11842963
chr5	11833341	11833455	chr4	11842964	11843078
chr5	11833501	11833621	chr4	11843124	11843244
chr5	11834265	11834448	chr4	11843888	11844071
chr5	11834468	11834570	chr4	11844091	11844193
chr5	11834605	11834780	chr4	11844228	11844403
chr5	11858530	11858646	chr4	11860381	11860497
chr5	11861260	11861362	chr4	11868544	11868646
chr5	11862508	11862640	chr4	11897915	11898047
chr5	11867552	11867680	chr4	11873415	11873543
chr5	11869534	11869638	chr4	11759935	11760039
chr5	11926360	11926778	chr4	11927249	11927667
chr5	11940198	11940348	chr4	11835827	11835977
chr5	11943987	11944359	chr4	11946831	11947203
chr5	11952522	11952633	chr4	11957192	11957303
chr5	11953054	11953154	chr4	11957723	11957823
chr5	11953267	11953462	chr4	11957936	11958131
chr5	11954740	11955069	chr4	11962481	11962810
chr5	11963029	11963189	chr4	11966782	11966942
chr5	11964215	11964340	chr4	11967613	11967738
chr5	12014271	12014385	chr4	12004635	12004749
chr5	12015359	12015491	chr4	11213695	11213827
chr5	12027211	12027343	chr4	12039480	12039612
chr5	12027787	12027899	chr4	12040056	12040168
chr5	12032832	12032939	chr4	12340357	12340464
chr5	12034176	12034297	chr4	12341700	12341821
chr5	12040355	12040465	chr4	12041598	12041708
chr5	12043513	12043687	chr4	12044401	12044575
chr5	12050564	12050674	chr4	12051985	12052095
chr5	12051035	12051162	chr4	12052456	12052583
chr5	12051985	12052205	chr4	12056430	12056650
chr5	12052204	12052388	chr4	12053627	12053811
chr5	12052615	12052800	chr4	12054038	12054223
chr5	12054882	12055008	chr4	12058260	12058386
chr5	12055414	12055562	chr4	12058792	12058940
chr5	12103024	12103137	chr4	12132278	12132391
chr5	12119066	12119186	chr4	12166096	12166216
chr5	12123430	12124070	chr4	12127281	12127921
chr5	12286577	12286697	chr4	12743622	12743742
chr5	12286926	12287030	chr4	12989631	12989735
chr5	12341700	12341868	chr4	11908177	11908345
chr5	12407385	12407505	chr4	12410791	12410911
chr5	12464321	12464441	chr4	17884039	17884159
chr5	12464603	12464786	chr4	17884333	17884516
chr5	12475075	12475178	chr4	17887037	17887140
chr5	12475880	12475981	chr4	17887800	17887901
chr5	12476915	12477024	chr4	17888799	17888908
chr5	12477171	12477509	chr4	17889055	17889393
chr5	12477510	12477649	chr4	17889394	17889533
chr5	12478332	12478444	chr4	17890201	17890313
chr5	12478879	12479017	chr4	17890750	17890888
chr5	12566217	12566319	chr4	12580627	12580729
chr5	12629447	12629571	chr4	12620226	12620350
chr5	13249836	13249995	chr4	13827010	13827169
chr5	13250289	13250595	chr4	13827464	13827770
chr5	13252116	13252216	chr4	13261845	13261945
chr5	13262908	13263012	chr4	13828588	13828692
chr5	13263418	13263542	chr4	13829097	13829221
chr5	13270501	13270630	chr4	13838294	13838423
chr5	13271161	13271273	chr4	13838954	13839066
chr5	13271449	13271597	chr4	13839242	13839390
chr5	13526279	13526384	chr4	13531759	13531864
chr5	13526385	13526492	chr4	13531865	13531972
chr5	18922826	18923000	chr4	18928142	18928316
chr5	18923086	18923339	chr4	18928402	18928655
chr5	2036998	2037149	chr4	5321938	5322683
chr5	9182664	9182764	chr4	1618182	1618284
chr5	9890623	9890750	chr4	6526838	6527013
chr5	10108057	10108260	chr4	5580241	5580348
chr5	10109711	10109976	chr4	5578929	5579119
chr5	10110676	10110971	chr4	5579899	5580041
chr5	10111117	10111325	chr4	5580241	5580348
chr5	10595780	10596016	chr4	3013409	3013537
chr5	11139292	11139451	chr4	9506464	9506603
chr5	11178826	11179182	chr4	3742956	3743944
chr5	11184641	11184751	chr4	3052957	3053147
chr5	11185143	11185254	chr4	3052957	3053147
chr5	11185452	11185556	chr4	3053289	3053455
chr5	11212735	11212852	chr4	2828917	2829040
chr5	11215292	11215405	chr4	3015305	3015421
chr5	11326283	11326404	chr4	3092224	3092336
chr5	11327066	11327180	chr4	3863483	3863807
chr5	11328618	11328723	chr4	4275858	4276374
chr5	11577157	11577273	chr4	4416340	4416711
chr5	11670640	11670867	chr4	3042476	3042683
chr5	11671104	11671227	chr4	3970693	3970961
chr5	11671241	11671568	chr4	3970693	3970961
chr5	11672241	11672572	chr4	3213269	3215758
chr5	11672582	11672716	chr4	3970693	3970961
chr5	11672715	11672845	chr4	3970693	3970961
chr5	11672845	11673136	chr4	3970693	3970961
chr5	11673450	11673555	chr4	3970693	3970961
chr5	11674005	11674188	chr4	3970693	3970961
chr5	11674716	11675004	chr4	3970693	3970961
chr5	11675005	11675346	chr4	3213269	3215758
chr5	11675476	11675606	chr4	3970693	3970961
chr5	11685905	11686053	chr4	3866275	3871840
chr5	11686790	11686964	chr4	3345121	3345577
chr5	11688773	11688905	chr4	3866275	3871840
chr5	11692742	11692917	chr4	3863836	3864016
chr5	11699918	11700032	chr4	3970693	3970961
chr5	11701191	11701343	chr4	3970693	3970961
chr5	11707689	11707817	chr4	3970693	3970961
chr5	11712679	11713119	chr4	3866275	3871840
chr5	11713444	11713568	chr4	3088461	3088580
chr5	11713881	11714137	chr4	3866275	3871840
chr5	11714138	11714400	chr4	3866275	3871840
chr5	11714401	11714621	chr4	3866275	3871840
chr5	11716544	11717000	chr4	3742956	3743944
chr5	11717121	11717231	chr4	3742956	3743944
chr5	11717238	11717344	chr4	3742956	3743944
chr5	11724887	11724992	chr4	2949835	2950488
chr5	11726823	11726926	chr4	2949835	2950488
chr5	11727227	11727363	chr4	2928083	2928484
chr5	11727676	11727794	chr4	3026757	3027035
chr5	11753986	11754173	chr4	2949835	2950488
chr5	11755979	11756109	chr4	2949284	2949784
chr5	11756252	11756403	chr4	2949835	2950488
chr5	11757209	11757326	chr4	2949835	2950488
chr5	11769106	11769234	chr4	4012909	4013051
chr5	11778032	11778141	chr4	3465561	3465743
chr5	11786844	11786974	chr4	2949835	2950488
chr5	11787795	11787933	chr4	2958150	2958298
chr5	11787934	11788040	chr4	2949835	2950488
chr5	11788361	11788485	chr4	2949284	2949784
chr5	11789429	11789575	chr4	2949835	2950488
chr5	11795284	11795400	chr4	3735288	3735514
chr5	11796963	11797068	chr4	3866275	3871840
chr5	11801035	11801140	chr4	3742956	3743944
chr5	11804030	11804274	chr4	3267036	3267353
chr5	11822219	11822336	chr4	2949835	2950488
chr5	11822426	11822534	chr4	2949284	2949784
chr5	11822666	11822773	chr4	2928083	2928484
chr5	11823849	11823961	chr4	2928083	2928484
chr5	11824266	11824376	chr4	2924404	2924750
chr5	11828864	11828997	chr4	4759114	4759619
chr5	11830755	11830874	chr4	4416340	4416711
chr5	11833232	11833340	chr4	3012578	3012755
chr5	11833341	11833455	chr4	5943406	5943525
chr5	11833501	11833621	chr4	3012578	3012755
chr5	11834265	11834448	chr4	3696626	3697777
chr5	11834468	11834570	chr4	3696626	3697777
chr5	11834605	11834780	chr4	3696626	3697777
chr5	11858530	11858646	chr4	2949835	2950488
chr5	11861260	11861362	chr4	2949835	2950488
chr5	11862508	11862640	chr4	2949835	2950488
chr5	11867552	11867680	chr4	2949284	2949784
chr5	11869534	11869638	chr4	2928083	2928484
chr5	11926360	11926778	chr4	2949835	2950488
chr5	11940198	11940348	chr4	2835156	2835470
chr5	11943987	11944359	chr4	2949835	2950488
chr5	11952522	11952633	chr4	2949284	2949784
chr5	11953054	11953154	chr4	3026757	3027035
chr5	11953267	11953462	chr4	2949835	2950488
chr5	11954740	11955069	chr4	2949835	2950488
chr5	11963029	11963189	chr4	2928083	2928484
chr5	11964215	11964340	chr4	2949835	2950488
chr5	12014271	12014385	chr4	4013124	4013251
chr5	12015359	12015491	chr4	2838279	2838407
chr5	12027211	12027343	chr4	1684812	1684968
chr5	12027787	12027899	chr4	3181968	3182076
chr5	12032832	12032939	chr4	3866275	3871840
chr5	12034176	12034297	chr4	3872249	3872390
chr5	12040355	12040465	chr4	2924404	2924750
chr5	12043513	12043687	chr4	2928083	2928484
chr5	12050564	12050674	chr4	2924404	2924750
chr5	12051035	12051162	chr4	2949284	2949784
chr5	12051985	12052205	chr4	2924404	2924750
chr5	12052204	12052388	chr4	2928083	2928484
chr5	12052615	12052800	chr4	2949835	2950488
chr5	12054882	12055008	chr4	2958150	2958298
chr5	12055414	12055562	chr4	2949835	2950488
chr5	12103024	12103137	chr4	3866275	3871840
chr5	12119066	12119186	chr4	3012578	3012755
chr5	12123430	12124070	chr4	3866275	3871840
chr5	12286577	12286697	chr4	3012578	3012755
chr5	12286926	12287030	chr4	3691249	3691396
chr5	12341700	12341868	chr4	3872249	3872390
chr5	12407385	12407505	chr4	3012578	3012755
chr5	12464321	12464441	chr4	5940952	5941367
chr5	12464603	12464786	chr4	5941368	5941472
chr5	12475075	12475178	chr4	5944115	5944440
chr5	12475880	12475981	chr4	5945047	5945199
chr5	12476915	12477024	chr4	5946078	5946315
chr5	12477171	12477509	chr4	5946465	5946917
chr5	12477510	12477649	chr4	5946465	5946917
chr5	12478332	12478444	chr4	5947352	5947603
chr5	12478879	12479017	chr4	5947947	5948340
chr5	12566217	12566319	chr4	7356431	7356535
chr5	12629447	12629571	chr4	3742956	3743944
chr5	13249836	13249995	chr4	1450206	1450391
chr5	13250289	13250595	chr4	1450771	1450941
chr5	13252116	13252216	chr4	3735288	3735514
chr5	13262908	13263012	chr4	1451825	1452002
chr5	13263418	13263542	chr4	1452334	1452452
chr5	13270501	13270630	chr4	2709934	2710039
chr5	13271161	13271273	chr4	2710599	2710702
chr5	13271449	13271597	chr4	2710768	2711011
chr5	13526279	13526384	chr4	3465896	3466298
chr5	13526385	13526492	chr4	4414403	4414503
chr5	18922826	18923000	chr4	2197165	2197303
chr5	18923086	18923339	chr4	2197440	2197599
chr5	2037148	2037299	chr4	5337752	5338497
chr5	10765267	10765367	chr4	1623279	1623381
chr5	9897429	9897556	chr4	6533526	6533701
chr5	10111119	10111322	chr4	5583216	5583323
chr5	10112773	10113038	chr4	5581904	5582094
chr5	10113738	10114033	chr4	5582874	5583016
chr5	10114179	10114387	chr4	5583216	5583323
chr5	11914898	11915134	chr4	3273667	3273795
chr5	11145053	11145212	chr4	9509770	9509909
chr5	11183155	11183511	chr4	4560437	4561425
chr5	11185645	11185755	chr4	3053455	3053645
chr5	11185645	11185756	chr4	3053455	3053645
chr5	11185954	11186058	chr4	3054285	3054451
chr5	11778588	11778705	chr4	2837304	2837427
chr5	11771968	11772081	chr4	3275541	3275657
chr5	11814956	11815077	chr4	4896910	4897022
chr5	11692556	11692670	chr4	3872451	3872775
chr5	11684571	11684676	chr4	5040896	5041412
chr5	12396104	12396220	chr4	4597214	4597585
chr5	11672241	11672468	chr4	3046569	3046776
chr5	11675469	11675592	chr4	3984105	3984373
chr5	11675606	11675933	chr4	3984105	3984373
chr5	11676606	11676937	chr4	3202978	3205467
chr5	11676947	11677081	chr4	3984105	3984373
chr5	11675476	11675606	chr4	3984105	3984373
chr5	11677210	11677501	chr4	3984105	3984373
chr5	11677815	11677920	chr4	3984105	3984373
chr5	11669640	11669823	chr4	3984105	3984373
chr5	11679081	11679369	chr4	3984105	3984373
chr5	11670640	11670981	chr4	3202978	3205467
chr5	11671111	11671241	chr4	3984105	3984373
chr5	11711794	11711942	chr4	3838221	3843786
chr5	11712679	11712853	chr4	3736361	3736817
chr5	11811956	11812088	chr4	3838221	3843786
chr5	11718861	11719036	chr4	3872804	3872984
chr5	11702565	11702679	chr4	3984105	3984373
chr5	11702949	11703101	chr4	3984105	3984373
chr5	11708687	11708815	chr4	3984105	3984373
chr5	11809972	11810412	chr4	3838221	3843786
chr5	11810737	11810861	chr4	3537494	3537613
chr5	13254585	13254841	chr4	3838221	3843786
chr5	13254842	13255104	chr4	3838221	3843786
chr5	13255105	13255325	chr4	3838221	3843786
chr5	13257248	13257704	chr4	4560437	4561425
chr5	13257825	13257935	chr4	4560437	4561425
chr5	13257942	13258048	chr4	4560437	4561425
chr5	11726666	11726771	chr4	2951257	2951910
chr5	11730878	11730981	chr4	2951257	2951910
chr5	11731280	11731416	chr4	2929685	2930086
chr5	11731729	11731847	chr4	3024051	3024329
chr5	11759664	11759851	chr4	2951257	2951910
chr5	11756688	11756818	chr4	2950706	2951206
chr5	11756961	11757112	chr4	2951257	2951910
chr5	11757918	11758035	chr4	2951257	2951910
chr5	11778270	11778398	chr4	2828545	2828687
chr5	12431568	12431677	chr4	2855323	2855505
chr5	11788973	11789103	chr4	2951257	2951910
chr5	11789923	11790061	chr4	2979763	2979911
chr5	11790062	11790168	chr4	2951257	2951910
chr5	11790489	11790613	chr4	2950706	2951206
chr5	11791557	11791703	chr4	2951257	2951910
chr5	11902109	11902225	chr4	3747532	3747758
chr5	12029382	12029487	chr4	3838221	3843786
chr5	12103526	12103631	chr4	4560437	4561425
chr5	11901288	11901532	chr4	3311539	3311856
chr5	11822929	11823046	chr4	2951257	2951910
chr5	11823136	11823244	chr4	2950706	2951206
chr5	11823376	11823483	chr4	2929685	2930086
chr5	11898660	11898772	chr4	2929685	2930086
chr5	11858089	11858199	chr4	2935789	2936135
chr5	11838489	11838622	chr4	4774824	4775329
chr5	11935187	11935306	chr4	4597214	4597585
chr5	11842855	11842963	chr4	3022450	3022627
chr5	11842964	11843078	chr4	14280240	14280359
chr5	11843124	11843244	chr4	3022450	3022627
chr5	11843888	11844071	chr4	4552190	4553341
chr5	11844091	11844193	chr4	4552190	4553341
chr5	11844228	11844403	chr4	4552190	4553341
chr5	11860381	11860497	chr4	2951257	2951910
chr5	11868544	11868646	chr4	2951257	2951910
chr5	11897915	11898047	chr4	2951257	2951910
chr5	11873415	11873543	chr4	2950706	2951206
chr5	11759935	11760039	chr4	2929685	2930086
chr5	11927249	11927667	chr4	2951257	2951910
chr5	11835827	11835977	chr4	3698448	3698762
chr5	11946831	11947203	chr4	2951257	2951910
chr5	11957192	11957303	chr4	2950706	2951206
chr5	11957723	11957823	chr4	3024051	3024329
chr5	11957936	11958131	chr4	2951257	2951910
chr5	11962481	11962810	chr4	2951257	2951910
chr5	11966782	11966942	chr4	2929685	2930086
chr5	11967613	11967738	chr4	2951257	2951910
chr5	12004635	12004749	chr4	2828760	2828887
chr5	11213695	11213827	chr4	3701557	3701685
chr5	12039480	12039612	chr4	1693989	1694145
chr5	12040056	12040168	chr4	3535539	3535647
chr5	12340357	12340464	chr4	3838221	3843786
chr5	12341700	12341821	chr4	3844195	3844336
chr5	12041598	12041708	chr4	2935789	2936135
chr5	12044401	12044575	chr4	2929685	2930086
chr5	12051985	12052095	chr4	2935789	2936135
chr5	12052456	12052583	chr4	2950706	2951206
chr5	12056430	12056650	chr4	2935789	2936135
chr5	12053627	12053811	chr4	2929685	2930086
chr5	12054038	12054223	chr4	2951257	2951910
chr5	12058260	12058386	chr4	2979763	2979911
chr5	12058792	12058940	chr4	2951257	2951910
chr5	12132278	12132391	chr4	3838221	3843786
chr5	12166096	12166216	chr4	3022450	3022627
chr5	12127281	12127921	chr4	3838221	3843786
chr5	12743622	12743742	chr4	3022450	3022627
chr5	12989631	12989735	chr4	4425314	4425461
chr5	11908177	11908345	chr4	3844195	3844336
chr5	12410791	12410911	chr4	3022450	3022627
chr5	17884039	17884159	chr4	14277742	14278157
chr5	17884333	17884516	chr4	14278158	14278262
chr5	17887037	17887140	chr4	14280971	14281296
chr5	17887800	17887901	chr4	14281903	14282055
chr5	17888799	17888908	chr4	14282793	14283030
chr5	17889055	17889393	chr4	14283180	14283632
chr5	17889394	17889533	chr4	14283180	14283632
chr5	17890201	17890313	chr4	14284067	14284318
chr5	17890750	17890888	chr4	14284662	14285055
chr5	12580627	12580729	chr4	7818600	7818704
chr5	12620226	12620350	chr4	4560437	4561425
chr5	13827010	13827169	chr4	5682085	5682270
chr5	13827464	13827770	chr4	2697894	2698064
chr5	13261845	13261945	chr4	3747532	3747758
chr5	13828588	13828692	chr4	2698949	2699126
chr5	13829097	13829221	chr4	5684214	5684332
chr5	13838294	13838423	chr4	5691555	5691660
chr5	13838954	13839066	chr4	5692219	5692322
chr5	13839242	13839390	chr4	5692388	5692631
chr5	13531759	13531864	chr4	2855658	2856060
chr5	13531865	13531972	chr4	4430053	4430153
chr5	18928142	18928316	chr4	2202444	2202582
chr5	18928402	18928655	chr4	2202719	2202878
chr5	1066070	1066178	chr5	16039520	16039628
chr5	1066633	1066787	chr5	16040083	16040237
chr5	1066788	1066889	chr5	16040238	16040339
chr5	2188055	2188157	chr5	13610559	13610661
chr5	4780830	4781056	chr5	20670655	20670881
chr5	7417525	7417652	chr5	24107876	24108003
chr5	8625737	8626169	chr5	21992965	21993397
chr5	8928007	8928144	chr5	8934002	8934139
chr5	8974988	8975101	chr5	9782761	9782874
chr5	9068337	9068452	chr5	22611065	22611180
chr5	10110176	10110373	chr5	10113238	10113435
chr5	10111117	10111325	chr5	10114179	10114387
chr5	10153886	10153986	chr5	11001876	11001976
chr5	10154711	10154824	chr5	14151957	14152070
chr5	10155242	10155369	chr5	14165380	14165507
chr5	10155546	10155662	chr5	14166705	14166821
chr5	10158024	10158152	chr5	11016721	11016849
chr5	10318301	10318472	chr5	10374392	10374563
chr5	10331602	10331772	chr5	10374392	10374562
chr5	10583017	10583236	chr5	10588403	10588622
chr5	10588405	10588670	chr5	10938941	10939206
chr5	11016721	11016949	chr5	14169202	14169430
chr5	11083307	11083417	chr5	12429541	12429651
chr5	11141497	11141599	chr5	11340094	11340196
chr5	11177555	11177675	chr5	11181884	11182004
chr5	11184641	11184751	chr5	11185645	11185755
chr5	11319316	11319438	chr5	11328855	11328977
chr5	11319526	11319655	chr5	11685018	11685147
chr5	11325838	11325970	chr5	11691329	11691461
chr5	11327844	11327965	chr5	11693334	11693455
chr5	11329065	11329195	chr5	11685018	11685148
chr5	11329533	11329650	chr5	11685486	11685603
chr5	11577157	11577273	chr5	12396104	12396220
chr5	11578858	11578960	chr5	12990831	12990933
chr5	11583241	11583392	chr5	11777722	11777873
chr5	11647239	11647369	chr5	12622060	12622190
chr5	11670640	11670867	chr5	11672241	11672468
chr5	11671104	11671227	chr5	11675469	11675592
chr5	11671241	11671568	chr5	11675606	11675933
chr5	11672241	11672572	chr5	11676606	11676937
chr5	11672582	11672716	chr5	11676947	11677081
chr5	11672845	11673136	chr5	11677210	11677501
chr5	11673450	11673555	chr5	11677815	11677920
chr5	11674005	11674188	chr5	11669640	11669823
chr5	11674716	11675004	chr5	11679081	11679369
chr5	11675005	11675346	chr5	11670640	11670981
chr5	11675476	11675606	chr5	11671111	11671241
chr5	11677210	11677628	chr5	11679974	11680392
chr5	11685905	11686053	chr5	11711794	11711942
chr5	11688115	11688244	chr5	11811298	11811427
chr5	11688286	11688456	chr5	12140493	12140663
chr5	11689701	11690023	chr5	11812884	11813206
chr5	11693334	11693601	chr5	11816515	11816782
chr5	11699918	11700032	chr5	11702565	11702679
chr5	11701191	11701343	chr5	11702949	11703101
chr5	11707689	11707817	chr5	11708687	11708815
chr5	11710148	11710810	chr5	11707905	11708567
chr5	11711373	11711484	chr5	11721141	11721252
chr5	11712679	11713119	chr5	11809972	11810412
chr5	11715481	11715620	chr5	13256185	13256324
chr5	11715787	11716002	chr5	13256491	13256706
chr5	11716188	11716474	chr5	13256892	13257178
chr5	11717238	11717344	chr5	13257942	13258048
chr5	11717388	11717942	chr5	13258092	13258646
chr5	11719453	11719640	chr5	13260157	13260344
chr5	11724887	11724992	chr5	11726666	11726771
chr5	11726823	11726926	chr5	11730878	11730981
chr5	11727227	11727363	chr5	11731280	11731416
chr5	11727676	11727794	chr5	11731729	11731847
chr5	11753986	11754173	chr5	11759664	11759851
chr5	11755979	11756109	chr5	11756688	11756818
chr5	11756252	11756403	chr5	11756961	11757112
chr5	11757209	11757326	chr5	11757918	11758035
chr5	11761424	11761636	chr5	11782699	11782911
chr5	11769106	11769234	chr5	11778270	11778398
chr5	11769619	11770055	chr5	11778783	11779219
chr5	11770105	11770206	chr5	11779269	11779370
chr5	11771322	11771519	chr5	12006661	12006858
chr5	11773480	11773593	chr5	12008795	12008908
chr5	11777195	11777451	chr5	13000070	13000326
chr5	11777596	11777699	chr5	12013383	12013486
chr5	11777698	11777901	chr5	12013485	12013688
chr5	11786844	11786974	chr5	11788973	11789103
chr5	11787795	11787933	chr5	11789923	11790061
chr5	11787934	11788040	chr5	11790062	11790168
chr5	11788361	11788485	chr5	11790489	11790613
chr5	11789429	11789575	chr5	11791557	11791703
chr5	11796963	11797068	chr5	12029382	12029487
chr5	11801300	11801416	chr5	12103791	12103907
chr5	11804030	11804274	chr5	11901288	11901532
chr5	11805220	11805428	chr5	11902370	11902578
chr5	11810151	11810289	chr5	11321477	11321615
chr5	11811298	11811469	chr5	11322624	11322795
chr5	11811469	11811616	chr5	11322795	11322942
chr5	11816340	11816515	chr5	11327669	11327844
chr5	11816515	11816640	chr5	11327844	11327969
chr5	11822219	11822336	chr5	11822929	11823046
chr5	11822426	11822534	chr5	11823136	11823244
chr5	11822666	11822773	chr5	11823376	11823483
chr5	11823849	11823961	chr5	11898660	11898772
chr5	11824266	11824376	chr5	11858089	11858199
chr5	11828864	11828997	chr5	11838489	11838622
chr5	11829353	11829467	chr5	11838978	11839092
chr5	11830755	11830874	chr5	11935187	11935306
chr5	11831674	11831794	chr5	11841298	11841418
chr5	11833232	11833340	chr5	11842855	11842963
chr5	11833341	11833455	chr5	11842964	11843078
chr5	11833501	11833621	chr5	11843124	11843244
chr5	11838211	11838354	chr5	11933019	11933162
chr5	11838978	11839155	chr5	11848601	11848778
chr5	11839969	11840099	chr5	11934777	11934907
chr5	11846631	11846809	chr5	11941358	11941536
chr5	11847718	11847950	chr5	11828470	11828702
chr5	11858530	11858646	chr5	11860381	11860497
chr5	11861260	11861362	chr5	11868544	11868646
chr5	11862508	11862640	chr5	11897915	11898047
chr5	11867552	11867680	chr5	11873415	11873543
chr5	11869534	11869638	chr5	11759935	11760039
chr5	11908249	11908363	chr5	12226482	12226596
chr5	11926360	11926778	chr5	11927249	11927667
chr5	11943987	11944359	chr5	11946831	11947203
chr5	11952522	11952633	chr5	11957192	11957303
chr5	11953054	11953154	chr5	11957723	11957823
chr5	11953267	11953462	chr5	11957936	11958131
chr5	11954740	11955069	chr5	11962481	11962810
chr5	11963029	11963189	chr5	11966782	11966942
chr5	11964215	11964340	chr5	11967613	11967738
chr5	11964556	11964759	chr5	11965750	11965953
chr5	11988001	11988280	chr5	11829251	11829530
chr5	12014271	12014385	chr5	12004635	12004749
chr5	12014384	12015310	chr5	11212720	11213646
chr5	12015359	12015491	chr5	11213695	11213827
chr5	12027787	12027899	chr5	12040056	12040168
chr5	12032832	12032939	chr5	12340357	12340464
chr5	12034176	12034297	chr5	12341700	12341821
chr5	12034968	12035465	chr5	12228088	12228585
chr5	12040355	12040465	chr5	12041598	12041708
chr5	12043513	12043687	chr5	12044401	12044575
chr5	12051035	12051162	chr5	12052456	12052583
chr5	12051985	12052205	chr5	12056430	12056650
chr5	12052204	12052388	chr5	12053627	12053811
chr5	12052615	12052800	chr5	12054038	12054223
chr5	12054882	12055008	chr5	12058260	12058386
chr5	12055414	12055562	chr5	12058792	12058940
chr5	12103024	12103137	chr5	12132278	12132391
chr5	12110756	12110881	chr5	12116850	12116975
chr5	12119066	12119186	chr5	12166096	12166216
chr5	12286926	12287030	chr5	12989631	12989735
chr5	12287410	12287517	chr5	12990115	12990222
chr5	12290816	12290922	chr5	12993367	12993473
chr5	12313056	12313158	chr5	12318824	12318926
chr5	12341700	12341868	chr5	11908177	11908345
chr5	12407385	12407505	chr5	12410791	12410911
chr5	12408533	12408642	chr5	12411940	12412049
chr5	12409733	12409871	chr5	12413141	12413279
chr5	12409870	12410089	chr5	11777477	11777696
chr5	12410142	12410249	chr5	11777749	11777856
chr5	12566217	12566319	chr5	12580627	12580729
chr5	12629447	12629571	chr5	12620226	12620350
chr5	12629572	12629728	chr5	12620351	12620507
chr5	12637353	12637496	chr5	12646844	12646987
chr5	12802751	12802937	chr5	12837400	12837586
chr5	12803558	12803771	chr5	12838207	12838420
chr5	12803773	12803919	chr5	12838422	12838568
chr5	12804506	12804755	chr5	12839155	12839404
chr5	12805617	12805734	chr5	12826461	12826578
chr5	12815650	12815910	chr5	12819638	12819898
chr5	12815911	12816014	chr5	12819899	12820002
chr5	12816182	12816328	chr5	12851581	12851727
chr5	12816609	12816830	chr5	12852008	12852229
chr5	12820095	12820263	chr5	12855494	12855662
chr5	12820639	12820770	chr5	12856038	12856169
chr5	12821109	12821322	chr5	12856508	12856721
chr5	12821321	12821488	chr5	12856720	12856887
chr5	12821886	12822063	chr5	12857285	12857462
chr5	12822108	12822210	chr5	12857507	12857609
chr5	12822536	12822658	chr5	12857935	12858057
chr5	12822720	12822862	chr5	12858119	12858261
chr5	12823365	12823487	chr5	12858764	12858886
chr5	12823554	12823872	chr5	12858953	12859271
chr5	12823964	12824082	chr5	12859363	12859481
chr5	12824089	12824332	chr5	12859488	12859731
chr5	12824331	12824489	chr5	12859730	12859888
chr5	12826295	12826509	chr5	12805451	12805665
chr5	12826712	12826819	chr5	12840517	12840624
chr5	12860514	12860723	chr5	12868551	12868760
chr5	12861461	12861615	chr5	12869498	12869652
chr5	12862023	12862156	chr5	12866045	12866178
chr5	12864634	12864825	chr5	12872671	12872862
chr5	12864824	12864966	chr5	12872861	12873003
chr5	12865870	12865983	chr5	12873906	12874019
chr5	12925703	12925816	chr5	12935189	12935302
chr5	13191596	13191754	chr5	13193544	13193702
chr5	13193544	13193916	chr5	13185755	13186127
chr5	13252116	13252216	chr5	13261845	13261945
chr5	13428870	13428970	chr5	13435978	13436078
chr5	13432177	13432529	chr5	13442103	13442455
chr5	13432848	13432952	chr5	13448796	13448900
chr5	13433312	13433416	chr5	13449262	13449366
chr5	13433661	13433954	chr5	13434017	13434310
chr5	13434562	13434731	chr5	13436328	13436497
chr5	13435003	13435135	chr5	13436769	13436901
chr5	13437022	13437125	chr5	13438445	13438548
chr5	13443230	13443347	chr5	13445713	13445830
chr5	13448129	13448606	chr5	13450612	13451089
chr5	13526279	13526384	chr5	13531759	13531864
chr5	13526385	13526492	chr5	13531865	13531972
chr5	13610565	13610709	chr5	2188061	2188205
chr5	14315654	14315757	chr5	14317853	14317956
chr5	14368678	14368882	chr5	14377355	14377559
chr5	14374459	14374634	chr5	14378847	14379022
chr5	14375693	14375796	chr5	14373498	14373601
chr5	14376371	14376496	chr5	14378565	14378690
chr5	14380680	14380808	chr5	14439979	14440107
chr5	14380823	14381283	chr5	14440122	14440582
chr5	14381535	14381671	chr5	14440834	14440970
chr5	15647822	15647974	chr5	15652725	15652877
chr5	15652588	15652725	chr5	15659891	15660028
chr5	15656936	15657143	chr5	15670500	15670707
chr5	15660028	15660215	chr5	15673592	15673779
chr5	15661250	15661359	chr5	15674814	15674923
chr5	15668875	15669326	chr5	15682451	15682902
chr5	15670197	15670512	chr5	15683773	15684088
chr5	15670516	15670708	chr5	15684086	15684278
chr5	15719028	15719236	chr5	15725781	15725989
chr5	15720655	15720856	chr5	15727369	15727570
chr5	20670681	20670822	chr5	1897220	1897361
chr5	24107876	24107985	chr5	26005220	26005329
chr5	1066070	1066178	chr5	14430238	14439282
chr5	1066633	1066787	chr5	14430238	14439282
chr5	1066788	1066889	chr5	14430238	14439282
chr5	2188055	2188157	chr5	13610565	13610709
chr5	4780830	4781056	chr5	20670681	20670822
chr5	7417525	7417652	chr5	24107876	24107985
chr5	8625737	8626169	chr5	15661855	15663277
chr5	8928007	8928144	chr5	12110756	12110881
chr5	8974988	8975101	chr5	11426508	11426943
chr5	9068337	9068452	chr5	14384089	14385096
chr5	10110176	10110373	chr5	10107114	10107237
chr5	10111117	10111325	chr5	10108057	10108260
chr5	10153886	10153986	chr5	11001766	11002070
chr5	10154711	10154824	chr5	10153985	10154183
chr5	10155242	10155369	chr5	10155546	10155662
chr5	10155546	10155662	chr5	10155242	10155369
chr5	10158024	10158152	chr5	11016721	11016949
chr5	10318301	10318472	chr5	10331602	10331772
chr5	10331602	10331772	chr5	10318301	10318472
chr5	10583017	10583236	chr5	10588405	10588670
chr5	10588405	10588670	chr5	10583017	10583236
chr5	11016721	11016949	chr5	10158024	10158152
chr5	11083307	11083417	chr5	11984176	11984811
chr5	11141497	11141599	chr5	11715787	11716002
chr5	11177555	11177675	chr5	11719916	11721141
chr5	11184641	11184751	chr5	11185143	11185254
chr5	11319316	11319438	chr5	11684763	11684981
chr5	11319526	11319655	chr5	11685018	11685346
chr5	11325838	11325970	chr5	11179183	11180161
chr5	11327844	11327965	chr5	11719453	11719640
chr5	11329065	11329195	chr5	11719916	11721141
chr5	11329533	11329650	chr5	11711373	11711484
chr5	11577157	11577273	chr5	11830755	11830874
chr5	11578858	11578960	chr5	11773480	11773593
chr5	11583241	11583392	chr5	11777698	11777901
chr5	11647239	11647369	chr5	11816340	11816515
chr5	11670640	11670867	chr5	11672241	11672572
chr5	11671104	11671227	chr5	11675476	11675606
chr5	11671241	11671568	chr5	11710148	11710810
chr5	11672241	11672572	chr5	11675005	11675346
chr5	11672582	11672716	chr5	11677210	11677628
chr5	11672845	11673136	chr5	11677210	11677628
chr5	11673450	11673555	chr5	11675476	11675606
chr5	11674005	11674188	chr5	11671241	11671568
chr5	11674716	11675004	chr5	11710148	11710810
chr5	11675005	11675346	chr5	11672241	11672572
chr5	11675476	11675606	chr5	11672715	11672845
chr5	11677210	11677628	chr5	11710148	11710810
chr5	11685905	11686053	chr5	12123430	12124070
chr5	11688115	11688244	chr5	11811298	11811469
chr5	11688286	11688456	chr5	11811469	11811616
chr5	11689701	11690023	chr5	11324210	11324482
chr5	11693334	11693601	chr5	11719453	11719640
chr5	11699918	11700032	chr5	11710148	11710810
chr5	11701191	11701343	chr5	11710148	11710810
chr5	11707689	11707817	chr5	11710148	11710810
chr5	11710148	11710810	chr5	11677210	11677628
chr5	11711373	11711484	chr5	11329533	11329650
chr5	11712679	11713119	chr5	12028705	12029786
chr5	11715481	11715620	chr5	11908249	11908363
chr5	11715787	11716002	chr5	12341868	12342327
chr5	11716188	11716474	chr5	12034968	12035465
chr5	11717238	11717344	chr5	11178826	11179182
chr5	11717388	11717942	chr5	11179183	11180161
chr5	11719453	11719640	chr5	11693334	11693601
chr5	11724887	11724992	chr5	12043513	12043687
chr5	11726823	11726926	chr5	12051985	12052205
chr5	11727227	11727363	chr5	12052204	12052388
chr5	11727676	11727794	chr5	11943987	11944359
chr5	11753986	11754173	chr5	11926360	11926778
chr5	11755979	11756109	chr5	11926360	11926778
chr5	11756252	11756403	chr5	12052204	12052388
chr5	11757209	11757326	chr5	11926360	11926778
chr5	11761424	11761636	chr5	11719916	11721141
chr5	11769106	11769234	chr5	11426508	11426943
chr5	11769619	11770055	chr5	12014384	12015310
chr5	11770105	11770206	chr5	12014384	12015310
chr5	11771322	11771519	chr5	11214646	11214834
chr5	11773480	11773593	chr5	11578858	11578960
chr5	11777195	11777451	chr5	12409733	12409871
chr5	11777596	11777699	chr5	12409870	12410089
chr5	11777698	11777901	chr5	11846631	11846809
chr5	11786844	11786974	chr5	11953267	11953462
chr5	11787795	11787933	chr5	12043513	12043687
chr5	11787934	11788040	chr5	11786844	11786974
chr5	11788361	11788485	chr5	11789429	11789575
chr5	11789429	11789575	chr5	11926360	11926778
chr5	11796963	11797068	chr5	12028705	12029786
[truncated: 368 more rows]
