# Supplementary material for: The differential expression patterns of paralogs in response to stresses indicate expression and sequence divergences
Source: BMC Plant Biol. 2020 Jun 16;20:277. doi: 10.1186/s12870-020-02460-x (PMC7298774; doi:10.1186/s12870-020-02460-x)
Supplement: Supplementary file 4 — Additional file 4: Table S4. The list of FF, FP and PP paralogs under four different stresses. [file 12870_2020_2460_MOESM4_ESM.xlsx]

## Sheet: Drought
PP			FP			FF			Type	Count
AT1G01050	AT2G46860		AT5G45030	AT2G35155		AT1G35710	AT4G08850		PP	4589
AT1G01050	AT4G01480		AT4G08570	AT4G39700		AT4G23140	AT4G23160		FP	1510
AT1G01210	AT4G07950		AT4G36810	AT2G18620		AT5G22380	AT3G44350		FF	382
AT1G01225	AT4G00905		AT1G56070	AT3G12915		AT1G10340	AT2G24600
AT1G01355	AT5G35640		AT1G64110	AT5G52882		AT1G02920	AT1G02930
AT1G01360	AT4G01026		AT5G19470	AT5G19460		AT3G26210	AT1G13110
AT1G01390	AT1G01420		AT5G47720	AT5G48230		AT2G18300	AT4G36540
AT1G01460	AT4G01190		AT3G28007	AT5G62850		AT5G25250	AT5G25260
AT1G01600	AT4G00360		AT3G13720	AT3G13710		AT3G22235	AT3G22240
AT1G01610	AT4G00400		AT3G13720	AT1G55190		AT5G64810	AT5G26170
AT1G01700	AT4G00460		AT1G32100	AT4G13660		AT3G06070	AT5G19190
AT1G01750	AT4G00680		AT1G07430	AT2G29380		AT2G19570	AT4G29610
AT1G01790	AT4G00630		AT3G15650	AT1G52700		AT2G18680	AT2G18690
AT1G01800	AT3G61220		AT4G11320	AT4G11310		AT1G66880	AT5G38210
AT1G01950	AT1G12430		AT5G01210	AT2G39980		AT3G25020	AT3G24982
AT1G01980	AT1G11770		AT1G60190	AT1G10560		AT1G18020	AT1G17990
AT1G02050	AT4G00040		AT4G01080	AT1G01430		AT4G23210	AT4G23300
AT1G02130	AT5G47200		AT4G33905	AT2G14860		AT1G22650	AT1G35580
AT1G02250	AT1G02230		AT4G35160	AT4G35150		AT1G30900	AT2G34940
AT1G02305	AT1G02300		AT1G14250	AT1G14240		AT1G21120	AT1G21110
AT1G02305	AT4G01610		AT4G09600	AT4G09610		AT3G24900	AT3G25010
AT1G02380	AT4G01960		AT1G73010	AT1G17710		AT5G07580	AT5G61590
AT1G02440	AT1G02430		AT1G04570	AT2G33280		AT2G26190	AT4G33050
AT1G02460	AT4G01890		AT3G22840	AT4G14690		AT1G33590	AT1G33600
AT1G02520	AT1G02530		AT5G51890	AT5G42180		AT3G26220	AT3G26230
AT1G02520	AT2G47000		AT3G26430	AT1G67830		AT3G48080	AT3G48090
AT1G02570	AT1G02575		AT3G14590	AT1G53590		AT4G38540	AT5G05320
AT1G02740	AT4G37280		AT4G28650	AT1G08590		AT1G29450	AT1G29500
AT1G02780	AT4G02230		AT5G17050	AT5G17030		AT1G11330	AT1G11350
AT1G02780	AT3G16780		AT5G02320	AT3G09370		AT1G17147	AT1G78410
AT1G02800	AT4G02290		AT1G78540	AT1G17040		AT3G29000	AT5G39670
AT1G02810	AT4G02330		AT2G20560	AT4G28480		AT1G69780	AT1G26960
AT1G02810	AT2G47550		AT2G34490	AT2G34500		AT4G11850	AT4G11840
AT1G02840	AT4G02430		AT1G20160	AT1G20150		AT5G63180	AT4G24780
AT1G02840	AT3G49430		AT5G17490	AT3G03450		AT4G27280	AT5G54490
AT1G02850	AT4G22100		AT3G16920	AT1G05850		AT3G23110	AT3G23120
AT1G02880	AT2G44750		AT3G16400	AT3G16410		AT2G41880	AT3G57550
AT1G02890	AT4G02480		AT1G09950	AT1G58330		AT1G02360	AT4G01700
AT1G03020	AT3G62930		AT5G54280	AT4G27370		AT4G15700	AT4G15690
AT1G03050	AT4G02650		AT4G35300	AT1G20840		AT2G40140	AT3G55980
AT1G03060	AT4G02660		AT2G39330	AT2G39310		AT1G06160	AT2G31230
AT1G03080	AT4G02710		AT5G60020	AT2G29130		AT4G23190	AT4G23300
AT1G03130	AT4G02770		AT5G61290	AT5G07800		AT1G02610	AT4G02075
AT1G03170	AT4G02810		AT2G35070	AT2G35090		AT3G51860	AT2G38170
AT1G03290	AT4G02880		AT1G06670	AT2G30800		AT1G37130	AT1G77760
AT1G03365	AT4G03000		AT2G43590	AT3G54420		AT1G28110	AT2G33530
AT1G03380	AT1G54710		AT1G24580	AT1G67856		AT2G41835	AT3G57480
AT1G03430	AT3G29350		AT3G15680	AT5G25490		AT1G23870	AT1G70290
AT1G03430	AT3G21510		AT1G70830	AT1G70850		AT1G03220	AT1G03230
AT1G03440	AT4G03010		AT2G37900	AT3G53960		AT1G09210	AT1G56340
AT1G03520	AT4G03340		AT1G72210	AT1G22490		AT2G16660	AT4G34950
AT1G03680	AT4G03520		AT3G08860	AT2G38400		AT3G28940	AT3G28930
AT1G03730	AT4G03600		AT1G64300	AT5G41730		AT1G65800	AT4G21380
AT1G03770	AT5G44280		AT1G61890	AT3G21690		AT1G14360	AT2G02810
AT1G03790	AT5G44260		AT4G20910	AT4G20920		AT5G41750	AT5G41740
AT1G03840	AT5G44160		AT3G09910	AT5G03530		AT1G51400	AT3G21055
AT1G03870	AT5G44130		AT5G39520	AT5G39530		AT1G55530	AT3G13430
AT1G03880	AT5G44120		AT5G16600	AT1G66230		AT5G49730	AT5G49740
AT1G03905	AT5G44110		AT1G04220	AT5G43760		AT3G43810	AT3G56800
AT1G03920	AT2G20470		AT4G12410	AT4G22620		AT3G27690	AT2G05100
AT1G03930	AT5G44100		AT5G06510	AT3G05690		AT2G05070	AT2G05100
AT1G03950	AT5G44560		AT3G49220	AT5G53370		AT5G28540	AT5G42020
AT1G03990	AT4G28570		AT4G32920	AT5G11700		AT4G23250	AT4G23260
AT1G04000	AT5G44060		AT1G26820	AT1G14220		AT4G17490	AT5G47230
AT1G04050	AT5G43990		AT3G47420	AT4G25220		AT2G38120	AT5G01240
AT1G04140	AT5G43930		AT5G55900	AT4G26620		AT4G22690	AT4G22710
AT1G04160	AT5G43900		AT5G65470	AT4G24530		AT5G39020	AT5G39030
AT1G04180	AT5G43890		AT1G34060	AT1G34040		AT1G21930	AT3G42150
AT1G04270	AT5G09510		AT1G74810	AT1G15460		AT3G49930	AT5G67450
AT1G04300	AT5G43560		AT1G75230	AT1G19480		AT1G21010	AT1G76600
AT1G04340	AT5G43460		AT3G23810	AT4G13940		AT1G04040	AT5G44020
AT1G04360	AT5G43420		AT3G14440	AT1G78390		AT1G30410	AT1G30420
AT1G04370	AT5G43410		AT2G47500	AT5G27000		AT3G05200	AT5G27420
AT1G04450	AT2G33460		AT2G36870	AT3G44990		AT5G28020	AT5G28030
AT1G04470	AT2G33420		AT2G18196	AT4G10465		AT3G11820	AT3G52400
AT1G04500	AT2G33350		AT4G21400	AT4G21410		AT2G45070	AT3G60540
AT1G04510	AT2G33340		AT4G12400	AT1G12270		AT4G19700	AT5G45100
AT1G04540	AT2G33320		AT1G62620	AT1G63370		AT3G46080	AT3G46090
AT1G04600	AT2G33240		AT1G17830	AT1G73210		AT5G59450	AT3G46600
AT1G04610	AT2G33230		AT1G26730	AT1G35350		AT5G65050	AT5G65060
AT1G04630	AT2G33220		AT4G34230	AT3G19450		AT4G25470	AT4G25490
AT1G04860	AT2G32780		AT5G67210	AT3G50220		AT2G40110	AT3G11230
AT1G04990	AT2G32930		AT1G12610	AT1G63030		AT4G12720	AT2G04450
AT1G05000	AT2G32960		AT2G13100	AT1G30560		AT4G29810	AT4G26070
AT1G05070	AT2G32580		AT3G02230	AT5G15650		AT1G53430	AT1G53440
AT1G05090	AT4G20720		AT5G07010	AT5G07000		AT3G48590	AT5G63470
AT1G05140	AT2G32480		AT1G27580	AT1G27540		AT2G47380	AT5G61310
AT1G05150	AT2G32450		AT3G26460	AT3G26450		AT5G11420	AT5G25460
AT1G05160	AT2G32440		AT1G10740	AT1G23330		AT1G77080	AT5G65060
AT1G05180	AT2G32410		AT5G23750	AT3G48940		AT1G66400	AT5G37770
AT1G05200	AT2G32390		AT5G23750	AT3G61260		AT1G07630	AT2G28890
AT1G05260	AT3G21770		AT4G34650	AT4G34640		AT4G17900	AT5G46710
AT1G05300	AT3G12750		AT5G23430	AT5G08390		AT3G25610	AT1G13210
AT1G05300	AT2G32270		AT2G43800	AT3G25500		AT3G09410	AT3G09405
AT1G05370	AT3G22410		AT3G47960	AT5G62680		AT2G29120	AT2G29110
AT1G05400	AT1G06810		AT3G10120	AT5G03890		AT4G03205	AT1G03475
AT1G05510	AT2G31985		AT5G47550	AT4G16500		AT1G29930	AT2G34430
AT1G05540	AT1G30160		AT5G53750	AT4G27460		AT3G11650	AT5G06320
AT1G05560	AT1G05530		AT3G58990	AT2G43090		AT1G20340	AT1G76100
AT1G05630	AT2G43900		AT2G38080	AT5G01190		AT4G36780	AT3G50750
AT1G05660	AT1G05650		AT1G64200	AT4G11150		AT2G16370	AT4G34570
AT1G05710	AT2G31730		AT4G17770	AT1G06410		AT3G60440	AT3G60450
AT1G05730	AT2G31725		AT2G34790	AT1G30760		AT1G14450	AT2G02510
AT1G05760	AT1G05770		AT5G43400	AT5G43390		AT1G15030	AT2G01260
AT1G05780	AT2G31710		AT3G43270	AT4G33220		AT3G01500	AT5G14740
AT1G05800	AT2G31690		AT4G04790	AT4G21880		AT3G09500	AT3G55170
AT1G05810	AT2G43130		AT3G14720	AT1G53510		AT2G19730	AT4G29410
AT1G05820	AT2G43070		AT5G62100	AT5G07220		AT5G39050	AT5G39080
AT1G05830	AT2G31650		AT1G01580	AT1G01590		AT1G16670	AT3G09010
AT1G05860	AT3G53860		AT2G03240	AT1G14040		AT5G18050	AT5G18060
AT1G05894	AT2G31480		AT5G66110	AT4G38580		AT5G66880	AT3G50500
AT1G05990	AT4G03290		AT1G79520	AT1G16310		AT4G12480	AT4G12490
AT1G06020	AT1G06030		AT1G52890	AT3G15500		AT1G16500	AT1G79160
AT1G06040	AT2G31380		AT1G78610	AT1G53470		AT4G38520	AT5G66080
AT1G06070	AT2G31370		AT1G57590	AT3G05910		AT4G26270	AT5G56630
AT1G06130	AT2G31350		AT2G46660	AT3G61880		AT2G37940	AT3G54020
AT1G06150	AT2G31280		AT1G10070	AT3G49680		AT1G25480	AT1G68600
AT1G06170	AT2G31220		AT3G25760	AT3G25780		AT5G16800	AT3G02980
AT1G06190	AT2G31150		AT1G49450	AT3G18950		AT1G77990	AT5G10180
AT1G06200	AT2G31140		AT2G21510	AT4G39150		AT3G02700	AT5G16360
AT1G06220	AT5G25230		AT2G29500	AT1G07400		AT2G39710	AT5G02190
AT1G06290	AT1G06310		AT1G23040	AT1G70990		AT3G13790	AT3G13784
AT1G06380	AT2G42650		AT1G09710	AT1G58220		AT3G51430	AT3G51450
AT1G06390	AT2G30980		AT5G16790	AT3G02950		AT4G26160	AT4G29670
AT1G06490	AT3G59100		AT3G29575	AT1G13740		AT1G10360	AT1G10370
AT1G06620	AT2G30840		AT3G05890	AT3G05880		AT4G09550	AT1G73790
AT1G06650	AT1G06645		AT4G30710	AT2G24070		AT5G06860	AT5G06870
AT1G06660	AT2G30820		AT5G12110	AT5G19510		AT3G46130	AT5G59780
AT1G06700	AT2G30740		AT5G40540	AT3G27560		AT1G20780	AT1G76390
AT1G06750	AT2G30630		AT4G38400	AT3G45970		AT4G21390	AT1G61610
AT1G06760	AT2G30620		AT3G55290	AT3G55310		AT2G37170	AT3G54820
AT1G06800	AT2G30550		AT3G55290	AT3G46170		AT1G05570	AT2G31960
AT1G06890	AT2G30460		AT2G25820	AT4G32800		AT2G44290	AT2G44300
AT1G06970	AT2G30240		AT4G20440	AT5G44500		AT1G23830	AT1G23850
AT1G06980	AT2G30230		AT2G20650	AT4G28370		AT4G23820	AT5G41870
AT1G07030	AT2G30160		AT4G21650	AT4G21630		AT5G53550	AT5G24380
AT1G07080	AT5G01580		AT5G45370	AT4G19185		AT1G01830	AT2G45720
AT1G07090	AT5G58500		AT4G15248	AT3G21890		AT1G13360	AT3G25870
AT1G07140	AT5G58590		AT3G05640	AT5G27930		AT2G38860	AT3G54600
AT1G07280	AT2G29670		AT2G40435	AT3G56220		AT2G47800	AT3G62700
AT1G07330	AT2G29620		AT2G12400	AT2G25270		AT4G19410	AT5G45280
AT1G07360	AT2G29580		AT1G72770	AT1G17550		AT2G40520	AT3G56320
AT1G07370	AT2G29570		AT5G25390	AT5G11190		AT3G50930	AT3G50940
AT1G07380	AT2G38010		AT3G55430	AT2G39640		AT2G20670	AT4G32480
AT1G07410	AT5G59150		AT2G20880	AT4G28140		AT3G48360	AT5G63160
AT1G07420	AT2G29390		AT4G35060	AT4G38580		AT1G18870	AT1G74710
AT1G07440	AT2G29360		AT1G24330	AT1G67530		AT5G63980	AT5G64000
AT1G07470	AT1G07480		AT1G77520	AT1G77530		AT1G08920	AT1G08930
AT1G07473	AT1G07476		AT4G36010	AT2G17860		AT2G41180	AT3G56710
AT1G07530	AT2G29060		AT3G46670	AT3G46660		AT1G02820	AT4G02380
AT1G07570	AT2G28930		AT3G08770	AT5G01870		AT1G52720	AT3G15630
AT1G07640	AT2G28810		AT3G55940	AT3G08510		AT3G27170	AT5G40890
AT1G07670	AT1G07810		AT4G12000	AT4G22850		AT1G10155	AT1G31200
AT1G07705	AT5G59710		AT2G35850	AT3G52360		AT2G47870	AT3G62950
AT1G07710	AT5G60070		AT5G52570	AT4G25700		AT5G67300	AT3G50060
AT1G07730	AT2G28670		AT2G23150	AT1G47240		AT5G40382	AT5G61310
AT1G07750	AT2G28680		AT1G58360	AT5G49630		AT1G22380	AT1G22400
AT1G07790	AT3G53650		AT1G33800	AT4G09990		AT1G67750	AT4G24780
AT1G07795	AT2G28725		AT1G33800	AT1G09610		AT4G09510	AT1G35580
AT1G07890	AT3G09640		AT5G07080	AT3G47170		AT1G74160	AT1G18620
AT1G07990	AT2G28360		AT4G21570	AT1G11200		AT5G02500	AT5G02490
AT1G07990	AT3G45190		AT1G21400	AT5G09300		AT3G06035	AT5G19250
AT1G08000	AT1G08010		AT1G15010	AT2G01300		AT2G35660	AT2G29720
AT1G08040	AT2G28310		AT1G06090	AT1G06120		AT4G19230	AT5G45340
AT1G08080	AT1G08065		AT3G43210	AT1G18370		AT5G47610	AT4G17245
AT1G08090	AT1G08100		AT2G39770	AT3G55590		AT1G22990	AT1G71050
AT1G08090	AT5G60770		AT5G05600	AT3G55970		AT2G21560	AT4G39190
AT1G08130	AT1G49250		AT5G05600	AT3G11180		AT3G50910	AT5G66480
AT1G08260	AT2G27120		AT2G45470	AT3G60900		AT1G07180	AT2G29990
AT1G08360	AT2G27530		AT1G61800	AT5G54800		AT1G05870	AT2G43340
AT1G08410	AT2G27200		AT2G31010	AT3G58640		AT1G18720	AT1G74440
AT1G08420	AT2G27210		AT3G16860	AT4G16120		AT4G37760	AT2G22830
AT1G08430	AT1G08440		AT3G48350	AT3G48340		AT1G52870	AT4G03410
AT1G08650	AT3G04530		AT5G20150	AT2G26660		AT1G54160	AT3G14020
AT1G08730	AT1G54560		AT1G76580	AT1G20980		AT5G07350	AT5G61780
AT1G08790	AT5G28690		AT5G53590	AT4G00880		AT5G43745	AT5G02940
AT1G08880	AT1G54690		AT3G24460	AT4G13345		AT1G20560	AT2G17650
AT1G08990	AT1G54940		AT1G29640	AT2G34340		AT3G61520	AT5G28460
AT1G09000	AT1G54960		AT4G02280	AT5G49190		AT1G19300	AT3G50760
AT1G09040	AT1G09050		AT4G35320	AT2G17300		AT3G48740	AT5G23660
AT1G09100	AT3G05530		AT1G80820	AT1G15950		AT2G36390	AT5G03650
AT1G09157	AT5G39650		AT4G34710	AT2G16500		AT1G02370	AT4G01990
AT1G09160	AT1G68410		AT1G06180	AT2G31180		AT1G11700	AT1G61930
AT1G09240	AT5G56080		AT1G50140	AT3G19740		AT5G03040	AT3G09710
AT1G09310	AT1G56580		AT1G01470	AT2G46140		AT2G29525	AT3G54020
AT1G09480	AT1G09490		AT1G11580	AT1G11590		AT4G22270	AT4G03820
AT1G09540	AT1G57560		AT3G51895	AT4G02700		AT3G02250	AT5G15740
AT1G09560	AT3G62020		AT1G35720	AT5G10230		AT3G25140	AT3G02350
AT1G09575	AT1G57610		AT2G33590	AT2G33600		AT1G52855	AT3G15534
AT1G09580	AT1G57620		AT5G38700	AT4G02170		AT1G30300	AT4G03610
AT1G09600	AT1G57700		AT1G55760	AT1G21780		AT4G28070	AT4G30490
AT1G09640	AT1G57720		AT3G26960	AT5G41050		AT2G26080	AT4G33010
AT1G09645	AT1G57765		AT3G44860	AT3G44870		AT1G64950	AT2G12190
AT1G09650	AT1G12490		AT2G17660	AT4G35655		AT4G19450	AT5G45275
AT1G09795	AT1G58080		AT5G59845	AT2G39540		AT5G04060	AT3G10200
AT1G09812	AT1G58007		AT1G18590	AT1G74100		AT4G10960	AT4G23920
AT1G09840	AT1G57870		AT3G56200	AT2G40420		AT3G16690	AT4G15920
AT1G09910	AT1G09890		AT5G51440	AT4G25200		AT1G20440	AT1G20450
AT1G09970	AT3G19700		AT3G11410	AT2G29380		AT1G72810	AT4G29840
AT1G10050	AT1G58370		AT2G38540	AT2G38530		AT2G41870	AT3G57540
AT1G10190	AT4G15050		AT5G41120	AT5G41130		AT2G16720	AT4G34990
AT1G10210	AT1G59580		AT5G13210	AT3G24780		AT2G34970	AT4G18300
AT1G10290	AT1G59610		AT1G08200	AT2G27860		AT2G04280	AT4G12700
AT1G10350	AT1G59725		AT1G69360	AT1G26620		AT2G44230	AT2G44260
AT1G10390	AT1G59660		AT2G17500	AT5G65980		AT1G10090	AT1G58520
AT1G10430	AT1G59830		AT4G01070	AT1G01420		AT4G39350	AT5G64740
AT1G10490	AT3G57940		AT3G25290	AT4G12980		AT4G27720	AT3G49310
AT1G10585	AT1G10586		AT2G27080	AT5G21130		AT2G02100	AT2G02130
AT1G10588	AT2G39540		AT5G41900	AT1G64670		AT1G17380	AT1G72450
AT1G10640	AT1G60590		AT3G56270	AT2G40480		AT4G23990	AT4G24010
AT1G10650	AT1G60610		AT4G36910	AT4G34120		AT1G29050	AT2G34070
AT1G10690	AT1G60783		AT2G29370	AT2G29360		AT5G65140	AT2G22190
AT1G10770	AT1G60760		AT2G47670	AT3G62820		AT1G50950	AT3G20560
AT1G10820	AT1G60670		AT2G40320	AT3G11030		AT1G16300	AT1G79530
AT1G10850	AT1G60630		AT1G08250	AT2G27820		AT4G26850	AT5G55120
AT1G10870	AT1G60860		AT4G17190	AT5G47770		AT1G78070	AT1G36070
AT1G10900	AT1G60890		AT1G14130	AT1G14120		AT1G07780	AT5G05590
AT1G10940	AT1G60940		AT3G08570	AT3G08660		AT3G25230	AT5G48570
AT1G10960	AT1G60950		AT3G02020	AT5G13280		AT5G15450	AT2G25140
AT1G10970	AT1G60960		AT1G71360	AT1G22882		AT1G52920	AT2G20770
AT1G11060	AT1G61030		AT4G12030	AT4G22840		AT4G39210	AT2G21590
AT1G11080	AT4G15100		AT4G38530	AT5G58670		AT1G70640	AT5G63130
AT1G11125	AT1G61170		AT1G69290	AT1G68980		AT4G20170	AT5G44670
AT1G11160	AT1G61210		AT3G49210	AT3G49200		AT5G09620	AT5G64430
AT1G11270	AT2G34280		AT2G17280	AT1G58280		AT5G50720	AT4G24960
AT1G11340	AT1G11410		AT3G19240	AT4G33400		AT1G51680	AT3G21240
AT1G11390	AT1G61640		AT5G58300	AT3G08680		AT3G03050	AT5G16910
AT1G11475	AT1G61700		AT4G31590	AT2G24630		AT3G03190	AT5G17220
AT1G11620	AT1G31510		AT1G07510	AT2G29080		AT2G24190	AT3G61220
AT1G11810	AT3G13830		AT5G17700	AT3G03620		AT1G50630	AT3G20300
AT1G11940	AT1G62305		AT1G63010	AT4G22990		AT5G56000	AT5G56010
AT1G12000	AT4G04040		AT5G50370	AT5G63400		AT1G49630	AT3G19170
AT1G12030	AT1G62420		AT5G58770	AT5G58782		AT5G57050	AT4G26080
AT1G12040	AT1G62440		AT2G04160	AT5G59810		AT2G39020	AT2G39030
AT1G12170	AT1G12190		AT3G17800	AT1G48450		AT1G19180	AT1G74950
AT1G12220	AT1G12280		AT5G09590	AT4G37910		AT3G48510	AT5G63350
AT1G12260	AT1G62700		AT5G67540	AT3G49880		AT3G21600	AT4G15450
AT1G12300	AT1G12775		AT4G31870	AT2G25080		AT1G01720	AT1G77450
AT1G12350	AT5G02080		AT5G24990	AT5G25010		AT2G22240	AT4G39800
AT1G12360	AT4G12120		AT5G24990	AT5G10750		AT1G12240	AT1G62660
AT1G12380	AT1G62870		AT3G03480	AT5G17540		AT1G12090	AT1G62510
AT1G12390	AT1G12340		AT5G05410	AT3G11020		AT1G56600	AT1G09350
AT1G12390	AT1G62880		AT4G08870	AT4G08900		AT2G23910	AT4G30470
AT1G12400	AT1G62886		AT5G17000	AT5G16970		AT1G73390	AT1G17940
AT1G12420	AT4G22780		AT3G09350	AT3G53800		AT2G43020	AT3G59050
AT1G12450	AT4G22850		AT1G59860	AT1G07400		AT2G22330	AT4G39950
AT1G12460	AT1G62950		AT2G37570	AT5G02480		AT4G04020	AT4G22240
AT1G12560	AT1G62980		AT1G19570	AT1G75270		AT5G03760	AT5G22740
AT1G12600	AT4G23010		AT1G64060	AT4G11230		AT5G10930	AT5G25110
AT1G12630	AT5G52020		AT1G56010	AT3G12977		AT2G23150	AT5G67330
AT1G12640	AT1G63050		AT3G11490	AT5G22400		AT3G54400	AT5G07030
AT1G12760	AT1G63170		AT4G34590	AT1G75390		AT1G23460	AT1G70500
AT1G12820	AT3G26810		AT1G15310	AT5G49500		AT1G80130	AT5G20190
AT1G12850	AT3G26780		AT4G17615	AT5G47100		AT3G50280	AT5G67150
AT1G12855	AT1G13200		AT3G55990	AT2G40150		AT3G58990	AT2G43100
AT1G12900	AT3G26650		AT3G21190	AT1G51630		AT1G03495	AT1G03940
AT1G12910	AT3G26640		AT3G19830	AT1G50260		AT2G37770	AT3G53880
AT1G12990	AT1G67880		AT5G21105	AT5G21100		AT2G37770	AT2G37790
AT1G13020	AT3G26400		AT2G20340	AT4G28680		AT4G12730	AT5G55730
AT1G13080	AT3G26170		AT5G47455	AT4G17310		AT4G27560	AT4G27570
AT1G13130	AT3G26140		AT4G11350	AT4G23490		AT1G08630	AT3G04520
AT1G13150	AT1G13140		AT4G16760	AT2G35690		AT5G07690	AT5G07700
AT1G13160	AT4G31520		AT4G03420	AT1G03610		AT1G30135	AT2G34600
AT1G13230	AT3G25670		AT4G18440	AT1G36280		AT1G17420	AT1G72520
AT1G13270	AT3G25740		AT1G70300	AT5G14880		AT1G32860	AT5G42100
AT1G13280	AT3G25780		AT5G64640	AT5G09760		AT1G33260	AT4G10390
AT1G13320	AT3G25800		AT2G27230	AT1G64625		AT2G46680	AT3G61890
AT1G13440	AT3G04120		AT1G48780	AT3G18300		AT3G48240	AT5G63130
AT1G13450	AT3G25990		AT2G25490	AT5G25350		AT1G61890	AT1G11670
AT1G13460	AT3G26020		AT3G23920	AT4G17090		AT1G20850	AT4G35350
AT1G13480	AT1G13520		AT4G02760	AT4G02740		AT2G43590	AT2G43580
AT1G13530	AT1G13520		AT2G17840	AT4G35985		AT1G02335	AT3G62020
AT1G13530	AT1G13500		AT2G17840	AT3G51250		AT3G27250	AT5G40800
AT1G13540	AT1G13510		AT1G05230	AT4G21750		AT3G48520	AT5G63450
AT1G13560	AT3G25585		AT1G51440	AT2G30550		AT4G36950	AT5G67080
AT1G13580	AT3G25540		AT2G27970	AT2G27960		AT2G37040	AT3G53260
AT1G13600	AT2G04038		AT1G51760	AT1G51780		AT2G37040	AT3G10340
AT1G13640	AT1G26270		AT1G20920	AT3G09620		AT5G67520	AT4G39940
AT1G13710	AT1G74110		AT5G02590	AT3G53560		AT1G07430	AT5G59220
AT1G13730	AT2G03640		AT5G42570	AT1G11905		AT1G56650	AT1G66390
AT1G13820	AT5G39220		AT1G29395	AT1G29390		AT1G52690	AT3G15670
AT1G13830	AT2G03505		AT5G53760	AT1G26700		AT3G53980	AT5G05960
AT1G13860	AT2G03480		AT5G60360	AT3G45310		AT5G59310	AT5G59320
AT1G13900	AT2G03450		AT3G13980	AT1G54200		AT5G52300	AT5G52310
AT1G13950	AT1G69410		AT4G10380	AT1G80760		AT5G03350	AT3G16530
AT1G13960	AT2G03340		AT2G44940	AT3G60490		AT4G23140	AT4G23180
AT1G14020	AT2G03280		AT3G01100	AT1G69450		AT3G57240	AT3G57260
AT1G14185	AT1G14190		AT1G10410	AT1G59650		AT1G21240	AT1G21250
AT1G14290	AT1G69640		AT3G03780	AT5G17920		AT1G74670	AT5G15230
AT1G14330	AT1G26930		AT1G70480	AT1G23560		AT3G15356	AT3G16530
AT1G14350	AT2G02820		AT4G38770	AT2G21140		AT2G15042	AT3G28890
AT1G14390	AT2G02780		AT1G78680	AT1G78660		AT3G28890	AT3G11010
AT1G14400	AT2G02760		AT4G00050	AT4G36930		AT1G72930	AT1G72920
AT1G14410	AT2G02740		AT1G63640	AT5G41310		AT4G37540	AT3G49940
AT1G14420	AT2G02720		AT5G11790	AT2G19620		AT1G29450	AT1G29510
AT1G14440	AT2G02540		AT1G54120	AT3G14060		AT1G21100	AT1G21120
AT1G14500	AT1G14480		AT1G65560	AT5G16970		AT3G48100	AT5G62920
AT1G14510	AT2G02470		AT5G64850	AT5G09960		AT1G29440	AT1G29430
AT1G14530	AT2G02180		AT4G13800	AT3G23870		AT1G27330	AT1G27350
AT1G14540	AT1G14550		AT2G42010	AT4G00240		AT1G23830	AT1G23840
AT1G14650	AT1G14640		AT4G27610	AT4G27620		AT1G65790	AT1G65800
AT1G14670	AT2G01970		AT1G03070	AT4G02690		AT1G29430	AT1G29460
AT1G14680	AT4G09060		AT1G03070	AT3G63310		AT5G18030	AT5G18010
AT1G14685	AT2G01930		AT2G44770	AT3G60260		AT5G18010	AT5G18080
AT1G14690	AT2G01910		AT4G27350	AT5G54240		AT2G18210	AT4G36500
AT1G14700	AT2G01890		AT5G50720	AT2G42820		AT5G18020	AT5G18030
AT1G14870	AT5G35525		AT3G50960	AT5G66410		AT1G18000	AT1G18010
AT1G14890	AT2G01610		AT5G19025	AT3G06180		AT1G66200	AT5G37600
AT1G14910	AT2G01600		AT2G01630	AT1G66250		AT1G72920	AT1G72940
AT1G14920	AT2G01570		AT4G24380	AT5G65400		AT1G56150	AT3G12830
AT1G14930	AT1G14940		AT4G39980	AT1G22410		AT4G16260	AT3G57260
AT1G14980	AT1G23100		AT2G02790	AT1G14380		AT2G23290	AT4G37260
AT1G15020	AT2G01270		AT3G15350	AT4G27480		AT3G47090	AT3G47570
AT1G15060	AT1G73750		AT4G29700	AT4G29690		AT2G47730	AT4G02520
AT1G15150	AT1G15160		AT4G05110	AT4G05120		AT5G04950	AT1G09240
AT1G15170	AT1G15180		AT3G16340	AT1G15210		AT1G32700	AT4G17900
AT1G15270	AT3G16040		AT2G39130	AT3G54830		AT5G18080	AT5G18020
AT1G15330	AT1G80090		AT5G52410	AT5G23890		AT1G29920	AT1G29910
AT1G15380	AT1G80160		AT3G14810	AT1G53470		AT1G29460	AT1G29440
AT1G15490	AT1G80280		AT2G27420	AT3G49340		AT5G65360	AT1G09200
AT1G15550	AT1G80340		AT1G11960	AT4G22120		AT1G14010	AT1G26690
AT1G15720	AT5G58340		AT5G12140	AT2G40880		AT5G03850	AT5G64140
AT1G15750	AT1G80490		AT4G39210	AT1G27680		AT1G25560	AT1G68840
AT1G15760	AT1G80520		AT2G47630	AT3G62860		AT1G25560	AT1G13260
AT1G15810	AT1G80620		AT4G13770	AT4G31500		AT3G51430	AT3G51440
AT1G15870	AT1G80720		AT3G55840	AT2G40000		AT2G28740	AT3G46320
AT1G15940	AT1G80810		AT2G19810	AT4G29190		AT1G60140	AT1G23870
AT1G16000	AT1G80890		AT1G06620	AT3G61400		AT1G29930	AT1G29910
AT1G16010	AT1G80900		AT5G12010	AT4G29780		AT4G27960	AT5G53300
AT1G16060	AT1G79700		AT1G15100	AT2G01150		AT3G18740	AT1G77940
AT1G16120	AT1G16160		AT1G75280	AT1G75290		AT1G07650	AT1G53430
AT1G16130	AT1G16150		AT1G62290	AT1G11910		AT3G62840	AT2G47640
AT1G16190	AT1G79650		AT3G48830	AT5G23690		AT1G09560	AT1G02335
AT1G16240	AT1G79590		AT5G03610	AT3G09930		AT3G10500	AT5G04410
AT1G16270	AT1G79570		AT2G44578	AT2G44581		AT1G22360	AT1G22380
AT1G16320	AT1G79510		AT2G45290	AT3G60750		AT3G11660	AT3G52470
AT1G16350	AT1G79470		AT1G69430	AT1G26650		AT3G42790	AT5G20510
AT1G16380	AT1G79400		AT3G14350	AT1G53730		AT4G29900	AT5G57110
AT1G16390	AT1G79360		AT4G36180	AT1G75640		AT3G16460	AT1G52040
AT1G16460	AT1G79230		AT1G72510	AT2G09970		AT1G06830	AT2G30540
AT1G16470	AT1G79210		AT4G27410	AT3G04070		AT2G45310	AT4G00110
AT1G16490	AT1G79180		AT5G13870	AT2G06850		AT3G15510	AT1G52880
AT1G16510	AT1G79130		AT3G56150	AT3G22860		AT4G37260	AT5G67300
AT1G16520	AT1G56080		AT5G41460	AT4G23490		AT2G25000	AT4G31800
AT1G16680	AT1G79030		AT5G55180	AT2G05790		AT3G16530	AT1G53070
AT1G16700	AT1G79010		AT2G04350	AT1G77590		AT1G53080	AT5G03350
AT1G16760	AT1G78940		AT4G00110	AT1G02000		AT1G22710	AT1G71880
AT1G16780	AT1G78920		AT5G59920	AT4G01350		AT3G53000	AT1G12710
AT1G16825	AT1G78895		AT5G38220	AT1G66900		AT2G36750	AT2G36800
AT1G16840	AT1G78890		AT2G24100	AT4G30780		AT1G79620	AT5G49760
AT1G17050	AT1G78510		AT2G26690	AT1G12110		AT2G36290	AT1G74300
AT1G17100	AT1G78450		AT1G36160	AT1G36180		AT3G02020	AT5G14060
AT1G17120	AT2G34960		AT1G80300	AT1G15500		AT5G10140	AT1G77080
AT1G17140	AT1G78430		AT3G27220	AT1G51540		AT2G33810	AT1G53160
AT1G17150	AT2G26620		AT4G29000	AT2G20110		AT1G58440	AT4G37760
AT1G17200	AT3G14380		AT2G36750	AT2G36790		AT1G05100	AT2G32510
AT1G17230	AT5G63930		AT1G73680	AT3G01420		AT3G25770	AT3G25760
AT1G17250	AT1G17240		AT2G35060	AT1G31120		AT3G46000	AT3G46010
AT1G17280	AT5G50430		AT1G14520	AT2G19800		AT2G23340	AT4G36900
AT1G17310	AT1G72350		AT1G15480	AT1G80270		AT1G53885	AT1G53903
AT1G17400	AT1G72490		AT5G25980	AT5G26000		AT2G20610	AT5G53970
AT1G17430	AT1G72620		AT4G15210	AT2G32290		AT2G35860	AT3G52370
AT1G17455	AT2G06255		AT4G14040	AT4G14030		AT4G01550	AT4G01540
AT1G17470	AT1G72660		AT2G43500	AT3G59580		AT1G27910	AT1G24330
AT1G17500	AT1G72700		AT2G35340	AT1G32490		AT3G16470	AT1G52040
AT1G17500	AT1G54280		AT2G22170	AT4G39730		AT1G18590	AT1G74090
AT1G17530	AT1G72750		AT4G39955	AT5G09430		AT1G53070	AT1G53080
AT1G17720	AT1G51690		AT1G76705	AT5G03960		AT2G30540	AT2G47880
AT1G17730	AT1G73030		AT4G36870	AT2G23760		AT3G53230	AT5G03340
AT1G17770	AT2G24740		AT1G07900	AT2G28500		AT4G17550	AT3G47420
AT1G17810	AT1G73190		AT3G49320	AT5G41970		AT1G53890	AT1G53870
AT1G17820	AT1G73200		AT4G14680	AT3G22890		AT2G47180	AT1G56600
AT1G17880	AT1G73230		AT3G15790	AT1G15340		AT1G48750	AT3G18280
AT1G17890	AT1G73250		AT1G76670	AT1G21070		AT1G13245	AT3G25717
AT1G17930	AT2G25010		AT1G07870	AT2G28590		AT4G09030	AT1G35230
AT1G17950	AT1G73410		AT5G09870	AT2G21770		AT1G24600	AT1G67920
AT1G18040	AT1G73690		AT5G40550	AT3G27460		AT3G50980	AT5G66400
AT1G18080	AT3G18130		AT3G58030	AT2G42030		AT1G25422	AT1G68500
AT1G18150	AT1G73670		AT5G65140	AT5G10100		AT1G68870	AT1G26210
AT1G18180	AT1G73650		AT5G49990	AT5G62890		AT3G09390	AT5G02380
AT1G18200	AT1G73640		AT3G15730	AT1G52570		AT1G35210	AT1G72240
AT1G18210	AT1G73630		AT2G40810	AT3G56440		AT1G05340	AT2G32210
AT1G18250	AT1G73620		AT5G22020	AT1G08470
AT1G18260	AT1G73570		AT1G11170	AT1G61240
AT1G18330	AT3G10113		AT4G11960	AT4G22890
AT1G18400	AT1G25330		AT3G29100	AT5G39510
AT1G18400	AT1G73830		AT4G23630	AT4G11220
AT1G18410	AT1G73860		AT4G15080	AT3G22180
AT1G18460	AT1G73920		AT1G07350	AT4G35785
AT1G18470	AT1G73950		AT4G23990	AT4G24000
AT1G18486	AT4G02655		AT5G27520	AT3G05290
AT1G18500	AT1G74040		AT5G59700	AT3G46290
AT1G18540	AT1G74060		AT1G23800	AT3G48000
AT1G18610	AT1G74150		AT5G06980	AT3G12320
AT1G18670	AT1G74330		AT1G62810	AT3G43670
AT1G18740	AT1G74450		AT1G62810	AT4G12290
AT1G18780	AT2G29840		AT2G34660	AT1G30400
AT1G18790	AT1G74480		AT1G41830	AT1G76160
AT1G18880	AT5G62680		AT4G14580	AT3G23000
AT1G18900	AT1G74750		AT3G04040	AT5G18250
AT1G18910	AT1G74770		AT5G64550	AT5G09670
AT1G18940	AT1G74780		AT1G28600	AT1G28610
AT1G18970	AT1G18980		AT1G30820	AT4G20320
AT1G18990	AT1G74830		AT3G02570	AT1G67070
AT1G19000	AT1G74840		AT4G31330	AT5G24790
AT1G19010	AT1G74860		AT1G21440	AT1G77060
AT1G19120	AT3G14080		AT1G01100	AT5G47700
AT1G19170	AT3G42950		AT4G39350	AT2G21770
AT1G19210	AT5G21960		AT5G13360	AT5G13370
AT1G19220	AT5G20730		AT1G16860	AT1G78880
AT1G19250	AT5G45180		AT1G72120	AT1G72125
AT1G19260	AT4G09660		AT1G73080	AT1G17750
AT1G19310	AT2G23780		AT1G33230	AT4G10430
AT1G19350	AT1G75080		AT3G44190	AT5G22140
AT1G19360	AT1G75110		AT2G41475	AT5G62200
AT1G19470	AT1G19460		AT4G17410	AT5G47430
AT1G19580	AT1G47260		AT5G03180	AT3G09760
AT1G19660	AT1G75380		AT4G25020	AT1G33520
AT1G19700	AT1G75410		AT1G28050	AT2G33500
AT1G19710	AT1G75420		AT2G19860	AT4G29130
AT1G19730	AT3G51030		AT4G01450	AT4G01440
AT1G19740	AT1G75460		AT1G14590	AT2G02061
AT1G19750	AT1G27840		AT1G77390	AT1G44110
AT1G19780	AT1G15990		AT5G16930	AT3G03060
AT1G19790	AT1G75520		AT3G47360	AT3G47350
AT1G19840	AT1G75590		AT4G12880	AT5G15350
AT1G19900	AT1G75620		AT1G70790	AT2G01540
AT1G19910	AT4G34720		AT5G49890	AT5G33280
AT1G20030	AT1G75800		AT3G06590	AT3G17100
AT1G20080	AT2G20990		AT3G09560	AT5G42870
AT1G20100	AT1G75860		AT5G61830	AT5G51030
AT1G20120	AT1G20132		AT5G13750	AT5G13740
AT1G20130	AT1G20132		AT4G17840	AT2G35260
AT1G20140	AT2G25700		AT3G51480	AT1G42540
AT1G20200	AT1G75990		AT5G13820	AT3G12560
AT1G20260	AT1G76030		AT3G09770	AT5G03200
AT1G20270	AT5G66060		AT4G14760	AT3G22790
AT1G20330	AT1G76090		AT4G26780	AT5G55200
AT1G20370	AT1G76120		AT2G46800	AT3G58810
AT1G20460	AT1G76185		AT5G16990	AT5G16970
AT1G20470	AT1G76190		AT5G15490	AT3G29360
AT1G20500	AT5G38120		AT3G62690	AT2G47560
AT1G20520	AT1G76210		AT1G76350	AT1G20640
AT1G20540	AT1G76260		AT5G02230	AT5G59490
AT1G20550	AT1G76270		AT3G54350	AT1G75530
AT1G20580	AT1G76300		AT2G47440	AT3G62570
AT1G20610	AT1G76310		AT3G02490	AT5G15980
AT1G20650	AT1G76370		AT2G22900	AT4G37690
AT1G20693	AT1G20696		AT1G05360	AT4G14950
AT1G20720	AT1G20750		AT4G13930	AT4G13890
AT1G20730	AT1G20740		AT1G18840	AT1G74690
AT1G20823	AT1G76410		AT5G05140	AT3G10820
AT1G20860	AT1G76430		AT1G12880	AT3G26690
AT1G20890	AT1G76480		AT3G29200	AT1G69370
AT1G20900	AT1G76500		AT2G36290	AT3G48410
AT1G20930	AT1G76540		AT4G32410	AT2G25540
AT1G20940	AT1G20240		AT3G18170	AT3G18180
AT1G20950	AT1G76550		AT1G22740	AT4G09720
AT1G20960	AT2G42270		AT3G61420	AT1G55750
AT1G21000	AT1G76590		AT5G37540	AT1G66180
AT1G21080	AT1G76700		AT1G48860	AT2G45300
AT1G21140	AT3G43630		AT3G46010	AT5G59890
AT1G21170	AT1G76850		AT2G30040	AT1G07150
AT1G21190	AT1G76860		AT5G50920	AT3G48870
AT1G21200	AT1G76870		AT1G65010	AT4G27595
AT1G21320	AT1G76940		AT1G65010	AT5G16730
AT1G21410	AT1G77000		AT3G16950	AT4G16155
AT1G21540	AT1G21530		AT4G27070	AT5G54810
AT1G21610	AT1G77310		AT5G07980	AT5G07940
AT1G21680	AT1G21670		AT2G32340	AT1G05270
AT1G21720	AT1G77440		AT3G18750	AT1G49160
AT1G21740	AT1G77500		AT3G18750	AT5G41990
AT1G21770	AT1G77540		AT3G45010	AT5G22980
AT1G21860	AT1G21850		AT3G45010	AT3G10410
AT1G21864	AT1G21866		AT5G19200	AT3G06060
AT1G21870	AT1G77610		AT2G17150	AT4G35270
AT1G21925	AT1G21928		AT2G43240	AT3G59360
AT1G21980	AT1G77740		AT5G06350	AT5G27010
AT1G22000	AT1G26890		AT2G47070	AT3G60030
AT1G22020	AT1G36370		AT1G78130	AT5G10190
AT1G22030	AT1G77855		AT3G10740	AT5G26120
AT1G22050	AT1G77870		AT1G65150	AT1G65050
AT1G22070	AT1G77920		AT1G53160	AT3G15270
AT1G22130	AT1G77980		AT2G38360	AT5G01640
AT1G22160	AT1G78020		AT4G23500	AT3G61490
AT1G22170	AT1G78050		AT5G17600	AT3G03550
AT1G22220	AT1G78100		AT4G22820	AT4G12040
AT1G22240	AT1G78160		AT4G36640	AT1G75170
AT1G22260	AT1G22275		AT3G60690	AT2G45210
AT1G22330	AT1G78260		AT1G63120	AT1G12750
AT1G22360	AT1G22370		AT5G12840	AT3G20910
AT1G22430	AT4G22110		AT1G45688	AT5G42860
AT1G22430	AT1G22440		AT1G79920	AT1G79930
AT1G22460	AT5G64600		AT1G76490	AT2G17370
AT1G22480	AT1G72230		AT1G75120	AT1G75110
AT1G22500	AT1G72200		AT1G03960	AT5G44090
AT1G22510	AT1G72175		AT5G60860	AT3G15060
AT1G22520	AT1G72170		AT3G57650	AT1G51260
AT1G22540	AT1G72140		AT3G48690	AT1G19190
AT1G22600	AT1G72100		AT5G50150	AT1G10750
AT1G22760	AT1G71770		AT3G25770	AT3G25780
AT1G22810	AT1G71520		AT1G17920	AT1G73360
AT1G22880	AT1G71380		AT5G50240	AT3G48330
AT1G22910	AT1G33470		AT4G01850	AT1G02500
AT1G22950	AT3G18210		AT1G35780	AT1G78150
AT1G22970	AT1G71150		AT1G19440	AT2G16280
AT1G22985	AT1G71130		AT1G17370	AT3G14100
AT1G23050	AT1G70985		AT4G27030	AT1G62190
AT1G23110	AT1G70900		AT1G77420	AT5G16120
AT1G23150	AT1G70780		AT5G23850	AT3G48980
AT1G23190	AT1G70730		AT5G20900	AT3G43440
AT1G23340	AT1G70550		AT4G16442	AT2G35760
AT1G23350	AT1G70540		AT1G06430	AT2G30950
AT1G23380	AT1G70510		AT1G24764	AT1G68060
AT1G23465	AT1G29960		AT4G38730	AT2G21120
AT1G23490	AT5G14670		AT3G22270	AT4G14990
AT1G23500	AT1G73610		AT1G75680	AT1G19940
AT1G23510	AT1G23520		AT1G02390	AT4G01950
AT1G23530	AT1G70470		AT5G10730	AT5G15910
AT1G23540	AT1G70460		AT5G17520	AT5G17523
AT1G23550	AT1G70440		AT1G76380	AT1G20670
AT1G23600	AT1G23570		AT2G32210	AT2G32200
AT1G23730	AT1G70410		AT2G32210	AT2G32190
AT1G23760	AT1G70370		AT1G74090	AT1G74100
AT1G23770	AT1G23780		AT5G40640	AT3G27390
AT1G23790	AT1G70340		AT1G52880	AT1G61110
AT1G23810	AT1G27270		AT1G35140	AT4G08950
AT1G23820	AT1G70310		AT4G25360	AT5G51640
AT1G23840	AT1G23850		AT1G25250	AT1G68130
AT1G23965	AT1G70270		AT4G36195	AT4G36190
AT1G23970	AT1G23950		AT1G31230	AT4G19710
AT1G24000	AT1G23910		AT1G04230	AT5G43720
AT1G24050	AT1G70220		AT1G36990	AT4G08510
AT1G24090	AT5G51080		AT3G14270	AT4G33240
AT1G24130	AT5G50120		AT1G76020	AT1G20225
AT1G24160	AT1G70100		AT5G22290	AT3G44290
AT1G24180	AT1G59900		AT3G59940	AT2G44130
AT1G24190	AT1G70060		AT5G58700	AT2G40116
AT1G24300	AT1G27430		AT2G41210	AT3G56960
AT1G24350	AT1G67600		AT5G08500	AT5G23575
AT1G24380	AT4G10230		AT1G47710	AT3G45220
AT1G24480	AT4G24805		AT2G21320	AT4G38960
AT1G24485	AT3G46280		AT5G52060	AT5G07220
AT1G24540	AT3G26125		AT1G64760	AT2G19440
AT1G25220	AT5G57890		AT4G35500	AT2G17530
AT1G25240	AT1G68110		AT1G60710	AT1G60680
AT1G25270	AT1G68170		AT2G21060	AT4G38680
AT1G25510	AT3G18490		AT5G53350	AT1G33360
AT1G26120	AT3G02410		AT2G45820	AT3G61260
AT1G26300	AT1G69030		AT1G80120	AT3G15810
AT1G26355	AT1G69230		AT1G54830	AT1G08970
AT1G26360	AT1G69240		AT5G39320	AT3G29360
AT1G26390	AT1G26420		AT5G20510	AT5G26210
AT1G26540	AT2G47230		AT3G43790	AT5G13740
AT1G26560	AT5G54570		AT4G18160	AT5G46370
AT1G26600	AT1G69320		AT4G18160	AT4G01840
AT1G26665	AT5G41910		AT3G05940	AT5G26740
AT1G26720	AT1G26710		AT3G49290	AT5G24310
AT1G26740	AT1G69485		AT4G24350	AT4G24340
AT1G26770	AT2G03090		AT5G04340	AT1G27730
AT1G26780	AT1G69560		AT5G64260	AT5G09440
AT1G26780	AT5G17800		AT3G44110	AT5G22060
AT1G26780	AT3G29020		AT3G09540	AT3G55140
AT1G26795	AT1G26799		AT1G21880	AT1G77630
AT1G26797	AT1G26798		AT4G27840	AT5G52990
AT1G26830	AT1G69670		AT5G07320	AT5G51050
AT1G26880	AT1G69620		AT3G22740	AT3G63250
AT1G26910	AT1G66580		AT4G30260	AT2G18840
AT1G26920	AT1G69760		AT3G61820	AT1G01300
AT1G27000	AT2G02730		AT1G67300	AT1G79820
AT1G27135	AT1G10717		AT5G65380	AT5G10420
AT1G27150	AT1G27110		AT1G48330	AT3G17580
AT1G27190	AT1G69990		AT1G53500	AT3G14790
AT1G27190	AT3G28450		AT1G31830	AT1G31820
AT1G27310	AT1G27970		AT4G27010	AT1G72270
AT1G27360	AT1G27370		AT4G34240	AT1G44170
AT1G27400	AT1G67430		AT2G30020	AT1G07160
AT1G27440	AT5G61840		AT5G51770	AT4G25390
AT1G27470	AT4G07410		AT2G37400	AT3G53560
AT1G27500	AT4G10840		AT4G21140	AT4G05400
AT1G27650	AT5G42820		AT5G53400	AT4G27890
AT1G27740	AT5G43175		AT2G38460	AT5G03570
AT1G27770	AT4G37640		AT4G27020	AT5G54870
AT1G27820	AT1G27890		AT1G06780	AT2G30575
AT1G27940	AT1G28010		AT1G22870	AT1G71410
AT1G28040	AT2G46494		AT4G29100	AT2G20100
AT1G28070	AT2G33510		AT4G19840	AT1G33920
AT1G28090	AT5G23690		AT1G64220	AT5G41685
AT1G28220	AT2G33750		AT3G61570	AT2G46180
AT1G28230	AT2G33750		AT1G77200	AT4G32800
AT1G28240	AT1G53040		AT2G23450	AT5G66790
AT1G28270	AT2G33775		AT5G44310	AT4G21020
AT1G28305	AT1G28306		AT1G69870	AT1G27080
AT1G28395	AT2G33847		AT3G04810	AT5G28290
AT1G28450	AT1G28460		AT4G32940	AT2G25940
AT1G28580	AT1G28590		AT2G34300	AT1G29470
AT1G28670	AT1G28660		AT5G43330	AT1G04410
AT1G28700	AT1G28710		AT5G57015	AT4G26100
AT1G28960	AT2G33980		AT5G04130	AT3G10270
AT1G29030	AT2G34040		AT5G39500	AT1G13980
AT1G29090	AT2G34080		AT1G18300	AT1G73540
AT1G29140	AT5G45880		AT3G51090	AT2G16460
AT1G29160	AT2G34140		AT5G57110	AT3G21180
AT1G29240	AT2G34170		AT2G17830	AT5G42460
AT1G29250	AT2G34160		AT4G32070	AT2G25290
AT1G29350	AT1G29370		AT1G30500	AT2G34720
AT1G29430	AT5G27780		AT1G30500	AT3G20910
AT1G29510	AT5G27780		AT5G66460	AT3G10890
AT1G29520	AT5G46530		AT4G15490	AT4G15500
AT1G29550	AT1G29590		AT4G15490	AT4G15480
AT1G29660	AT5G45670		AT4G27585	AT5G54100
AT1G29680	AT5G45690		AT5G05110	AT3G12490
AT1G29740	AT1G29730		AT5G41360	AT5G41370
AT1G29760	AT2G34380		AT5G09930	AT5G64840
AT1G29780	AT1G29770		AT3G05570	AT4G39235
AT1G29820	AT1G29830		AT2G23610	AT2G23580
AT1G29930	AT2G34420		AT3G03250	AT5G17310
AT1G29962	AT1G28460		AT4G36020	AT2G17870
AT1G30010	AT5G46920		AT1G63840	AT5G41400
AT1G30040	AT2G34555		AT1G16020	AT1G80910
AT1G30050	AT5G01970		AT2G40280	AT3G56080
AT1G30080	AT4G18340		AT2G17700	AT4G35780
AT1G30120	AT2G34590		AT2G40900	AT5G07050
AT1G30230	AT2G18110		AT2G27360	AT1G28610
AT1G30270	AT1G01140		AT2G27360	AT1G28590
AT1G30330	AT5G37020		AT2G36850	AT3G07160
AT1G30440	AT5G03250		AT4G01540	AT4G01520
AT1G30473	AT4G23882		AT2G33990	AT3G15050
AT1G30475	AT1G56200		AT1G62740	AT1G12270
AT1G30510	AT4G05390		AT5G26860	AT3G05790
AT1G30620	AT4G20460		AT5G13300	AT5G61980
AT1G30630	AT2G34840		AT4G27830	AT4G27820
AT1G30650	AT2G34830		AT5G28910	AT5G28960
AT1G30670	AT2G34820		AT5G61030	AT1G74230
AT1G30710	AT1G34575		AT2G05160	AT3G52980
AT1G30720	AT1G30730		AT1G53840	AT3G14300
AT1G30810	AT2G34880		AT4G35050	AT2G16780
AT1G30850	AT2G34910		AT4G29850	AT2G19350
AT1G30860	AT2G34920		AT4G01020	AT5G10370
AT1G30890	AT3G59500		AT3G08590	AT1G09780
AT1G30910	AT5G44720		AT4G09810	AT1G34020
AT1G30920	AT1G33020		AT5G27330	AT3G05130
AT1G30972	AT1G30974		AT2G20440	AT4G28550
AT1G31130	AT5G44860		AT3G15940	AT1G52420
AT1G31280	AT1G31290		AT3G17180	AT1G61130
AT1G31310	AT2G35640		AT5G20885	AT3G43430
AT1G31320	AT2G30130		AT1G62310	AT1G11950
AT1G31340	AT2G35635		AT5G53970	AT5G36160
AT1G31390	AT1G31400		AT4G20860	AT5G44360
AT1G31420	AT2G35620		AT4G00520	AT1G01710
AT1G31450	AT2G35615		AT2G36480	AT4G04885
AT1G31550	AT1G28590		AT1G05170	AT2G32430
AT1G31630	AT1G31640		AT2G21130	AT4G38740
AT1G31690	AT1G31710		AT3G10300	AT5G04170
AT1G31740	AT5G20710		AT4G01390	AT4G00780
AT1G31760	AT2G35605		AT3G02880	AT5G16590
AT1G31770	AT4G27420		AT5G25780	AT5G27640
AT1G31810	AT5G58160		AT3G15970	AT1G52380
AT1G31814	AT5G16320		AT5G17190	AT3G03160
AT1G31850	AT4G19120		AT3G09820	AT5G03300
AT1G31880	AT2G35600		AT2G39800	AT3G55610
AT1G31930	AT2G23460		AT3G17712	AT3G17740
AT1G31940	AT2G35585		AT5G19430	AT5G12310
AT1G32150	AT2G35530		AT5G20830	AT3G43190
AT1G32170	AT4G18990		AT3G10550	AT5G04540
AT1G32210	AT2G35520		AT4G20020	AT5G44780
AT1G32230	AT2G35510		AT1G14720	AT2G01850
AT1G32260	AT2G35480		AT2G45440	AT3G60880
AT1G32280	AT5G56480		AT5G08610	AT5G08620
AT1G32300	AT5G56490		AT5G08610	AT5G63630
AT1G32375	AT5G56390		AT2G04230	AT3G49030
AT1G32380	AT2G35390		AT2G21350	AT4G39040
AT1G32450	AT4G21680		AT1G03550	AT2G20840
AT1G32470	AT2G35370		AT3G02580	AT3G02590
AT1G32530	AT2G35330		AT3G48800	AT5G23680
AT1G32580	AT2G35240		AT5G19070	AT1G03260
AT1G32690	AT2G35200		AT4G27990	AT3G07430
AT1G32750	AT3G19040		AT2G32870	AT2G32880
AT1G32760	AT4G10630		AT2G18915	AT5G57360
AT1G32790	AT4G10610		AT3G58050	AT2G41960
AT1G32910	AT1G78990		AT3G25110	AT4G13050
AT1G32940	AT1G32960		AT5G44320	AT4G20980
AT1G32950	AT1G32960		AT1G16430	AT1G07950
AT1G33010	AT1G33020		AT2G38940	AT3G54700
AT1G33040	AT4G10480		AT1G18800	AT1G74560
AT1G33090	AT1G33100		AT3G57590	AT3G57580
AT1G33170	AT4G10440		AT4G33040	AT5G11930
AT1G33280	AT4G10350		AT5G42270	AT1G50250
AT1G33440	AT1G59740		AT1G04350	AT5G59530
AT1G33475	AT4G10170		AT1G71020	AT1G23030
AT1G33490	AT4G10140		AT5G55970	AT4G26580
AT1G33680	AT4G10070		AT3G63030	AT4G22745
AT1G33700	AT4G10060		AT1G41880	AT3G55750
AT1G33890	AT1G33900		AT1G66590	AT1G69750
AT1G33990	AT4G09900		AT3G45780	AT5G58140
AT1G34170	AT1G34390		AT1G15930	AT2G32060
AT1G34190	AT1G34180		AT3G62410	AT2G47400
AT1G34210	AT1G71830		AT5G07090	AT5G58420
AT1G34320	AT5G08660		AT1G26945	AT1G74500
AT1G34340	AT5G49950		AT3G60190	AT1G14830
AT1G34470	AT4G09640		AT3G60190	AT2G44590
AT1G34470	AT1G71900		AT5G02450	AT3G53740
AT1G34540	AT3G56630		AT2G19760	AT4G29350
AT1G34550	AT4G09630		AT2G03980	AT2G04020
AT1G34650	AT5G17320		AT3G21950	AT5G38020
AT1G34780	AT4G08930		AT2G45695	AT3G61113
AT1G34792	AT1G34860		AT5G63780	AT5G08750
AT1G35150	AT2G06500		AT1G59920	AT1G59930
AT1G35160	AT4G09000		AT1G01170	AT4G00860
AT1G35180	AT1G35170		AT4G27090	AT2G20450
AT1G35180	AT1G45010		AT2G39210	AT2G28120
AT1G35190	AT3G46490		AT1G29060	AT4G14600
AT1G35400	AT1G35410		AT3G62250	AT2G47110
AT1G35460	AT4G09180		AT4G12480	AT4G12470
AT1G35470	AT4G09340		AT2G16890	AT5G14860
AT1G35540	AT1G34390		AT3G52710	AT2G36220
AT1G35560	AT1G72010		AT5G27430	AT3G05230
AT1G35625	AT1G35630		AT4G18970	AT5G45670
AT1G35670	AT4G09570		AT3G20060	AT1G50490
AT1G35730	AT1G35750		AT1G34570	AT3G15750
AT1G35850	AT5G59280		AT5G28060	AT3G04920
AT1G36000	AT2G19510		AT2G30440	AT1G06870
AT1G36050	AT1G22200		AT5G20160	AT4G22380
AT1G36510	AT3G32260		AT4G35100	AT2G16850
AT1G36730	AT1G77840		AT1G71180	AT1G71170
AT1G38131	AT1G38065		AT1G75020	AT3G18850
AT1G40087	AT3G30200		AT5G47140	AT4G17570
AT1G42470	AT4G38350		AT2G36580	AT3G52990
AT1G42560	AT2G33670		AT5G61570	AT5G07620
AT1G43040	AT5G42410		AT5G03470	AT3G09880
AT1G43080	AT1G43090		AT2G20260	AT4G28750
AT1G43170	AT1G61580		AT5G16400	AT3G02730
AT1G43171	AT1G50220		AT3G23480	AT3G23470
AT1G43560	AT1G76760		AT2G27710	AT2G27720
AT1G43600	AT1G43610		AT4G17340	AT5G47450
AT1G43666	AT4G12825		AT5G05000	AT1G02280
AT1G43730	AT4G04650		AT3G46580	AT5G59380
AT1G43890	AT5G03530		AT1G09240	AT1G56430
AT1G44130	AT1G77480		AT4G01330	AT1G01540
AT1G44820	AT1G44180		AT4G13340	AT3G24480
AT1G45000	AT5G43010		AT4G13340	AT4G18670
AT1G45050	AT5G42990		AT4G09460	AT1G35515
AT1G45180	AT5G42940		AT4G04200	AT2G39960
AT1G45243	AT1G29180		AT2G22425	AT4G40042
AT1G45332	AT2G45030		AT1G61250	AT1G11180
AT1G46840	AT1G46984		AT5G56260	AT5G16450
AT1G47128	AT5G43060		AT4G25890	AT5G57290
AT1G47200	AT5G43070		AT5G61250	AT5G07830
AT1G47210	AT1G47230		AT3G24506	AT2G17240
AT1G47270	AT2G18280		AT3G17770	AT1G48430
AT1G47340	AT1G47350		AT1G71040	AT1G23010
AT1G47390	AT1G32430		AT4G01883	AT1G02475
AT1G47490	AT1G47500		AT5G12170	AT5G19380
AT1G47550	AT1G47560		AT3G53890	AT5G27700
AT1G47578	AT4G31050		AT1G19330	AT1G75060
AT1G47600	AT1G51470		AT2G18670	AT4G30370
AT1G47780	AT1G47786		AT5G56660	AT5G56650
AT1G47820	AT1G47813		AT3G49560	AT5G24650
AT1G48030	AT3G17240		AT5G53900	AT3G15240
AT1G48040	AT3G17250		AT3G56240	AT1G66240
AT1G48110	AT3G17330		AT2G24390	AT4G31310
AT1G48150	AT1G50780		AT4G17390	AT4G16720
AT1G48320	AT5G48950		AT4G24570	AT2G22500
AT1G48370	AT3G17650		AT4G29480	AT2G19680
AT1G48400	AT1G48390		AT4G08690	AT1G22180
AT1G48405	AT3G17680		AT3G55240	AT3G28990
AT1G48440	AT3G17780		AT2G43350	AT2G31570
AT1G48540	AT3G17920		AT1G69740	AT1G44318
AT1G48600	AT3G18000		AT2G17450	AT4G35480
AT1G48605	AT3G18030		AT2G36400	AT3G52910
AT1G48630	AT3G18130		AT3G59480	AT1G06030
AT1G48635	AT3G18160		AT3G08870	AT5G01560
AT1G48650	AT2G01130		AT4G19880	AT5G45020
AT1G48770	AT3G18295		AT1G18890	AT1G74740
AT1G48830	AT5G16130		AT1G72830	AT1G17590
AT1G48840	AT3G18350		AT2G33330	AT1G04520
AT1G48910	AT1G21430		AT1G31020	AT2G35010
AT1G48940	AT3G18590		AT1G64280	AT4G26120
AT1G49000	AT3G18560		AT1G12780	AT1G63180
AT1G49030	AT3G18460		AT4G25630	AT5G52470
AT1G49100	AT3G46330		AT2G35020	AT1G31070
AT1G49140	AT3G18410		AT2G36970	AT2G28080
AT1G49220	AT1G49210		AT3G53460	AT2G37220
AT1G49270	AT3G18810		AT4G10400	AT4G09920
AT1G49400	AT3G18880		AT1G67090	AT5G38430
AT1G49520	AT3G19080		AT3G24140	AT5G53210
AT1G49600	AT3G19130		AT5G04720	AT4G33300
AT1G49710	AT3G19280		AT4G27760	AT5G53090
AT1G49720	AT3G19290		AT2G17130	AT4G35260
AT1G49740	AT3G19310		AT4G22540	AT4G12460
AT1G49740	AT5G67130		AT4G05060	AT5G54110
AT1G49760	AT4G34110		AT4G31170	AT2G24360
AT1G49830	AT3G19500		AT3G02900	AT5G16660
AT1G49890	AT3G19570		AT3G44260	AT5G22250
AT1G49910	AT3G19590		AT2G43850	AT2G31800
AT1G49920	AT1G64260		AT2G43850	AT3G59830
AT1G50060	AT1G50050		AT1G10590	AT1G23750
AT1G50090	AT1G50110		AT2G37540	AT5G02540
AT1G50280	AT3G19850		AT4G13500	AT2G05310
AT1G50340	AT1G50325		AT5G08335	AT5G23320
AT1G50360	AT3G19960		AT2G39460	AT3G55280
AT1G50370	AT3G19980		AT5G25265	AT2G25260
AT1G50410	AT3G20010		AT4G28400	AT3G15260
AT1G50520	AT1G50560		AT4G28400	AT2G20630
AT1G50580	AT3G29630		AT5G06770	AT3G12130
AT1G50610	AT3G20190		AT1G24265	AT1G24267
AT1G50620	AT3G20280		AT2G30870	AT2G30860
AT1G50640	AT3G20310		AT3G56060	AT5G51950
AT1G50660	AT3G20350		AT3G10720	AT5G04970
AT1G50680	AT1G51120		AT1G68650	AT1G25520
AT1G50740	AT3G20510		AT4G30190	AT2G18960
AT1G50830	AT5G18510		AT1G62820	AT1G12310
AT1G50840	AT3G20540		AT5G58787	AT3G47160
AT1G50920	AT1G10300		AT1G17520	AT1G72740
AT1G51010	AT1G51020		AT3G54920	AT5G04310
AT1G51040	AT1G49340		AT2G36680	AT3G53120
AT1G51130	AT3G20760		AT2G13650	AT1G07290
AT1G51150	AT5G54745		AT4G19645	AT1G31300
AT1G51170	AT3G20830		AT1G70660	AT1G23260
AT1G51172	AT1G46696		AT5G27750	AT1G13780
AT1G51190	AT3G20840		AT2G24645	AT4G00260
AT1G51250	AT1G51240		AT5G50740	AT5G63530
AT1G51290	AT1G51320		AT5G11250	AT1G69550
AT1G51340	AT3G08040		AT3G60390	AT2G44910
AT1G51355	AT3G20898		AT3G19540	AT1G49840
AT1G51410	AT5G19440		AT2G19740	AT4G26230
AT1G51420	AT2G35840		AT1G45145	AT3G51030
AT1G51500	AT3G21090		AT1G45145	AT5G42980
AT1G51538	AT5G18510		AT1G50750	AT1G50790
AT1G51590	AT3G21160		AT1G56190	AT3G12780
AT1G51600	AT3G21175		AT3G57640	AT1G65250
AT1G51710	AT3G21280		AT3G15640	AT1G80230
AT1G51745	AT3G21295		AT5G44600	AT5G44590
AT1G51820	AT1G51850		AT4G21810	AT4G04860
AT1G51860	AT1G51880		AT1G05630	AT2G31830
AT1G51950	AT3G16500		AT1G06515	AT2G30942
AT1G52140	AT3G16330		AT5G66910	AT5G66900
AT1G52190	AT3G16180		AT5G47420	AT4G17420
AT1G52240	AT3G16130		AT2G43290	AT3G59440
AT1G52260	AT3G16110		AT1G53030	AT3G15352
AT1G52280	AT3G16100		AT1G52230	AT3G16140
AT1G52370	AT4G28360		AT3G45980	AT5G59910
AT1G52450	AT1G52430		AT3G07590	AT4G02840
AT1G52540	AT3G15890		AT2G44080	AT3G59900
AT1G52600	AT3G15710		AT1G01550	AT2G46080
AT1G52660	AT3G15700		AT3G50820	AT5G66570
AT1G52670	AT3G15690		AT4G31550	AT2G24570
AT1G52730	AT3G15610		AT2G17720	AT5G66060
AT1G52740	AT2G38810		AT1G48480	AT3G17840
AT1G52770	AT3G15570		AT2G32540	AT2G32530
AT1G52820	AT4G03070		AT1G26690	AT1G69460
AT1G52825	AT4G14615		AT1G66260	AT5G37720
AT1G52910	AT3G15480		AT3G09810	AT5G03290
AT1G52930	AT3G15460		AT5G21090	AT3G43740
AT1G53025	AT1G53023		AT4G21280	AT4G05180
AT1G53035	AT3G15358		AT3G47250	AT3G47200
AT1G53090	AT3G15354		AT1G09430	AT1G10670
AT1G53165	AT3G15220		AT2G37470	AT3G53650
AT1G53240	AT3G15020		AT5G50450	AT1G67340
AT1G53280	AT3G14990		AT4G24610	AT5G65440
AT1G53290	AT3G14960		AT5G65020	AT5G10230
AT1G53290	AT2G26100		AT1G72330	AT1G17290
AT1G53300	AT3G14950		AT5G18630	AT5G18640
AT1G53310	AT3G14940		AT4G33985	AT2G15590
AT1G53325	AT1G59630		AT5G02150	AT3G53800
AT1G53360	AT1G53370		AT2G03750	AT1G13420
AT1G53380	AT3G14870		AT5G06560	AT3G11850
AT1G53400	AT5G45740		AT3G02770	AT5G16450
AT1G53540	AT3G46230		AT5G25130	AT5G25120
AT1G53700	AT3G14370		AT2G01670	AT1G14860
AT1G53850	AT3G14290		AT1G68560	AT3G45940
AT1G53880	AT1G53900		AT5G57685	AT4G25760
AT1G53910	AT3G14230		AT4G39640	AT4G39650
AT1G54000	AT1G54010		AT2G40410	AT3G56170
AT1G54080	AT3G14100		AT5G20400	AT5G54000
AT1G54110	AT3G55600		AT1G27180	AT1G27170
AT1G54115	AT3G14070		AT1G68710	AT3G27870
AT1G54130	AT3G14050		AT1G68710	AT1G26130
AT1G54170	AT3G14010		AT5G39610	AT5G61430
AT1G54220	AT3G13930		AT1G62300	AT4G22070
AT1G54250	AT3G59600		AT4G04960	AT4G28350
AT1G54270	AT1G72730		AT4G12840	AT4G18530
AT1G54300	AT3G05770		AT1G15800	AT1G80610
AT1G54450	AT5G28850		AT5G64660	AT5G09800
AT1G54510	AT5G28290		AT5G45650	AT5G45640
AT1G54580	AT1G54630		AT1G16170	AT1G79660
AT1G54610	AT3G05050		AT2G45510	AT2G44890
AT1G54620	AT5G46980		AT2G18560	AT2G18570
AT1G54770	AT5G30495		AT1G76980	AT1G21390
AT1G54790	AT3G05180		AT1G11310	AT2G39200
AT1G54870	AT3G05260		AT3G26180	AT3G26170
AT1G54890	AT5G54370		AT1G80560	AT1G31180
AT1G54970	AT3G62680		AT5G21222	AT5G25630
AT1G55020	AT3G22400		AT5G58710	AT2G29960
AT1G55110	AT3G13810		AT5G59030	AT3G46900
AT1G55140	AT3G13740		AT2G24150	AT4G30850
AT1G55205	AT3G13674		AT1G21910	AT1G77640
AT1G55210	AT5G49040		AT5G40910	AT5G41540
AT1G55230	AT1G55240		AT5G43620	AT1G66500
AT1G55290	AT3G13610		AT1G51700	AT3G21270
AT1G55310	AT3G13570		AT1G64710	AT1G32780
AT1G55360	AT3G13510		AT5G65070	AT5G65080
AT1G55360	AT5G56530		AT3G62980	AT4G03190
AT1G55390	AT1G55380		AT4G25030	AT5G45410
AT1G55460	AT5G51795		AT4G11370	AT4G11360
AT1G55490	AT3G13470		AT5G05730	AT2G29690
AT1G55500	AT3G13460		AT3G45260	AT5G60470
AT1G55510	AT3G13450		AT1G51070	AT5G54680
AT1G55520	AT3G13445		AT4G10810	AT4G24026
AT1G55535	AT3G13420		AT3G50920	AT5G66450
AT1G55610	AT3G13380		AT5G14060	AT5G13280
AT1G55630	AT3G60050		AT5G64360	AT1G62970
AT1G55660	AT4G00315		AT5G64360	AT5G09540
AT1G55680	AT3G13340		AT3G28480	AT3G28490
AT1G55700	AT1G55380		AT1G75440	AT5G42990
AT1G55730	AT3G13320		AT4G02370	AT1G02816
AT1G55770	AT4G02250		AT1G50460	AT3G20040
AT1G55840	AT5G47730		AT5G38240	AT5G38250
AT1G55860	AT1G70320		AT2G35810	AT2G35830
AT1G55890	AT3G13160		AT3G08940	AT5G01530
AT1G55920	AT3G13110		AT5G13090	AT1G24270
AT1G55930	AT3G13070		AT1G14170	AT5G15270
AT1G55990	AT4G33610		AT3G18080	AT3G18070
AT1G56000	AT1G55980		AT1G77940	AT1G36240
AT1G56020	AT3G12970		AT4G16860	AT4G16920
AT1G56110	AT3G12860		AT3G48720	AT5G63560
AT1G56130	AT1G56140		AT2G21540	AT4G36490
AT1G56150	AT1G79130		AT2G21540	AT4G39180
AT1G56360	AT4G36350		AT2G33370	AT1G04480
AT1G56400	AT5G54820		AT2G36320	AT3G52800
AT1G56560	AT3G05820		AT1G14370	AT2G02800
AT1G56690	AT1G09410		AT5G16870	AT3G03010
AT1G56720	AT1G09440		AT1G19450	AT1G75220
AT1G57775	AT1G57777		AT5G45750	AT4G18800
AT1G57820	AT1G57800		AT1G27210	AT1G59850
AT1G58030	AT5G36940		AT1G05805	AT2G43140
AT1G58060	AT1G58050		AT1G22830	AT1G71490
AT1G58170	AT5G49040		AT5G07860	AT5G07870
AT1G58242	AT5G34828		AT4G37610	AT5G67480
AT1G58248	AT1G58245		AT3G55630	AT5G05980
AT1G58250	AT5G49680		AT3G13790	AT1G55120
AT1G58290	AT1G09940		AT4G28060	AT5G57815
AT1G58350	AT1G09980		AT3G60510	AT4G31810
AT1G58390	AT1G58400		AT1G59870	AT1G15210
AT1G58410	AT1G58400		AT2G23810	AT4G30430
AT1G58430	AT2G24560		AT1G20010	AT1G75780
AT1G59670	AT1G59700		AT3G01490	AT5G50000
AT1G59710	AT1G27100		AT5G38990	AT5G39000
AT1G59730	AT1G69880		AT1G73655	AT1G18170
AT1G59750	AT5G62000		AT1G76970	AT1G21380
AT1G59790	AT1G59800		AT1G33770	AT4G10010
AT1G59810	AT1G60040		AT1G47290	AT2G26260
AT1G60010	AT1G10530		AT1G62200	AT2G02040
AT1G60070	AT1G23900		AT4G26550	AT5G56020
AT1G60090	AT4G22100		AT4G03110	AT1G03457
AT1G60130	AT1G60110		AT3G60245	AT3G10950
AT1G60220	AT1G10570		AT2G23600	AT2G23620
AT1G60280	AT1G60350		AT5G48485	AT5G48490
AT1G60300	AT1G60340		AT1G69840	AT5G62740
AT1G60410	AT1G60400		AT5G07820	AT5G61260
AT1G60470	AT1G60450		AT2G40110	AT5G53940
AT1G60620	AT1G60850		AT3G06130	AT5G19090
AT1G60625	AT1G60815		AT2G40270	AT3G56050
AT1G60780	AT1G10730		AT5G43700	AT1G04240
AT1G60900	AT4G36690		AT5G63500	AT3G48660
AT1G60920	AT1G60880		AT3G59080	AT2G42980
AT1G60970	AT4G08520		AT3G21140	AT1G51560
AT1G60986	AT1G60987		AT3G19680	AT1G50040
AT1G61095	AT1G61093		AT1G15700	AT4G04640
AT1G61105	AT1G52900		AT3G42670	AT5G20420
AT1G61140	AT1G11100		AT5G22540	AT5G22550
AT1G61180	AT1G61310		AT4G36280	AT4G36290
AT1G61190	AT1G61310		AT1G21060	AT1G76620
AT1G61250	AT2G20840		AT1G20380	AT1G76140
AT1G61290	AT1G11250		AT4G00930	AT5G37190
AT1G61320	AT1G61330		AT4G23470	AT5G41390
AT1G61380	AT1G11280		AT3G06700	AT3G06680
AT1G61415	AT1G61450		AT1G29310	AT2G34250
AT1G61490	AT1G61480		AT3G46820	AT5G59160
AT1G61500	AT1G61480		AT3G23050	AT4G14550
AT1G61566	AT1G61563		AT2G32160	AT2G32170
AT1G61667	AT5G54530		AT5G35790	AT5G13110
AT1G61740	AT4G21250		AT4G18910	AT4G19030
AT1G61760	AT4G05220		AT3G22530	AT4G14830
AT1G61790	AT1G11560		AT4G29905	AT5G57123
AT1G61810	AT1G61820		AT1G23710	AT1G70420
AT1G61840	AT2G40050		AT1G55810	AT4G26510
AT1G61870	AT1G11630		AT4G30690	AT2G24060
AT1G62000	AT1G62080		AT5G15870	AT1G18310
AT1G62020	AT2G21390		AT1G69040	AT2G03730
AT1G62060	AT1G62080		AT1G60810	AT1G10670
AT1G62085	AT1G62110		AT2G18650	AT4G30400
AT1G62120	AT1G62010		AT1G15910	AT4G00380
AT1G62270	AT3G17480		AT2G01340	AT1G71015
AT1G62280	AT1G62262		AT5G50330	AT4G24810
AT1G62330	AT1G11990		AT5G67385	AT3G49970
AT1G62430	AT4G22340		AT1G80245	AT4G00695
AT1G62450	AT3G07880		AT1G75500	AT3G18200
AT1G62580	AT1G63340		AT1G65040	AT3G16090
AT1G62590	AT1G62930		AT4G13510	AT1G64780
AT1G62630	AT1G63360		AT5G59870	AT5G02560
AT1G62670	AT1G63400		AT5G37340	AT5G22480
AT1G62910	AT1G63150		AT3G28100	AT3G28080
AT1G62960	AT5G51690		AT1G04750	AT2G33120
AT1G62975	AT1G12540		AT3G22460	AT4G14880
AT1G63055	AT1G63057		AT3G12740	AT1G54320
AT1G63110	AT1G12730		AT5G48660	AT3G07190
AT1G63130	AT1G63080		AT3G07800	AT5G23070
AT1G63200	AT1G63190		AT4G23710	AT3G01390
AT1G63210	AT1G65440		AT5G61900	AT5G07300
AT1G63230	AT1G63630		AT1G61470	AT3G44240
AT1G63250	AT2G07750		AT2G47160	AT3G62270
AT1G63280	AT1G51330		AT1G14010	AT2G03290
AT1G63290	AT3G01850		AT5G43830	AT3G22850
AT1G63300	AT5G41140		AT2G38630	AT3G54190
AT1G63430	AT5G41180		AT1G65590	AT3G55260
AT1G63450	AT5G41250		AT5G56610	AT2G35680
AT1G63470	AT1G63480		AT3G54960	AT5G60640
AT1G63500	AT5G41260		AT1G51660	AT3G21220
AT1G63530	AT1G63540		AT3G50900	AT5G66490
AT1G63590	AT1G63580		AT3G57330	AT2G41560
AT1G63650	AT5G41315		AT3G17700	AT3G17690
AT1G63800	AT5G41340		AT1G25400	AT1G68440
AT1G63820	AT5G41380		AT3G26932	AT5G41070
AT1G63830	AT5G41390		AT5G49760	AT5G49770
AT1G64000	AT5G41570		AT5G64120	AT5G39580
AT1G64040	AT4G11240		AT5G20950	AT5G20940
AT1G64090	AT5G41600		AT2G45190	AT4G00180
AT1G64180	AT5G41620		AT2G37460	AT2G39510
AT1G64185	AT5G41650		AT1G09390	AT1G56670
AT1G64190	AT5G41670		AT4G34220	AT2G15300
AT1G64255	AT1G64260		AT4G15630	AT4G15620
AT1G64290	AT1G64295		AT1G24400	AT1G67640
AT1G64300	AT1G01450		AT1G25550	AT1G68670
AT1G64390	AT4G11050		AT5G40720	AT3G27330
AT1G64480	AT5G24270		AT5G01950	AT1G06840
AT1G64520	AT5G42040		AT3G60200	AT2G44600
AT1G64580	AT1G06580		AT4G21540	AT4G21534
AT1G64630	AT5G41990		AT2G36800	AT2G36790
AT1G64820	AT1G66780		AT1G78190	AT1G22270
AT1G64830	AT5G33340		AT5G49100	AT3G06868
AT1G64900	AT2G12190		AT1G12710	AT1G63090
AT1G64920	AT1G64910		AT1G23170	AT1G70770
AT1G64990	AT4G27630		AT1G80310	AT2G25680
AT1G65080	AT3G44370		AT1G12440	AT4G12040
AT1G65120	AT1G65110		AT3G16030	AT1G67520
AT1G65160	AT1G65140		AT5G06290	AT3G11630
AT1G65190	AT1G65250		AT3G63110	AT5G19040
AT1G65200	AT1G65130		AT3G13062	AT1G55960
AT1G65300	AT1G65330		AT5G55290	AT4G26710
AT1G65310	AT4G30280		AT3G15530	AT5G54400
AT1G65480	AT4G20370		AT5G67510	AT3G49910
AT1G65540	AT3G59820		AT3G20410	AT1G50700
AT1G65550	AT5G25420		AT3G14310	AT1G53830
AT1G65580	AT2G43900		AT2G26975	AT3G46900
AT1G65660	AT4G37120		AT5G54630	AT4G27240
AT1G65730	AT3G17650		AT2G03530	AT1G26440
AT1G65880	AT1G66120		AT2G03530	AT2G03590
AT1G65890	AT1G66120		AT5G05370	AT3G10860
AT1G65970	AT1G65980		AT1G67330	AT1G27930
AT1G65970	AT1G60740		AT3G10520	AT2G16060
AT1G66000	AT1G66060		AT3G61190	AT2G45760
AT1G66070	AT5G37475		AT3G06470	AT3G06460
AT1G66150	AT2G01820		AT1G65930	AT1G54340
AT1G66290	AT1G66320		AT2G30140	AT2G30150
AT1G66370	AT1G66390		AT2G36060	AT3G52560
AT1G66380	AT1G66390		AT3G46110	AT5G59790
AT1G66430	AT5G51830		AT2G44490	AT3G60120
AT1G66460	AT5G37790		AT2G44180	AT3G59990
AT1G66470	AT5G37800		AT4G38840	AT2G21210
AT1G66480	AT5G37840		AT2G34510	AT1G29980
AT1G66550	AT1G66560		AT5G04950	AT5G56080
AT1G66600	AT1G66560		AT2G31810	AT5G16290
AT1G66620	AT1G66630		AT5G18490	AT3G04350
AT1G66700	AT1G66690		AT2G37710	AT3G53810
AT1G66740	AT5G38110		AT1G47250	AT5G42790
AT1G66760	AT1G66780		AT3G19010	AT3G19000
AT1G66840	AT5G38150		AT5G61210	AT1G13890
AT1G66852	AT1G66870		AT3G07010	AT5G48900
AT1G66860	AT5G38200		AT5G65010	AT5G10240
AT1G66910	AT5G38280		AT5G18780	AT5G18770
AT1G66950	AT2G36380		AT4G38850	AT4G13790
AT1G67100	AT3G02550		AT1G28280	AT2G33780
AT1G67110	AT5G38450		AT2G27050	AT3G20770
AT1G67250	AT5G38650		AT3G54560	AT2G38810
AT1G67270	AT1G67780		AT5G09250	AT5G09240
AT1G67290	AT5G19580		AT3G23080	AT4G14500
AT1G67490	AT1G24320		AT5G61160	AT3G29680
AT1G67680	AT1G67650		AT1G74910	AT2G04650
AT1G67850	AT1G13000		AT4G14390	AT4G05040
AT1G67850	AT3G27470		AT1G65690	AT5G36970
AT1G67890	AT3G06620		AT1G29660	AT1G29670
AT1G67980	AT1G67990		AT3G52060	AT5G22070
AT1G68000	AT4G38570		AT5G66320	AT3G51080
AT1G68070	AT2G01735		AT4G29050	AT1G70110
AT1G68260	AT1G68280		AT4G28390	AT5G13490
AT1G68320	AT1G25340		AT2G40400	AT3G56140
AT1G68390	AT1G68380		AT5G06420	AT1G01350
AT1G68460	AT3G19160		AT2G15880	AT4G33970
AT1G68530	AT1G25450		AT2G10940	AT3G22120
AT1G68540	AT1G25460		AT2G24240	AT4G30940
AT1G68590	AT5G15760		AT1G75180	AT1G19400
AT1G68780	AT3G25670		AT1G07200	AT2G29970
AT1G68820	AT1G73950		AT3G20670	AT1G51060
AT1G68907	AT1G68905		AT5G66560	AT3G50840
AT1G69090	AT5G66830		AT5G42770	AT5G66550
AT1G69120	AT1G26310		AT4G22530	AT5G10830
AT1G69295	AT1G26450		AT3G53670	AT2G37480
AT1G69523	AT1G69526		AT1G80850	AT1G15970
AT1G69600	AT5G60480		AT4G30110	AT2G19110
AT1G69630	AT1G78750		AT4G27440	AT5G54190
AT1G69660	AT1G69650		AT1G20350	AT2G37410
AT1G69720	AT1G58300		AT1G51800	AT3G21340
AT1G69825	AT1G69818		AT2G01180	AT3G18220
AT1G69920	AT1G27130		AT5G65730	AT4G37800
AT1G69940	AT5G07410		AT3G13970	AT1G54210
AT1G69940	AT5G61680		AT3G51340	AT3G51350
AT1G70090	AT1G24170		AT3G08620	AT2G38610
AT1G70250	AT5G38280		AT1G48210	AT3G17410
AT1G70260	AT1G60050		AT2G38310	AT5G05440
AT1G70280	AT1G23880		AT3G22970	AT4G14620
AT1G70430	AT5G14720		AT3G03000	AT1G32250
AT1G70560	AT1G23320		AT3G07580	AT5G48335
AT1G70580	AT1G23310		AT2G37170	AT3G53420
AT1G70600	AT1G23290		AT2G37170	AT2G37180
AT1G70670	AT1G70680		AT1G69850	AT1G27040
AT1G70710	AT1G23210		AT5G38410	AT5G38430
AT1G70840	AT1G70850		AT1G05010	AT1G62380
AT1G70940	AT1G23080		AT2G43820	AT2G43840
AT1G70960	AT1G70380		AT1G52270	AT4G28310
AT1G70980	AT5G56680		AT4G04630	AT4G21970
AT1G71100	AT2G01290		AT3G50740	AT5G66690
AT1G71230	AT1G22920		AT1G48260	AT3G17510
AT1G71270	AT1G71300		AT4G24970	AT5G50780
AT1G71320	AT3G62350		AT5G47070	AT4G17660
AT1G71400	AT1G71390		AT2G26980	AT5G21326
AT1G71697	AT4G09760		AT2G13790	AT4G33430
AT1G71920	AT5G10330		AT1G72940	AT1G72950
AT1G71980	AT1G22670		AT4G25940	AT5G57200
AT1G72150	AT4G09160		AT1G55910	AT5G59520
AT1G72160	AT4G09160		AT4G15760	AT4G15765
AT1G72300	AT1G17240		AT3G07650	AT5G48250
AT1G72340	AT1G53900		AT2G24550	AT4G31510
AT1G72650	AT1G17460		AT3G26200	AT3G26190
AT1G72670	AT1G17480		AT4G19660	AT5G45110
AT1G72710	AT4G26100		AT5G55530	AT1G50570
AT1G72850	AT4G09420		AT5G61790	AT5G07340
AT1G72890	AT1G72950		AT2G28190	AT5G18100
AT1G72960	AT3G13870		AT3G53340	AT2G37060
AT1G73100	AT5G04940		AT5G16480	AT3G02800
AT1G73300	AT5G36180		AT1G59960	AT1G59950
AT1G73300	AT2G22970		AT1G17350	AT1G72420
AT1G73450	AT1G73460		AT5G59430	AT3G46590
AT1G73480	AT1G18360		AT5G39860	AT3G28857
AT1G73500	AT1G18350		AT2G41730	AT5G24640
AT1G73580	AT1G66360		AT2G46440	AT2G46450
AT1G73660	AT1G18160		AT1G05575	AT2G31945
AT1G73980	AT1G26190		AT2G44380	AT5G43520
AT1G74000	AT1G74020		AT4G28490	AT1G28440
AT1G74010	AT1G74020		AT1G03210	AT4G02860
AT1G74050	AT1G74060		AT2G29680	AT1G07270
AT1G74180	AT2G25470		AT3G26320	AT3G26330
AT1G74210	AT5G08030		AT1G05570	AT5G13000
AT1G74270	AT3G55750		AT2G42330	AT1G17070
AT1G74280	AT1G74290		AT3G28940	AT3G28950
AT1G74320	AT4G09760		AT2G02950	AT1G14280
AT1G74380	AT5G07720		AT2G43490	AT3G59570
AT1G74660	AT3G28917		AT4G38470	AT4G35780
AT1G74800	AT5G62620		AT2G37950	AT5G05830
AT1G74920	AT3G48170		AT3G01450	AT5G14790
AT1G75030	AT1G75050		AT1G07000	AT5G58430
AT1G75140	AT1G19370		AT3G45590	AT5G60230
AT1G75400	AT1G19680		AT5G05460	AT3G11040
AT1G75580	AT1G19830		AT4G37520	AT4G37530
AT1G75660	AT5G42540		AT3G52100	AT3G08020
AT1G75760	AT1G19970		AT3G20600	AT3G20590
AT1G75760	AT4G38790		AT1G69490	AT3G04070
AT1G75840	AT1G20090		AT5G52540	AT5G24000
AT1G75880	AT1G75890		AT5G43910	AT4G28706
AT1G75950	AT5G42190		AT5G16650	AT2G33735
AT1G76010	AT1G20220		AT3G28640	AT3G28660
AT1G76405	AT1G20816		AT1G80180	AT1G15400
AT1G76460	AT1G20880		AT2G24762	AT4G31730
AT1G76510	AT1G20910		AT5G44070	AT1G03980
AT1G76520	AT1G76530		AT1G21920	AT1G77660
AT1G76640	AT5G42380		AT2G32380	AT1G05210
AT1G76690	AT1G76680		AT4G34135	AT4G34131
AT1G76810	AT1G76720		AT1G77510	AT1G21750
AT1G76900	AT1G43640		AT1G24280	AT5G13110
AT1G76950	AT5G42140		AT3G30180	AT5G38970
AT1G77100	AT4G25980		AT1G24140	AT1G70170
AT1G77145	AT1G77160		AT1G80440	AT1G15670
AT1G77410	AT5G63800		AT5G41110	AT3G26890
AT1G77460	AT1G44120		AT1G21050	AT1G76610
AT1G77780	AT1G77790		AT3G23530	AT3G23510
AT1G77810	AT1G22015		AT2G30420	AT5G53200
AT1G77950	AT1G77980		AT1G49650	AT1G49640
AT1G78000	AT4G08620		AT1G49730	AT3G19300
AT1G78080	AT1G22190		AT3G13030	AT3G13020
AT1G78110	AT1G22230		AT1G80050	AT5G11160
AT1G78380	AT1G78370		AT5G45490	AT4G19060
AT1G78400	AT2G33160		AT1G75750	AT2G18420
AT1G78420	AT1G17145		AT4G20340	AT1G03280
AT1G78570	AT3G14790		AT3G50800	AT5G66580
AT1G78700	AT4G18890		AT3G07510	AT2G01580
AT1G78850	AT1G78860		AT5G44420	AT2G26020
AT1G78950	AT1G78955		AT1G24150	AT1G70140
AT1G78980	AT3G13065		AT2G39400	AT3G55180
AT1G79000	AT1G16710		AT4G34760	AT2G16580
AT1G79020	AT1G16690		AT3G26490	AT1G67900
AT1G79250	AT1G16440		AT3G14840	AT1G53420
AT1G79250	AT3G12690		AT3G48040	AT5G62880
AT1G79330	AT1G79340		AT4G22570	AT1G27450
AT1G79500	AT1G16340		AT4G22570	AT4G12440
AT1G79610	AT1G54370		AT2G29350	AT2G29290
AT1G79680	AT1G69730		AT1G58420	AT1G10140
AT1G79940	AT4G21180		AT4G15700	AT4G15660
AT1G80000	AT1G15280		AT1G24440	AT1G13195
AT1G80070	AT4G38780		AT3G59880	AT2G44010
AT1G80210	AT3G06820		AT3G49940	AT5G67420
AT1G80260	AT1G20570		AT3G11080	AT5G27060
AT1G80370	AT1G15570		AT1G78830	AT1G78820
AT1G80480	AT1G15730		AT5G16030	AT3G02500
AT1G80660	AT2G07560		AT1G10470	AT1G59940
AT1G80700	AT1G80980		AT5G59080	AT3G46880
AT1G80745	AT3G15420		AT1G49750	AT3G19320
AT1G80780	AT2G32070		AT5G10570	AT5G65640
AT2G01200	AT1G15050		AT5G14120	AT3G01930
AT2G01210	AT1G25320		AT3G15760	AT1G52565
AT2G01220	AT3G27610		AT4G15233	AT4G15236
AT2G01250	AT2G44120		AT1G64610	AT5G42010
AT2G01430	AT1G70920		AT1G67210	AT5G38600
AT2G01480	AT1G14970		AT4G04695	AT4G04700
AT2G01520	AT2G01530		AT5G62630	AT1G74790
AT2G01660	AT5G37660		AT1G72280	AT2G38960
AT2G01940	AT1G68130		AT1G62422	AT1G12020
AT2G01980	AT1G14660		AT5G64190	AT2G40390
AT2G02010	AT2G02000		AT2G03760	AT2G03770
AT2G02030	AT2G05600		AT1G68520	AT1G25440
AT2G02080	AT1G14580		AT5G18170	AT3G03910
AT2G02103	AT5G25200		AT3G25600	AT1G18530
AT2G02240	AT2G02250		AT2G32030	AT2G32020
AT2G02290	AT5G23470		AT4G37370	AT4G37360
AT2G02360	AT2G02340		AT1G59590	AT1G10220
AT2G02380	AT2G02390		AT3G54085	AT2G37975
AT2G02480	AT1G14460		AT2G44740	AT5G61650
AT2G02520	AT3G25727		AT3G61280	AT3G61290
AT2G02610	AT2G02640		AT3G62150	AT2G47000
AT2G02660	AT2G02890		AT2G31865	AT2G31870
AT2G02960	AT1G14260		AT2G31020	AT4G08180
AT2G02970	AT1G14230		AT4G38910	AT2G21240
AT2G02990	AT1G14220		AT4G22305	AT4G22300
AT2G03020	AT4G16540		AT2G47860	AT1G03010
AT2G03030	AT2G03300		AT1G19050	AT1G74890
AT2G03360	AT2G03370		AT2G32010	AT1G05470
AT2G03470	AT1G13880		AT5G64410	AT1G09930
AT2G03560	AT5G38270		AT2G37360	AT3G53510
AT2G03740	AT2G03850		AT2G40095	AT3G55880
AT2G03931	AT2G03936		AT5G06670	AT3G12020
AT2G04031	AT2G04041		AT4G14900	AT3G22440
AT2G04037	AT2G04041		AT4G38860	AT2G21220
AT2G04050	AT2G04070		AT3G19330	AT3G19250
AT2G04050	AT2G04040		AT5G08410	AT5G23440
AT2G04100	AT2G04090		AT4G36670	AT2G18480
AT2G04220	AT4G12690		AT3G47010	AT3G47000
AT2G04390	AT5G04800		AT3G23610	AT3G06110
AT2G04400	AT5G48220		AT1G23020	AT1G01590
AT2G04520	AT5G35680		AT1G15890	AT5G43730
AT2G04630	AT5G51940		AT4G35770	AT5G66040
AT2G04680	AT5G37620		AT1G71880	AT1G71890
AT2G04795	AT5G35732		AT1G05675	AT1G05680
AT2G04810	AT2G04840		AT4G20780	AT5G44460
AT2G04920	AT3G22720		AT2G43000	AT3G12910
AT2G04925	AT2G04034		AT1G75250	AT1G19510
AT2G05220	AT5G04800		AT5G23230	AT5G23220
AT2G05710	AT4G35830		AT4G25110	AT1G02170
AT2G05840	AT5G35590		AT2G26190	AT5G57010
AT2G05910	AT5G20640		AT5G54610	AT5G54620
AT2G05940	AT5G35580		AT1G04980	AT2G32920
AT2G06090	AT5G27238		AT3G26500	AT1G12970
AT2G06200	AT3G13960		AT3G13950	AT4G13266
AT2G07040	AT5G35390		AT1G10150	AT1G59510
AT2G07678	ATMG00920		AT4G21840	AT4G21830
AT2G07715	ATMG00560		AT2G28630	AT1G07720
AT2G07732	ATMG00280		AT3G22600	AT4G14815
AT2G07739	ATMG00370		AT3G06080	AT5G19160
AT2G07741	ATMG01170		AT1G22650	AT4G34860
AT2G07749	ATMG01110		AT1G13930	AT2G03440
AT2G07751	ATMG00990		AT3G28580	AT5G40010
AT2G09990	AT3G04230		AT3G04210	AT3G04220
AT2G12940	AT2G13150		AT5G49360	AT1G02640
AT2G13450	AT4G02000		AT3G50470	AT3G50460
AT2G13510	AT2G13500		AT4G29740	AT2G19500
AT2G13630	AT3G04660		AT5G04660	AT3G10570
AT2G13900	AT5G02350		AT5G40780	AT1G48640
AT2G14378	AT4G35165		AT2G40610	AT5G05290
AT2G14510	AT2G14440		AT3G22060	AT3G58310
AT2G14520	AT4G33700		AT3G23550	AT3G23560
AT2G14670	AT5G43610		AT2G32180	AT2G32650
AT2G14740	AT2G14720		AT2G30360	AT5G01820
AT2G14760	AT4G33880		AT1G18570	AT1G74080
AT2G14850	AT4G33890		AT1G13260	AT3G25730
AT2G14880	AT4G34290		AT4G00700	AT4G11610
AT2G14920	AT1G13430		AT1G11260	AT4G21480
AT2G14935	AT3G23167		AT1G01560	AT4G01370
AT2G15000	AT4G34265		AT5G42830	AT5G07850
AT2G15180	AT3G43470		AT3G28510	AT5G40010
AT2G15220	AT2G15130		AT4G14365	AT3G23280
AT2G15430	AT2G15400		AT3G12030	AT5G06660
AT2G15450	AT2G15460		AT3G11010	AT5G27060
AT2G15480	AT2G15490		AT3G09020	AT5G01250
AT2G15530	AT4G34040		AT3G51330	AT2G17760
AT2G15640	AT2G16450		AT1G72610	AT5G20630
AT2G15730	AT4G34420		AT2G47130	AT2G47140
AT2G15740	AT5G42640		AT4G23810	AT4G11070
AT2G16030	AT4G26730		AT2G04495	AT2G04515
AT2G16090	AT4G34370		AT1G57630	AT5G38344
AT2G16120	AT2G16130		AT5G26690	AT3G05920
AT2G16220	AT2G16450		AT2G32680	AT2G33020
AT2G16365	AT4G34550		AT5G10760	AT5G10770
AT2G16385	AT4G34600		AT4G10500	AT4G10490
AT2G16390	AT2G21450		AT1G75040	AT4G38660
AT2G16400	AT4G34610		AT4G02520	AT2G02930
AT2G16430	AT2G27190		AT3G57260	AT3G57270
AT2G16485	AT3G51120		AT2G14610	AT2G14580
AT2G16530	AT1G72590		AT5G54060	AT5G54010
AT2G16570	AT4G34740		AT2G02870	AT1G14330
AT2G16594	AT2G16592		AT2G23000	AT1G73300
AT2G16595	AT2G21160		AT1G62990	AT5G25220
AT2G16620	AT3G23650		AT5G37990	AT5G37970
AT2G16640	AT3G16620		AT4G16740	AT3G25810
AT2G16650	AT4G21900		AT5G03170	AT5G60490
AT2G16710	AT2G36260		AT4G05050	AT4G02890
AT2G16730	AT4G35010		AT3G54030	AT4G00710
AT2G16760	AT2G47370		AT1G49660	AT2G03550
AT2G16770	AT4G35040		AT1G30220	AT4G16480
AT2G16800	AT4G35080		AT1G65890	AT1G65880
AT2G16930	AT5G15220		AT3G48020	AT5G62865
AT2G16940	AT5G09880		AT2G16990	AT2G16980
AT2G16980	AT2G16970		AT4G16750	AT2G35700
AT2G17030	AT2G17036		AT3G49570	AT5G24660
AT2G17070	AT2G17080		AT3G61900	AT2G46690
AT2G17180	AT4G35280		AT4G40030	AT5G10980
AT2G17190	AT2G17200		AT3G17790	AT1G14700
AT2G17290	AT4G35310		AT3G52370	AT5G06390
AT2G17340	AT4G35360		AT1G05870	AT2G31560
AT2G17390	AT4G35450		AT2G43710	AT3G02630
AT2G17420	AT4G35460		AT3G26290	AT3G26300
AT2G17520	AT5G24360		AT4G37980	AT4G37990
AT2G17600	AT2G17590		AT5G11590	AT5G25810
AT2G17620	AT4G35620		AT2G28760	AT3G46440
AT2G17630	AT4G35630		AT1G17270	AT5G50420
AT2G17640	AT4G35640		AT5G01840	AT1G06920
AT2G17730	AT4G35840		AT2G03890	AT1G13640
AT2G17770	AT4G35900		AT2G37620	AT3G53750
AT2G17780	AT4G35920		AT4G36600	AT2G18340
AT2G17800	AT3G51300		AT4G39330	AT2G21730
AT2G17800	AT4G35950		AT5G01600	AT3G11050
AT2G17880	AT4G36040		AT2G21830	AT2G21840
AT2G17890	AT4G36070		AT3G53530	AT2G37390
AT2G17890	AT5G66210		AT5G14640	AT5G26751
AT2G17930	AT4G36080		AT1G74930	AT1G19210
AT2G17970	AT4G36090		AT1G53870	AT3G14260
AT2G18020	AT4G36130		AT3G61950	AT4G01460
AT2G18060	AT4G36160		AT1G77280	AT1G21590
AT2G18100	AT4G36210		AT3G55640	AT3G53940
AT2G18150	AT2G18140		AT1G73150	AT1G17790
AT2G18170	AT4G36450		AT4G30530	AT2G23970
AT2G18180	AT4G36490		AT5G43950	AT1G04090
AT2G18193	AT2G18190		AT2G47440	AT4G02100
AT2G18330	AT4G36580		AT4G08300	AT1G21890
AT2G18360	AT4G36610		AT3G03520	AT3G03530
AT2G18380	AT4G36620		AT3G52890	AT2G36350
AT2G18470	AT3G18810		AT1G48100	AT1G02460
AT2G18520	AT4G36680		AT4G05100	AT4G21440
AT2G18540	AT4G36700		AT2G38360	AT2G40380
AT2G18600	AT4G36800		AT3G52470	AT2G35960
AT2G18730	AT4G30340		AT4G14096	AT1G58310
AT2G18740	AT4G30330		AT5G43850	AT4G14710
AT2G18790	AT4G16250		AT2G17480	AT5G65970
AT2G18860	AT4G30240		AT4G15800	AT3G16570
AT2G18876	AT5G57410		AT1G75900	AT1G75880
AT2G18900	AT3G26480		AT1G25211	AT1G25055
AT2G18969	AT4G30180		AT5G42810	AT1G22100
AT2G18980	AT4G30170		AT1G20510	AT1G20500
AT2G18990	AT3G25580		AT1G28200	AT2G22475
AT2G19030	AT2G19045		AT5G18380	AT2G09990
AT2G19050	AT2G19060		AT1G33480	AT4G10150
AT2G19090	AT4G30130		AT4G10770	AT4G27730
AT2G19120	AT4G30100		AT5G49520	AT2G47260
AT2G19150	AT2G47280		AT5G54960	AT4G33070
AT2G19160	AT4G30060		AT4G27830	AT1G02850
AT2G19170	AT4G30020		AT2G35120	AT1G32470
AT2G19210	AT2G19230		AT5G38590	AT5G38570
AT2G19240	AT5G57210		AT3G20100	AT4G15350
AT2G19330	AT4G29880		AT5G03340	AT3G09840
AT2G19340	AT4G29870		AT1G61730	AT4G00390
AT2G19390	AT4G29790		AT4G16670	AT4G17350
AT2G19520	AT4G29730		AT2G04230	AT3G49020
AT2G19600	AT5G11800		AT5G23740	AT3G48930
AT2G19720	AT4G29430		AT3G16080	AT1G15250
AT2G19740	AT5G56710		ATCG01300	ATCG00840
AT2G19760	AT5G56600		AT4G33865	AT3G44010
AT2G19780	AT4G29240		AT4G12480	AT4G12500
AT2G19830	AT4G29160		AT5G05380	AT2G40380
AT2G19910	AT2G19920		AT1G58602	AT1G58848
AT2G19910	AT2G19930		AT2G36170	AT3G52590
AT2G20030	AT4G28890		AT5G59850	AT1G07770
AT2G20080	AT4G28840		AT1G49780	AT3G19380
AT2G20120	AT2G20130		AT3G45030	AT3G47370
AT2G20140	AT4G29040		AT3G45030	AT5G62300
AT2G20230	AT4G28770		AT3G59480	AT2G31390
AT2G20370	AT2G29040		AT1G72630	AT1G17455
AT2G20430	AT4G28556		AT5G16110	AT3G02555
AT2G20580	AT4G28470		AT1G07240	AT1G07250
AT2G20590	AT4G28430		AT3G46430	AT5G59613
AT2G20610	AT4G28420		AT1G79670	AT1G19390
AT2G20618	AT2G20605		AT2G29340	AT1G07440
AT2G20680	AT4G28320		AT4G35020	AT2G17800
AT2G20700	AT4G28280		AT5G64140	AT3G10090
AT2G20825	AT4G28190		AT1G74170	AT1G74190
AT2G20850	AT4G03390		AT5G11420	AT4G32460
AT2G20900	AT4G28130		AT1G53350	AT5G35450
AT2G21190	AT4G38790		AT1G21900	AT1G09580
AT2G21250	AT2G21260		AT3G18830	AT2G16120
AT2G21270	AT4G38930		AT2G28740	AT1G07820
AT2G21300	AT4G38950		AT3G28900	AT1G26880
AT2G21340	AT4G39030		AT5G18790	AT3G06320
AT2G21380	AT4G39050		AT1G74300	AT1G74280
AT2G21410	AT4G39080		AT3G26520	AT2G36830
AT2G21430	AT4G39090		AT4G13510	AT3G24300
AT2G21480	AT4G39110		AT1G04750	AT2G32670
AT2G21500	AT4G39140		AT5G03850	AT3G10090
AT2G21520	AT4G39170		AT2G36770	AT2G36780
AT2G21580	AT4G39200		AT1G61470	AT1G27820
AT2G21600	AT4G39220		AT5G28020	AT3G04940
AT2G21655	AT3G29797		AT3G50700	AT5G66730
AT2G21660	AT4G39260		AT1G69890	AT1G59710
AT2G21730	AT2G21890		AT4G05320	AT5G20620
AT2G21740	AT2G21750		AT3G12550	AT3G48670
AT2G21740	AT4G39340		AT5G10390	AT3G27360
AT2G21840	AT2G21850		AT3G49110	AT3G49120
AT2G21910	AT4G32170		AT2G29460	AT2G29420
AT2G21940	AT4G39540		AT3G46930	AT5G58950
AT2G21990	AT4G39610		AT1G13750	AT5G50400
AT2G22040	AT3G18140		AT4G20830	AT4G20840
AT2G22121	AT4G09153		AT2G01420	AT1G70940
AT2G22140	AT2G21800		AT1G53920	AT5G40990
AT2G22230	AT5G10160		AT3G47570	AT3G47580
AT2G22240	AT5G10170		AT3G47800	AT5G15140
AT2G22310	AT4G39910		AT1G66920	AT1G66910
AT2G22360	AT4G39960		AT2G28940	AT3G09830
AT2G22400	AT4G40000		AT1G79680	AT1G16120
AT2G22430	AT4G40060		AT2G44380	AT2G28270
AT2G22460	AT5G65340		AT4G37520	AT3G49960
AT2G22475	AT4G40100		AT3G47560	AT1G29840
AT2G22540	AT4G24540		AT1G04280	AT1G06750
AT2G22630	AT4G37940		AT3G12830	AT1G16510
AT2G22660	AT4G37900		AT1G66100	AT5G36910
AT2G22670	AT5G65670		AT2G39400	AT2G39420
AT2G22680	AT4G37890		AT4G34760	AT1G75580
AT2G22740	AT2G35160		AT1G71140	AT1G15170
AT2G22750	AT4G37850		AT5G17760	AT5G17740
AT2G22780	AT5G09660		AT1G66970	AT4G26690
AT2G22795	AT4G37820		AT2G44740	AT5G07450
AT2G22800	AT4G37790		AT1G56120	AT1G56130
AT2G22840	AT4G37740		AT2G21650	AT4G39250
AT2G22850	AT4G37730		AT5G15310	AT3G01140
AT2G22880	AT4G37710		AT1G21270	AT1G21230
AT2G22910	AT4G37670		AT1G21250	AT1G21230
AT2G22920	AT2G22970		AT1G56240	AT1G09155
AT2G22950	AT4G37640		AT5G01880	AT3G10910
AT2G23060	AT4G37580		AT4G18250	AT1G70250
AT2G23148	AT2G23142		AT2G28950	AT2G39700
AT2G23160	AT2G16450		AT1G33720	AT2G45570
AT2G23180	AT4G39490		AT1G25230	AT1G14700
AT2G23240	AT2G42000		AT1G13470	AT1G13480
AT2G23250	AT2G23260		AT5G55450	AT5G55410
AT2G23270	AT4G37290		AT3G13520	AT1G55330
AT2G23300	AT4G37250		AT1G51090	AT1G49420
AT2G23340	AT5G67190		AT5G15960	AT5G15970
AT2G23370	AT4G34090		AT4G13395	AT4G35783
AT2G23420	AT4G36940		AT2G22860	AT4G37720
AT2G23520	AT4G37100		AT5G01790	AT2G40475
AT2G23530	AT4G37110		AT2G38870	AT2G38900
AT2G23540	AT3G50400		AT4G38060	AT5G65480
AT2G23550	AT2G23580		AT5G42060	AT1G64490
AT2G23560	AT2G23580		AT2G05440	AT2G05510
AT2G23610	AT2G23620		AT5G57080	AT4G26055
AT2G23630	AT4G37160		AT3G51940	AT5G03990
AT2G23690	AT4G37240		AT5G56540	AT4G26320
AT2G23690	AT5G66580		AT5G04260	AT5G06690
AT2G23700	AT5G66600		AT5G02502	AT3G12587
AT2G23790	AT4G36820		AT1G32928	AT1G32920
AT2G23930	AT3G11500		AT1G13245	AT1G68825
AT2G23940	AT4G30500		AT3G63420	AT3G22942
AT2G23950	AT4G30520		AT3G49780	AT5G65870
AT2G23970	AT4G30550		AT5G15230	AT3G10185
AT2G23980	AT5G57940		AT1G67910	AT1G24577
AT2G23980	AT4G30560		AT1G72240	AT1G22470
AT2G23990	AT4G30590		AT4G16840	AT2G35658
AT2G24000	AT2G24010		AT1G07610	AT1G07600
AT2G24020	AT4G30620		AT1G19020	AT3G48180
AT2G24230	AT5G58150		AT2G46330	AT3G61640
AT2G24260	AT4G30980		AT3G02480	AT5G38760
AT2G24300	AT4G31000		AT4G01060	AT1G01380
AT2G24330	AT4G31080		AT1G67265	AT5G16023
AT2G24370	AT4G31230		AT3G09735	AT2G37120
AT2G24400	AT4G31320		AT4G17810	AT2G37740
AT2G24420	AT4G31340		AT1G49620	AT3G19150
AT2G24440	AT4G31360
AT2G24450	AT4G31370
AT2G24530	AT4G31440
AT2G24590	AT4G31580
AT2G24615	AT2G24625
AT2G24640	AT4G31670
AT2G24650	AT2G24690
AT2G24710	AT2G24720
AT2G24800	AT4G31760
AT2G24990	AT5G37350
AT2G25060	AT4G31840
AT2G25060	AT5G25090
AT2G25070	AT4G31860
AT2G25150	AT2G23510
AT2G25170	AT4G31900
AT2G25180	AT4G31920
AT2G25220	AT4G32000
AT2G25300	AT4G32120
AT2G25310	AT4G32130
AT2G25312	AT3G44428
AT2G25350	AT4G32160
AT2G25355	AT4G32175
AT2G25430	AT4G32285
AT2G25520	AT4G32390
AT2G25580	AT4G32450
AT2G25600	AT4G32500
AT2G25610	AT4G32530
AT2G25650	AT4G00270
AT2G25670	AT4G32610
AT2G25710	AT1G37150
AT2G25800	AT2G20010
AT2G25850	AT4G32850
AT2G26010	AT5G44430
AT2G26060	AT4G32990
AT2G26160	AT3G25750
AT2G26450	AT4G33230
AT2G26490	AT4G34380
AT2G26570	AT4G33390
AT2G26640	AT5G43760
AT2G26720	AT2G31050
AT2G26740	AT2G26750
AT2G26850	AT2G32560
AT2G26870	AT1G07230
AT2G26950	AT2G26960
AT2G27000	AT2G27010
AT2G27040	AT5G21150
AT2G27140	AT5G20970
AT2G27285	AT2G27280
AT2G27300	AT3G44290
AT2G27340	AT3G58130
AT2G27710	AT3G44590
AT2G27780	AT5G27310
AT2G27800	AT5G27300
AT2G28010	AT2G28030
AT2G28110	AT5G22940
AT2G28220	AT2G28030
AT2G28230	AT4G09070
AT2G28270	AT2G17740
AT2G28320	AT3G54800
AT2G28350	AT4G30080
AT2G28370	AT2G37200
AT2G28580	AT2G44930
AT2G28710	AT5G59820
AT2G28720	AT5G59910
AT2G28850	AT2G28860
AT2G28960	AT2G29000
AT2G28970	AT2G28990
AT2G29045	AT4G30064
AT2G29100	AT2G29110
AT2G29150	AT2G29360
AT2G29190	AT2G29200
AT2G29420	AT2G29490
AT2G29605	AT2G29850
AT2G29730	AT2G29710
AT2G29740	AT2G29750
AT2G29930	AT4G27050
AT2G30050	AT3G01340
AT2G30060	AT5G58590
AT2G30110	AT5G06460
AT2G30210	AT5G07130
AT2G30220	AT2G30310
AT2G30260	AT1G06960
AT2G30530	AT5G01970
AT2G30580	AT1G06770
AT2G30650	AT2G30660
AT2G30750	AT2G30770
AT2G30910	AT2G31300
AT2G31083	AT2G31085
AT2G31160	AT3G23290
AT2G31390	AT1G06030
AT2G31450	AT1G05900
AT2G31470	AT3G23960
AT2G31510	AT1G05890
AT2G31510	AT1G65430
AT2G31560	AT2G43340
AT2G31580	AT2G32320
AT2G31600	AT3G53860
AT2G31610	AT5G35530
AT2G31660	AT3G59020
AT2G31670	AT1G51360
AT2G31680	AT2G43130
AT2G31720	AT2G18810
AT2G31760	AT2G31770
AT2G31820	AT1G05640
AT2G31910	AT1G05580
AT2G31953	AT2G31957
AT2G32240	AT1G05320
AT2G32280	AT4G21310
AT2G32295	AT5G35730
AT2G32670	AT2G33120
AT2G32700	AT4G32551
AT2G32730	AT1G04810
AT2G32820	AT2G33090
AT2G33050	AT2G33060
AT2G33150	AT1G04710
AT2G33170	AT5G63930
AT2G33210	AT3G23990
AT2G33233	AT3G48231
AT2G33290	AT4G13460
AT2G33310	AT1G04550
AT2G33360	AT1G04490
AT2G33410	AT4G14300
AT2G33700	AT3G51470
AT2G33830	AT5G44300
AT2G33840	AT1G28350
AT2G34190	AT2G05760
AT2G34220	AT2G34240
AT2G34320	AT4G29090
AT2G34410	AT5G46340
AT2G34440	AT3G66656
AT2G34480	AT3G14600
AT2G34710	AT1G30490
AT2G34750	AT1G30590
AT2G34770	AT4G20870
AT2G34825	AT2G32885
AT2G34900	AT3G52280
AT2G35100	AT5G44930
AT2G35270	AT4G17800
AT2G35310	AT5G09780
AT2G35460	AT5G06320
AT2G35700	AT3G60490
AT2G35710	AT4G16600
AT2G35780	AT3G07990
AT2G35820	AT2G35830
AT2G35930	AT3G52450
AT2G35960	AT4G09590
AT2G36026	AT3G52525
AT2G36070	AT2G20510
AT2G36080	AT5G06250
AT2G36110	AT3G12460
AT2G36190	AT3G52600
AT2G36250	AT3G52750
AT2G36300	AT3G52760
AT2G36330	AT5G62820
AT2G36350	AT5G03640
AT2G36460	AT3G52930
AT2G36540	AT2G36550
AT2G36590	AT2G39890
AT2G36620	AT3G53020
AT2G36640	AT3G53040
AT2G36710	AT2G36700
AT2G36830	AT4G01470
AT2G36900	AT5G50440
AT2G37010	AT5G60740
AT2G37030	AT3G53250
AT2G37130	AT4G21960
AT2G37160	AT3G53390
AT2G37190	AT5G60670
AT2G37210	AT3G53450
AT2G37270	AT3G11940
AT2G37340	AT3G53500
AT2G37390	AT5G02600
AT2G37430	AT3G53600
AT2G37460	AT2G37450
AT2G37520	AT3G53680
AT2G37550	AT3G53710
AT2G37600	AT3G53740
AT2G37660	AT5G02240
AT2G37670	AT5G02430
AT2G37800	AT2G37810
AT2G37840	AT3G53930
AT2G37960	AT3G54060
AT2G37980	AT3G54100
AT2G38090	AT5G58900
AT2G38110	AT4G00400
AT2G38250	AT5G01380
AT2G38255	AT2G27320
AT2G38380	AT2G38390
AT2G38540	AT5G59320
AT2G38540	AT3G51600
AT2G38590	AT4G33290
AT2G38590	AT3G22870
AT2G38620	AT3G54180
AT2G38970	AT3G54780
AT2G38970	AT5G60710
AT2G39220	AT3G54950
AT2G39270	AT2G37250
AT2G39290	AT3G55030
AT2G39300	AT3G55060
AT2G39350	AT3G55090
AT2G39380	AT3G55150
AT2G39390	AT5G02610
AT2G39420	AT3G55180
AT2G39430	AT3G55230
AT2G39445	AT1G61280
AT2G39480	AT3G55320
AT2G39518	AT2G39530
AT2G39700	AT2G37640
AT2G39700	AT3G55500
AT2G39750	AT5G06050
AT2G39795	AT3G55605
AT2G39855	AT3G55646
AT2G39880	AT3G55730
AT2G39900	AT3G55770
AT2G40010	AT3G11250
AT2G40010	AT3G09200
AT2G40070	AT3G09000
AT2G40113	AT5G47635
AT2G40240	AT3G56030
AT2G40300	AT3G56090
AT2G40330	AT5G05440
AT2G40370	AT5G05390
AT2G40470	AT2G30340
AT2G40510	AT2G40590
AT2G40560	AT2G40500
AT2G40640	AT5G05230
AT2G40710	AT4G38290
AT2G40800	AT3G56430
AT2G40820	AT3G56480
AT2G40830	AT3G56580
AT2G40850	AT3G56600
AT2G40910	AT2G40920
AT2G40950	AT3G56660
AT2G40960	AT3G56680
AT2G40970	AT5G05090
AT2G40990	AT3G56920
AT2G41010	AT3G56880
AT2G41130	AT3G56770
AT2G41140	AT3G56760
AT2G41150	AT3G56750
AT2G41240	AT3G56980
AT2G41310	AT3G57040
AT2G41330	AT3G57070
AT2G41340	AT3G57080
AT2G41370	AT3G57130
AT2G41410	AT3G10190
AT2G41440	AT2G41470
AT2G41490	AT3G57220
AT2G41510	AT3G63440
AT2G41540	AT3G07690
AT2G41620	AT3G57350
AT2G41640	AT3G57380
AT2G41640	AT3G10320
AT2G41740	AT3G57410
AT2G41770	AT3G57420
AT2G41790	AT3G57470
AT2G41800	AT2G41810
AT2G41850	AT3G57510
AT2G41900	AT5G12850
AT2G41920	AT5G27790
AT2G41930	AT2G42550
AT2G42005	AT4G38250
AT2G42080	AT3G58020
AT2G42130	AT3G58010
AT2G42140	AT3G58000
AT2G42190	AT3G57930
AT2G42200	AT3G57920
AT2G42230	AT3G57890
AT2G42260	AT3G57860
AT2G42290	AT3G57830
AT2G42300	AT3G57800
AT2G42310	AT3G57785
AT2G42320	AT3G57780
AT2G42350	AT2G42360
AT2G42380	AT3G58120
AT2G42500	AT3G58500
AT2G42520	AT3G58510
AT2G42580	AT3G58620
AT2G42670	AT3G58670
AT2G42680	AT3G58680
AT2G42720	AT2G42730
AT2G42790	AT3G58750
AT2G42830	AT3G58780
AT2G42870	AT3G58850
AT2G42960	AT3G59110
AT2G42990	AT4G26790
AT2G43010	AT3G59060
AT2G43050	AT3G59010
AT2G43120	AT3G59220
AT2G43160	AT3G59290
AT2G43230	AT3G59350
AT2G43260	AT2G43445
AT2G43440	AT2G43445
AT2G43480	AT5G24070
AT2G43630	AT3G59640
AT2G43670	AT2G43660
AT2G43680	AT3G59690
AT2G43730	AT2G43740
AT2G43750	AT3G59760
AT2G43795	AT3G59800
AT2G43810	AT3G59810
AT2G43870	AT3G59850
AT2G43890	AT1G05650
AT2G43920	AT2G43940
AT2G43945	AT3G59870
AT2G44040	AT3G59890
AT2G44090	AT3G59910
AT2G44140	AT3G59950
AT2G44150	AT3G59960
AT2G44160	AT3G59970
AT2G44190	AT3G60000
AT2G44270	AT1G76170
AT2G44280	AT3G60070
AT2G44340	AT3G60090
AT2G44350	AT3G60100
AT2G44370	AT2G17740
AT2G44430	AT3G60110
AT2G44450	AT5G44640
AT2G44510	AT5G03830
AT2G44525	AT3G60150
AT2G44540	AT2G44550
AT2G44540	AT2G44560
AT2G44570	AT2G44560
AT2G44650	AT3G60210
AT2G44680	AT3G60250
AT2G44680	AT4G17640
AT2G44700	AT2G44630
AT2G44800	AT3G60290
AT2G44900	AT3G60350
AT2G45050	AT3G60530
AT2G45080	AT3G60550
AT2G45100	AT3G09360
AT2G45110	AT1G65681
AT2G45140	AT3G60600
AT2G45150	AT3G60620
AT2G45180	AT5G46890
AT2G45250	AT4G38280
AT2G45260	AT4G34080
AT2G45330	AT5G23600
AT2G45340	AT5G51560
AT2G45360	AT3G60780
AT2G45420	AT4G00220
AT2G45430	AT4G22810
AT2G45540	AT3G60920
AT2G45550	AT2G45580
AT2G45570	AT2G45580
AT2G45650	AT3G61120
AT2G45660	AT4G22950
AT2G45660	AT5G62165
AT2G45710	AT3G61110
AT2G45740	AT3G61070
AT2G45750	AT4G00750
AT2G45800	AT3G61230
AT2G45810	AT4G00660
AT2G45830	AT3G61270
AT2G45850	AT3G61310
AT2G45870	AT3G61320
AT2G45970	AT4G00360
AT2G46110	AT3G61530
AT2G46130	AT5G41570
AT2G46160	AT3G61550
AT2G46210	AT3G61580
AT2G46280	AT2G46290
AT2G46310	AT3G61630
AT2G46410	AT5G53200
AT2G46420	AT3G61700
AT2G46490	AT5G35110
AT2G46495	AT2G25410
AT2G46500	AT5G24240
AT2G46530	AT3G61830
AT2G46590	AT3G61850
AT2G46670	AT2G46790
AT2G46690	AT4G00880
AT2G46720	AT3G10280
AT2G46750	AT2G46760
AT2G46770	AT3G61910
AT2G46930	AT3G62060
AT2G46940	AT3G62070
AT2G46950	AT2G46960
AT2G46990	AT3G62100
AT2G47010	AT1G17030
AT2G47030	AT2G47040
AT2G47060	AT3G62220
AT2G47250	AT3G62310
AT2G47320	AT3G66654
AT2G47460	AT3G62610
AT2G47485	AT3G62650
AT2G47490	AT1G25380
AT2G47510	AT5G50950
AT2G47610	AT3G62870
AT2G47690	AT3G62790
AT2G47730	AT2G02930
AT2G47880	AT3G62960
AT2G48030	AT3G21530
AT2G48110	AT3G23590
AT2G48150	AT3G63080
AT2G48160	AT3G63070
AT3G01015	AT5G15510
AT3G01040	AT5G15470
AT3G01070	AT5G15350
AT3G01090	AT3G29160
AT3G01120	AT1G33320
AT3G01140	AT1G34670
AT3G01170	AT5G15260
AT3G01190	AT5G15180
AT3G01200	AT4G21210
AT3G01220	AT5G15150
AT3G01270	AT5G15110
AT3G01280	AT5G15090
AT3G01310	AT5G15070
AT3G01329	AT3G01324
AT3G01330	AT5G14960
AT3G01350	AT5G14940
AT3G01400	AT5G58680
AT3G01516	AT5G14690
AT3G01540	AT5G14610
AT3G01570	AT5G40420
AT3G01590	AT5G14500
AT3G01600	AT5G14490
AT3G01640	AT5G14470
AT3G01690	AT5G14390
AT3G01700	AT5G14380
AT3G01740	AT5G14290
AT3G01810	AT5G43230
AT3G02000	AT5G14070
AT3G02040	AT5G41080
AT3G02070	AT3G22260
AT3G02080	AT5G61170
AT3G02160	AT5G15570
AT3G02210	AT3G29810
AT3G02290	AT5G15790
AT3G02310	AT5G15800
AT3G02320	AT5G15810
AT3G02380	AT5G15840
AT3G02430	AT4G24310
AT3G02460	AT5G15930
AT3G02470	AT5G15950
AT3G02470	AT3G25570
AT3G02510	AT5G16040
AT3G02520	AT5G16050
AT3G02530	AT5G16070
AT3G02560	AT5G16130
AT3G02600	AT1G15080
AT3G02610	AT3G02620
AT3G02630	AT5G16240
AT3G02750	AT5G36250
AT3G02780	AT5G16440
AT3G02790	AT5G16470
AT3G02810	AT5G16500
AT3G02830	AT5G16540
AT3G02850	AT5G37500
AT3G02875	AT5G54140
AT3G02930	AT5G16730
AT3G02940	AT5G16770
AT3G03030	AT3G03040
AT3G03080	AT5G16970
AT3G03080	AT1G26320
AT3G03090	AT5G17010
AT3G03120	AT5G17060
AT3G03150	AT5G17165
AT3G03280	AT5G17350
AT3G03290	AT5G17390
AT3G03340	AT5G17440
AT3G03430	AT5G17480
AT3G03490	AT5G17550
AT3G03530	AT3G03540
AT3G03590	AT2G35605
AT3G03660	AT5G17810
AT3G03670	AT5G17820
AT3G03700	AT3G04440
AT3G03730	AT4G12820
AT3G03860	AT5G18120
AT3G03870	AT5G18130
AT3G03920	AT5G18180
AT3G03940	AT5G18190
AT3G03980	AT3G04000
AT3G04030	AT5G18240
AT3G04050	AT3G55650
AT3G04060	AT5G18270
AT3G04080	AT5G18280
AT3G04090	AT5G18290
AT3G04290	AT5G18430
AT3G04300	AT4G28703
AT3G04320	AT3G04330
AT3G04360	AT2G33320
AT3G04450	AT5G29000
AT3G04510	AT5G28490
AT3G04540	AT1G32763
AT3G04550	AT5G28500
[truncated: 2,590 more rows]

## Sheet: Cold
PP			FP			FF			Type	Count
AT1G01050	AT4G01480		AT1G01050	AT2G46860		AT1G01390	AT1G01420		PP	4468
AT1G01225	AT4G00905		AT1G01210	AT4G07950		AT1G01750	AT4G00680		FP	1611
AT1G01355	AT5G35640		AT1G01360	AT4G01026		AT1G02305	AT4G01610		FF	402
AT1G01460	AT4G01190		AT1G01600	AT4G00360		AT1G03130	AT4G02770
AT1G01700	AT4G00460		AT1G01610	AT4G00400		AT1G03880	AT5G44120
AT1G01950	AT1G12430		AT1G01790	AT4G00630		AT1G03905	AT5G44110
AT1G01980	AT1G11770		AT1G01800	AT3G61220		AT1G05300	AT2G32270
AT1G02050	AT4G00040		AT1G02305	AT1G02300		AT1G07030	AT2G30160
AT1G02130	AT5G47200		AT1G02460	AT4G01890		AT1G10490	AT3G57940
AT1G02250	AT1G02230		AT1G02780	AT3G16780		AT1G10650	AT1G60610
AT1G02380	AT4G01960		AT1G02800	AT4G02290		AT1G10900	AT1G60890
AT1G02440	AT1G02430		AT1G02840	AT4G02430		AT1G11390	AT1G61640
AT1G02520	AT1G02530		AT1G02850	AT4G22100		AT1G12560	AT1G62980
AT1G02520	AT2G47000		AT1G02880	AT2G44750		AT1G13080	AT3G26170
AT1G02570	AT1G02575		AT1G03020	AT3G62930		AT1G14980	AT1G23100
AT1G02740	AT4G37280		AT1G03080	AT4G02710		AT1G16060	AT1G79700
AT1G02780	AT4G02230		AT1G03290	AT4G02880		AT1G17050	AT1G78510
AT1G02810	AT4G02330		AT1G03770	AT5G44280		AT1G17100	AT1G78450
AT1G02810	AT2G47550		AT1G03870	AT5G44130		AT1G18180	AT1G73650
AT1G02840	AT3G49430		AT1G04160	AT5G43900		AT1G18900	AT1G74750
AT1G02890	AT4G02480		AT1G04300	AT5G43560		AT1G19660	AT1G75380
AT1G03050	AT4G02650		AT1G04340	AT5G43460		AT1G20100	AT1G75860
AT1G03060	AT4G02660		AT1G05000	AT2G32960		AT1G22330	AT1G78260
AT1G03170	AT4G02810		AT1G05070	AT2G32580		AT1G22360	AT1G22370
AT1G03365	AT4G03000		AT1G05300	AT3G12750		AT1G22500	AT1G72200
AT1G03380	AT1G54710		AT1G05370	AT3G22410		AT1G23050	AT1G70985
AT1G03430	AT3G29350		AT1G05540	AT1G30160		AT1G26770	AT2G03090
AT1G03430	AT3G21510		AT1G05810	AT2G43130		AT1G27470	AT4G07410
AT1G03440	AT4G03010		AT1G06040	AT2G31380		AT1G28395	AT2G33847
AT1G03520	AT4G03340		AT1G06150	AT2G31280		AT1G28670	AT1G28660
AT1G03680	AT4G03520		AT1G06290	AT1G06310		AT1G31690	AT1G31710
AT1G03730	AT4G03600		AT1G06380	AT2G42650		AT1G32450	AT4G21680
AT1G03790	AT5G44260		AT1G06620	AT2G30840		AT1G33700	AT4G10060
AT1G03840	AT5G44160		AT1G06650	AT1G06645		AT1G38131	AT1G38065
AT1G03920	AT2G20470		AT1G06760	AT2G30620		AT1G43170	AT1G61580
AT1G03930	AT5G44100		AT1G06800	AT2G30550		AT1G45332	AT2G45030
AT1G03950	AT5G44560		AT1G07440	AT2G29360		AT1G47600	AT1G51470
AT1G03990	AT4G28570		AT1G07470	AT1G07480		AT1G48630	AT3G18130
AT1G04000	AT5G44060		AT1G07570	AT2G28930		AT1G52140	AT3G16330
AT1G04050	AT5G43990		AT1G08360	AT2G27530		AT1G52770	AT3G15570
AT1G04140	AT5G43930		AT1G08410	AT2G27200		AT1G52930	AT3G15460
AT1G04180	AT5G43890		AT1G09000	AT1G54960		AT1G53090	AT3G15354
AT1G04270	AT5G09510		AT1G09240	AT5G56080		AT1G54970	AT3G62680
AT1G04360	AT5G43420		AT1G09575	AT1G57610		AT1G55310	AT3G13570
AT1G04370	AT5G43410		AT1G10050	AT1G58370		AT1G55360	AT3G13510
AT1G04450	AT2G33460		AT1G10210	AT1G59580		AT1G56110	AT3G12860
AT1G04470	AT2G33420		AT1G10585	AT1G10586		AT1G62085	AT1G62110
AT1G04500	AT2G33350		AT1G10640	AT1G60590		AT1G65310	AT4G30280
AT1G04510	AT2G33340		AT1G10970	AT1G60960		AT1G66070	AT5G37475
AT1G04540	AT2G33320		AT1G11080	AT4G15100		AT1G73480	AT1G18360
AT1G04600	AT2G33240		AT1G11160	AT1G61210		AT2G01520	AT2G01530
AT1G04610	AT2G33230		AT1G11475	AT1G61700		AT2G04795	AT5G35732
AT1G04630	AT2G33220		AT1G11940	AT1G62305		AT2G17880	AT4G36040
AT1G04860	AT2G32780		AT1G12000	AT4G04040		AT2G18330	AT4G36580
AT1G04990	AT2G32930		AT1G12040	AT1G62440		AT2G21730	AT2G21890
AT1G05090	AT4G20720		AT1G12910	AT3G26640		AT2G22240	AT5G10170
AT1G05140	AT2G32480		AT1G12990	AT1G67880		AT2G22360	AT4G39960
AT1G05150	AT2G32450		AT1G13160	AT4G31520		AT2G23630	AT4G37160
AT1G05160	AT2G32440		AT1G13280	AT3G25780		AT2G26010	AT5G44430
AT1G05180	AT2G32410		AT1G13560	AT3G25585		AT2G29740	AT2G29750
AT1G05200	AT2G32390		AT1G13730	AT2G03640		AT2G33210	AT3G23990
AT1G05260	AT3G21770		AT1G13830	AT2G03505		AT2G38540	AT3G51600
AT1G05400	AT1G06810		AT1G13860	AT2G03480		AT2G39390	AT5G02610
AT1G05510	AT2G31985		AT1G13950	AT1G69410		AT2G39430	AT3G55230
AT1G05560	AT1G05530		AT1G14020	AT2G03280		AT2G40330	AT5G05440
AT1G05630	AT2G43900		AT1G14390	AT2G02780		AT2G41240	AT3G56980
AT1G05660	AT1G05650		AT1G14530	AT2G02180		AT2G43010	AT3G59060
AT1G05710	AT2G31730		AT1G14700	AT2G01890		AT2G44800	AT3G60290
AT1G05730	AT2G31725		AT1G15020	AT2G01270		AT2G45180	AT5G46890
AT1G05760	AT1G05770		AT1G15060	AT1G73750		AT2G46670	AT2G46790
AT1G05780	AT2G31710		AT1G15380	AT1G80160		AT2G47460	AT3G62610
AT1G05800	AT2G31690		AT1G15550	AT1G80340		AT3G01570	AT5G40420
AT1G05820	AT2G43070		AT1G15720	AT5G58340		AT3G03090	AT5G17010
AT1G05830	AT2G31650		AT1G15870	AT1G80720		AT3G05060	AT5G27120
AT1G05860	AT3G53860		AT1G15940	AT1G80810		AT3G06410	AT5G18550
AT1G05894	AT2G31480		AT1G16010	AT1G80900		AT3G10710	AT5G04960
AT1G05990	AT4G03290		AT1G16320	AT1G79510		AT3G11050	AT3G56090
AT1G06020	AT1G06030		AT1G16350	AT1G79470		AT3G11550	AT5G06200
AT1G06070	AT2G31370		AT1G16390	AT1G79360		AT3G14130	AT3G14150
AT1G06130	AT2G31350		AT1G16510	AT1G79130		AT3G18960	AT4G01580
AT1G06170	AT2G31220		AT1G16780	AT1G78920		AT3G23730	AT4G14130
AT1G06190	AT2G31150		AT1G17200	AT3G14380		AT3G23830	AT4G13850
AT1G06200	AT2G31140		AT1G17400	AT1G72490		AT3G24020	AT4G13580
AT1G06220	AT5G25230		AT1G17430	AT1G72620		AT3G26720	AT5G13980
AT1G06390	AT2G30980		AT1G17530	AT1G72750		AT3G27280	AT5G40770
AT1G06490	AT3G59100		AT1G17810	AT1G73190		AT3G47980	AT5G62720
AT1G06660	AT2G30820		AT1G18080	AT3G18130		AT3G48100	AT1G74890
AT1G06700	AT2G30740		AT1G18210	AT1G73630		AT3G49960	AT5G67400
AT1G06750	AT2G30630		AT1G18460	AT1G73920		AT3G53430	AT5G60670
AT1G06890	AT2G30460		AT1G18540	AT1G74060		AT3G53940	AT2G37890
AT1G06970	AT2G30240		AT1G18880	AT5G62680		AT3G55580	AT3G53830
AT1G06980	AT2G30230		AT1G19000	AT1G74840		AT3G56970	AT3G56980
AT1G07080	AT5G01580		AT1G19010	AT1G74860		AT3G60500	AT3G12990
AT1G07090	AT5G58500		AT1G19360	AT1G75110		AT3G61560	AT4G11220
AT1G07140	AT5G58590		AT1G19740	AT1G75460		AT4G05450	AT4G21090
AT1G07280	AT2G29670		AT1G19900	AT1G75620		AT4G12430	AT4G22590
AT1G07330	AT2G29620		AT1G20140	AT2G25700		AT4G12550	AT4G12545
AT1G07360	AT2G29580		AT1G20330	AT1G76090		AT4G15160	AT3G22120
AT1G07370	AT2G29570		AT1G20370	AT1G76120		AT4G15680	AT4G15670
AT1G07380	AT2G38010		AT1G21000	AT1G76590		AT4G15680	AT4G15690
AT1G07410	AT5G59150		AT1G21410	AT1G77000		AT4G17670	AT5G47060
AT1G07420	AT2G29390		AT1G21870	AT1G77610		AT4G17970	AT5G46600
AT1G07473	AT1G07476		AT1G22160	AT1G78020		AT4G21585	AT4G21600
AT1G07530	AT2G29060		AT1G22540	AT1G72140		AT4G25140	AT5G51210
AT1G07640	AT2G28810		AT1G22950	AT3G18210		AT4G25790	AT5G57625
AT1G07670	AT1G07810		AT1G23110	AT1G70900		AT4G26010	AT1G34510
AT1G07705	AT5G59710		AT1G23540	AT1G70460		AT4G26600	AT5G55920
AT1G07710	AT5G60070		AT1G23790	AT1G70340		AT4G27160	AT4G27150
AT1G07730	AT2G28670		AT1G23970	AT1G23950		AT4G27170	AT4G27150
AT1G07750	AT2G28680		AT1G24090	AT5G51080		AT4G27400	AT5G54370
AT1G07790	AT3G53650		AT1G24485	AT3G46280		AT4G27950	AT5G53290
AT1G07795	AT2G28725		AT1G26880	AT1G69620		AT4G28510	AT2G20530
AT1G07890	AT3G09640		AT1G27360	AT1G27370		AT4G28520	AT5G44120
AT1G07990	AT2G28360		AT1G27400	AT1G67430		AT4G30320	AT5G57625
AT1G07990	AT3G45190		AT1G28580	AT1G28590		AT4G32440	AT2G25590
AT1G08000	AT1G08010		AT1G28960	AT2G33980		AT4G33720	AT2G14580
AT1G08040	AT2G28310		AT1G29030	AT2G34040		AT4G34810	AT4G34790
AT1G08080	AT1G08065		AT1G29240	AT2G34170		AT4G34810	AT2G21210
AT1G08090	AT1G08100		AT1G29250	AT2G34160		AT4G35090	AT1G20630
AT1G08090	AT5G60770		AT1G29430	AT5G27780		AT4G37520	AT5G67400
AT1G08130	AT1G49250		AT1G29660	AT5G45670		AT4G38620	AT4G34990
AT1G08260	AT2G27120		AT1G29930	AT2G34420		AT4G38690	AT4G34920
AT1G08420	AT2G27210		AT1G30010	AT5G46920		AT5G01410	AT2G38230
AT1G08430	AT1G08440		AT1G30040	AT2G34555		AT5G04560	AT2G36490
AT1G08650	AT3G04530		AT1G30080	AT4G18340		AT5G06640	AT4G08410
AT1G08730	AT1G54560		AT1G30270	AT1G01140		AT5G08640	AT5G63590
AT1G08790	AT5G28690		AT1G30330	AT5G37020		AT5G10210	AT5G65030
AT1G08880	AT1G54690		AT1G30510	AT4G05390		AT5G10220	AT5G10230
AT1G08990	AT1G54940		AT1G30620	AT4G20460		AT5G12020	AT5G12030
AT1G09040	AT1G09050		AT1G30630	AT2G34840		AT5G12080	AT5G19520
AT1G09100	AT3G05530		AT1G30720	AT1G30730		AT5G15120	AT5G39890
AT1G09157	AT5G39650		AT1G31280	AT1G31290		AT5G15700	AT1G68990
AT1G09160	AT1G68410		AT1G31420	AT2G35620		AT5G24660	AT5G24655
AT1G09310	AT1G56580		AT1G31550	AT1G28590		AT5G35190	AT2G24980
AT1G09480	AT1G09490		AT1G31770	AT4G27420		AT5G36800	AT5G36710
AT1G09540	AT1G57560		AT1G31850	AT4G19120		AT5G38170	AT5G38160
AT1G09560	AT3G62020		AT1G32940	AT1G32960		AT5G46900	AT5G46890
AT1G09580	AT1G57620		AT1G33440	AT1G59740		AT5G48970	AT3G21390
AT1G09600	AT1G57700		AT1G35180	AT1G35170		AT5G54060	AT4G27570
AT1G09640	AT1G57720		AT1G35180	AT1G45010		AT5G54740	AT4G27150
AT1G09645	AT1G57765		AT1G43890	AT5G03530		AT5G56140	AT4G26480
AT1G09650	AT1G12490		AT1G45050	AT5G42990		AT5G57870	AT2G24050
AT1G09795	AT1G58080		AT1G47128	AT5G43060		AT5G60520	AT5G60530
AT1G09812	AT1G58007		AT1G47270	AT2G18280		AT5G63190	AT4G24800
AT1G09840	AT1G57870		AT1G47490	AT1G47500		ATCG00120	AT2G07698
AT1G09910	AT1G09890		AT1G47578	AT4G31050		ATMG01190	AT2G07698
AT1G09970	AT3G19700		AT1G47820	AT1G47813		AT3G26210	AT1G13110
AT1G10190	AT4G15050		AT1G48320	AT5G48950		AT2G18300	AT4G36540
AT1G10290	AT1G59610		AT1G48370	AT3G17650		AT3G22235	AT3G22240
AT1G10350	AT1G59725		AT1G48650	AT2G01130		AT3G06070	AT5G19190
AT1G10390	AT1G59660		AT1G48940	AT3G18590		AT2G19570	AT4G29610
AT1G10430	AT1G59830		AT1G49600	AT3G19130		AT1G18020	AT1G17990
AT1G10588	AT2G39540		AT1G49720	AT3G19290		AT5G07580	AT5G61590
AT1G10690	AT1G60783		AT1G49760	AT4G34110		AT1G33590	AT1G33600
AT1G10770	AT1G60760		AT1G50060	AT1G50050		AT3G26220	AT3G26230
AT1G10820	AT1G60670		AT1G50280	AT3G19850		AT3G29000	AT5G39670
AT1G10850	AT1G60630		AT1G50660	AT3G20350		AT5G63180	AT4G24780
AT1G10870	AT1G60860		AT1G50840	AT3G20540		AT4G15700	AT4G15690
AT1G10940	AT1G60940		AT1G51340	AT3G08040		AT1G06160	AT2G31230
AT1G10960	AT1G60950		AT1G51420	AT2G35840		AT3G51860	AT2G38170
AT1G11060	AT1G61030		AT1G51600	AT3G21175		AT1G37130	AT1G77760
AT1G11125	AT1G61170		AT1G51820	AT1G51850		AT1G23870	AT1G70290
AT1G11270	AT2G34280		AT1G52190	AT3G16180		AT3G28940	AT3G28930
AT1G11340	AT1G11410		AT1G54000	AT1G54010		AT1G65800	AT4G21380
AT1G11620	AT1G31510		AT1G54270	AT1G72730		AT5G49730	AT5G49740
AT1G11810	AT3G13830		AT1G54890	AT5G54370		AT3G27690	AT2G05100
AT1G12030	AT1G62420		AT1G55110	AT3G13810		AT2G05070	AT2G05100
AT1G12170	AT1G12190		AT1G55205	AT3G13674		AT4G23250	AT4G23260
AT1G12220	AT1G12280		AT1G55210	AT5G49040		AT4G22690	AT4G22710
AT1G12260	AT1G62700		AT1G55360	AT5G56530		AT1G04040	AT5G44020
AT1G12300	AT1G12775		AT1G55500	AT3G13460		AT5G28020	AT5G28030
AT1G12350	AT5G02080		AT1G55510	AT3G13450		AT3G48590	AT5G63470
AT1G12360	AT4G12120		AT1G55630	AT3G60050		AT3G01500	AT5G14740
AT1G12380	AT1G62870		AT1G55680	AT3G13340		AT5G39050	AT5G39080
AT1G12390	AT1G12340		AT1G55920	AT3G13110		AT2G39710	AT5G02190
AT1G12390	AT1G62880		AT1G56130	AT1G56140		AT3G51430	AT3G51450
AT1G12400	AT1G62886		AT1G56720	AT1G09440		AT1G10360	AT1G10370
AT1G12420	AT4G22780		AT1G58170	AT5G49040		AT3G46130	AT5G59780
AT1G12450	AT4G22850		AT1G58350	AT1G09980		AT2G44290	AT2G44300
AT1G12460	AT1G62950		AT1G58430	AT2G24560		AT2G47800	AT3G62700
AT1G12600	AT4G23010		AT1G59670	AT1G59700		AT2G40520	AT3G56320
AT1G12630	AT5G52020		AT1G59710	AT1G27100		AT2G20670	AT4G32480
AT1G12640	AT1G63050		AT1G59730	AT1G69880		AT1G18870	AT1G74710
AT1G12760	AT1G63170		AT1G60130	AT1G60110		AT1G08920	AT1G08930
AT1G12820	AT3G26810		AT1G60470	AT1G60450		AT1G02820	AT4G02380
AT1G12850	AT3G26780		AT1G60620	AT1G60850		AT1G52720	AT3G15630
AT1G12855	AT1G13200		AT1G61810	AT1G61820		AT3G27170	AT5G40890
AT1G12900	AT3G26650		AT1G62590	AT1G62930		AT1G67750	AT4G24780
AT1G13020	AT3G26400		AT1G63110	AT1G12730		AT5G02500	AT5G02490
AT1G13130	AT3G26140		AT1G63130	AT1G63080		AT4G37760	AT2G22830
AT1G13150	AT1G13140		AT1G63250	AT2G07750		AT4G10960	AT4G23920
AT1G13230	AT3G25670		AT1G63800	AT5G41340		AT3G16690	AT4G15920
AT1G13270	AT3G25740		AT1G64000	AT5G41570		AT1G20440	AT1G20450
AT1G13320	AT3G25800		AT1G64090	AT5G41600		AT1G10090	AT1G58520
AT1G13440	AT3G04120		AT1G64180	AT5G41620		AT2G02100	AT2G02130
AT1G13450	AT3G25990		AT1G64390	AT4G11050		AT4G23990	AT4G24010
AT1G13460	AT3G26020		AT1G64480	AT5G24270		AT5G65140	AT2G22190
AT1G13480	AT1G13520		AT1G65080	AT3G44370		AT3G25230	AT5G48570
AT1G13530	AT1G13520		AT1G65190	AT1G65250		AT1G70640	AT5G63130
AT1G13530	AT1G13500		AT1G65300	AT1G65330		AT4G20170	AT5G44670
AT1G13540	AT1G13510		AT1G65540	AT3G59820		AT5G56000	AT5G56010
AT1G13580	AT3G25540		AT1G65580	AT2G43900		AT5G57050	AT4G26080
AT1G13600	AT2G04038		AT1G66150	AT2G01820		AT2G39020	AT2G39030
AT1G13640	AT1G26270		AT1G66370	AT1G66390		AT1G01720	AT1G77450
AT1G13710	AT1G74110		AT1G66380	AT1G66390		AT2G22240	AT4G39800
AT1G13820	AT5G39220		AT1G66430	AT5G51830		AT1G12240	AT1G62660
AT1G13900	AT2G03450		AT1G66700	AT1G66690		AT1G56600	AT1G09350
AT1G13960	AT2G03340		AT1G66740	AT5G38110		AT2G23910	AT4G30470
AT1G14185	AT1G14190		AT1G66760	AT1G66780		AT1G73390	AT1G17940
AT1G14290	AT1G69640		AT1G66840	AT5G38150		AT1G80130	AT5G20190
AT1G14330	AT1G26930		AT1G67100	AT3G02550		AT1G03495	AT1G03940
AT1G14350	AT2G02820		AT1G67110	AT5G38450		AT4G27560	AT4G27570
AT1G14400	AT2G02760		AT1G67850	AT1G13000		AT2G46680	AT3G61890
AT1G14410	AT2G02740		AT1G67850	AT3G27470		AT3G48240	AT5G63130
AT1G14420	AT2G02720		AT1G67980	AT1G67990		AT1G61890	AT1G11670
AT1G14440	AT2G02540		AT1G68530	AT1G25450		AT1G20850	AT4G35350
AT1G14500	AT1G14480		AT1G69295	AT1G26450		AT2G37040	AT3G53260
AT1G14510	AT2G02470		AT1G69630	AT1G78750		AT1G07430	AT5G59220
AT1G14540	AT1G14550		AT1G69920	AT1G27130		AT1G56650	AT1G66390
AT1G14650	AT1G14640		AT1G70280	AT1G23880		AT5G52300	AT5G52310
AT1G14670	AT2G01970		AT1G70710	AT1G23210		AT3G22840	AT4G14690
AT1G14680	AT4G09060		AT1G70840	AT1G70850		AT5G17050	AT5G17030
AT1G14685	AT2G01930		AT1G70980	AT5G56680		AT3G47420	AT4G25220
AT1G14690	AT2G01910		AT1G71100	AT2G01290		AT1G17830	AT1G73210
AT1G14870	AT5G35525		AT1G71400	AT1G71390		AT1G21400	AT5G09300
AT1G14890	AT2G01610		AT1G72150	AT4G09160		AT5G05600	AT3G55970
AT1G14910	AT2G01600		AT1G72160	AT4G09160		AT2G17280	AT1G58280
AT1G14920	AT2G01570		AT1G72850	AT4G09420		AT5G09590	AT4G37910
AT1G14930	AT1G14940		AT1G72890	AT1G72950		AT1G56010	AT3G12977
AT1G15150	AT1G15160		AT1G73300	AT5G36180		AT2G19810	AT4G29190
AT1G15170	AT1G15180		AT1G73660	AT1G18160		AT1G23800	AT3G48000
AT1G15270	AT3G16040		AT1G74210	AT5G08030		AT1G62810	AT3G43670
AT1G15330	AT1G80090		AT1G75140	AT1G19370		AT3G04040	AT5G18250
AT1G15490	AT1G80280		AT1G75400	AT1G19680		AT1G28600	AT1G28610
AT1G15750	AT1G80490		AT1G75660	AT5G42540		AT4G12880	AT5G15350
AT1G15760	AT1G80520		AT1G75760	AT1G19970		AT4G26780	AT5G55200
AT1G15810	AT1G80620		AT1G76510	AT1G20910		AT5G23850	AT3G48980
AT1G16000	AT1G80890		AT1G76520	AT1G76530		AT2G21320	AT4G38960
AT1G16120	AT1G16160		AT1G76690	AT1G76680		AT3G44110	AT5G22060
AT1G16130	AT1G16150		AT1G77410	AT5G63800		AT4G27830	AT4G27820
AT1G16190	AT1G79650		AT1G77810	AT1G22015		AT5G53970	AT5G36160
AT1G16240	AT1G79590		AT1G78000	AT4G08620		AT2G39800	AT3G55610
AT1G16270	AT1G79570		AT1G78570	AT3G14790		AT5G08610	AT5G08620
AT1G16380	AT1G79400		AT1G78850	AT1G78860		AT1G18800	AT1G74560
AT1G16460	AT1G79230		AT1G78980	AT3G13065		AT4G18970	AT5G45670
AT1G16470	AT1G79210		AT1G79250	AT3G12690		AT4G25630	AT5G52470
AT1G16490	AT1G79180		AT2G02010	AT2G02000		AT1G24265	AT1G24267
AT1G16520	AT1G56080		AT2G02080	AT1G14580		AT5G64360	AT5G09540
AT1G16680	AT1G79030		AT2G02360	AT2G02340		AT1G19450	AT1G75220
AT1G16700	AT1G79010		AT2G04050	AT2G04070		AT1G59870	AT1G15210
AT1G16760	AT1G78940		AT2G04050	AT2G04040		AT2G23600	AT2G23620
AT1G16825	AT1G78895		AT2G04220	AT4G12690		AT2G01340	AT1G71015
AT1G16840	AT1G78890		AT2G05910	AT5G20640		AT2G31810	AT5G16290
AT1G17120	AT2G34960		AT2G05940	AT5G35580		AT2G38310	AT5G05440
AT1G17140	AT1G78430		AT2G09990	AT3G04230		AT1G55910	AT5G59520
AT1G17150	AT2G26620		AT2G14520	AT4G33700		AT2G24550	AT4G31510
AT1G17230	AT5G63930		AT2G15000	AT4G34265		AT4G37520	AT4G37530
AT1G17250	AT1G17240		AT2G15430	AT2G15400		AT1G80050	AT5G11160
AT1G17280	AT5G50430		AT2G15480	AT2G15490		AT5G59080	AT3G46880
AT1G17310	AT1G72350		AT2G16365	AT4G34550		AT1G13930	AT2G03440
AT1G17455	AT2G06255		AT2G16385	AT4G34600		AT3G28580	AT5G40010
AT1G17470	AT1G72660		AT2G16400	AT4G34610		AT1G03630	AT4G27440
AT1G17500	AT1G72700		AT2G16570	AT4G34740		AT1G05240	AT1G05250
AT1G17500	AT1G54280		AT2G16760	AT2G47370		AT1G17170	AT1G17180
AT1G17720	AT1G51690		AT2G16770	AT4G35040		AT1G28330	AT2G33830
AT1G17730	AT1G73030		AT2G16980	AT2G16970		AT1G28580	AT1G31550
AT1G17770	AT2G24740		AT2G17780	AT4G35920		AT1G35910	AT5G65140
AT1G17820	AT1G73200		AT2G17970	AT4G36090		AT1G52100	AT5G35940
AT1G17880	AT1G73230		AT2G18150	AT2G18140		AT1G55210	AT1G58170
AT1G17890	AT1G73250		AT2G18520	AT4G36680		AT1G65870	AT5G42500
AT1G17930	AT2G25010		AT2G18540	AT4G36700		AT1G78570	AT1G53500
AT1G17950	AT1G73410		AT2G18740	AT4G30330		AT2G02120	AT2G02100
AT1G18040	AT1G73690		AT2G18790	AT4G16250		AT2G07671	ATMG01080
AT1G18150	AT1G73670		AT2G18900	AT3G26480		AT2G07707	ATMG00480
AT1G18200	AT1G73640		AT2G18980	AT4G30170		AT2G20520	AT1G03870
AT1G18250	AT1G73620		AT2G19240	AT5G57210		AT2G36780	AT2G36750
AT1G18260	AT1G73570		AT2G19520	AT4G29730		AT3G12610	AT3G20820
AT1G18330	AT3G10113		AT2G19740	AT5G56710		AT3G16280	AT2G35700
AT1G18400	AT1G25330		AT2G19760	AT5G56600		AT3G16430	AT3G16420
AT1G18400	AT1G73830		AT2G20140	AT4G29040		AT3G22800	AT4G13340
AT1G18410	AT1G73860		AT2G20680	AT4G28320		AT3G25760	AT1G13280
AT1G18470	AT1G73950		AT2G20850	AT4G03390		AT3G56970	AT2G41240
AT1G18486	AT4G02655		AT2G21250	AT2G21260		AT4G03960	AT1G05000
AT1G18500	AT1G74040		AT2G21300	AT4G38950		AT4G05200	AT4G23180
AT1G18610	AT1G74150		AT2G21430	AT4G39090		AT4G12510	AT4G12520
AT1G18670	AT1G74330		AT2G21500	AT4G39140		AT4G12600	AT5G20160
AT1G18740	AT1G74450		AT2G21580	AT4G39200		AT4G14630	AT5G38940
AT1G18780	AT2G29840		AT2G21660	AT4G39260		AT4G15680	AT5G18600
AT1G18790	AT1G74480		AT2G21940	AT4G39540		AT4G25470	AT4G25480
AT1G18910	AT1G74770		AT2G22230	AT5G10160		AT4G27140	AT4G27170
AT1G18940	AT1G74780		AT2G22400	AT4G40000		AT4G27140	AT5G54740
AT1G18970	AT1G18980		AT2G22430	AT4G40060		AT4G34800	AT4G34810
AT1G18990	AT1G74830		AT2G22660	AT4G37900		AT4G36430	AT2G18150
AT1G19120	AT3G14080		AT2G22795	AT4G37820		AT4G38860	AT4G34760
AT1G19170	AT3G42950		AT2G22800	AT4G37790		AT5G11650	AT1G73480
AT1G19210	AT5G21960		AT2G22920	AT2G22970		AT5G13330	AT5G07310
AT1G19220	AT5G20730		AT2G23340	AT5G67190		AT5G18030	AT5G18080
AT1G19250	AT5G45180		AT2G23420	AT4G36940		AT5G18600	AT4G15700
AT1G19260	AT4G09660		AT2G23610	AT2G23620		AT5G26260	AT5G26280
AT1G19310	AT2G23780		AT2G23690	AT4G37240		AT5G38410	AT5G38420
AT1G19350	AT1G75080		AT2G23930	AT3G11500		AT5G38940	AT3G05950
AT1G19470	AT1G19460		AT2G23950	AT4G30520		AT5G39090	AT5G39050
AT1G19580	AT1G47260		AT2G23970	AT4G30550		AT5G45775	AT3G58700
AT1G19700	AT1G75410		AT2G23980	AT5G57940		AT5G50710	AT5G50610
AT1G19710	AT1G75420		AT2G23980	AT4G30560		AT5G60660	AT2G37170
AT1G19730	AT3G51030		AT2G24400	AT4G31320		AT5G66920	AT2G23630
AT1G19750	AT1G27840		AT2G24590	AT4G31580		ATCG00890	ATCG01250
AT1G19780	AT1G15990		AT2G24990	AT5G37350		ATCG00900	ATCG01240
AT1G19790	AT1G75520		AT2G25060	AT5G25090		AT1G74670	AT5G15230
AT1G19840	AT1G75590		AT2G25070	AT4G31860		AT3G15356	AT3G16530
AT1G19910	AT4G34720		AT2G25220	AT4G32000		AT4G37540	AT3G49940
AT1G20030	AT1G75800		AT2G25355	AT4G32175		AT1G29440	AT1G29430
AT1G20080	AT2G20990		AT2G26060	AT4G32990		AT1G29430	AT1G29460
AT1G20120	AT1G20132		AT2G26850	AT2G32560		AT5G18020	AT5G18030
AT1G20130	AT1G20132		AT2G26870	AT1G07230		AT1G18000	AT1G18010
AT1G20200	AT1G75990		AT2G28270	AT2G17740		AT4G16260	AT3G57260
AT1G20260	AT1G76030		AT2G28320	AT3G54800		AT5G18080	AT5G18020
AT1G20270	AT5G66060		AT2G28710	AT5G59820		AT1G29460	AT1G29440
AT1G20460	AT1G76185		AT2G31450	AT1G05900		AT5G03850	AT5G64140
AT1G20470	AT1G76190		AT2G31670	AT1G51360		AT3G51430	AT3G51440
AT1G20500	AT5G38120		AT2G31680	AT2G43130		AT1G60140	AT1G23870
AT1G20520	AT1G76210		AT2G32240	AT1G05320		AT3G25770	AT3G25760
AT1G20540	AT1G76260		AT2G32295	AT5G35730		AT4G17550	AT3G47420
AT1G20550	AT1G76270		AT2G33150	AT1G04710		AT2G47180	AT1G56600
AT1G20580	AT1G76300		AT2G33310	AT1G04550		AT3G55640	AT3G53940
AT1G20610	AT1G76310		AT2G33830	AT5G44300		AT1G48100	AT1G02460
AT1G20650	AT1G76370		AT2G35700	AT3G60490		AT3G52470	AT2G35960
AT1G20693	AT1G20696		AT2G35780	AT3G07990		AT3G45030	AT5G62300
AT1G20720	AT1G20750		AT2G35820	AT2G35830		AT1G56120	AT1G56130
AT1G20730	AT1G20740		AT2G35960	AT4G09590		AT1G25230	AT1G14700
AT1G20823	AT1G76410		AT2G36026	AT3G52525		AT3G28550	AT3G54580
AT1G20860	AT1G76430		AT2G36070	AT2G20510		AT5G56550	AT4G26288
AT1G20890	AT1G76480		AT2G36330	AT5G62820		AT3G13520	AT1G55330
AT1G20900	AT1G76500		AT2G37130	AT4G21960		AT5G15960	AT5G15970
AT1G20930	AT1G76540		AT2G37190	AT5G60670		AT1G07610	AT1G07600
AT1G20940	AT1G20240		AT2G37270	AT3G11940		AT2G20585	AT1G28395
AT1G20950	AT1G76550		AT2G37340	AT3G53500		AT3G15650	AT1G52700
AT1G20960	AT2G42270		AT2G37840	AT3G53930		AT5G01210	AT2G39980
AT1G21080	AT1G76700		AT2G38110	AT4G00400		AT4G01080	AT1G01430
AT1G21140	AT3G43630		AT2G38540	AT5G59320		AT1G24580	AT1G67856
AT1G21170	AT1G76850		AT2G39220	AT3G54950		AT1G61890	AT3G21690
AT1G21190	AT1G76860		AT2G39270	AT2G37250		AT5G16600	AT1G66230
AT1G21200	AT1G76870		AT2G39350	AT3G55090		AT4G34230	AT3G19450
AT1G21320	AT1G76940		AT2G39518	AT2G39530		AT1G79520	AT1G16310
AT1G21540	AT1G21530		AT2G39700	AT3G55500		AT1G72770	AT1G17550
AT1G21610	AT1G77310		AT2G40113	AT5G47635		AT5G52570	AT4G25700
AT1G21680	AT1G21670		AT2G40300	AT3G56090		AT4G34710	AT2G16500
AT1G21720	AT1G77440		AT2G40710	AT4G38290		AT5G05410	AT3G11020
AT1G21740	AT1G77500		AT2G40970	AT5G05090		AT3G09350	AT3G53800
AT1G21770	AT1G77540		AT2G41140	AT3G56760		AT4G34590	AT1G75390
AT1G21860	AT1G21850		AT2G41740	AT3G57410		AT3G19830	AT1G50260
AT1G21864	AT1G21866		AT2G41790	AT3G57470		AT3G23920	AT4G17090
AT1G21925	AT1G21928		AT2G41900	AT5G12850		AT2G17840	AT3G51250
AT1G21980	AT1G77740		AT2G42200	AT3G57920		AT1G29395	AT1G29390
AT1G22000	AT1G26890		AT2G42300	AT3G57800		AT5G41460	AT4G23490
AT1G22020	AT1G36370		AT2G42320	AT3G57780		AT5G65140	AT5G10100
AT1G22030	AT1G77855		AT2G42380	AT3G58120		AT4G23630	AT4G11220
AT1G22050	AT1G77870		AT2G42520	AT3G58510		AT5G06980	AT3G12320
AT1G22070	AT1G77920		AT2G42580	AT3G58620		AT1G21440	AT1G77060
AT1G22130	AT1G77980		AT2G42870	AT3G58850		AT5G16930	AT3G03060
AT1G22170	AT1G78050		AT2G43440	AT2G43445		AT3G62690	AT2G47560
AT1G22220	AT1G78100		AT2G43795	AT3G59800		AT3G29200	AT1G69370
AT1G22240	AT1G78160		AT2G43810	AT3G59810		AT2G32210	AT2G32190
AT1G22260	AT1G22275		AT2G44090	AT3G59910		AT1G54830	AT1G08970
AT1G22430	AT4G22110		AT2G44370	AT2G17740		AT4G15490	AT4G15480
AT1G22430	AT1G22440		AT2G44510	AT5G03830		AT5G20830	AT3G43190
AT1G22460	AT5G64600		AT2G45430	AT4G22810		AT5G20160	AT4G22380
AT1G22480	AT1G72230		AT2G45710	AT3G61110		AT2G33330	AT1G04520
AT1G22510	AT1G72175		AT2G45740	AT3G61070		AT5G58787	AT3G47160
AT1G22520	AT1G72170		AT2G45750	AT4G00750		AT5G65020	AT5G10230
AT1G22600	AT1G72100		AT2G45830	AT3G61270		AT2G03750	AT1G13420
AT1G22760	AT1G71770		AT2G46130	AT5G41570		AT3G26180	AT3G26170
AT1G22810	AT1G71520		AT2G46420	AT3G61700		AT4G37610	AT5G67480
AT1G22880	AT1G71380		AT2G46490	AT5G35110		AT1G20010	AT1G75780
AT1G22910	AT1G33470		AT2G47250	AT3G62310		AT5G37340	AT5G22480
AT1G22970	AT1G71150		AT2G47490	AT1G25380		AT1G65590	AT3G55260
AT1G22985	AT1G71130		AT2G47730	AT2G02930		AT3G57330	AT2G41560
AT1G23150	AT1G70780		AT2G47880	AT3G62960		AT1G78190	AT1G22270
AT1G23190	AT1G70730		AT3G01070	AT5G15350		AT2G03530	AT1G26440
AT1G23340	AT1G70550		AT3G01190	AT5G15180		AT3G10520	AT2G16060
AT1G23350	AT1G70540		AT3G01280	AT5G15090		AT4G38840	AT2G21210
AT1G23380	AT1G70510		AT3G01690	AT5G14390		AT3G19010	AT3G19000
AT1G23465	AT1G29960		AT3G02040	AT5G41080		AT1G75180	AT1G19400
AT1G23490	AT5G14670		AT3G02080	AT5G61170		AT5G05460	AT3G11040
AT1G23500	AT1G73610		AT3G02290	AT5G15790		AT1G80440	AT1G15670
AT1G23510	AT1G23520		AT3G02320	AT5G15810		AT5G44420	AT2G26020
AT1G23530	AT1G70470		AT3G02470	AT5G15950		AT1G68520	AT1G25440
AT1G23550	AT1G70440		AT3G02510	AT5G16040		AT5G49360	AT1G02640
AT1G23600	AT1G23570		AT3G02560	AT5G16130		AT3G28510	AT5G40010
AT1G23730	AT1G70410		AT3G02750	AT5G36250		AT2G16990	AT2G16980
AT1G23760	AT1G70370		AT3G02790	AT5G16470		AT4G16750	AT2G35700
AT1G23770	AT1G23780		AT3G02830	AT5G16540		AT3G17790	AT1G14700
AT1G23810	AT1G27270		AT3G03150	AT5G17165		AT4G37980	AT4G37990
AT1G23820	AT1G70310		AT3G03660	AT5G17810		AT5G01600	AT3G11050
AT1G23840	AT1G23850		AT3G03670	AT5G17820		AT5G18380	AT2G09990
AT1G23965	AT1G70270		AT3G03920	AT5G18180		AT4G27830	AT1G02850
AT1G24000	AT1G23910		AT3G03980	AT3G04000		ATCG01300	ATCG00840
AT1G24050	AT1G70220		AT3G04320	AT3G04330		AT2G29340	AT1G07440
AT1G24130	AT5G50120		AT3G04580	AT3G23150		AT3G28900	AT1G26880
AT1G24160	AT1G70100		AT3G04840	AT4G34670		AT4G37520	AT3G49960
AT1G24180	AT1G59900		AT3G04860	AT5G28150		AT5G01790	AT2G40475
AT1G24190	AT1G70060		AT3G04940	AT5G28030		AT5G56540	AT4G26320
AT1G24300	AT1G27430		AT3G05030	AT5G27150
AT1G24350	AT1G67600		AT3G05190	AT5G27410
AT1G24380	AT4G10230		AT3G05550	AT5G27760
AT1G24480	AT4G24805		AT3G05560	AT5G27770
AT1G24540	AT3G26125		AT3G05590	AT5G27850
AT1G25220	AT5G57890		AT3G05660	AT5G27060
AT1G25240	AT1G68110		AT3G05710	AT5G26980
AT1G25270	AT1G68170		AT3G05830	AT5G26770
AT1G25510	AT3G18490		AT3G05950	AT5G39150
AT1G26120	AT3G02410		AT3G05950	AT5G39190
AT1G26300	AT1G69030		AT3G05980	AT5G19340
AT1G26355	AT1G69230		AT3G06140	AT5G19080
AT1G26360	AT1G69240		AT3G06250	AT5G18960
AT1G26390	AT1G26420		AT3G06330	AT5G18760
AT1G26540	AT2G47230		AT3G06760	AT5G49230
AT1G26560	AT5G54570		AT3G07070	AT3G24790
AT1G26600	AT1G69320		AT3G07310	AT5G48590
AT1G26665	AT5G41910		AT3G07720	AT5G48180
AT1G26720	AT1G26710		AT3G08580	AT5G13490
AT1G26740	AT1G69485		AT3G08720	AT3G08730
AT1G26780	AT1G69560		AT3G09220	AT5G01050
AT1G26780	AT5G17800		AT3G09300	AT5G02100
AT1G26780	AT3G29020		AT3G09500	AT5G02610
AT1G26795	AT1G26799		AT3G09590	AT5G02730
AT1G26797	AT1G26798		AT3G09600	AT5G02840
AT1G26830	AT1G69670		AT3G09630	AT5G02870
AT1G26910	AT1G66580		AT3G10480	AT3G10490
AT1G26920	AT1G69760		AT3G10600	AT5G04770
AT1G27000	AT2G02730		AT3G10610	AT5G04800
AT1G27135	AT1G10717		AT3G10760	AT5G05090
AT1G27150	AT1G27110		AT3G11210	AT2G38180
AT1G27190	AT1G69990		AT3G11397	AT5G05987
AT1G27190	AT3G28450		AT3G11400	AT5G06000
AT1G27310	AT1G27970		AT3G11450	AT5G06110
AT1G27440	AT5G61840		AT3G11580	AT5G06250
AT1G27500	AT4G10840		AT3G12090	AT4G23410
AT1G27650	AT5G42820		AT3G12500	AT4G01700
AT1G27740	AT5G43175		AT3G12520	AT5G13550
AT1G27770	AT4G37640		AT3G13600	AT3G58480
AT1G27820	AT1G27890		AT3G14210	AT1G54010
AT1G27940	AT1G28010		AT3G14450	AT1G53650
AT1G28040	AT2G46494		AT3G14690	AT3G14640
AT1G28070	AT2G33510		AT3G15350	AT1G53100
AT1G28090	AT5G23690		AT3G16175	AT1G52191
AT1G28220	AT2G33750		AT3G16260	AT1G52160
AT1G28230	AT2G33750		AT3G16660	AT3G16670
AT1G28240	AT1G53040		AT3G17630	AT4G23700
AT1G28270	AT2G33775		AT3G18215	AT5G24600
AT1G28305	AT1G28306		AT3G18600	AT5G65900
AT1G28450	AT1G28460		AT3G19690	AT2G14580
AT1G28700	AT1G28710		AT3G19760	AT1G51380
AT1G29090	AT2G34080		AT3G20000	AT1G50400
AT1G29140	AT5G45880		AT3G20360	AT3G20370
AT1G29160	AT2G34140		AT3G20820	AT5G12940
AT1G29350	AT1G29370		AT3G20940	AT3G20950
AT1G29510	AT5G27780		AT3G21260	AT1G21360
AT1G29520	AT5G46530		AT3G21352	AT3G21351
AT1G29550	AT1G29590		AT3G21620	AT4G15430
AT1G29680	AT5G45690		AT3G21650	AT4G15415
AT1G29740	AT1G29730		AT3G21790	AT3G21800
AT1G29760	AT2G34380		AT3G22230	AT4G15000
AT1G29780	AT1G29770		AT3G22310	AT3G22330
AT1G29820	AT1G29830		AT3G22360	AT3G22370
AT1G29962	AT1G28460		AT3G22930	AT4G14640
AT1G30050	AT5G01970		AT3G23170	AT4G14450
AT1G30120	AT2G34590		AT3G23780	AT3G18090
AT1G30230	AT2G18110		AT3G23840	AT4G13840
AT1G30440	AT5G03250		AT3G23930	AT4G13540
AT1G30473	AT4G23882		AT3G24300	AT3G24290
AT1G30475	AT1G56200		AT3G25030	AT4G13100
AT1G30650	AT2G34830		AT3G25940	AT1G20065
AT1G30670	AT2G34820		AT3G26280	AT3G26270
AT1G30710	AT1G34575		AT3G26840	AT3G26820
AT1G30810	AT2G34880		AT3G27210	AT5G40860
AT1G30850	AT2G34910		AT3G27660	AT5G40420
AT1G30860	AT2G34920		AT3G27830	AT3G27850
AT1G30890	AT3G59500		AT3G28920	AT5G39760
AT1G30910	AT5G44720		AT3G29180	AT5G39430
AT1G30920	AT1G33020		AT3G29370	AT5G39240
AT1G30972	AT1G30974		AT3G30280	AT4G15390
AT1G31130	AT5G44860		AT3G30775	AT5G38710
AT1G31310	AT2G35640		AT3G43110	AT5G20790
AT1G31320	AT2G30130		AT3G44940	AT5G22930
AT1G31340	AT2G35635		AT3G45650	AT3G45660
AT1G31390	AT1G31400		AT3G45750	AT3G45760
AT1G31450	AT2G35615		AT3G46010	AT4G00680
AT1G31630	AT1G31640		AT3G46070	AT5G59820
AT1G31740	AT5G20710		AT3G46270	AT3G46280
AT1G31760	AT2G35605		AT3G47110	AT5G20480
AT1G31810	AT5G58160		AT3G48450	AT5G63270
AT1G31814	AT5G16320		AT3G48690	AT3G48700
AT1G31880	AT2G35600		AT3G48780	AT5G23670
AT1G31930	AT2G23460		AT3G48930	AT4G30800
AT1G31940	AT2G35585		AT3G49010	AT5G23900
AT1G32150	AT2G35530		AT3G49050	AT4G00500
AT1G32170	AT4G18990		AT3G49120	AT4G08780
AT1G32210	AT2G35520		AT3G49570	AT5G24655
AT1G32230	AT2G35510		AT3G49620	AT3G49630
AT1G32260	AT2G35480		AT3G49750	AT5G65830
AT1G32280	AT5G56480		AT3G50100	AT5G67240
AT1G32300	AT5G56490		AT3G50210	AT3G49630
AT1G32375	AT5G56390		AT3G50360	AT4G37010
AT1G32380	AT2G35390		AT3G50850	AT5G49560
AT1G32470	AT2G35370		AT3G52350	AT5G08535
AT1G32530	AT2G35330		AT3G54140	AT5G01180
AT1G32580	AT2G35240		AT3G54990	AT2G39250
AT1G32690	AT2G35200		AT3G55620	AT2G39820
AT1G32750	AT3G19040		AT3G55940	AT2G40116
AT1G32760	AT4G10630		AT3G56380	AT2G40670
AT1G32790	AT4G10610		AT3G57360	AT3G02370
AT1G32910	AT1G78990		AT3G58270	AT3G58200
AT1G32950	AT1G32960		AT3G58660	AT2G42650
AT1G33010	AT1G33020		AT3G58860	AT3G58900
AT1G33040	AT4G10480		AT3G59280	AT5G61880
AT1G33090	AT1G33100		AT3G59310	AT3G59340
AT1G33170	AT4G10440		AT3G60340	AT5G47330
AT1G33280	AT4G10350		AT3G63510	AT5G47970
AT1G33475	AT4G10170		AT4G00350	AT4G25640
AT1G33490	AT4G10140		AT4G00620	AT4G00600
AT1G33680	AT4G10070		AT4G02340	AT3G05600
AT1G33890	AT1G33900		AT4G02400	AT5G08600
AT1G33990	AT4G09900		AT4G02600	AT2G44110
AT1G34170	AT1G34390		AT4G03415	AT1G03590
AT1G34190	AT1G34180		AT4G03540	AT1G03700
AT1G34210	AT1G71830		AT4G04210	AT4G22150
AT1G34320	AT5G08660		AT4G04470	AT4G14305
AT1G34340	AT5G49950		AT4G04720	AT4G04740
AT1G34470	AT4G09640		AT4G04720	AT4G21940
AT1G34470	AT1G71900		AT4G05410	AT4G21130
AT1G34540	AT3G56630		AT4G08390	AT1G77490
AT1G34550	AT4G09630		AT4G08770	AT4G08780
AT1G34650	AT5G17320		AT4G10540	AT4G10550
AT1G34780	AT4G08930		AT4G11260	AT4G23570
AT1G34792	AT1G34860		AT4G11280	AT3G61510
AT1G35150	AT2G06500		AT4G11290	AT3G21770
AT1G35160	AT4G09000		AT4G11880	AT4G22950
AT1G35190	AT3G46490		AT4G12050	AT4G22810
AT1G35400	AT1G35410		AT4G12080	AT4G22770
AT1G35460	AT4G09180		AT4G12110	AT4G22756
AT1G35470	AT4G09340		AT4G12500	AT4G12490
AT1G35540	AT1G34390		AT4G12910	AT3G25420
AT1G35560	AT1G72010		AT4G13985	AT1G78750
AT1G35625	AT1G35630		AT4G14240	AT4G14230
AT1G35670	AT4G09570		AT4G14342	AT3G23325
AT1G35730	AT1G35750		AT4G14410	AT3G23210
AT1G35850	AT5G59280		AT4G14630	AT5G38960
AT1G36000	AT2G19510		AT4G14980	AT5G54050
AT1G36050	AT1G22200		AT4G15280	AT4G15260
AT1G36510	AT3G32260		AT4G15550	AT1G05530
AT1G36730	AT1G77840		AT4G15900	AT3G16650
AT1G40087	AT3G30200		AT4G16130	AT3G42850
AT1G42470	AT4G38350		AT4G16190	AT4G39090
AT1G42560	AT2G33670		AT4G16480	AT2G35740
AT1G43040	AT5G42410		AT4G16690	AT5G58310
AT1G43080	AT1G43090		AT4G16765	AT4G16770
AT1G43171	AT1G50220		AT4G16890	AT4G16920
AT1G43560	AT1G76760		AT4G16950	AT4G16920
AT1G43600	AT1G43610		AT4G17500	AT5G47220
AT1G43666	AT4G12825		AT4G17870	AT5G46790
AT1G43730	AT4G04650		AT4G17970	AT5G46610
AT1G44130	AT1G77480		AT4G18100	AT5G46430
AT1G44820	AT1G44180		AT4G18140	AT5G46410
AT1G45000	AT5G43010		AT4G18290	AT5G46240
AT1G45180	AT5G42940		AT4G18550	AT1G06250
AT1G45243	AT1G29180		AT4G18640	AT5G45840
AT1G46840	AT1G46984		AT4G18700	AT5G45810
AT1G47200	AT5G43070		AT4G18820	AT5G45720
AT1G47210	AT1G47230		AT4G18930	AT4G18940
AT1G47340	AT1G47350		AT4G19110	AT5G45430
AT1G47390	AT1G32430		AT4G19600	AT5G45190
AT1G47550	AT1G47560		AT4G19690	AT1G31260
AT1G47780	AT1G47786		AT4G20430	AT5G44530
AT1G48030	AT3G17240		AT4G20820	AT5G44440
AT1G48040	AT3G17250		AT4G20890	AT5G44340
AT1G48110	AT3G17330		AT4G22080	AT4G22090
AT1G48150	AT1G50780		AT4G22517	AT4G22513
AT1G48400	AT1G48390		AT4G22910	AT4G11920
AT1G48405	AT3G17680		AT4G23180	AT4G23160
AT1G48440	AT3G17780		AT4G23690	AT4G11190
AT1G48540	AT3G17920		AT4G24280	AT5G49910
AT1G48600	AT3G18000		AT4G24660	AT5G65410
AT1G48605	AT3G18030		AT4G25630	AT5G52490
AT1G48635	AT3G18160		AT4G25810	AT5G57560
AT1G48770	AT3G18295		AT4G25835	AT5G57480
AT1G48830	AT5G16130		AT4G26260	AT2G19800
AT1G48840	AT3G18350		AT4G26270	AT4G32840
AT1G48910	AT1G21430		AT4G26530	AT4G26520
AT1G49000	AT3G18560		AT4G26540	AT5G56040
AT1G49030	AT3G18460		AT4G26590	AT5G55930
AT1G49100	AT3G46330		AT4G26880	AT5G55110
AT1G49140	AT3G18410		AT4G26910	AT5G55070
AT1G49220	AT1G49210		AT4G27260	AT5G54510
AT1G49270	AT3G18810		AT4G27680	AT5G53540
AT1G49400	AT3G18880		AT4G27730	AT5G53510
AT1G49520	AT3G19080		AT4G27900	AT5G53420
AT1G49710	AT3G19280		AT4G28250	AT2G20750
AT1G49740	AT3G19310		AT4G28330	AT4G28340
AT1G49740	AT5G67130		AT4G28440	AT2G33845
AT1G49830	AT3G19500		AT4G29510	AT2G19670
AT1G49890	AT3G19570		AT4G29800	AT3G54950
AT1G49910	AT3G19590		AT4G30920	AT4G30910
AT1G49920	AT1G64260		AT4G31140	AT5G58090
AT1G50090	AT1G50110		AT4G31290	AT5G26220
AT1G50340	AT1G50325		AT4G31420	AT2G24500
AT1G50360	AT3G19960		AT4G31940	AT4G31970
AT1G50370	AT3G19980		AT4G31985	AT3G02190
AT1G50410	AT3G20010		AT4G33070	AT5G01320
AT1G50520	AT1G50560		AT4G33720	AT5G26130
AT1G50580	AT3G29630		AT4G34135	AT2G15490
AT1G50610	AT3G20190		AT4G34215	AT3G53010
AT1G50620	AT3G20280		AT4G34760	AT2G21220
AT1G50640	AT3G20310		AT4G34770	AT2G21210
AT1G50680	AT1G51120		AT4G34770	AT4G34790
AT1G50740	AT3G20510		AT4G37320	AT4G37330
AT1G50830	AT5G18510		AT4G37320	AT4G37360
AT1G50920	AT1G10300		AT4G37550	AT4G37560
AT1G51010	AT1G51020		AT4G37680	AT4G38320
AT1G51040	AT1G49340		AT4G37870	AT5G65690
AT1G51130	AT3G20760		AT4G37990	AT4G37970
AT1G51150	AT5G54745		AT4G38400	AT3G45960
AT1G51170	AT3G20830		AT5G01040	AT5G01050
AT1G51172	AT1G46696		AT5G01290	AT5G28210
AT1G51190	AT3G20840		AT5G02790	AT5G02780
AT1G51250	AT1G51240		AT5G03740	AT3G44750
AT1G51290	AT1G51320		AT5G04040	AT3G57140
AT1G51355	AT3G20898		AT5G05880	AT5G05890
AT1G51410	AT5G19440		AT5G06150	AT3G11520
AT1G51500	AT3G21090		AT5G06990	AT2G41660
AT1G51538	AT5G18510		AT5G07170	AT5G62240
AT1G51590	AT3G21160		AT5G07240	AT5G62070
AT1G51710	AT3G21280		AT5G07310	AT5G61890
AT1G51745	AT3G21295		AT5G08190	AT5G23090
AT1G51860	AT1G51880		AT5G08300	AT5G23250
AT1G51950	AT3G16500		AT5G08330	AT5G23280
AT1G52240	AT3G16130		AT5G08430	AT5G23480
AT1G52260	AT3G16110		AT5G08440	AT5G23490
AT1G52280	AT3G16100		AT5G08570	AT5G63680
AT1G52370	AT4G28360		AT5G08790	AT5G63790
AT1G52450	AT1G52430		AT5G09220	AT5G63850
AT1G52540	AT3G15890		AT5G09870	AT5G64740
AT1G52600	AT3G15710		AT5G10030	AT5G65210
AT1G52660	AT3G15700		AT5G10440	AT5G65420
AT1G52670	AT3G15690		AT5G10520	AT5G65530
AT1G52730	AT3G15610		AT5G10550	AT5G65630
AT1G52740	AT2G38810		AT5G11090	AT5G25280
AT1G52820	AT4G03070		AT5G11670	AT5G25880
AT1G52825	AT4G14615		AT5G12950	AT5G12960
AT1G52910	AT3G15480		AT5G14420	AT3G01650
AT1G53025	AT1G53023		AT5G14602	AT5G18150
AT1G53035	AT3G15358		AT5G15140	AT3G01260
AT1G53165	AT3G15220		AT5G15460	AT3G01050
AT1G53240	AT3G15020		AT5G15520	AT5G61170
AT1G53280	AT3G14990		AT5G16370	AT5G16340
AT1G53290	AT3G14960		AT5G17270	AT5G37130
AT1G53290	AT2G26100		AT5G17450	AT1G71050
AT1G53300	AT3G14950		AT5G17580	AT3G03510
AT1G53310	AT3G14940		AT5G17720	AT5G17780
AT1G53325	AT1G59630		AT5G18020	AT5G18060
AT1G53360	AT1G53370		AT5G19990	AT5G20000
AT1G53380	AT3G14870		AT5G20060	AT1G52700
AT1G53400	AT5G45740		AT5G20290	AT5G59240
AT1G53540	AT3G46230		AT5G20580	AT2G06005
AT1G53700	AT3G14370		AT5G22440	AT2G27530
AT1G53850	AT3G14290		AT5G22500	AT3G44540
AT1G53880	AT1G53900		AT5G22660	AT5G22700
AT1G53910	AT3G14230		AT5G23730	AT5G52250
AT1G54080	AT3G14100		AT5G23820	AT5G23830
AT1G54110	AT3G55600		AT5G23980	AT5G23990
AT1G54115	AT3G14070		AT5G24180	AT5G24230
AT1G54130	AT3G14050		AT5G25400	AT5G11230
AT1G54170	AT3G14010		AT5G25810	AT4G32800
AT1G54220	AT3G13930		AT5G26280	AT5G26300
AT1G54250	AT3G59600		AT5G26667	AT3G60180
AT1G54300	AT3G05770		AT5G27360	AT5G27350
AT1G54450	AT5G28850		AT5G35940	AT5G35950
AT1G54510	AT5G28290		AT5G38420	AT5G38430
AT1G54580	AT1G54630		AT5G38760	AT5G53820
AT1G54610	AT3G05050		AT5G38895	AT5G15790
AT1G54620	AT5G46980		AT5G40240	AT5G40230
AT1G54770	AT5G30495		AT5G40700	AT3G27350
AT1G54790	AT3G05180		AT5G40990	AT1G53940
AT1G54870	AT3G05260		AT5G42500	AT5G42510
AT1G55020	AT3G22400		AT5G45860	AT5G45870
AT1G55140	AT3G13740		AT5G45920	AT5G62930
AT1G55230	AT1G55240		AT5G46050	AT5G46040
AT1G55290	AT3G13610		AT5G47540	AT4G17270
AT1G55390	AT1G55380		AT5G48400	AT5G48410
AT1G55460	AT5G51795		AT5G48450	AT4G12420
AT1G55490	AT3G13470		AT5G48760	AT3G24830
AT1G55520	AT3G13445		AT5G50260	AT3G48340
AT1G55535	AT3G13420		AT5G51490	AT5G51500
AT1G55610	AT3G13380		AT5G51780	AT4G25400
AT1G55660	AT4G00315		AT5G52450	AT2G34360
AT1G55700	AT1G55380		AT5G56350	AT4G26390
AT1G55730	AT3G13320		AT5G56950	AT4G26110
AT1G55770	AT4G02250		AT5G57685	AT4G31730
AT1G55840	AT5G47730		AT5G58360	AT2G30400
AT1G55860	AT1G70320		AT5G58380	AT5G07070
AT1G55890	AT3G13160		AT5G59120	AT5G59090
AT1G55930	AT3G13070		AT5G59190	AT5G59090
AT1G55990	AT4G33610		AT5G59720	AT3G46230
AT1G56000	AT1G55980		AT5G60660	AT3G54820
AT1G56020	AT3G12970		AT5G61960	AT5G07290
AT1G56150	AT1G79130		AT5G62210	AT5G07190
AT1G56360	AT4G36350		AT5G62670	AT3G47950
AT1G56400	AT5G54820		AT5G62920	AT1G74890
AT1G56560	AT3G05820		AT5G63650	AT5G08590
AT1G56690	AT1G09410		AT5G64570	AT5G09730
AT1G57775	AT1G57777		AT5G65925	AT3G49820
AT1G57820	AT1G57800		AT5G65970	AT2G17430
AT1G58030	AT5G36940		AT5G66620	AT5G66630
AT1G58060	AT1G58050		AT5G66760	AT2G18450
AT1G58242	AT5G34828		ATCG01000	ATMG00370
AT1G58248	AT1G58245		AT1G35710	AT4G08850
AT1G58250	AT5G49680		AT1G10340	AT2G24600
AT1G58290	AT1G09940		AT5G64810	AT5G26170
AT1G58390	AT1G58400		AT4G23210	AT4G23300
AT1G58410	AT1G58400		AT1G21120	AT1G21110
AT1G59750	AT5G62000		AT1G02360	AT4G01700
AT1G59790	AT1G59800		AT2G40140	AT3G55980
AT1G59810	AT1G60040		AT4G23190	AT4G23300
AT1G60010	AT1G10530		AT1G02610	AT4G02075
AT1G60070	AT1G23900		AT1G28110	AT2G33530
AT1G60090	AT4G22100		AT1G03220	AT1G03230
AT1G60220	AT1G10570		AT2G16660	AT4G34950
AT1G60280	AT1G60350		AT1G51400	AT3G21055
AT1G60300	AT1G60340		AT1G55530	AT3G13430
AT1G60410	AT1G60400		AT5G28540	AT5G42020
AT1G60625	AT1G60815		AT4G17490	AT5G47230
AT1G60780	AT1G10730		AT3G49930	AT5G67450
AT1G60900	AT4G36690		AT1G30410	AT1G30420
AT1G60920	AT1G60880		AT3G46080	AT3G46090
AT1G60970	AT4G08520		AT4G25470	AT4G25490
AT1G60986	AT1G60987		AT2G40110	AT3G11230
AT1G61095	AT1G61093		AT4G17900	AT5G46710
AT1G61105	AT1G52900		AT3G25610	AT1G13210
AT1G61140	AT1G11100		AT4G03205	AT1G03475
AT1G61180	AT1G61310		AT1G29930	AT2G34430
AT1G61190	AT1G61310		AT1G20340	AT1G76100
AT1G61250	AT2G20840		AT4G36780	AT3G50750
AT1G61290	AT1G11250		AT2G19730	AT4G29410
AT1G61320	AT1G61330		AT5G66880	AT3G50500
AT1G61380	AT1G11280		AT4G12480	AT4G12490
AT1G61415	AT1G61450		AT1G16500	AT1G79160
AT1G61490	AT1G61480		AT4G26270	AT5G56630
AT1G61500	AT1G61480		AT1G25480	AT1G68600
AT1G61566	AT1G61563		AT1G77990	AT5G10180
AT1G61667	AT5G54530		AT3G02700	AT5G16360
AT1G61740	AT4G21250		AT3G13790	AT3G13784
AT1G61760	AT4G05220		AT5G06860	AT5G06870
AT1G61790	AT1G11560		AT2G37170	AT3G54820
AT1G61840	AT2G40050		AT1G23830	AT1G23850
AT1G61870	AT1G11630		AT4G23820	AT5G41870
AT1G62000	AT1G62080		AT5G53550	AT5G24380
AT1G62020	AT2G21390		AT1G13360	AT3G25870
AT1G62060	AT1G62080		AT4G19410	AT5G45280
AT1G62120	AT1G62010		AT3G48360	AT5G63160
AT1G62270	AT3G17480		AT5G63980	AT5G64000
AT1G62280	AT1G62262		AT2G41180	AT3G56710
AT1G62330	AT1G11990		AT5G67300	AT3G50060
AT1G62430	AT4G22340		AT1G22380	AT1G22400
AT1G62450	AT3G07880		AT4G09510	AT1G35580
AT1G62580	AT1G63340		AT1G74160	AT1G18620
AT1G62630	AT1G63360		AT3G06035	AT5G19250
AT1G62670	AT1G63400		AT2G35660	AT2G29720
AT1G62910	AT1G63150		AT4G19230	AT5G45340
AT1G62960	AT5G51690		AT5G47610	AT4G17245
AT1G62975	AT1G12540		AT1G22990	AT1G71050
AT1G63055	AT1G63057		AT3G50910	AT5G66480
AT1G63200	AT1G63190		AT1G07180	AT2G29990
AT1G63210	AT1G65440		AT1G52870	AT4G03410
AT1G63230	AT1G63630		AT1G54160	AT3G14020
AT1G63280	AT1G51330		AT5G43745	AT5G02940
AT1G63290	AT3G01850		AT1G19300	AT3G50760
AT1G63300	AT5G41140		AT2G36390	AT5G03650
AT1G63430	AT5G41180		AT1G02370	AT4G01990
AT1G63450	AT5G41250		AT1G11700	AT1G61930
AT1G63470	AT1G63480		AT4G22270	AT4G03820
AT1G63500	AT5G41260		AT3G02250	AT5G15740
AT1G63530	AT1G63540		AT1G52855	AT3G15534
AT1G63590	AT1G63580		AT4G19450	AT5G45275
AT1G63650	AT5G41315		AT2G41870	AT3G57540
AT1G63820	AT5G41380		AT2G16720	AT4G34990
AT1G63830	AT5G41390		AT1G29050	AT2G34070
AT1G64040	AT4G11240		AT4G26850	AT5G55120
AT1G64185	AT5G41650		AT1G78070	AT1G36070
AT1G64190	AT5G41670		AT5G15450	AT2G25140
AT1G64255	AT1G64260		AT4G39210	AT2G21590
AT1G64290	AT1G64295		AT5G09620	AT5G64430
AT1G64300	AT1G01450		AT5G50720	AT4G24960
AT1G64520	AT5G42040		AT3G03190	AT5G17220
AT1G64580	AT1G06580		AT2G24190	AT3G61220
AT1G64630	AT5G41990		AT1G50630	AT3G20300
AT1G64820	AT1G66780		AT1G19180	AT1G74950
AT1G64830	AT5G33340		AT3G48510	AT5G63350
AT1G64900	AT2G12190		AT3G21600	AT4G15450
AT1G64920	AT1G64910		AT4G04020	AT4G22240
AT1G64990	AT4G27630		AT5G03760	AT5G22740
AT1G65120	AT1G65110		AT5G10930	AT5G25110
AT1G65160	AT1G65140		AT2G23150	AT5G67330
AT1G65200	AT1G65130		AT2G37770	AT3G53880
AT1G65480	AT4G20370		AT2G37770	AT2G37790
AT1G65550	AT5G25420		AT1G08630	AT3G04520
AT1G65660	AT4G37120		AT5G07690	AT5G07700
AT1G65730	AT3G17650		AT1G32860	AT5G42100
AT1G65880	AT1G66120		AT2G43590	AT2G43580
AT1G65890	AT1G66120		AT1G02335	AT3G62020
AT1G65970	AT1G65980		AT3G27250	AT5G40800
AT1G65970	AT1G60740		AT2G37040	AT3G10340
AT1G66000	AT1G66060		AT1G52690	AT3G15670
AT1G66290	AT1G66320		AT4G08570	AT4G39700
AT1G66460	AT5G37790		AT4G36810	AT2G18620
AT1G66470	AT5G37800		AT1G56070	AT3G12915
AT1G66480	AT5G37840		AT5G47720	AT5G48230
AT1G66550	AT1G66560		AT3G28007	AT5G62850
AT1G66600	AT1G66560		AT1G32100	AT4G13660
AT1G66620	AT1G66630		AT1G07430	AT2G29380
AT1G66852	AT1G66870		AT4G35160	AT4G35150
AT1G66860	AT5G38200		AT1G14250	AT1G14240
AT1G66910	AT5G38280		AT1G04570	AT2G33280
AT1G66950	AT2G36380		AT5G51890	AT5G42180
AT1G67250	AT5G38650		AT2G20560	AT4G28480
AT1G67270	AT1G67780		AT3G16400	AT3G16410
AT1G67290	AT5G19580		AT5G54280	AT4G27370
AT1G67490	AT1G24320		AT4G35300	AT1G20840
AT1G67680	AT1G67650		AT1G70830	AT1G70850
AT1G67890	AT3G06620		AT3G08860	AT2G38400
AT1G68000	AT4G38570		AT3G09910	AT5G03530
AT1G68070	AT2G01735		AT5G39520	AT5G39530
AT1G68260	AT1G68280		AT3G49220	AT5G53370
AT1G68320	AT1G25340		AT2G36870	AT3G44990
AT1G68390	AT1G68380		AT3G02230	AT5G15650
AT1G68460	AT3G19160		AT3G10120	AT5G03890
AT1G68540	AT1G25460		AT5G47550	AT4G16500
AT1G68590	AT5G15760		AT1G64200	AT4G11150
AT1G68780	AT3G25670		AT4G17770	AT1G06410
AT1G68820	AT1G73950		AT3G43270	AT4G33220
AT1G68907	AT1G68905		AT1G01580	AT1G01590
AT1G69090	AT5G66830		AT1G78610	AT1G53470
AT1G69120	AT1G26310		AT3G25760	AT3G25780
AT1G69523	AT1G69526		AT1G49450	AT3G18950
AT1G69600	AT5G60480		AT2G29500	AT1G07400
AT1G69660	AT1G69650		AT1G23040	AT1G70990
AT1G69720	AT1G58300		AT1G09710	AT1G58220
AT1G69825	AT1G69818		AT3G29575	AT1G13740
AT1G69940	AT5G07410		AT5G12110	AT5G19510
AT1G69940	AT5G61680		AT3G05640	AT5G27930
AT1G70090	AT1G24170		AT2G40435	AT3G56220
AT1G70250	AT5G38280		AT4G35060	AT4G38580
AT1G70260	AT1G60050		AT1G24330	AT1G67530
AT1G70430	AT5G14720		AT1G77520	AT1G77530
AT1G70560	AT1G23320		AT4G36010	AT2G17860
AT1G70580	AT1G23310		AT5G07080	AT3G47170
AT1G70600	AT1G23290		AT1G06090	AT1G06120
AT1G70670	AT1G70680		AT2G39770	AT3G55590
AT1G70940	AT1G23080		AT1G61800	AT5G54800
AT1G70960	AT1G70380		AT3G48350	AT3G48340
AT1G71230	AT1G22920		AT3G24460	AT4G13345
AT1G71270	AT1G71300		AT4G02280	AT5G49190
AT1G71320	AT3G62350		AT4G35320	AT2G17300
AT1G71697	AT4G09760		AT1G06180	AT2G31180
AT1G71920	AT5G10330		AT1G01470	AT2G46140
AT1G71980	AT1G22670		AT1G11580	AT1G11590
AT1G72300	AT1G17240		AT3G51895	AT4G02700
AT1G72340	AT1G53900		AT1G35720	AT5G10230
AT1G72650	AT1G17460		AT2G33590	AT2G33600
AT1G72670	AT1G17480		AT3G11410	AT2G29380
AT1G72710	AT4G26100		AT1G08200	AT2G27860
AT1G72960	AT3G13870		AT4G01070	AT1G01420
AT1G73100	AT5G04940		AT3G25290	AT4G12980
AT1G73300	AT2G22970		AT2G29370	AT2G29360
AT1G73450	AT1G73460		AT4G31590	AT2G24630
AT1G73500	AT1G18350		AT5G58770	AT5G58782
AT1G73580	AT1G66360		AT2G04160	AT5G59810
AT1G73980	AT1G26190		AT2G17840	AT4G35985
AT1G74000	AT1G74020		AT5G42570	AT1G11905
AT1G74010	AT1G74020		AT4G10380	AT1G80760
AT1G74050	AT1G74060		AT2G44940	AT3G60490
AT1G74180	AT2G25470		AT3G01100	AT1G69450
AT1G74270	AT3G55750		AT1G10410	AT1G59650
AT1G74280	AT1G74290		AT5G11790	AT2G19620
AT1G74320	AT4G09760		AT1G65560	AT5G16970
AT1G74380	AT5G07720		AT4G27610	AT4G27620
AT1G74660	AT3G28917		AT4G27350	AT5G54240
AT1G74800	AT5G62620		AT3G15350	AT4G27480
AT1G74920	AT3G48170		AT4G05110	AT4G05120
AT1G75030	AT1G75050		AT3G16340	AT1G15210
AT1G75580	AT1G19830		AT2G39130	AT3G54830
AT1G75760	AT4G38790		AT2G27420	AT3G49340
AT1G75840	AT1G20090		AT5G12140	AT2G40880
AT1G75880	AT1G75890		AT2G47630	AT3G62860
AT1G75950	AT5G42190		AT1G06620	AT3G61400
AT1G76010	AT1G20220		AT5G12010	AT4G29780
AT1G76405	AT1G20816		AT1G15100	AT2G01150
AT1G76460	AT1G20880		AT2G44578	AT2G44581
AT1G76640	AT5G42380		AT4G27410	AT3G04070
AT1G76810	AT1G76720		AT2G24100	AT4G30780
AT1G76900	AT1G43640		AT2G26690	AT1G12110
AT1G76950	AT5G42140		AT1G36160	AT1G36180
AT1G77100	AT4G25980		AT1G73680	AT3G01420
AT1G77145	AT1G77160		AT1G14520	AT2G19800
AT1G77460	AT1G44120		AT5G25980	AT5G26000
AT1G77780	AT1G77790		AT2G43500	AT3G59580
AT1G77950	AT1G77980		AT2G22170	AT4G39730
AT1G78080	AT1G22190		AT1G07900	AT2G28500
AT1G78110	AT1G22230		AT3G15790	AT1G15340
AT1G78380	AT1G78370		AT5G09870	AT2G21770
AT1G78400	AT2G33160		AT2G34660	AT1G30400
AT1G78420	AT1G17145		AT1G41830	AT1G76160
AT1G78700	AT4G18890		AT5G64550	AT5G09670
AT1G78950	AT1G78955		AT3G06590	AT3G17100
AT1G79000	AT1G16710		AT2G46800	AT3G58810
AT1G79020	AT1G16690		AT5G02230	AT5G59490
AT1G79250	AT1G16440		AT1G05360	AT4G14950
AT1G79330	AT1G79340		AT3G18170	AT3G18180
AT1G79500	AT1G16340		AT3G18750	AT1G49160
AT1G79610	AT1G54370		AT1G78130	AT5G10190
AT1G79680	AT1G69730		AT3G10740	AT5G26120
AT1G79940	AT4G21180		AT1G79920	AT1G79930
AT1G80000	AT1G15280		AT1G19440	AT2G16280
AT1G80070	AT4G38780		AT4G27030	AT1G62190
AT1G80210	AT3G06820		AT1G06430	AT2G30950
AT1G80260	AT1G20570		AT3G22270	AT4G14990
AT1G80370	AT1G15570		AT5G10730	AT5G15910
AT1G80480	AT1G15730		AT5G17520	AT5G17523
AT1G80660	AT2G07560		AT2G32210	AT2G32200
AT1G80700	AT1G80980		AT1G36990	AT4G08510
AT1G80745	AT3G15420		AT5G22290	AT3G44290
AT1G80780	AT2G32070		AT1G47710	AT3G45220
AT2G01200	AT1G15050		AT1G64760	AT2G19440
AT2G01210	AT1G25320		AT1G80120	AT3G15810
AT2G01220	AT3G27610		AT1G67300	AT1G79820
AT2G01250	AT2G44120		AT1G31830	AT1G31820
AT2G01430	AT1G70920		AT5G53400	AT4G27890
AT2G01480	AT1G14970		AT2G38460	AT5G03570
AT2G01660	AT5G37660		AT1G06780	AT2G30575
AT2G01940	AT1G68130		AT1G22870	AT1G71410
AT2G01980	AT1G14660		AT1G77200	AT4G32800
AT2G02030	AT2G05600		AT1G69870	AT1G27080
AT2G02103	AT5G25200		AT1G18300	AT1G73540
AT2G02240	AT2G02250		AT1G30500	AT2G34720
AT2G02290	AT5G23470		AT5G66460	AT3G10890
AT2G02380	AT2G02390		AT4G15490	AT4G15500
AT2G02480	AT1G14460		AT4G27585	AT5G54100
AT2G02520	AT3G25727		AT3G03250	AT5G17310
AT2G02610	AT2G02640		AT2G27360	AT1G28610
AT2G02660	AT2G02890		AT5G26860	AT3G05790
AT2G02960	AT1G14260		AT5G28910	AT5G28960
AT2G02970	AT1G14230		AT5G61030	AT1G74230
AT2G02990	AT1G14220		AT1G53840	AT3G14300
AT2G03020	AT4G16540		AT4G20860	AT5G44360
AT2G03030	AT2G03300		AT1G05170	AT2G32430
AT2G03360	AT2G03370		AT2G21130	AT4G38740
AT2G03470	AT1G13880		AT5G25780	AT5G27640
AT2G03560	AT5G38270		AT2G32870	AT2G32880
AT2G03740	AT2G03850		AT2G38940	AT3G54700
AT2G03931	AT2G03936		AT4G33040	AT5G11930
AT2G04031	AT2G04041		AT1G15930	AT2G32060
AT2G04037	AT2G04041		AT2G19760	AT4G29350
AT2G04100	AT2G04090		AT3G21950	AT5G38020
AT2G04390	AT5G04800		AT2G45695	AT3G61113
AT2G04400	AT5G48220		AT1G01170	AT4G00860
AT2G04520	AT5G35680		AT2G16890	AT5G14860
AT2G04630	AT5G51940		AT2G20260	AT4G28750
AT2G04680	AT5G37620		AT4G13340	AT4G18670
AT2G04810	AT2G04840		AT2G22425	AT4G40042
AT2G04920	AT3G22720		AT2G18670	AT4G30370
AT2G04925	AT2G04034		AT2G17450	AT4G35480
AT2G05220	AT5G04800		AT4G19880	AT5G45020
AT2G05710	AT4G35830		AT1G12780	AT1G63180
AT2G05840	AT5G35590		AT4G22540	AT4G12460
AT2G06090	AT5G27238		AT3G44260	AT5G22250
AT2G06200	AT3G13960		AT3G56060	AT5G51950
AT2G07040	AT5G35390		AT1G17520	AT1G72740
AT2G07678	ATMG00920		AT3G54920	AT5G04310
AT2G07715	ATMG00560		AT2G19740	AT4G26230
AT2G07732	ATMG00280		AT1G06515	AT2G30942
AT2G07739	ATMG00370		AT1G53030	AT3G15352
AT2G07741	ATMG01170		AT1G52230	AT3G16140
AT2G07749	ATMG01110		AT3G07590	AT4G02840
AT2G07751	ATMG00990		AT3G50820	AT5G66570
AT2G12940	AT2G13150		AT5G18630	AT5G18640
AT2G13450	AT4G02000		AT5G02150	AT3G53800
AT2G13510	AT2G13500		AT5G57685	AT4G25760
AT2G13630	AT3G04660		AT2G45510	AT2G44890
AT2G13900	AT5G02350		AT1G11310	AT2G39200
AT2G14378	AT4G35165		AT2G24150	AT4G30850
AT2G14510	AT2G14440		AT3G62980	AT4G03190
AT2G14670	AT5G43610		AT4G10810	AT4G24026
AT2G14740	AT2G14720		AT5G14060	AT5G13280
AT2G14760	AT4G33880		AT1G75440	AT5G42990
AT2G14850	AT4G33890		AT3G18080	AT3G18070
AT2G14880	AT4G34290		AT4G16860	AT4G16920
AT2G14920	AT1G13430		AT2G33370	AT1G04480
AT2G14935	AT3G23167		AT1G27210	AT1G59850
AT2G15180	AT3G43470		AT1G05805	AT2G43140
AT2G15220	AT2G15130		AT5G48485	AT5G48490
AT2G15450	AT2G15460		AT5G07820	AT5G61260
AT2G15530	AT4G34040		AT2G40110	AT5G53940
AT2G15640	AT2G16450		AT4G36280	AT4G36290
AT2G15730	AT4G34420		AT1G21060	AT1G76620
AT2G15740	AT5G42640		AT5G35790	AT5G13110
AT2G16030	AT4G26730		AT4G29905	AT5G57123
AT2G16090	AT4G34370		AT1G69040	AT2G03730
AT2G16120	AT2G16130		AT1G15910	AT4G00380
AT2G16220	AT2G16450		AT5G50330	AT4G24810
AT2G16390	AT2G21450		AT1G80245	AT4G00695
AT2G16430	AT2G27190		AT3G28100	AT3G28080
AT2G16485	AT3G51120		AT3G22460	AT4G14880
AT2G16530	AT1G72590		AT3G07800	AT5G23070
AT2G16594	AT2G16592		AT2G47160	AT3G62270
AT2G16595	AT2G21160		AT5G56610	AT2G35680
AT2G16620	AT3G23650		AT3G50900	AT5G66490
AT2G16640	AT3G16620		AT3G26932	AT5G41070
AT2G16650	AT4G21900		AT5G49760	AT5G49770
AT2G16710	AT2G36260		AT2G37460	AT2G39510
AT2G16730	AT4G35010		AT1G09390	AT1G56670
AT2G16800	AT4G35080		AT1G12710	AT1G63090
AT2G16930	AT5G15220		AT3G63110	AT5G19040
AT2G16940	AT5G09880		AT5G54630	AT4G27240
AT2G17030	AT2G17036		AT2G03530	AT2G03590
AT2G17070	AT2G17080		AT3G06470	AT3G06460
AT2G17180	AT4G35280		AT1G65930	AT1G54340
AT2G17190	AT2G17200		AT2G30140	AT2G30150
AT2G17290	AT4G35310		AT3G07010	AT5G48900
AT2G17340	AT4G35360		AT5G09250	AT5G09240
AT2G17390	AT4G35450		AT1G74910	AT2G04650
AT2G17420	AT4G35460		AT1G65690	AT5G36970
AT2G17520	AT5G24360		AT3G52060	AT5G22070
AT2G17600	AT2G17590		AT4G29050	AT1G70110
AT2G17620	AT4G35620		AT2G40400	AT3G56140
AT2G17630	AT4G35630		AT2G15880	AT4G33970
AT2G17640	AT4G35640		AT2G10940	AT3G22120
AT2G17730	AT4G35840		AT4G22530	AT5G10830
AT2G17770	AT4G35900		AT1G51800	AT3G21340
AT2G17800	AT3G51300		AT3G08620	AT2G38610
AT2G17800	AT4G35950		AT2G37170	AT2G37180
AT2G17890	AT4G36070		AT5G38410	AT5G38430
AT2G17890	AT5G66210		AT1G05010	AT1G62380
AT2G17930	AT4G36080		AT2G43820	AT2G43840
AT2G18020	AT4G36130		AT4G04630	AT4G21970
AT2G18060	AT4G36160		AT3G50740	AT5G66690
AT2G18100	AT4G36210		AT2G26980	AT5G21326
AT2G18170	AT4G36450		AT4G25940	AT5G57200
AT2G18180	AT4G36490		AT3G07650	AT5G48250
AT2G18193	AT2G18190		AT1G05575	AT2G31945
AT2G18360	AT4G36610		AT2G44380	AT5G43520
AT2G18380	AT4G36620		AT3G26320	AT3G26330
AT2G18470	AT3G18810		AT4G38470	AT4G35780
AT2G18600	AT4G36800		AT2G37950	AT5G05830
AT2G18730	AT4G30340		AT1G69490	AT3G04070
AT2G18860	AT4G30240		AT1G21050	AT1G76610
AT2G18876	AT5G57410		AT1G75750	AT2G18420
AT2G18969	AT4G30180		AT2G39400	AT3G55180
AT2G18990	AT3G25580		AT4G34760	AT2G16580
AT2G19030	AT2G19045		AT2G29350	AT2G29290
AT2G19050	AT2G19060		AT3G49940	AT5G67420
AT2G19090	AT4G30130		AT5G16030	AT3G02500
AT2G19120	AT4G30100		AT5G10570	AT5G65640
AT2G19150	AT2G47280		AT5G14120	AT3G01930
AT2G19160	AT4G30060		AT5G18170	AT3G03910
AT2G19170	AT4G30020		AT1G59590	AT1G10220
AT2G19210	AT2G19230		AT2G44740	AT5G61650
AT2G19330	AT4G29880		AT4G35770	AT5G66040
AT2G19340	AT4G29870		AT1G05675	AT1G05680
AT2G19390	AT4G29790		AT2G26190	AT5G57010
AT2G19600	AT5G11800		AT1G10150	AT1G59510
AT2G19720	AT4G29430		AT4G21840	AT4G21830
AT2G19780	AT4G29240		AT3G04210	AT3G04220
AT2G19830	AT4G29160		AT5G40780	AT1G48640
AT2G19910	AT2G19920		AT2G40610	AT5G05290
AT2G19910	AT2G19930		AT3G22060	AT3G58310
AT2G20030	AT4G28890		AT3G23550	AT3G23560
AT2G20080	AT4G28840		AT2G32180	AT2G32650
AT2G20120	AT2G20130		AT1G13260	AT3G25730
AT2G20230	AT4G28770		AT3G09020	AT5G01250
AT2G20370	AT2G29040		AT2G47130	AT2G47140
AT2G20430	AT4G28556		AT3G57260	AT3G57270
AT2G20580	AT4G28470		AT1G01620	AT4G23400
AT2G20590	AT4G28430		AT1G01820	AT2G45740
AT2G20610	AT4G28420		AT1G02900	AT3G16570
AT2G20618	AT2G20605		AT1G03270	AT4G14240
AT2G20700	AT4G28280		AT1G03860	AT4G28510
AT2G20825	AT4G28190		AT1G05260	AT4G11290
AT2G20900	AT4G28130		AT1G05310	AT2G36710
AT2G21190	AT4G38790		AT1G05420	AT2G32100
AT2G21270	AT4G38930		AT1G06620	AT1G06650
AT2G21340	AT4G39030		AT1G07070	AT1G74270
AT2G21380	AT4G39050		AT1G07260	AT2G29740
AT2G21410	AT4G39080		AT1G07930	AT1G07940
AT2G21480	AT4G39110		AT1G07940	AT1G07920
AT2G21520	AT4G39170		AT1G09590	AT1G09690
AT2G21600	AT4G39220		AT1G09590	AT1G57860
AT2G21655	AT3G29797		AT1G11070	AT4G04980
AT2G21740	AT2G21750		AT1G11920	AT4G22080
AT2G21740	AT4G39340		AT1G12090	AT2G45180
AT2G21840	AT2G21850		AT1G17180	AT1G78380
AT2G21910	AT4G32170		AT1G17345	AT1G72430
AT2G21990	AT4G39610		AT1G18080	AT1G48630
AT2G22040	AT3G18140		AT1G18540	AT1G74050
AT2G22121	AT4G09153		AT1G20480	AT1G20500
AT2G22140	AT2G21800		AT1G21140	AT1G76800
AT2G22310	AT4G39910		AT1G22150	AT1G78000
AT2G22460	AT5G65340		AT1G22530	AT1G72150
AT2G22475	AT4G40100		AT1G22710	AT2G14670
AT2G22540	AT4G24540		AT1G22900	AT5G42500
AT2G22630	AT4G37940		AT1G26150	AT1G68690
AT2G22670	AT5G65670		AT1G28640	AT1G28670
AT2G22680	AT4G37890		AT1G28650	AT1G28670
AT2G22740	AT2G35160		AT1G29430	AT1G29450
AT2G22750	AT4G37850		AT1G29440	AT1G29420
AT2G22780	AT5G09660		AT1G29440	AT1G29510
AT2G22840	AT4G37740		AT1G29510	AT1G29460
AT2G22850	AT4G37730		AT1G31670	AT1G31690
AT2G22880	AT4G37710		AT1G32090	AT3G21620
AT2G22910	AT4G37670		AT1G33110	AT1G33090
AT2G22950	AT4G37640		AT1G33120	AT4G10450
AT2G23060	AT4G37580		AT1G34030	AT4G09800
AT2G23148	AT2G23142		AT1G44800	AT4G08300
AT2G23160	AT2G16450		AT1G47056	AT4G07400
AT2G23180	AT4G39490		AT1G47530	AT1G12950
AT2G23240	AT2G42000		AT1G48830	AT3G02560
AT2G23250	AT2G23260		AT1G52300	AT3G16080
AT2G23270	AT4G37290		AT1G53230	AT3G15030
AT2G23300	AT4G37250		AT1G53540	AT5G59720
AT2G23370	AT4G34090		AT1G56650	AT1G66370
AT2G23520	AT4G37100		AT1G58170	AT3G13650
AT2G23530	AT4G37110		AT1G61960	AT1G62085
AT2G23540	AT3G50400		AT1G62150	AT1G62085
AT2G23550	AT2G23580		AT1G62180	AT4G04610
AT2G23560	AT2G23580		AT1G62670	AT1G63130
AT2G23690	AT5G66580		AT1G65870	AT1G22900
AT2G23700	AT5G66600		AT1G67090	AT5G38410
AT2G23790	AT4G36820		AT1G68840	AT1G13260
AT2G23940	AT4G30500		AT1G70800	AT1G70810
AT2G23990	AT4G30590		AT1G70840	AT1G70890
AT2G24000	AT2G24010		AT1G70890	AT5G28010
AT2G24020	AT4G30620		AT1G75370	AT2G21520
AT2G24230	AT5G58150		AT1G75580	AT4G38860
AT2G24260	AT4G30980		AT1G76640	AT1G76650
AT2G24300	AT4G31000		AT1G76800	AT3G43660
AT2G24330	AT4G31080		AT1G78520	AT2G43670
AT2G24370	AT4G31230		AT1G79750	AT5G11670
AT2G24420	AT4G31340		AT2G01520	AT1G14930
AT2G24440	AT4G31360		AT2G02240	AT2G02360
AT2G24450	AT4G31370		AT2G04100	AT2G04050
AT2G24530	AT4G31440		AT2G04390	AT3G10610
AT2G24615	AT2G24625		AT2G14610	AT1G50060
AT2G24640	AT4G31670		AT2G14610	AT4G33720
AT2G24650	AT2G24690		AT2G15970	AT3G50830
AT2G24710	AT2G24720		AT2G21100	AT1G65870
AT2G24800	AT4G31760		AT2G22920	AT5G09640
AT2G25060	AT4G31840		AT2G23340	AT3G50260
AT2G25150	AT2G23510		AT2G25890	AT4G25140
AT2G25170	AT4G31900		AT2G26770	AT2G40820
AT2G25180	AT4G31920		AT2G27150	AT5G20960
AT2G25300	AT4G32120		AT2G28305	AT2G37210
AT2G25310	AT4G32130		AT2G35820	AT2G35810
AT2G25312	AT3G44428		AT2G36760	AT2G36780
AT2G25350	AT4G32160		AT2G37190	AT3G53430
AT2G25430	AT4G32285		AT2G38540	AT5G59310
AT2G25520	AT4G32390		AT2G40300	AT3G11050
AT2G25580	AT4G32450		AT2G40380	AT3G56110
AT2G25600	AT4G32500		AT2G41840	AT3G57490
AT2G25610	AT4G32530		AT2G42740	AT3G58700
AT2G25650	AT4G00270		AT2G42880	AT3G14720
AT2G25670	AT4G32610		AT2G43460	AT3G59540
AT2G25710	AT1G37150		AT2G45220	AT5G51490
AT2G25800	AT2G20010		AT2G46170	AT3G61560
AT2G25850	AT4G32850		AT2G46690	AT5G53590
AT2G26160	AT3G25750		AT3G01690	AT4G24760
AT2G26450	AT4G33230		AT3G02990	AT5G16820
AT2G26490	AT4G34380		AT3G04200	AT3G05950
AT2G26570	AT4G33390		AT3G05950	AT5G39130
AT2G26640	AT5G43760		AT3G05950	AT5G39180
AT2G26720	AT2G31050		AT3G09100	AT5G01290
AT2G26740	AT2G26750		AT3G09840	AT3G53230
AT2G26950	AT2G26960		AT3G10610	AT2G05220
AT2G27000	AT2G27010		AT3G11340	AT5G05860
AT2G27040	AT5G21150		AT3G11580	AT2G36080
AT2G27140	AT5G20970		AT3G11740	AT5G01750
AT2G27285	AT2G27280		AT3G12203	AT2G22920
AT2G27300	AT3G44290		AT3G12670	AT1G30820
AT2G27340	AT3G58130		AT3G13650	AT1G55210
AT2G27710	AT3G44590		AT3G14610	AT3G14690
AT2G27780	AT5G27310		AT3G14680	AT3G14690
AT2G27800	AT5G27300		AT3G14690	AT3G14660
AT2G28010	AT2G28030		AT3G15030	AT1G30210
AT2G28110	AT5G22940		AT3G15356	AT1G53070
AT2G28220	AT2G28030		AT3G18320	AT3G44120
AT2G28230	AT4G09070		AT3G21750	AT3G21760
AT2G28350	AT4G30080		AT3G27540	AT1G12990
AT2G28370	AT2G37200		AT3G27660	AT3G01570
AT2G28580	AT2G44930		AT3G28630	AT1G59710
AT2G28720	AT5G59910		AT3G29410	AT3G14490
AT2G28850	AT2G28860		AT3G29670	AT3G29635
AT2G28960	AT2G29000		AT3G43600	AT5G20960
AT2G28970	AT2G28990		AT3G44850	AT5G22840
AT2G29045	AT4G30064		AT3G45650	AT3G45680
AT2G29100	AT2G29110		AT3G47370	AT5G62300
AT2G29150	AT2G29360		AT3G47590	AT3G47560
AT2G29190	AT2G29200		AT3G48690	AT1G49650
AT2G29420	AT2G29490		AT3G50530	AT2G41140
AT2G29605	AT2G29850		AT3G51420	AT3G51430
AT2G29730	AT2G29710		AT3G51440	AT3G51420
AT2G29930	AT4G27050		AT3G56110	AT5G05380
AT2G30050	AT3G01340		AT3G57490	AT1G58380
AT2G30060	AT5G58590		AT3G59200	AT4G14096
AT2G30110	AT5G06460		AT4G00430	AT4G23400
AT2G30210	AT5G07130		AT4G02850	AT1G03210
AT2G30220	AT2G30310		AT4G02890	AT4G05320
AT2G30260	AT1G06960		AT4G02890	AT5G20620
AT2G30530	AT5G01970		AT4G05020	AT4G21490
AT2G30580	AT1G06770		AT4G07400	AT5G67250
AT2G30650	AT2G30660		AT4G10265	AT4G10270
AT2G30750	AT2G30770		AT4G10450	AT1G33140
AT2G30910	AT2G31300		AT4G10520	AT1G32940
AT2G31083	AT2G31085		AT4G10695	AT4G10660
AT2G31160	AT3G23290		AT4G13170	AT5G48760
AT2G31390	AT1G06030		AT4G14096	AT4G14103
AT2G31470	AT3G23960		AT4G15350	AT3G20940
AT2G31510	AT1G05890		AT4G15550	AT1G05560
AT2G31510	AT1G65430		AT4G15700	AT2G47870
AT2G31560	AT2G43340		AT4G17680	AT5G47050
AT2G31580	AT2G32320		AT4G18040	AT1G29550
AT2G31600	AT3G53860		AT4G18730	AT3G58700
AT2G31610	AT5G35530		AT4G18730	AT5G45775
AT2G31660	AT3G59020		AT4G20820	AT5G44410
AT2G31720	AT2G18810		AT4G23140	AT4G05200
AT2G31760	AT2G31770		AT4G23180	AT4G23280
AT2G31820	AT1G05640		AT4G23400	AT3G61430
AT2G31910	AT1G05580		AT4G25480	AT5G51990
AT2G31953	AT2G31957		AT4G27710	AT2G46950
AT2G32280	AT4G21310		AT4G29340	AT2G19760
AT2G32670	AT2G33120		AT4G33790	AT5G22500
AT2G32700	AT4G32551		AT4G34870	AT2G21130
AT2G32730	AT1G04810		AT4G38840	AT4G34770
AT2G32820	AT2G33090		AT5G01430	AT3G49420
AT2G33050	AT2G33060		AT5G01750	AT1G33840
AT2G33170	AT5G63930		AT5G03660	AT3G09980
AT2G33233	AT3G48231		AT5G05860	AT5G05880
AT2G33290	AT4G13460		AT5G06720	AT5G06730
AT2G33360	AT1G04490		AT5G06730	AT2G38380
AT2G33410	AT4G14300		AT5G08350	AT5G23370
AT2G33700	AT3G51470		AT5G14130	AT4G37520
AT2G33840	AT1G28350		AT5G16600	AT2G16720
AT2G34190	AT2G05760		AT5G16840	AT4G17720
AT2G34220	AT2G34240		AT5G18010	AT5G18020
AT2G34320	AT4G29090		AT5G18910	AT5G10520
AT2G34410	AT5G46340		AT5G20550	AT5G20400
AT2G34440	AT3G66656		AT5G20870	AT4G31140
AT2G34480	AT3G14600		AT5G20960	AT1G04580
AT2G34710	AT1G30490		AT5G22300	AT3G44300
AT2G34750	AT1G30590		AT5G22840	AT3G53030
AT2G34770	AT4G20870		AT5G36700	AT5G36790
AT2G34825	AT2G32885		AT5G38940	AT5G38930
AT2G34900	AT3G52280		AT5G38940	AT5G39130
AT2G35100	AT5G44930		AT5G39050	AT3G29635
AT2G35270	AT4G17800		AT5G39110	AT3G05950
AT2G35310	AT5G09780		AT5G40590	AT2G44370
AT2G35460	AT5G06320		AT5G43140	AT4G33905
AT2G35710	AT4G16600		AT5G45440	AT5G45490
AT2G35930	AT3G52450		AT5G49900	AT1G33700
AT2G36080	AT5G06250		AT5G51460	AT4G12430
AT2G36110	AT3G12460		AT5G51990	AT4G25470
AT2G36190	AT3G52600		AT5G56670	AT2G19750
AT2G36250	AT3G52750		AT5G63650	AT1G10940
AT2G36300	AT3G52760		AT5G66390	AT4G36430
AT2G36350	AT5G03640		AT5G66700	AT4G36740
AT2G36460	AT3G52930		AT5G03350	AT3G16530
AT2G36540	AT2G36550		AT4G23140	AT4G23180
AT2G36590	AT2G39890		AT3G57240	AT3G57260
AT2G36620	AT3G53020		AT2G15042	AT3G28890
AT2G36640	AT3G53040		AT1G72930	AT1G72920
AT2G36710	AT2G36700		AT1G21100	AT1G21120
AT2G36830	AT4G01470		AT3G48100	AT5G62920
AT2G36900	AT5G50440		AT1G23830	AT1G23840
AT2G37010	AT5G60740		AT1G65790	AT1G65800
AT2G37030	AT3G53250		AT5G18030	AT5G18010
AT2G37160	AT3G53390		AT5G18010	AT5G18080
AT2G37210	AT3G53450		AT2G47730	AT4G02520
AT2G37390	AT5G02600		AT1G29920	AT1G29910
AT2G37430	AT3G53600		AT1G25560	AT1G68840
AT2G37460	AT2G37450		AT1G29930	AT1G29910
AT2G37520	AT3G53680		AT3G18740	AT1G77940
AT2G37550	AT3G53710		AT1G09560	AT1G02335
AT2G37600	AT3G53740		AT3G10500	AT5G04410
AT2G37660	AT5G02240		AT1G22360	AT1G22380
AT2G37670	AT5G02430		AT3G11660	AT3G52470
AT2G37800	AT2G37810		AT4G29900	AT5G57110
AT2G37960	AT3G54060		AT3G16460	AT1G52040
AT2G37980	AT3G54100		AT2G45310	AT4G00110
AT2G38090	AT5G58900		AT3G16530	AT1G53070
AT2G38250	AT5G01380		AT1G22710	AT1G71880
AT2G38255	AT2G27320		AT3G53000	AT1G12710
AT2G38380	AT2G38390		AT2G36750	AT2G36800
AT2G38590	AT4G33290		AT1G79620	AT5G49760
AT2G38590	AT3G22870		AT3G02020	AT5G14060
AT2G38620	AT3G54180		AT1G58440	AT4G37760
AT2G38970	AT3G54780		AT1G05100	AT2G32510
AT2G38970	AT5G60710		AT2G23340	AT4G36900
AT2G39290	AT3G55030		AT2G20610	AT5G53970
AT2G39300	AT3G55060		AT1G27910	AT1G24330
AT2G39380	AT3G55150		AT3G53230	AT5G03340
AT2G39420	AT3G55180		AT1G53890	AT1G53870
AT2G39445	AT1G61280		AT5G54060	AT5G54010
AT2G39480	AT3G55320		AT5G37990	AT5G37970
AT2G39700	AT2G37640		AT5G03170	AT5G60490
AT2G39750	AT5G06050		AT1G30220	AT4G16480
AT2G39795	AT3G55605		AT3G49570	AT5G24660
AT2G39855	AT3G55646		AT2G43710	AT3G02630
AT2G39880	AT3G55730		AT4G39330	AT2G21730
AT2G39900	AT3G55770		AT5G14640	AT5G26751
AT2G40010	AT3G11250		AT1G77280	AT1G21590
AT2G40010	AT3G09200		AT2G17480	AT5G65970
AT2G40070	AT3G09000		AT1G28200	AT2G22475
AT2G40240	AT3G56030		AT4G10770	AT4G27730
AT2G40370	AT5G05390		AT5G49520	AT2G47260
AT2G40470	AT2G30340		AT5G54960	AT4G33070
AT2G40510	AT2G40590		AT3G20100	AT4G15350
AT2G40560	AT2G40500		AT1G61730	AT4G00390
AT2G40640	AT5G05230		AT4G16670	AT4G17350
AT2G40800	AT3G56430		AT1G07240	AT1G07250
AT2G40820	AT3G56480		AT5G18790	AT3G06320
AT2G40830	AT3G56580		AT4G13510	AT3G24300
AT2G40850	AT3G56600		AT1G69890	AT1G59710
AT2G40910	AT2G40920		AT2G01420	AT1G70940
AT2G40950	AT3G56660		AT3G47800	AT5G15140
AT2G40960	AT3G56680		AT1G04280	AT1G06750
AT2G40990	AT3G56920		AT3G12830	AT1G16510
AT2G41010	AT3G56880		AT5G17760	AT5G17740
AT2G41130	AT3G56770		AT2G21650	AT4G39250
AT2G41150	AT3G56750		AT2G28950	AT2G39700
AT2G41310	AT3G57040		AT2G15830	AT4G33960
AT2G41330	AT3G57070		AT2G23110	AT2G23120
AT2G41340	AT3G57080		AT2G38905	AT3G05880
AT2G41370	AT3G57130		AT4G25225	AT2G35736
AT2G41410	AT3G10190		AT4G26150	AT5G49300
AT2G41440	AT2G41470		AT5G24105	AT3G61640
AT2G41490	AT3G57220		AT5G41010	AT1G53690
AT2G41510	AT3G63440		AT1G13245	AT3G25717
AT2G41540	AT3G07690		AT3G50980	AT5G66400
AT2G41620	AT3G57350		AT1G25422	AT1G68500
AT2G41640	AT3G57380		AT1G68870	AT1G26210
AT2G41640	AT3G10320		AT1G51090	AT1G49420
AT2G41770	AT3G57420		AT2G38870	AT2G38900
AT2G41800	AT2G41810		AT2G05440	AT2G05510
AT2G41850	AT3G57510		AT1G13245	AT1G68825
AT2G41920	AT5G27790		AT1G04330	AT3G23170
AT2G41930	AT2G42550		AT1G05340	AT2G32210
AT2G42005	AT4G38250		AT4G01060	AT1G01380
AT2G42080	AT3G58020		AT4G17810	AT2G37740
AT2G42130	AT3G58010		AT3G60270	AT3G60280
AT2G42140	AT3G58000		AT3G13720	AT1G55190
AT2G42190	AT3G57930		AT1G60190	AT1G10560
AT2G42230	AT3G57890		AT4G33905	AT2G14860
AT2G42260	AT3G57860		AT2G39330	AT2G39310
AT2G42290	AT3G57830		AT5G60020	AT2G29130
AT2G42310	AT3G57785		AT1G06670	AT2G30800
AT2G42350	AT2G42360		AT2G43590	AT3G54420
AT2G42500	AT3G58500		AT1G72210	AT1G22490
AT2G42670	AT3G58670		AT5G06510	AT3G05690
AT2G42680	AT3G58680		AT4G32920	AT5G11700
AT2G42720	AT2G42730		AT1G26820	AT1G14220
AT2G42790	AT3G58750		AT5G65470	AT4G24530
AT2G42830	AT3G58780		AT1G74810	AT1G15460
AT2G42960	AT3G59110		AT3G23810	AT4G13940
AT2G42990	AT4G26790		AT3G14440	AT1G78390
AT2G43050	AT3G59010		AT4G21400	AT4G21410
AT2G43120	AT3G59220		AT5G07010	AT5G07000
AT2G43160	AT3G59290		AT3G26460	AT3G26450
AT2G43230	AT3G59350		AT4G34650	AT4G34640
AT2G43260	AT2G43445		AT5G53750	AT4G27460
AT2G43480	AT5G24070		AT3G14720	AT1G53510
AT2G43630	AT3G59640		AT5G66110	AT4G38580
AT2G43670	AT2G43660		AT1G52890	AT3G15500
AT2G43680	AT3G59690		AT3G05890	AT3G05880
AT2G43730	AT2G43740		AT4G38400	AT3G45970
AT2G43750	AT3G59760		AT2G25820	AT4G32800
AT2G43870	AT3G59850		AT4G15248	AT3G21890
AT2G43890	AT1G05650		AT5G25390	AT5G11190
AT2G43920	AT2G43940		AT3G46670	AT3G46660
AT2G43945	AT3G59870		AT3G55940	AT3G08510
AT2G44040	AT3G59890		AT4G12000	AT4G22850
AT2G44140	AT3G59950		AT2G23150	AT1G47240
AT2G44150	AT3G59960		AT1G58360	AT5G49630
AT2G44160	AT3G59970		AT4G21570	AT1G11200
AT2G44190	AT3G60000		AT5G05600	AT3G11180
AT2G44270	AT1G76170		AT5G20150	AT2G26660
AT2G44280	AT3G60070		AT1G76580	AT1G20980
AT2G44340	AT3G60090		AT5G53590	AT4G00880
AT2G44350	AT3G60100		AT3G56200	AT2G40420
AT2G44430	AT3G60110		AT5G51440	AT4G25200
AT2G44450	AT5G44640		AT2G38540	AT2G38530
AT2G44525	AT3G60150		AT5G41900	AT1G64670
AT2G44540	AT2G44550		AT3G56270	AT2G40480
AT2G44540	AT2G44560		AT1G71360	AT1G22882
AT2G44570	AT2G44560		AT3G17800	AT1G48450
AT2G44650	AT3G60210		AT5G67540	AT3G49880
AT2G44680	AT3G60250		AT4G31870	AT2G25080
AT2G44680	AT4G17640		AT4G08870	AT4G08900
AT2G44700	AT2G44630		AT1G59860	AT1G07400
AT2G44900	AT3G60350		AT5G47455	AT4G17310
AT2G45050	AT3G60530		AT4G11350	AT4G23490
AT2G45080	AT3G60550		AT4G16760	AT2G35690
AT2G45100	AT3G09360		AT4G03420	AT1G03610
AT2G45110	AT1G65681		AT5G53760	AT1G26700
AT2G45140	AT3G60600		AT3G03780	AT5G17920
AT2G45150	AT3G60620		AT4G00050	AT4G36930
AT2G45250	AT4G38280		AT4G39980	AT1G22410
AT2G45260	AT4G34080		AT3G14810	AT1G53470
AT2G45330	AT5G23600		AT1G11960	AT4G22120
AT2G45340	AT5G51560		AT4G39210	AT1G27680
AT2G45360	AT3G60780		AT3G55840	AT2G40000
AT2G45420	AT4G00220		AT1G62290	AT1G11910
AT2G45540	AT3G60920		AT3G48830	AT5G23690
AT2G45550	AT2G45580		AT2G04350	AT1G77590
AT2G45570	AT2G45580		AT1G80300	AT1G15500
AT2G45650	AT3G61120		AT3G27220	AT1G51540
AT2G45660	AT4G22950		AT2G36750	AT2G36790
AT2G45660	AT5G62165		AT1G15480	AT1G80270
AT2G45800	AT3G61230		AT4G15210	AT2G32290
AT2G45810	AT4G00660		AT2G35340	AT1G32490
AT2G45850	AT3G61310		AT3G49320	AT5G41970
AT2G45870	AT3G61320		AT5G40550	AT3G27460
AT2G45970	AT4G00360		AT3G58030	AT2G42030
AT2G46110	AT3G61530		AT3G15730	AT1G52570
AT2G46160	AT3G61550		AT5G22020	AT1G08470
AT2G46210	AT3G61580		AT4G23990	AT4G24000
AT2G46280	AT2G46290		AT1G62810	AT4G12290
AT2G46310	AT3G61630		AT4G14580	AT3G23000
AT2G46410	AT5G53200		AT5G13360	AT5G13370
AT2G46495	AT2G25410		AT1G33230	AT4G10430
AT2G46500	AT5G24240		AT5G03180	AT3G09760
AT2G46530	AT3G61830		AT4G25020	AT1G33520
AT2G46590	AT3G61850		AT4G01450	AT4G01440
AT2G46690	AT4G00880		AT3G09560	AT5G42870
AT2G46720	AT3G10280		AT5G61830	AT5G51030
AT2G46750	AT2G46760		AT5G13750	AT5G13740
AT2G46770	AT3G61910		AT4G17840	AT2G35260
AT2G46930	AT3G62060		AT4G14760	AT3G22790
AT2G46940	AT3G62070		AT4G13930	AT4G13890
AT2G46950	AT2G46960		AT2G43240	AT3G59360
AT2G46990	AT3G62100		AT4G23500	AT3G61490
AT2G47010	AT1G17030		AT4G36640	AT1G75170
AT2G47030	AT2G47040		AT5G12840	AT3G20910
AT2G47060	AT3G62220		AT3G25770	AT3G25780
AT2G47320	AT3G66654		AT1G77420	AT5G16120
AT2G47485	AT3G62650		AT4G16442	AT2G35760
AT2G47510	AT5G50950		AT3G59940	AT2G44130
AT2G47610	AT3G62870		AT1G60710	AT1G60680
AT2G47690	AT3G62790		AT5G04340	AT1G27730
AT2G48030	AT3G21530		AT5G64260	AT5G09440
AT2G48110	AT3G23590		AT3G09540	AT3G55140
AT2G48150	AT3G63080		AT1G53500	AT3G14790
AT2G48160	AT3G63070		AT4G34240	AT1G44170
AT3G01015	AT5G15510		AT3G51090	AT2G16460
AT3G01040	AT5G15470		AT5G57110	AT3G21180
AT3G01090	AT3G29160		AT1G30500	AT3G20910
AT3G01120	AT1G33320		AT5G09930	AT5G64840
AT3G01140	AT1G34670		AT5G27330	AT3G05130
AT3G01170	AT5G15260		AT3G02880	AT5G16590
AT3G01200	AT4G21210		AT3G15970	AT1G52380
AT3G01220	AT5G15150		AT5G08610	AT5G63630
AT3G01270	AT5G15110		AT2G18915	AT5G57360
AT3G01310	AT5G15070		AT1G16430	AT1G07950
AT3G01329	AT3G01324		AT5G42270	AT1G50250
AT3G01330	AT5G14960		AT3G45780	AT5G58140
AT3G01350	AT5G14940		AT5G07090	AT5G58420
AT3G01400	AT5G58680		AT5G63780	AT5G08750
AT3G01516	AT5G14690		AT4G27090	AT2G20450
AT3G01540	AT5G14610		AT2G39210	AT2G28120
AT3G01590	AT5G14500		AT4G12480	AT4G12470
AT3G01600	AT5G14490		AT3G52710	AT2G36220
AT3G01640	AT5G14470		AT2G30440	AT1G06870
AT3G01700	AT5G14380		AT1G71180	AT1G71170
AT3G01740	AT5G14290		AT5G61570	AT5G07620
AT3G01810	AT5G43230		AT5G16400	AT3G02730
AT3G02000	AT5G14070		AT3G23480	AT3G23470
AT3G02070	AT3G22260		AT4G01330	AT1G01540
AT3G02160	AT5G15570		AT4G13340	AT3G24480
AT3G02210	AT3G29810		AT5G61250	AT5G07830
AT3G02310	AT5G15800		AT3G17770	AT1G48430
AT3G02380	AT5G15840		AT1G71040	AT1G23010
AT3G02430	AT4G24310		AT3G56240	AT1G66240
AT3G02460	AT5G15930		AT4G17390	AT4G16720
AT3G02470	AT3G25570		AT4G24570	AT2G22500
AT3G02520	AT5G16050		AT3G55240	AT3G28990
AT3G02530	AT5G16070		AT1G72830	AT1G17590
AT3G02600	AT1G15080		AT2G35020	AT1G31070
AT3G02610	AT3G02620		AT4G05060	AT5G54110
AT3G02630	AT5G16240		AT2G30870	AT2G30860
AT3G02780	AT5G16440		AT5G11250	AT1G69550
AT3G02810	AT5G16500		AT3G60390	AT2G44910
AT3G02850	AT5G37500		AT4G21280	AT4G05180
AT3G02875	AT5G54140		AT5G50450	AT1G67340
AT3G02930	AT5G16730		AT5G06560	AT3G11850
AT3G02940	AT5G16770		AT5G25130	AT5G25120
AT3G03030	AT3G03040		AT1G68710	AT3G27870
AT3G03080	AT5G16970		AT2G18560	AT2G18570
AT3G03080	AT1G26320		AT1G76980	AT1G21390
AT3G03120	AT5G17060		AT1G51700	AT3G21270
AT3G03280	AT5G17350		AT1G64710	AT1G32780
AT3G03290	AT5G17390		AT4G11370	AT4G11360
AT3G03340	AT5G17440		AT5G64360	AT1G62970
AT3G03430	AT5G17480		AT3G08940	AT5G01530
AT3G03490	AT5G17550		AT5G13090	AT1G24270
AT3G03530	AT3G03540		AT1G77940	AT1G36240
AT3G03590	AT2G35605		AT3G48720	AT5G63560
AT3G03700	AT3G04440		AT5G16870	AT3G03010
AT3G03730	AT4G12820		AT5G07860	AT5G07870
AT3G03860	AT5G18120		AT3G13790	AT1G55120
AT3G03870	AT5G18130		AT3G60510	AT4G31810
AT3G03940	AT5G18190		AT3G60245	AT3G10950
AT3G04030	AT5G18240		AT5G43700	AT1G04240
AT3G04050	AT3G55650		AT1G15700	AT4G04640
AT3G04060	AT5G18270		AT3G06700	AT3G06680
AT3G04080	AT5G18280		AT4G30690	AT2G24060
AT3G04090	AT5G18290		AT1G75500	AT3G18200
AT3G04290	AT5G18430		AT4G13510	AT1G64780
AT3G04300	AT4G28703		AT5G59870	AT5G02560
AT3G04360	AT2G33320		AT5G43830	AT3G22850
AT3G04450	AT5G29000		AT1G25400	AT1G68440
AT3G04510	AT5G28490		AT5G64120	AT5G39580
AT3G04540	AT1G32763		AT4G34220	AT2G15300
AT3G04550	AT5G28500		AT5G01950	AT1G06840
AT3G04570	AT4G14465		AT3G13062	AT1G55960
AT3G04670	AT5G28650		AT3G14310	AT1G53830
AT3G04690	AT5G28680		AT5G05370	AT3G10860
AT3G04700	AT5G28690		AT1G67330	AT1G27930
AT3G04830	AT5G28220		AT2G34510	AT1G29980
AT3G04930	AT5G28040		AT5G04950	AT5G56080
AT3G05010	AT5G27210		AT4G38850	AT4G13790
AT3G05020	AT5G27200		AT3G23080	AT4G14500
AT3G05120	AT5G27320		AT4G28390	AT5G13490
AT3G05170	AT1G08940		AT3G53670	AT2G37480
AT3G05280	AT5G27490		AT4G27440	AT5G54190
AT3G05380	AT5G27610		AT5G65730	AT4G37800
AT3G05420	AT5G27630		AT3G22970	AT4G14620
AT3G05580	AT5G27840		AT3G03000	AT1G32250
AT3G05610	AT5G27870		AT2G37170	AT3G53420
AT3G05700	AT5G26990		AT2G46440	AT2G46450
AT3G05858	AT5G26620		AT2G42330	AT1G17070
AT3G05960	AT5G26250		AT3G28940	AT3G28950
AT3G05970	AT5G27600		AT1G80180	AT1G15400
AT3G06010	AT5G19310		AT4G34135	AT4G34131
AT3G06150	AT5G19060		AT5G41110	AT3G26890
AT3G06160	AT4G34400		AT1G49650	AT1G49640
AT3G06190	AT5G19000		AT3G13030	AT3G13020
AT3G06300	AT5G18900		AT5G45490	AT4G19060
AT3G06310	AT5G18800		AT3G26490	AT1G67900
AT3G06400	AT5G18620		AT4G15700	AT4G15660
AT3G06490	AT5G49620		AT1G78830	AT1G78820
AT3G06650	AT5G49460		AT4G15233	AT4G15236
AT3G06720	AT4G16143		AT1G62422	AT1G12020
AT3G06740	AT5G49300		AT3G25600	AT1G18530
AT3G06770	AT5G49215		AT2G32030	AT2G32020
AT3G06830	AT5G49180		AT4G37370	AT4G37360
AT3G06840	AT5G49170		AT3G54085	AT2G37975
AT3G06930	AT5G49020		AT3G62150	AT2G47000
AT3G07000	AT3G06990		AT1G19050	AT1G74890
AT3G07170	AT5G48680		AT2G32010	AT1G05470
AT3G07220	AT3G07260		AT5G64410	AT1G09930
AT3G07340	AT5G48560		AT4G38860	AT2G21220
AT3G07440	AT5G48530		AT4G36670	AT2G18480
AT3G07470	AT3G07460		AT1G23020	AT1G01590
AT3G07490	AT4G12860		AT4G25110	AT1G02170
AT3G07600	AT5G48290		AT5G54610	AT5G54620
AT3G07730	AT4G01170		AT2G28630	AT1G07720
AT3G07780	AT5G48160		AT3G51330	AT2G17760
AT3G07820	AT3G07830		AT5G26690	AT3G05920
AT3G07820	AT3G14040		AT1G75040	AT4G38660
AT3G07850	AT3G14040		AT2G14610	AT2G14580
AT3G07980	AT3G13530		AT2G23000	AT1G73300
AT3G08530	AT3G11130		AT4G05050	AT4G02890
AT3G08560	AT4G11150		AT2G21830	AT2G21840
AT3G08630	AT3G08640		AT3G53530	AT2G37390
AT3G08850	AT5G01770		AT5G43950	AT1G04090
AT3G08880	AT5G01570		AT4G08300	AT1G21890
AT3G08890	AT5G37070		AT4G14096	AT1G58310
AT3G08910	AT5G01390		AT5G23740	AT3G48930
AT3G08930	AT5G01460		AT3G16080	AT1G15250
AT3G09032	AT5G01225		AT5G59850	AT1G07770
AT3G09035	AT5G01090		AT3G45030	AT3G47370
AT3G09070	AT5G01170		AT5G16110	AT3G02555
AT3G09330	AT3G09340		AT1G79670	AT1G19390
AT3G09380	AT1G68310		AT5G64140	AT3G10090
AT3G09520	AT3G09530		AT3G26520	AT2G36830
AT3G09570	AT5G18520		AT5G03850	AT3G10090
AT3G09690	AT5G02970		AT2G36770	AT2G36780
AT3G09700	AT5G03030		AT5G28020	AT3G04940
AT3G09740	AT3G61450		AT3G12550	AT3G48670
AT3G09780	AT2G39180		AT2G29460	AT2G29420
AT3G09800	AT4G08520		AT1G66920	AT1G66910
AT3G09830	AT5G03320		AT2G44380	AT2G28270
AT3G09970	AT3G09960		AT3G47560	AT1G29840
AT3G09980	AT2G36410		AT2G39400	AT2G39420
AT3G10250	AT5G04090		AT4G34760	AT1G75580
AT3G10290	AT5G04160		AT2G44740	AT5G07450
AT3G10330	AT2G41630		AT1G21270	AT1G21230
AT3G10470	AT5G04390		AT5G01880	AT3G10910
AT3G10540	AT5G04510		AT1G33720	AT2G45570
AT3G10580	AT4G09450		AT5G42060	AT1G64490
AT3G10620	AT5G06340		AT5G57080	AT4G26055
AT3G10660	AT5G04870		AT5G04260	AT5G06690
AT3G10730	AT5G04990		AT5G15230	AT3G10185
AT3G10770	AT3G56680		AT1G72240	AT1G22470
AT3G10770	AT5G05100		AT2G46330	AT3G61640
AT3G10910	AT5G05280		AT3G02480	AT5G38760
AT3G10920	AT3G56350
AT3G10980	AT5G05350
AT3G11070	AT5G05520
AT3G11100	AT5G05550
AT3G11170	AT5G05580
AT3G11200	AT5G05610
AT3G11240	AT5G05700
AT3G11260	AT5G05770
AT3G11280	AT5G05790
AT3G11310	AT3G11290
AT3G11320	AT5G05820
AT3G11330	AT5G05850
AT3G11430	AT5G06090
AT3G11440	AT5G06100
AT3G11510	AT3G52580
AT3G11560	AT5G06220
AT3G11570	AT5G06230
AT3G11600	AT5G06270
AT3G11750	AT5G62980
AT3G11770	AT5G06450
AT3G11780	AT5G06480
AT3G11810	AT2G03330
AT3G11910	AT5G06600
AT3G11930	AT3G58450
AT3G12060	AT5G06700
AT3G12070	AT5G12210
AT3G12140	AT5G06780
AT3G12160	AT5G47960
AT3G12170	AT5G06910
AT3G12203	AT3G12220
AT3G12230	AT3G12240
AT3G12390	AT5G13850
AT3G12400	AT5G13860
AT3G12410	AT3G12460
AT3G12440	AT3G12430
AT3G12480	AT5G19490
AT3G12620	AT3G55050
AT3G13000	AT1G16750
AT3G13090	AT3G13100
AT3G13290	AT3G13300
AT3G13400	AT1G55560
AT3G13580	AT2G44120
AT3G13640	AT4G19210
AT3G13690	AT1G55200
AT3G13772	AT1G55130
AT3G13900	AT1G54280
AT3G14000	AT1G54180
AT3G14075	AT4G16070
AT3G14140	AT3G14160
AT3G14205	AT5G20840
AT3G14390	AT5G11880
AT3G14410	AT1G53660
AT3G14415	AT3G14420
AT3G14490	AT3G14520
AT3G14530	AT3G14550
AT3G14660	AT3G14650
AT3G14830	AT1G53450
AT3G15210	AT1G53170
AT3G15470	AT5G54200
AT3G15540	AT1G52830
AT3G15800	AT2G26600
AT3G15820	AT3G15830
AT3G16480	AT1G51980
AT3G16490	AT1G51960
AT3G16550	AT3G16540
AT3G16850	AT5G49215
AT3G16870	AT4G16141
AT3G16895	AT3G17155
AT3G16980	AT4G16265
AT3G17152	AT3G17150
AT3G17230	AT3G17225
AT3G17400	AT3G23420
AT3G17430	AT1G48230
AT3G17440	AT1G48240
AT3G17530	AT3G17540
AT3G17850	AT1G48490
AT3G18060	AT2G01330
AT3G18240	AT4G21460
AT3G18330	AT2G07140
AT3G18340	AT2G07120
AT3G18440	AT1G18420
AT3G18550	AT1G68800
AT3G18570	AT1G48990
AT3G18660	AT1G77130
AT3G18820	AT1G49300
AT3G18990	AT1G49480
AT3G19020	AT1G49490
AT3G19420	AT3G50110
AT3G19470	AT3G22770
AT3G19560	AT5G51000
AT3G19770	AT5G09320
AT3G19940	AT5G23270
AT3G20030	AT5G60560
AT3G20080	AT4G15380
AT3G20290	AT4G05520
AT3G20580	AT4G27110
AT3G20800	AT5G12980
AT3G20970	AT1G51390
AT3G20980	AT3G21000
AT3G21120	AT3G21130
AT3G21465	AT4G15640
AT3G21880	AT4G15250
AT3G21920	AT3G21930
AT3G21970	AT3G29040
AT3G22040	AT3G22050
AT3G22160	AT4G15120
AT3G22220	AT4G15020
AT3G22360	AT3G27620
AT3G22425	AT4G14910
AT3G22470	AT1G12775
AT3G22490	AT3G22500
AT3G22520	AT4G14840
AT3G22540	AT4G14819
AT3G22630	AT4G14800
AT3G22700	AT3G22720
AT3G22710	AT3G22720
AT3G22750	AT4G14780
AT3G22810	AT4G14740
AT3G22820	AT4G14723
AT3G22910	AT3G63380
AT3G23070	AT4G14510
AT3G23220	AT5G43410
AT3G23270	AT4G14368
AT3G23310	AT4G14350
AT3G23380	AT2G33460
AT3G23390	AT4G14320
AT3G23540	AT4G14290
AT3G23600	AT3G23570
AT3G23630	AT5G19040
AT3G23660	AT4G14160
AT3G23670	AT4G14150
AT3G23760	AT4G14100
AT3G23770	AT4G14080
AT3G23790	AT4G14070
AT3G23805	AT4G13950
AT3G23950	AT3G23970
AT3G24068	AT3G24065
AT3G24120	AT4G13640
AT3G24130	AT5G18990
AT3G24240	AT5G48940
AT3G24310	AT4G13480
AT3G24360	AT4G13360
AT3G24620	AT4G13240
AT3G24670	AT4G13210
AT3G24850	AT5G24050
AT3G24870	AT3G24880
AT3G25050	AT4G13090
AT3G25220	AT5G48580
AT3G25250	AT4G13000
AT3G25280	AT3G25260
AT3G25520	AT5G39740
AT3G25650	AT2G03190
AT3G25810	AT3G25830
AT3G25820	AT3G25830
AT3G25840	AT1G13350
AT3G26070	AT3G26080
AT3G26120	AT1G67770
AT3G26150	AT3G26160
AT3G26300	AT3G26310
AT3G26340	AT1G13060
AT3G26350	AT1G13050
AT3G26550	AT4G10370
AT3G26590	AT5G38030
AT3G26618	AT1G12920
AT3G26660	AT3G26620
AT3G26760	AT3G26770
AT3G26800	AT2G24945
AT3G26920	AT3G26930
AT3G26932	AT2G28380
AT3G26935	AT5G41060
AT3G26980	AT4G24990
AT3G27020	AT5G41000
AT3G27027	AT5G40980
AT3G27040	AT2G01790
AT3G27080	AT5G40930
AT3G27150	AT5G40680
AT3G27190	AT5G40870
AT3G27230	AT5G40830
AT3G27240	AT5G40810
AT3G27320	AT5G14310
AT3G27329	AT3G27331
AT3G27380	AT5G40650
AT3G27420	AT5G40600
AT3G27503	AT2G14282
AT3G27570	AT5G40510
AT3G27810	AT5G40350
AT3G27831	AT3G27835
AT3G27970	AT5G40310
AT3G27999	AT1G11593
AT3G28060	AT5G40210
AT3G28140	AT5G40190
AT3G28200	AT5G40150
AT3G28345	AT3G28380
AT3G28410	AT5G02700
AT3G28600	AT3G28610
AT3G28620	AT5G43200
AT3G28710	AT3G28715
AT3G28810	AT3G28820
AT3G28810	AT3G28980
AT3G28830	AT3G28790
AT3G28850	AT5G39865
AT3G29260	AT3G29250
AT3G29260	AT2G47140
AT3G29430	AT3G32040
AT3G29635	AT3G29680
AT3G30390	AT5G38820
AT3G30430	AT1G36030
AT3G30530	AT5G38800
AT3G30530	AT2G04038
AT3G30841	AT4G09520
AT3G32280	AT3G31900
AT3G32330	AT3G31900
AT3G33530	AT2G26610
AT3G42640	AT2G07560
AT3G42770	AT3G44060
AT3G42786	AT3G09130
AT3G42790	AT5G26210
AT3G42870	AT1G43720
AT3G42880	AT5G20690
AT3G43120	AT5G20810
AT3G43220	AT5G20840
AT3G43480	AT2G15185
AT3G43660	AT3G43630
AT3G43890	AT1G69150
AT3G44080	AT3G44090
AT3G44120	AT2G07140
AT3G44150	AT3G11800
AT3G44160	AT3G48620
AT3G44180	AT3G44060
AT3G44220	AT5G22200
AT3G44280	AT5G22280
AT3G44300	AT3G44310
AT3G44340	AT4G32640
AT3G44480	AT3G44630
AT3G44660	AT3G44490
AT3G44713	AT2G14800
AT3G44790	AT3G44800
AT3G44900	AT5G22900
AT3G44920	AT3G44930
AT3G45060	AT5G60780
AT3G45070	AT3G45080
AT3G45090	AT5G60760
AT3G45200	AT5G11220
AT3G45240	AT5G60550
AT3G45400	AT3G03650
AT3G45410	AT3G45420
AT3G45510	AT3G45480
AT3G45540	AT2G26130
AT3G45580	AT3G45570
AT3G45600	AT5G60220
AT3G45630	AT5G60170
AT3G45680	AT3G45710
AT3G45800	AT2G11620
AT3G45850	AT2G28620
AT3G45870	AT4G19185
AT3G45920	AT3G46410
AT3G46020	AT5G59860
AT3G46030	AT5G59910
AT3G46060	AT5G59840
AT3G46100	AT5G03406
AT3G46140	AT3G45790
AT3G46180	AT5G59740
AT3G46420	AT3G46400
AT3G46440	AT5G59290
AT3G46460	AT5G59300
AT3G46510	AT2G28830
AT3G46520	AT5G59370
AT3G46520	AT3G12110
AT3G46530	AT3G46730
AT3G46620	AT5G59550
AT3G46640	AT5G59570
AT3G46830	AT5G59150
AT3G46840	AT3G46850
AT3G46990	AT5G58930
AT3G47060	AT5G58870
AT3G47150	AT3G47130
AT3G47290	AT3G47220
AT3G47550	AT5G62460
AT3G47600	AT5G62470
AT3G47690	AT5G62500
AT3G47710	AT1G74500
AT3G47730	AT5G61730
AT3G47780	AT3G47740
AT3G47833	AT5G62575
AT3G47890	AT3G47910
AT3G48050	AT3G48060
AT3G48070	AT5G62910
AT3G48310	AT3G48320
AT3G48440	AT5G63260
AT3G48680	AT5G63510
AT3G48710	AT5G63550
AT3G48730	AT5G63570
AT3G48860	AT5G23700
AT3G48890	AT5G52240
AT3G48950	AT2G23900
AT3G49020	AT4G00160
AT3G49140	AT5G24060
AT3G49305	AT3G49300
AT3G49350	AT5G24390
AT3G49370	AT5G24430
AT3G49410	AT5G24450
AT3G49470	AT4G10480
AT3G49510	AT3G49520
AT3G49530	AT5G24590
AT3G49550	AT5G24610
AT3G49690	AT5G65790
AT3G49700	AT5G65800
AT3G49720	AT5G65810
AT3G49730	AT5G65820
AT3G49810	AT5G65920
AT3G49870	AT5G67560
AT3G49920	AT5G67500
AT3G50070	AT5G67260
AT3G50120	AT3G50130
AT3G50120	AT3G50170
AT3G50260	AT5G67190
AT3G50280	AT3G50300
AT3G50310	AT5G67080
AT3G50330	AT5G67060
AT3G50340	AT5G67020
AT3G50410	AT5G66940
AT3G50520	AT5G04120
AT3G50650	AT5G66770
AT3G50810	AT4G37235
AT3G50830	AT4G37220
AT3G50880	AT1G19480
AT3G51020	AT5G66370
AT3G51060	AT5G66350
AT3G51150	AT5G66310
AT3G51160	AT5G66280
AT3G51260	AT5G66140
AT3G51370	AT5G66080
AT3G51460	AT5G66020
AT3G51640	AT3G51650
AT3G51690	AT3G51700
AT3G51870	AT5G01500
AT3G51950	AT3G63450
AT3G51990	AT1G28390
AT3G52630	AT4G18590
AT3G52680	AT4G00160
AT3G52820	AT3G52810
AT3G52880	AT5G03630
AT3G52950	AT2G36500
AT3G53080	AT3G53075
AT3G53305	AT5G35715
AT3G53310	AT4G34400
AT3G53380	AT5G03140
AT3G53480	AT2G37280
AT3G53610	AT5G59840
AT3G53850	AT5G02060
AT3G53870	AT5G35530
AT3G53970	AT1G48530
AT3G54160	AT3G62430
AT3G54250	AT2G38700
AT3G54640	AT4G02610
AT3G54810	AT3G24050
AT3G54925	AT3G55254
AT3G54980	AT2G39230
AT3G55000	AT3G55005
AT3G55020	AT2G39280
AT3G55252	AT3G55254
AT3G55410	AT5G65750
AT3G55672	AT3G55665
AT3G55700	AT3G55710
AT3G56340	AT2G40590
AT3G56370	AT5G01890
AT3G56420	AT2G40790
AT3G56740	AT2G41160
AT3G56850	AT2G41070
AT3G56860	AT2G41060
AT3G57090	AT5G12390
AT3G57200	AT2G41451
AT3G57230	AT4G37940
AT3G57340	AT5G05750
AT3G57400	AT5G52500
AT3G57530	AT2G41860
AT3G57670	AT3G20880
AT3G57700	AT3G57770
AT3G57710	AT3G57730
AT3G57880	AT1G51570
AT3G58040	AT2G41980
AT3G58170	AT4G14455
AT3G58190	AT2G42440
AT3G58270	AT3G58210
AT3G58330	AT3G58300
AT3G58340	AT3G58410
AT3G58560	AT3G58580
AT3G58650	AT5G26910
[truncated: 2,469 more rows]

## Sheet: B.cinerea
PP			FP			FF			Type	Count
AT1G01050	AT2G46860		AT1G01360	AT4G01026		AT1G02780	AT4G02230		PP	4122
AT1G01225	AT4G00905		AT1G02850	AT4G22100		AT1G02780	AT3G16780		FP	1710
AT1G01355	AT5G35640		AT1G02880	AT2G44750		AT1G03870	AT5G44130		FF	649
AT1G01460	AT4G01190		AT1G03380	AT1G54710		AT1G04270	AT5G09510
AT1G01600	AT4G00360		AT1G04300	AT5G43560		AT1G04990	AT2G32930
AT1G01700	AT4G00460		AT1G04340	AT5G43460		AT1G05540	AT1G30160
AT1G01750	AT4G00680		AT1G05200	AT2G32390		AT1G06650	AT1G06645
AT1G01790	AT4G00630		AT1G05830	AT2G31650		AT1G07280	AT2G29670
AT1G01950	AT1G12430		AT1G06070	AT2G31370		AT1G07370	AT2G29570
AT1G01980	AT1G11770		AT1G06380	AT2G42650		AT1G08360	AT2G27530
AT1G02130	AT5G47200		AT1G06800	AT2G30550		AT1G09640	AT1G57720
AT1G02250	AT1G02230		AT1G07090	AT5G58500		AT1G10650	AT1G60610
AT1G02380	AT4G01960		AT1G07380	AT2G38010		AT1G10870	AT1G60860
AT1G02440	AT1G02430		AT1G07470	AT1G07480		AT1G10940	AT1G60940
AT1G02460	AT4G01890		AT1G07530	AT2G29060		AT1G12390	AT1G62880
AT1G02520	AT1G02530		AT1G07640	AT2G28810		AT1G12420	AT4G22780
AT1G02520	AT2G47000		AT1G07705	AT5G59710		AT1G13440	AT3G04120
AT1G02570	AT1G02575		AT1G07750	AT2G28680		AT1G13960	AT2G03340
AT1G02740	AT4G37280		AT1G07890	AT3G09640		AT1G14350	AT2G02820
AT1G02800	AT4G02290		AT1G07990	AT2G28360		AT1G14920	AT2G01570
AT1G02810	AT4G02330		AT1G08130	AT1G49250		AT1G14980	AT1G23100
AT1G02810	AT2G47550		AT1G08410	AT2G27200		AT1G15060	AT1G73750
AT1G02840	AT3G49430		AT1G09645	AT1G57765		AT1G15170	AT1G15180
AT1G02890	AT4G02480		AT1G09910	AT1G09890		AT1G16060	AT1G79700
AT1G03050	AT4G02650		AT1G09970	AT3G19700		AT1G16350	AT1G79470
AT1G03060	AT4G02660		AT1G10050	AT1G58370		AT1G16825	AT1G78895
AT1G03080	AT4G02710		AT1G10585	AT1G10586		AT1G17280	AT5G50430
AT1G03130	AT4G02770		AT1G10900	AT1G60890		AT1G17880	AT1G73230
AT1G03170	AT4G02810		AT1G10960	AT1G60950		AT1G18400	AT1G73830
AT1G03290	AT4G02880		AT1G11475	AT1G61700		AT1G18470	AT1G73950
AT1G03430	AT3G21510		AT1G12390	AT1G12340		AT1G18740	AT1G74450
AT1G03440	AT4G03010		AT1G12400	AT1G62886		AT1G19220	AT5G20730
AT1G03520	AT4G03340		AT1G12820	AT3G26810		AT1G19660	AT1G75380
AT1G03680	AT4G03520		AT1G12900	AT3G26650		AT1G20370	AT1G76120
AT1G03730	AT4G03600		AT1G13270	AT3G25740		AT1G20693	AT1G20696
AT1G03770	AT5G44280		AT1G13830	AT2G03505		AT1G21000	AT1G76590
AT1G03790	AT5G44260		AT1G13950	AT1G69410		AT1G21410	AT1G77000
AT1G03840	AT5G44160		AT1G14400	AT2G02760		AT1G22360	AT1G22370
AT1G03880	AT5G44120		AT1G14540	AT1G14550		AT1G22510	AT1G72175
AT1G03920	AT2G20470		AT1G14685	AT2G01930		AT1G22910	AT1G33470
AT1G03930	AT5G44100		AT1G14700	AT2G01890		AT1G23050	AT1G70985
AT1G03950	AT5G44560		AT1G14870	AT5G35525		AT1G23840	AT1G23850
AT1G04000	AT5G44060		AT1G15550	AT1G80340		AT1G25220	AT5G57890
AT1G04050	AT5G43990		AT1G15940	AT1G80810		AT1G26390	AT1G26420
AT1G04160	AT5G43900		AT1G16510	AT1G79130		AT1G26880	AT1G69620
AT1G04180	AT5G43890		AT1G16520	AT1G56080		AT1G26910	AT1G66580
AT1G04360	AT5G43420		AT1G16680	AT1G79030		AT1G27360	AT1G27370
AT1G04370	AT5G43410		AT1G17500	AT1G72700		AT1G27400	AT1G67430
AT1G04450	AT2G33460		AT1G17530	AT1G72750		AT1G27470	AT4G07410
AT1G04470	AT2G33420		AT1G18200	AT1G73640		AT1G27770	AT4G37640
AT1G04500	AT2G33350		AT1G18400	AT1G25330		AT1G30910	AT5G44720
AT1G04510	AT2G33340		AT1G18910	AT1G74770		AT1G32230	AT2G35510
AT1G04540	AT2G33320		AT1G19250	AT5G45180		AT1G32450	AT4G21680
AT1G04600	AT2G33240		AT1G20140	AT2G25700		AT1G32940	AT1G32960
AT1G04610	AT2G33230		AT1G20460	AT1G76185		AT1G34320	AT5G08660
AT1G04630	AT2G33220		AT1G20650	AT1G76370		AT1G35470	AT4G09340
AT1G04860	AT2G32780		AT1G20823	AT1G76410		AT1G43170	AT1G61580
AT1G05090	AT4G20720		AT1G20890	AT1G76480		AT1G47270	AT2G18280
AT1G05140	AT2G32480		AT1G21140	AT3G43630		AT1G48605	AT3G18030
AT1G05150	AT2G32450		AT1G21200	AT1G76870		AT1G48630	AT3G18130
AT1G05160	AT2G32440		AT1G21980	AT1G77740		AT1G48770	AT3G18295
AT1G05180	AT2G32410		AT1G22050	AT1G77870		AT1G48840	AT3G18350
AT1G05260	AT3G21770		AT1G22160	AT1G78020		AT1G51600	AT3G21175
AT1G05300	AT3G12750		AT1G22500	AT1G72200		AT1G52930	AT3G15460
AT1G05300	AT2G32270		AT1G22520	AT1G72170		AT1G53090	AT3G15354
AT1G05370	AT3G22410		AT1G22970	AT1G71150		AT1G54130	AT3G14050
AT1G05400	AT1G06810		AT1G23730	AT1G70410		AT1G54770	AT5G30495
AT1G05510	AT2G31985		AT1G23970	AT1G23950		AT1G55360	AT3G13510
AT1G05560	AT1G05530		AT1G24160	AT1G70100		AT1G55490	AT3G13470
AT1G05630	AT2G43900		AT1G24190	AT1G70060		AT1G55680	AT3G13340
AT1G05660	AT1G05650		AT1G26740	AT1G69485		AT1G55890	AT3G13160
AT1G05710	AT2G31730		AT1G26770	AT2G03090		AT1G60620	AT1G60850
AT1G05730	AT2G31725		AT1G28230	AT2G33750		AT1G60900	AT4G36690
AT1G05760	AT1G05770		AT1G28395	AT2G33847		AT1G61667	AT5G54530
AT1G05780	AT2G31710		AT1G28580	AT1G28590		AT1G63800	AT5G41340
AT1G05800	AT2G31690		AT1G29250	AT2G34160		AT1G66430	AT5G51830
AT1G05810	AT2G43130		AT1G29520	AT5G46530		AT1G70600	AT1G23290
AT1G05820	AT2G43070		AT1G30230	AT2G18110		AT1G73480	AT1G18360
AT1G05860	AT3G53860		AT1G30620	AT4G20460		AT1G73500	AT1G18350
AT1G05894	AT2G31480		AT1G30810	AT2G34880		AT1G73980	AT1G26190
AT1G05990	AT4G03290		AT1G31550	AT1G28590		AT1G74050	AT1G74060
AT1G06020	AT1G06030		AT1G32170	AT4G18990		AT1G74320	AT4G09760
AT1G06170	AT2G31220		AT1G32260	AT2G35480		AT1G76460	AT1G20880
AT1G06190	AT2G31150		AT1G32380	AT2G35390		AT1G78080	AT1G22190
AT1G06200	AT2G31140		AT1G34210	AT1G71830		AT1G78380	AT1G78370
AT1G06220	AT5G25230		AT1G34340	AT5G49950		AT1G79000	AT1G16710
AT1G06290	AT1G06310		AT1G34780	AT4G08930		AT1G79940	AT4G21180
AT1G06390	AT2G30980		AT1G35190	AT3G46490		AT1G80000	AT1G15280
AT1G06490	AT3G59100		AT1G44820	AT1G44180		AT1G80210	AT3G06820
AT1G06620	AT2G30840		AT1G45180	AT5G42940		AT1G80700	AT1G80980
AT1G06660	AT2G30820		AT1G47200	AT5G43070		AT2G01250	AT2G44120
AT1G06700	AT2G30740		AT1G48320	AT5G48950		AT2G02080	AT1G14580
AT1G06750	AT2G30630		AT1G48540	AT3G17920		AT2G04390	AT5G04800
AT1G06760	AT2G30620		AT1G49600	AT3G19130		AT2G04795	AT5G35732
AT1G06970	AT2G30240		AT1G49710	AT3G19280		AT2G05220	AT5G04800
AT1G07030	AT2G30160		AT1G49760	AT4G34110		AT2G14880	AT4G34290
AT1G07080	AT5G01580		AT1G50640	AT3G20310		AT2G16430	AT2G27190
AT1G07140	AT5G58590		AT1G50920	AT1G10300		AT2G17970	AT4G36090
AT1G07330	AT2G29620		AT1G51860	AT1G51880		AT2G18020	AT4G36130
AT1G07360	AT2G29580		AT1G52825	AT4G14615		AT2G19740	AT5G56710
AT1G07410	AT5G59150		AT1G53380	AT3G14870		AT2G21580	AT4G39200
AT1G07420	AT2G29390		AT1G53400	AT5G45740		AT2G22230	AT5G10160
AT1G07473	AT1G07476		AT1G53910	AT3G14230		AT2G22240	AT5G10170
AT1G07570	AT2G28930		AT1G54110	AT3G55600		AT2G23270	AT4G37290
AT1G07710	AT5G60070		AT1G54580	AT1G54630		AT2G23340	AT5G67190
AT1G07730	AT2G28670		AT1G55110	AT3G13810		AT2G24020	AT4G30620
AT1G07790	AT3G53650		AT1G55210	AT5G49040		AT2G25070	AT4G31860
AT1G07795	AT2G28725		AT1G55500	AT3G13460		AT2G25850	AT4G32850
AT1G07990	AT3G45190		AT1G55535	AT3G13420		AT2G26010	AT5G44430
AT1G08040	AT2G28310		AT1G56110	AT3G12860		AT2G27710	AT3G44590
AT1G08080	AT1G08065		AT1G60220	AT1G10570		AT2G28350	AT4G30080
AT1G08090	AT1G08100		AT1G61190	AT1G61310		AT2G28370	AT2G37200
AT1G08090	AT5G60770		AT1G61790	AT1G11560		AT2G30750	AT2G30770
AT1G08260	AT2G27120		AT1G61870	AT1G11630		AT2G31610	AT5G35530
AT1G08420	AT2G27210		AT1G63430	AT5G41180		AT2G33210	AT3G23990
AT1G08430	AT1G08440		AT1G65970	AT1G65980		AT2G34410	AT5G46340
AT1G08650	AT3G04530		AT1G65970	AT1G60740		AT2G34480	AT3G14600
AT1G08730	AT1G54560		AT1G66600	AT1G66560		AT2G34900	AT3G52280
AT1G08790	AT5G28690		AT1G66700	AT1G66690		AT2G36620	AT3G53020
AT1G08990	AT1G54940		AT1G67980	AT1G67990		AT2G36900	AT5G50440
AT1G09000	AT1G54960		AT1G68260	AT1G68280		AT2G37130	AT4G21960
AT1G09040	AT1G09050		AT1G68390	AT1G68380		AT2G37190	AT5G60670
AT1G09100	AT3G05530		AT1G68530	AT1G25450		AT2G37270	AT3G11940
AT1G09157	AT5G39650		AT1G68540	AT1G25460		AT2G37600	AT3G53740
AT1G09160	AT1G68410		AT1G68780	AT3G25670		AT2G37840	AT3G53930
AT1G09240	AT5G56080		AT1G69295	AT1G26450		AT2G39390	AT5G02610
AT1G09540	AT1G57560		AT1G69920	AT1G27130		AT2G40300	AT3G56090
AT1G09560	AT3G62020		AT1G70580	AT1G23310		AT2G41010	AT3G56880
AT1G09580	AT1G57620		AT1G71100	AT2G01290		AT2G41140	AT3G56760
AT1G09600	AT1G57700		AT1G71400	AT1G71390		AT2G41640	AT3G10320
AT1G09650	AT1G12490		AT1G72650	AT1G17460		AT2G42130	AT3G58010
AT1G09795	AT1G58080		AT1G72890	AT1G72950		AT2G43920	AT2G43940
AT1G09812	AT1G58007		AT1G73660	AT1G18160		AT2G45710	AT3G61110
AT1G10190	AT4G15050		AT1G74210	AT5G08030		AT2G46530	AT3G61830
AT1G10210	AT1G59580		AT1G75760	AT1G19970		AT2G46670	AT2G46790
AT1G10290	AT1G59610		AT1G76510	AT1G20910		AT2G47510	AT5G50950
AT1G10350	AT1G59725		AT1G76690	AT1G76680		AT2G47610	AT3G62870
AT1G10390	AT1G59660		AT1G77810	AT1G22015		AT2G47880	AT3G62960
AT1G10430	AT1G59830		AT1G78110	AT1G22230		AT2G48030	AT3G21530
AT1G10588	AT2G39540		AT1G78700	AT4G18890		AT3G01200	AT4G21210
AT1G10640	AT1G60590		AT1G78850	AT1G78860		AT3G01690	AT5G14390
AT1G10690	AT1G60783		AT1G79500	AT1G16340		AT3G02040	AT5G41080
AT1G10770	AT1G60760		AT2G01980	AT1G14660		AT3G02080	AT5G61170
AT1G10850	AT1G60630		AT2G02010	AT2G02000		AT3G02530	AT5G16070
AT1G10970	AT1G60960		AT2G04400	AT5G48220		AT3G02560	AT5G16130
AT1G11060	AT1G61030		AT2G07751	ATMG00990		AT3G03120	AT5G17060
AT1G11080	AT4G15100		AT2G09990	AT3G04230		AT3G03870	AT5G18130
AT1G11125	AT1G61170		AT2G14520	AT4G33700		AT3G04030	AT5G18240
AT1G11160	AT1G61210		AT2G15000	AT4G34265		AT3G04450	AT5G29000
AT1G11270	AT2G34280		AT2G15220	AT2G15130		AT3G04580	AT3G23150
AT1G11620	AT1G31510		AT2G15530	AT4G34040		AT3G04840	AT4G34670
AT1G11810	AT3G13830		AT2G16650	AT4G21900		AT3G04930	AT5G28040
AT1G11940	AT1G62305		AT2G16710	AT2G36260		AT3G05060	AT5G27120
AT1G12000	AT4G04040		AT2G17340	AT4G35360		AT3G05560	AT5G27770
AT1G12030	AT1G62420		AT2G17520	AT5G24360		AT3G05590	AT5G27850
AT1G12040	AT1G62440		AT2G17800	AT3G51300		AT3G06330	AT5G18760
AT1G12170	AT1G12190		AT2G17930	AT4G36080		AT3G06410	AT5G18550
AT1G12220	AT1G12280		AT2G18730	AT4G30340		AT3G06770	AT5G49215
AT1G12260	AT1G62700		AT2G18740	AT4G30330		AT3G07470	AT3G07460
AT1G12300	AT1G12775		AT2G20140	AT4G29040		AT3G09600	AT5G02840
AT1G12350	AT5G02080		AT2G21250	AT2G21260		AT3G09630	AT5G02870
AT1G12380	AT1G62870		AT2G21660	AT4G39260		AT3G10250	AT5G04090
AT1G12450	AT4G22850		AT2G22310	AT4G39910		AT3G10610	AT5G04800
AT1G12460	AT1G62950		AT2G22360	AT4G39960		AT3G11810	AT2G03330
AT1G12560	AT1G62980		AT2G22430	AT4G40060		AT3G12500	AT4G01700
AT1G12600	AT4G23010		AT2G22540	AT4G24540		AT3G14130	AT3G14150
AT1G12630	AT5G52020		AT2G22670	AT5G65670		AT3G16660	AT3G16670
AT1G12640	AT1G63050		AT2G22795	AT4G37820		AT3G16870	AT4G16141
AT1G12760	AT1G63170		AT2G22800	AT4G37790		AT3G17630	AT4G23700
AT1G12850	AT3G26780		AT2G23790	AT4G36820		AT3G17850	AT1G48490
AT1G12855	AT1G13200		AT2G23930	AT3G11500		AT3G22160	AT4G15120
AT1G12910	AT3G26640		AT2G23940	AT4G30500		AT3G22230	AT4G15000
AT1G12990	AT1G67880		AT2G24990	AT5G37350		AT3G22425	AT4G14910
AT1G13020	AT3G26400		AT2G25310	AT4G32130		AT3G23170	AT4G14450
AT1G13130	AT3G26140		AT2G25670	AT4G32610		AT3G23220	AT5G43410
AT1G13150	AT1G13140		AT2G25710	AT1G37150		AT3G23390	AT4G14320
AT1G13160	AT4G31520		AT2G26570	AT4G33390		AT3G23790	AT4G14070
AT1G13230	AT3G25670		AT2G28110	AT5G22940		AT3G23830	AT4G13850
AT1G13320	AT3G25800		AT2G28720	AT5G59910		AT3G23840	AT4G13840
AT1G13450	AT3G25990		AT2G29740	AT2G29750		AT3G25030	AT4G13100
AT1G13460	AT3G26020		AT2G31390	AT1G06030		AT3G25520	AT5G39740
AT1G13480	AT1G13520		AT2G31580	AT2G32320		AT3G26932	AT2G28380
AT1G13530	AT1G13500		AT2G32240	AT1G05320		AT3G27020	AT5G41000
AT1G13540	AT1G13510		AT2G33170	AT5G63930		AT3G27280	AT5G40770
AT1G13560	AT3G25585		AT2G33310	AT1G04550		AT3G30775	AT5G38710
AT1G13580	AT3G25540		AT2G35930	AT3G52450		AT3G46440	AT5G59290
AT1G13600	AT2G04038		AT2G36080	AT5G06250		AT3G46620	AT5G59550
AT1G13640	AT1G26270		AT2G37430	AT3G53600		AT3G48710	AT5G63550
AT1G13710	AT1G74110		AT2G37460	AT2G37450		AT3G48890	AT5G52240
AT1G13730	AT2G03640		AT2G37660	AT5G02240		AT3G48930	AT4G30800
AT1G13820	AT5G39220		AT2G39445	AT1G61280		AT3G49010	AT5G23900
AT1G13860	AT2G03480		AT2G39750	AT5G06050		AT3G49120	AT4G08780
AT1G13900	AT2G03450		AT2G40070	AT3G09000		AT3G50100	AT5G67240
AT1G14020	AT2G03280		AT2G40510	AT2G40590		AT3G50260	AT5G67190
AT1G14185	AT1G14190		AT2G40960	AT3G56680		AT3G53430	AT5G60670
AT1G14290	AT1G69640		AT2G40970	AT5G05090		AT3G53870	AT5G35530
AT1G14330	AT1G26930		AT2G41410	AT3G10190		AT3G55580	AT3G53830
AT1G14390	AT2G02780		AT2G41640	AT3G57380		AT3G56860	AT2G41060
AT1G14410	AT2G02740		AT2G41900	AT5G12850		AT3G60770	AT4G00100
AT1G14420	AT2G02720		AT2G42520	AT3G58510		AT3G61460	AT5G41400
AT1G14440	AT2G02540		AT2G42580	AT3G58620		AT4G00710	AT1G01740
AT1G14500	AT1G14480		AT2G43160	AT3G59290		AT4G00810	AT5G47700
AT1G14510	AT2G02470		AT2G43680	AT3G59690		AT4G02400	AT5G08600
AT1G14530	AT2G02180		AT2G44040	AT3G59890		AT4G02590	AT1G03040
AT1G14650	AT1G14640		AT2G44280	AT3G60070		AT4G03415	AT1G03590
AT1G14670	AT2G01970		AT2G44680	AT3G60250		AT4G04610	AT4G21990
AT1G14680	AT4G09060		AT2G45180	AT5G46890		AT4G08770	AT4G08780
AT1G14690	AT2G01910		AT2G45330	AT5G23600		AT4G11410	AT4G23430
AT1G14890	AT2G01610		AT2G45800	AT3G61230		AT4G11910	AT4G22920
AT1G14910	AT2G01600		AT2G45850	AT3G61310		AT4G12320	AT4G12310
AT1G14930	AT1G14940		AT2G46690	AT4G00880		AT4G15280	AT4G15260
AT1G15020	AT2G01270		AT2G46940	AT3G62070		AT4G16780	AT5G47370
AT1G15150	AT1G15160		AT2G47485	AT3G62650		AT4G16950	AT4G16920
AT1G15270	AT3G16040		AT3G01040	AT5G15470		AT4G17500	AT5G47220
AT1G15330	AT1G80090		AT3G01090	AT3G29160		AT4G18100	AT5G46430
AT1G15380	AT1G80160		AT3G02460	AT5G15930		AT4G18210	AT4G18220
AT1G15750	AT1G80490		AT3G02470	AT5G15950		AT4G21980	AT4G04620
AT1G15760	AT1G80520		AT3G02750	AT5G36250		AT4G22010	AT1G76160
AT1G15870	AT1G80720		AT3G02790	AT5G16470		AT4G24590	AT5G49710
AT1G16010	AT1G80900		AT3G03920	AT5G18180		AT4G25670	AT4G25690
AT1G16120	AT1G16160		AT3G04080	AT5G18280		AT4G25740	AT5G52650
AT1G16130	AT1G16150		AT3G04290	AT5G18430		AT4G25810	AT5G57560
AT1G16240	AT1G79590		AT3G04300	AT4G28703		AT4G26600	AT5G55920
AT1G16270	AT1G79570		AT3G04670	AT5G28650		AT4G26630	AT5G55660
AT1G16320	AT1G79510		AT3G05280	AT5G27490		AT4G26690	AT5G55480
AT1G16380	AT1G79400		AT3G05380	AT5G27610		AT4G27320	AT5G54430
AT1G16390	AT1G79360		AT3G05700	AT5G26990		AT4G27900	AT5G53420
AT1G16460	AT1G79230		AT3G05710	AT5G26980		AT4G31290	AT5G26220
AT1G16470	AT1G79210		AT3G07980	AT3G13530		AT4G31700	AT5G10360
AT1G16490	AT1G79180		AT3G08720	AT3G08730		AT4G32440	AT2G25590
AT1G16700	AT1G79010		AT3G08890	AT5G37070		AT4G34555	AT4G39200
AT1G16760	AT1G78940		AT3G09800	AT4G08520		AT4G34770	AT2G21210
AT1G16780	AT1G78920		AT3G09830	AT5G03320		AT5G03740	AT3G44750
AT1G16840	AT1G78890		AT3G09980	AT2G36410		AT5G06950	AT3G12250
AT1G17050	AT1G78510		AT3G10760	AT5G05090		AT5G07470	AT5G61640
AT1G17140	AT1G78430		AT3G11200	AT5G05610		AT5G08300	AT5G23250
AT1G17150	AT2G26620		AT3G11240	AT5G05700		AT5G08370	AT5G08380
AT1G17200	AT3G14380		AT3G11280	AT5G05790		AT5G09220	AT5G63850
AT1G17230	AT5G63930		AT3G11400	AT5G06000		AT5G09770	AT5G64650
AT1G17250	AT1G17240		AT3G11510	AT3G52580		AT5G11520	AT5G19550
AT1G17310	AT1G72350		AT3G11780	AT5G06480		AT5G12230	AT5G19480
AT1G17400	AT1G72490		AT3G11930	AT3G58450		AT5G14200	AT1G31180
AT1G17430	AT1G72620		AT3G12070	AT5G12210		AT5G23730	AT5G52250
AT1G17455	AT2G06255		AT3G12390	AT5G13850		AT5G24320	AT5G53500
AT1G17470	AT1G72660		AT3G12400	AT5G13860		AT5G24660	AT5G24655
AT1G17500	AT1G54280		AT3G12480	AT5G19490		AT5G25050	AT5G25040
AT1G17720	AT1G51690		AT3G13772	AT1G55130		AT5G37600	AT5G16570
AT1G17730	AT1G73030		AT3G14205	AT5G20840		AT5G43970	AT1G04070
AT1G17770	AT2G24740		AT3G14210	AT1G54010		AT5G48370	AT2G30720
AT1G17810	AT1G73190		AT3G14390	AT5G11880		AT5G48760	AT3G24830
AT1G17820	AT1G73200		AT3G15210	AT1G53170		AT5G53300	AT5G41700
AT1G17890	AT1G73250		AT3G17430	AT1G48230		AT5G56950	AT4G26110
AT1G17930	AT2G25010		AT3G17440	AT1G48240		AT5G60680	AT3G45210
AT1G17950	AT1G73410		AT3G18600	AT5G65900		AT5G66620	AT5G66630
AT1G18040	AT1G73690		AT3G20000	AT1G50400		AT1G35710	AT4G08850
AT1G18080	AT3G18130		AT3G20290	AT4G05520		AT4G23140	AT4G23160
AT1G18150	AT1G73670		AT3G20970	AT1G51390		AT5G22380	AT3G44350
AT1G18180	AT1G73650		AT3G22310	AT3G22330		AT1G02920	AT1G02930
AT1G18210	AT1G73630		AT3G22520	AT4G14840		AT2G18300	AT4G36540
AT1G18250	AT1G73620		AT3G23310	AT4G14350		AT5G25250	AT5G25260
AT1G18260	AT1G73570		AT3G23540	AT4G14290		AT3G22235	AT3G22240
AT1G18330	AT3G10113		AT3G25250	AT4G13000		AT5G64810	AT5G26170
AT1G18410	AT1G73860		AT3G26280	AT3G26270		AT1G66880	AT5G38210
AT1G18486	AT4G02655		AT3G26980	AT4G24990		AT3G25020	AT3G24982
AT1G18500	AT1G74040		AT3G27570	AT5G40510		AT1G22650	AT1G35580
AT1G18540	AT1G74060		AT3G28920	AT5G39760		AT1G21120	AT1G21110
AT1G18610	AT1G74150		AT3G29180	AT5G39430		AT5G07580	AT5G61590
AT1G18780	AT2G29840		AT3G43220	AT5G20840		AT3G48080	AT3G48090
AT1G18790	AT1G74480		AT3G44300	AT3G44310		AT1G29450	AT1G29500
AT1G18900	AT1G74750		AT3G45060	AT5G60780		AT1G17147	AT1G78410
AT1G18940	AT1G74780		AT3G45240	AT5G60550		AT3G29000	AT5G39670
AT1G18970	AT1G18980		AT3G46460	AT5G59300		AT4G27280	AT5G54490
AT1G18990	AT1G74830		AT3G46640	AT5G59570		AT3G23110	AT3G23120
AT1G19010	AT1G74860		AT3G48690	AT3G48700		AT2G41880	AT3G57550
AT1G19120	AT3G14080		AT3G49530	AT5G24590		AT2G40140	AT3G55980
AT1G19170	AT3G42950		AT3G49620	AT3G49630		AT1G02610	AT4G02075
AT1G19210	AT5G21960		AT3G49870	AT5G67560		AT3G51860	AT2G38170
AT1G19260	AT4G09660		AT3G50210	AT3G49630		AT2G41835	AT3G57480
AT1G19310	AT2G23780		AT3G50340	AT5G67020		AT1G03220	AT1G03230
AT1G19350	AT1G75080		AT3G50810	AT4G37235		AT1G09210	AT1G56340
AT1G19360	AT1G75110		AT3G51160	AT5G66280		AT2G16660	AT4G34950
AT1G19470	AT1G19460		AT3G51370	AT5G66080		AT1G14360	AT2G02810
AT1G19580	AT1G47260		AT3G53850	AT5G02060		AT3G27690	AT2G05100
AT1G19700	AT1G75410		AT3G54140	AT5G01180		AT2G05070	AT2G05100
AT1G19730	AT3G51030		AT3G54640	AT4G02610		AT5G28540	AT5G42020
AT1G19740	AT1G75460		AT3G55020	AT2G39280		AT5G28020	AT5G28030
AT1G19750	AT1G27840		AT3G55410	AT5G65750		AT3G11820	AT3G52400
AT1G19780	AT1G15990		AT3G56340	AT2G40590		AT4G12720	AT2G04450
AT1G19790	AT1G75520		AT3G56370	AT5G01890		AT1G53430	AT1G53440
AT1G19840	AT1G75590		AT3G57530	AT2G41860		AT2G47380	AT5G61310
AT1G19900	AT1G75620		AT3G57880	AT1G51570		AT1G77080	AT5G65060
AT1G19910	AT4G34720		AT3G58170	AT4G14455		AT3G25610	AT1G13210
AT1G20080	AT2G20990		AT3G58270	AT3G58210		AT3G09410	AT3G09405
AT1G20120	AT1G20132		AT3G58660	AT2G42650		AT2G29120	AT2G29110
AT1G20130	AT1G20132		AT3G58760	AT4G18950		AT1G20340	AT1G76100
AT1G20200	AT1G75990		AT3G60500	AT3G12990		AT3G60440	AT3G60450
AT1G20260	AT1G76030		AT3G61790	AT4G27880		AT3G01500	AT5G14740
AT1G20270	AT5G66060		AT3G61980	AT4G01575		AT2G19730	AT4G29410
AT1G20470	AT1G76190		AT3G63000	AT2G47970		AT1G16670	AT3G09010
AT1G20500	AT5G38120		AT4G00620	AT4G00600		AT4G12480	AT4G12490
AT1G20520	AT1G76210		AT4G01000	AT3G06455		AT1G25480	AT1G68600
AT1G20540	AT1G76260		AT4G02340	AT3G05600		AT4G09550	AT1G73790
AT1G20550	AT1G76270		AT4G03550	AT4G04970		AT3G46130	AT5G59780
AT1G20580	AT1G76300		AT4G04470	AT4G14305		AT1G05570	AT2G31960
AT1G20610	AT1G76310		AT4G04480	AT4G22030		AT4G23820	AT5G41870
AT1G20720	AT1G20750		AT4G04830	AT4G04810		AT5G53550	AT5G24380
AT1G20730	AT1G20740		AT4G05410	AT4G21130		AT1G01830	AT2G45720
AT1G20860	AT1G76430		AT4G05460	AT4G05490		AT2G41180	AT3G56710
AT1G20900	AT1G76500		AT4G08310	AT1G44780		AT1G02820	AT4G02380
AT1G20930	AT1G76540		AT4G08480	AT4G08500		AT3G27170	AT5G40890
AT1G20940	AT1G20240		AT4G10280	AT4G10290		AT1G10155	AT1G31200
AT1G20950	AT1G76550		AT4G12080	AT4G22770		AT3G06035	AT5G19250
AT1G20960	AT2G42270		AT4G12430	AT4G22590		AT2G35660	AT2G29720
AT1G21080	AT1G76700		AT4G15610	AT3G06390		AT1G05870	AT2G43340
AT1G21170	AT1G76850		AT4G16190	AT4G39090		AT1G54160	AT3G14020
AT1G21190	AT1G76860		AT4G16765	AT4G16770		AT1G19300	AT3G50760
AT1G21320	AT1G76940		AT4G17250	AT5G47580		AT1G20440	AT1G20450
AT1G21540	AT1G21530		AT4G17350	AT5G47440		AT2G41870	AT3G57540
AT1G21610	AT1G77310		AT4G17530	AT5G47200		AT4G27720	AT3G49310
AT1G21680	AT1G21670		AT4G17670	AT5G47060		AT1G17380	AT1G72450
AT1G21720	AT1G77440		AT4G17720	AT5G46870		AT4G23990	AT4G24010
AT1G21740	AT1G77500		AT4G17870	AT5G46790		AT5G65140	AT2G22190
AT1G21770	AT1G77540		AT4G17970	AT5G46600		AT1G07780	AT5G05590
AT1G21860	AT1G21850		AT4G18140	AT5G46410		AT4G20170	AT5G44670
AT1G21864	AT1G21866		AT4G18480	AT5G45930		AT3G03190	AT5G17220
AT1G21870	AT1G77610		AT4G18700	AT5G45810		AT5G56000	AT5G56010
AT1G21925	AT1G21928		AT4G18930	AT4G18940		AT1G01720	AT1G77450
AT1G22000	AT1G26890		AT4G19006	AT5G45620		AT2G22240	AT4G39800
AT1G22020	AT1G36370		AT4G19040	AT5G45560		AT1G56600	AT1G09350
AT1G22030	AT1G77855		AT4G19810	AT4G19820		AT1G73390	AT1G17940
AT1G22130	AT1G77980		AT4G24660	AT5G65410		AT4G04020	AT4G22240
AT1G22170	AT1G78050		AT4G24770	AT5G50250		AT1G80130	AT5G20190
AT1G22240	AT1G78160		AT4G25210	AT4G00130		AT3G58990	AT2G43100
AT1G22260	AT1G22275		AT4G25440	AT5G51980		AT1G03495	AT1G03940
AT1G22330	AT1G78260		AT4G26490	AT5G56050		AT4G12730	AT5G55730
AT1G22430	AT4G22110		AT4G26910	AT5G55070		AT1G08630	AT3G04520
AT1G22430	AT1G22440		AT4G26990	AT5G54920		AT3G48240	AT5G63130
AT1G22460	AT5G64600		AT4G27230	AT5G54640		AT1G56650	AT1G66390
AT1G22480	AT1G72230		AT4G27260	AT5G54510		AT3G02230	AT5G15650
AT1G22540	AT1G72140		AT4G27730	AT5G53510		AT3G47960	AT5G62680
AT1G22600	AT1G72100		AT4G27780	AT5G53470		AT4G20440	AT5G44500
AT1G22760	AT1G71770		AT4G31985	AT3G02190		AT3G26960	AT5G41050
AT1G22880	AT1G71380		AT4G33650	AT2G14120		AT4G01070	AT1G01420
AT1G22950	AT3G18210		AT4G34200	AT3G19480		AT3G25290	AT4G12980
AT1G23150	AT1G70780		AT4G34215	AT3G53010		AT2G29370	AT2G29360
AT1G23190	AT1G70730		AT4G34480	AT2G16230		AT5G09590	AT4G37910
AT1G23340	AT1G70550		AT4G35090	AT1G20630		AT1G70300	AT5G14880
AT1G23350	AT1G70540		AT4G35140	AT4G38480		AT5G02590	AT3G53560
AT1G23380	AT1G70510		AT4G35290	AT2G17260		AT3G01100	AT1G69450
AT1G23465	AT1G29960		AT4G35470	AT2G17440		AT3G15350	AT4G27480
AT1G23490	AT5G14670		AT4G36945	AT3G19310		AT2G19810	AT4G29190
AT1G23500	AT1G73610		AT4G37880	AT2G22690		AT5G12010	AT4G29780
AT1G23510	AT1G23520		AT4G38360	AT1G77220		AT1G14520	AT2G19800
AT1G23530	AT1G70470		AT5G02960	AT3G09680		AT2G43500	AT3G59580
AT1G23540	AT1G70460		AT5G03490	AT1G51210		AT3G15790	AT1G15340
AT1G23550	AT1G70440		AT5G05840	AT3G55720		AT4G11960	AT4G22890
AT1G23600	AT1G23570		AT5G07710	AT5G61390		AT1G62810	AT3G43670
AT1G23770	AT1G23780		AT5G08565	AT5G63670		AT1G28600	AT1G28610
AT1G23790	AT1G70340		AT5G08640	AT5G63590		AT4G17410	AT5G47430
AT1G23810	AT1G27270		AT5G08790	AT5G63790		AT3G47360	AT3G47350
AT1G23820	AT1G70310		AT5G09260	AT5G63880		AT3G06590	AT3G17100
AT1G23965	AT1G70270		AT5G09460	AT5G64340		AT3G09770	AT5G03200
AT1G24000	AT1G23910		AT5G09740	AT5G64610		AT5G50920	AT3G48870
AT1G24050	AT1G70220		AT5G10030	AT5G65210		AT3G16950	AT4G16155
AT1G24090	AT5G51080		AT5G10520	AT5G65530		AT1G78130	AT5G10190
AT1G24130	AT5G50120		AT5G10650	AT5G24870		AT4G25360	AT5G51640
AT1G24180	AT1G59900		AT5G10840	AT5G25100		AT2G21320	AT4G38960
AT1G24300	AT1G27430		AT5G11670	AT5G25880		AT1G80120	AT3G15810
AT1G24350	AT1G67600		AT5G13020	AT2G44440		AT2G37400	AT3G53560
AT1G24380	AT4G10230		AT5G14680	AT3G01520		AT4G27020	AT5G54870
AT1G24485	AT3G46280		AT5G17580	AT3G03510		AT1G18300	AT1G73540
AT1G24540	AT3G26125		AT5G20290	AT5G59240		AT1G30500	AT2G34720
AT1G25240	AT1G68110		AT5G22760	AT5G35210		AT1G63840	AT5G41400
AT1G25270	AT1G68170		AT5G22950	AT3G45000		AT2G40280	AT3G56080
AT1G26120	AT3G02410		AT5G25170	AT2G25190		AT2G27360	AT1G28610
AT1G26355	AT1G69230		AT5G26200	AT1G72820		AT4G27830	AT4G27820
AT1G26360	AT1G69240		AT5G27360	AT5G27350		AT2G20440	AT4G28550
AT1G26540	AT2G47230		AT5G27690	AT1G56210		AT1G05170	AT2G32430
AT1G26560	AT5G54570		AT5G35740	AT2G04910		AT5G08610	AT5G08620
AT1G26600	AT1G69320		AT5G35995	AT1G64540		AT2G32870	AT2G32880
AT1G26665	AT5G41910		AT5G38690	AT1G67780		AT4G33040	AT5G11930
AT1G26720	AT1G26710		AT5G40710	AT5G63280		AT1G04350	AT5G59530
AT1G26780	AT1G69560		AT5G40990	AT1G53940		AT1G41880	AT3G55750
AT1G26780	AT5G17800		AT5G44400	AT5G44390		AT1G15930	AT2G32060
AT1G26780	AT3G29020		AT5G46170	AT4G18380		AT2G27710	AT2G27720
AT1G26795	AT1G26799		AT5G46190	AT4G18375		AT4G13340	AT4G18670
AT1G26797	AT1G26798		AT5G46270	AT5G46260		AT2G24390	AT4G31310
AT1G26830	AT1G69670		AT5G48150	AT1G50600		AT4G25630	AT5G52470
AT1G26920	AT1G69760		AT5G48400	AT5G48410		AT1G67090	AT5G38430
AT1G27000	AT2G02730		AT5G49700	AT1G14490		AT3G44260	AT5G22250
AT1G27135	AT1G10717		AT5G50400	AT4G24890		AT2G39460	AT3G55280
AT1G27150	AT1G27110		AT5G51180	AT4G25770		AT2G19740	AT4G26230
AT1G27190	AT1G69990		AT5G56170	AT4G26466		AT5G18630	AT5G18640
AT1G27310	AT1G27970		AT5G56270	AT4G26440		AT1G68710	AT1G26130
AT1G27440	AT5G61840		AT5G57900	AT4G30640		AT5G65070	AT5G65080
AT1G27500	AT4G10840		AT5G64400	AT5G09570		AT2G33370	AT1G04480
AT1G27740	AT5G43175		AT5G64570	AT5G09730		AT2G36320	AT3G52800
AT1G27820	AT1G27890		AT5G65940	AT2G30660		AT3G01490	AT5G50000
AT1G27940	AT1G28010		AT5G67630	AT3G49830		AT1G29310	AT2G34250
AT1G28040	AT2G46494		ATCG00120	AT2G07698		AT3G28100	AT3G28080
AT1G28220	AT2G33750		AT1G10340	AT2G24600		AT3G26932	AT5G41070
AT1G28270	AT2G33775		AT3G26210	AT1G13110		AT2G45190	AT4G00180
AT1G28305	AT1G28306		AT1G30900	AT2G34940		AT1G12710	AT1G63090
AT1G28450	AT1G28460		AT1G33590	AT1G33600		AT3G20410	AT1G50700
AT1G28700	AT1G28710		AT4G38540	AT5G05320		AT2G03530	AT2G03590
AT1G28960	AT2G33980		AT4G11850	AT4G11840		AT1G65930	AT1G54340
AT1G29030	AT2G34040		AT1G06160	AT2G31230		AT3G07010	AT5G48900
AT1G29140	AT5G45880		AT4G23190	AT4G23300		AT1G65690	AT5G36970
AT1G29160	AT2G34140		AT1G37130	AT1G77760		AT2G40400	AT3G56140
AT1G29350	AT1G29370		AT5G41750	AT5G41740		AT1G05010	AT1G62380
AT1G29430	AT5G27780		AT1G30410	AT1G30420		AT5G47070	AT4G17660
AT1G29510	AT5G27780		AT4G36780	AT3G50750		AT1G03210	AT4G02860
AT1G29550	AT1G29590		AT1G14450	AT2G02510		AT4G38470	AT4G35780
AT1G29660	AT5G45670		AT3G09500	AT3G55170		AT4G37520	AT4G37530
AT1G29680	AT5G45690		AT5G66880	AT3G50500		AT1G05675	AT1G05680
AT1G29740	AT1G29730		AT4G38520	AT5G66080		AT3G12030	AT5G06660
AT1G29780	AT1G29770		AT3G13790	AT3G13784		AT1G06620	AT1G06650
AT1G29820	AT1G29830		AT4G21390	AT1G61610		AT1G07250	AT1G07260
AT1G29930	AT2G34420		AT2G44290	AT2G44300		AT1G07260	AT2G29740
AT1G29962	AT1G28460		AT1G13360	AT3G25870		AT1G07930	AT1G07940
AT1G30010	AT5G46920		AT2G38860	AT3G54600		AT1G07940	AT1G07920
AT1G30040	AT2G34555		AT4G19410	AT5G45280		AT1G08360	AT5G22440
AT1G30050	AT5G01970		AT3G50930	AT3G50940		AT1G09590	AT1G09690
AT1G30080	AT4G18340		AT2G21560	AT4G39190		AT1G09590	AT1G57860
AT1G30120	AT2G34590		AT3G50910	AT5G66480		AT1G12090	AT2G45180
AT1G30270	AT1G01140		AT5G07350	AT5G61780		AT1G14320	AT1G26910
AT1G30440	AT5G03250		AT1G11700	AT1G61930		AT1G17170	AT1G17180
AT1G30473	AT4G23882		AT5G03040	AT3G09710		AT1G17180	AT1G78380
AT1G30475	AT1G56200		AT4G22270	AT4G03820		AT1G18080	AT1G48630
AT1G30630	AT2G34840		AT4G19450	AT5G45275		AT1G18540	AT1G74050
AT1G30650	AT2G34830		AT2G02100	AT2G02130		AT1G21140	AT1G76800
AT1G30670	AT2G34820		AT1G29050	AT2G34070		AT1G25054	AT1G25145
AT1G30710	AT1G34575		AT1G16300	AT1G79530		AT1G25210	AT1G25145
AT1G30720	AT1G30730		AT4G26850	AT5G55120		AT1G28580	AT1G31550
AT1G30850	AT2G34910		AT1G78070	AT1G36070		AT1G33120	AT1G33140
AT1G30860	AT2G34920		AT5G15450	AT2G25140		AT1G33120	AT4G10450
AT1G30890	AT3G59500		AT4G39210	AT2G21590		AT1G34030	AT4G09800
AT1G30920	AT1G33020		AT5G57050	AT4G26080		AT1G50010	AT1G04820
AT1G30972	AT1G30974		AT1G19180	AT1G74950		AT1G52300	AT3G16080
AT1G31130	AT5G44860		AT1G12090	AT1G62510		AT1G57860	AT1G57660
AT1G31280	AT1G31290		AT5G10930	AT5G25110		AT1G58380	AT1G58983
AT1G31310	AT2G35640		AT3G54400	AT5G07030		AT1G58983	AT2G41840
AT1G31320	AT2G30130		AT4G27560	AT4G27570		AT1G59359	AT1G58684
AT1G31340	AT2G35635		AT5G07690	AT5G07700		AT1G62610	AT3G55290
AT1G31390	AT1G31400		AT1G30135	AT2G34600		AT2G01250	AT3G13580
AT1G31420	AT2G35620		AT1G61890	AT1G11670		AT2G04390	AT3G10610
AT1G31450	AT2G35615		AT2G43590	AT2G43580		AT2G07707	ATMG00480
AT1G31630	AT1G31640		AT3G27250	AT5G40800		AT2G16900	AT4G35110
AT1G31690	AT1G31710		AT2G37040	AT3G53260		AT2G17360	AT5G07090
AT1G31740	AT5G20710		AT5G67520	AT4G39940		AT2G27150	AT5G20960
AT1G31760	AT2G35605		AT4G36810	AT2G18620		AT2G33370	AT3G04400
AT1G31770	AT4G27420		AT1G56070	AT3G12915		AT2G36160	AT3G11510
AT1G31810	AT5G58160		AT5G19470	AT5G19460		AT2G37190	AT3G53430
AT1G31880	AT2G35600		AT5G47720	AT5G48230		AT2G40380	AT3G56110
AT1G31930	AT2G23460		AT3G28007	AT5G62850		AT2G40510	AT3G56340
AT1G31940	AT2G35585		AT3G15650	AT1G52700		AT2G41840	AT3G57490
AT1G32150	AT2G35530		AT1G60190	AT1G10560		AT2G42740	AT3G58700
AT1G32280	AT5G56480		AT4G01080	AT1G01430		AT2G43460	AT3G59540
AT1G32300	AT5G56490		AT1G14250	AT1G14240		AT2G46690	AT5G53590
AT1G32375	AT5G56390		AT3G22840	AT4G14690		AT3G05490	AT4G15800
AT1G32470	AT2G35370		AT5G17050	AT5G17030		AT3G11340	AT5G05860
AT1G32530	AT2G35330		AT1G78540	AT1G17040		AT3G43600	AT5G20960
AT1G32580	AT2G35240		AT3G16920	AT1G05850		AT3G47820	AT5G65200
AT1G32690	AT2G35200		AT3G16400	AT3G16410		AT3G49800	AT5G65910
AT1G32750	AT3G19040		AT4G35300	AT1G20840		AT3G57490	AT1G58380
AT1G32760	AT4G10630		AT2G39330	AT2G39310		AT4G10450	AT1G33140
AT1G32790	AT4G10610		AT1G06670	AT2G30800		AT4G12300	AT4G12320
AT1G32910	AT1G78990		AT1G24580	AT1G67856		AT4G12600	AT5G20160
AT1G32950	AT1G32960		AT3G15680	AT5G25490		AT4G18730	AT3G58700
AT1G33010	AT1G33020		AT1G70830	AT1G70850		AT4G18730	AT5G45775
AT1G33090	AT1G33100		AT5G39520	AT5G39530		AT4G28780	AT3G04290
AT1G33170	AT4G10440		AT1G04220	AT5G43760		AT5G03660	AT3G09980
AT1G33280	AT4G10350		AT4G32920	AT5G11700		AT5G11060	AT5G25220
AT1G33490	AT4G10140		AT3G47420	AT4G25220		AT5G11650	AT1G73480
AT1G33680	AT4G10070		AT1G34060	AT1G34040		AT5G16840	AT4G17720
AT1G33700	AT4G10060		AT3G23810	AT4G13940		AT5G19770	AT5G19780
AT1G33890	AT1G33900		AT3G14440	AT1G78390		AT5G22300	AT3G44300
AT1G33990	AT4G09900		AT4G21400	AT4G21410		AT5G22840	AT3G53030
AT1G34170	AT1G34390		AT4G34230	AT3G19450		AT5G45775	AT3G58700
AT1G34190	AT1G34180		AT5G23750	AT3G48940		AT5G50580	AT5G50680
AT1G34470	AT4G09640		AT5G23750	AT3G61260		ATCG00900	ATCG01240
AT1G34470	AT1G71900		AT3G10120	AT5G03890		ATCG01230	ATCG00905
AT1G34550	AT4G09630		AT3G58990	AT2G43090		AT5G03350	AT3G16530
AT1G34650	AT5G17320		AT4G17770	AT1G06410		AT4G23140	AT4G23180
AT1G34792	AT1G34860		AT1G01580	AT1G01590		AT3G57240	AT3G57260
AT1G35150	AT2G06500		AT2G03240	AT1G14040		AT1G21240	AT1G21250
AT1G35180	AT1G35170		AT1G79520	AT1G16310		AT3G15356	AT3G16530
AT1G35180	AT1G45010		AT1G57590	AT3G05910		AT1G21100	AT1G21120
AT1G35400	AT1G35410		AT1G23040	AT1G70990		AT1G27330	AT1G27350
AT1G35540	AT1G34390		AT1G09710	AT1G58220		AT1G23830	AT1G23840
AT1G35625	AT1G35630		AT3G55290	AT3G55310		AT2G18210	AT4G36500
AT1G35730	AT1G35750		AT3G05640	AT5G27930		AT1G18000	AT1G18010
AT1G35850	AT5G59280		AT3G55430	AT2G39640		AT1G66200	AT5G37600
AT1G36000	AT2G19510		AT3G46670	AT3G46660		AT4G16260	AT3G57260
AT1G36050	AT1G22200		AT4G12000	AT4G22850		AT5G04950	AT1G09240
AT1G36510	AT3G32260		AT2G35850	AT3G52360		AT5G03850	AT5G64140
AT1G38131	AT1G38065		AT1G21400	AT5G09300		AT1G25560	AT1G68840
AT1G40087	AT3G30200		AT5G05600	AT3G55970		AT2G28740	AT3G46320
AT1G42470	AT4G38350		AT5G05600	AT3G11180		AT3G18740	AT1G77940
AT1G42560	AT2G33670		AT2G45470	AT3G60900		AT1G07650	AT1G53430
AT1G43040	AT5G42410		AT5G20150	AT2G26660		AT1G06830	AT2G30540
AT1G43080	AT1G43090		AT3G24460	AT4G13345		AT3G15510	AT1G52880
AT1G43171	AT1G50220		AT1G50140	AT3G19740		AT2G25000	AT4G31800
AT1G43560	AT1G76760		AT3G51895	AT4G02700		AT3G53000	AT1G12710
AT1G43600	AT1G43610		AT1G35720	AT5G10230		AT5G10140	AT1G77080
AT1G43666	AT4G12825		AT3G11410	AT2G29380		AT2G33810	AT1G53160
AT1G43730	AT4G04650		AT2G38540	AT2G38530		AT4G01550	AT4G01540
AT1G43890	AT5G03530		AT4G17190	AT5G47770		AT3G16470	AT1G52040
AT1G44130	AT1G77480		AT1G71360	AT1G22882		AT2G30540	AT2G47880
AT1G45000	AT5G43010		AT3G49210	AT3G49200		AT4G17550	AT3G47420
AT1G45050	AT5G42990		AT5G17700	AT3G03620		AT1G53890	AT1G53870
AT1G45243	AT1G29180		AT5G58770	AT5G58782		AT2G47180	AT1G56600
AT1G45332	AT2G45030		AT3G17800	AT1G48450		AT1G05870	AT2G31560
AT1G46840	AT1G46984		AT5G67540	AT3G49880		AT2G28760	AT3G46440
AT1G47128	AT5G43060		AT4G31870	AT2G25080		AT4G10770	AT4G27730
AT1G47340	AT1G47350		AT5G17000	AT5G16970		AT4G16670	AT4G17350
AT1G47390	AT1G32430		AT1G19570	AT1G75270		AT2G36170	AT3G52590
AT1G47490	AT1G47500		AT1G56010	AT3G12977		AT1G49780	AT3G19380
AT1G47550	AT1G47560		AT4G34590	AT1G75390		AT1G07240	AT1G07250
AT1G47578	AT4G31050		AT3G21190	AT1G51630		AT1G13750	AT5G50400
AT1G47600	AT1G51470		AT2G20340	AT4G28680		AT3G12830	AT1G16510
AT1G47780	AT1G47786		AT4G03420	AT1G03610		AT1G25230	AT1G14700
AT1G47820	AT1G47813		AT4G18440	AT1G36280		AT1G13245	AT3G25717
AT1G48040	AT3G17250		AT1G48780	AT3G18300		AT3G13520	AT1G55330
AT1G48110	AT3G17330		AT3G23920	AT4G17090		AT4G13395	AT4G35783
AT1G48150	AT1G50780		AT2G17840	AT4G35985		AT4G38060	AT5G65480
AT1G48370	AT3G17650		AT2G17840	AT3G51250		AT1G05340	AT2G32210
AT1G48400	AT1G48390		AT1G05230	AT4G21750		AT5G45030	AT2G35155
AT1G48405	AT3G17680		AT1G51440	AT2G30550		AT2G34490	AT2G34500
AT1G48600	AT3G18000		AT1G51760	AT1G51780		AT2G43590	AT3G54420
AT1G48650	AT2G01130		AT1G20920	AT3G09620		AT1G61890	AT3G21690
AT1G48830	AT5G16130		AT1G29395	AT1G29390		AT5G06510	AT3G05690
AT1G48910	AT1G21430		AT5G53760	AT1G26700		AT5G53750	AT4G27460
AT1G48940	AT3G18590		AT2G44940	AT3G60490		AT3G14720	AT1G53510
AT1G49000	AT3G18560		AT1G10410	AT1G59650		AT5G45370	AT4G19185
AT1G49030	AT3G18460		AT4G00050	AT4G36930		AT4G15248	AT3G21890
AT1G49100	AT3G46330		AT1G63640	AT5G41310		AT1G72770	AT1G17550
AT1G49140	AT3G18410		AT5G64850	AT5G09960		AT5G52570	AT4G25700
AT1G49220	AT1G49210		AT4G13800	AT3G23870		AT4G21570	AT1G11200
AT1G49270	AT3G18810		AT2G01630	AT1G66250		AT1G80820	AT1G15950
AT1G49400	AT3G18880		AT5G52410	AT5G23890		AT4G34710	AT2G16500
AT1G49520	AT3G19080		AT3G14810	AT1G53470		AT1G55760	AT1G21780
AT1G49740	AT3G19310		AT1G11960	AT4G22120		AT3G02020	AT5G13280
AT1G49740	AT5G67130		AT4G39210	AT1G27680		AT4G12030	AT4G22840
AT1G49830	AT3G19500		AT4G13770	AT4G31500		AT3G09350	AT3G53800
AT1G49890	AT3G19570		AT1G06620	AT3G61400		AT5G60360	AT3G45310
AT1G49910	AT3G19590		AT1G15100	AT2G01150		AT1G78680	AT1G78660
AT1G49920	AT1G64260		AT1G72510	AT2G09970		AT4G39980	AT1G22410
AT1G50060	AT1G50050		AT4G27410	AT3G04070		AT4G14040	AT4G14030
AT1G50090	AT1G50110		AT3G56150	AT3G22860		AT4G36870	AT2G23760
AT1G50340	AT1G50325		AT2G24100	AT4G30780		AT5G40550	AT3G27460
AT1G50520	AT1G50560		AT1G80300	AT1G15500		AT5G22020	AT1G08470
AT1G50580	AT3G29630		AT1G73680	AT3G01420		AT4G23990	AT4G24000
AT1G50610	AT3G20190		AT5G25980	AT5G26000		AT5G59700	AT3G46290
AT1G50620	AT3G20280		AT2G22170	AT4G39730		AT1G62810	AT4G12290
AT1G50660	AT3G20350		AT4G39955	AT5G09430		AT5G13360	AT5G13370
AT1G50680	AT1G51120		AT1G76705	AT5G03960		AT5G16930	AT3G03060
AT1G50830	AT5G18510		AT1G07900	AT2G28500		AT5G49890	AT5G33280
AT1G50840	AT3G20540		AT3G49320	AT5G41970		AT1G76350	AT1G20640
AT1G51010	AT1G51020		AT1G76670	AT1G21070		AT5G37540	AT1G66180
AT1G51040	AT1G49340		AT3G58030	AT2G42030		AT1G48860	AT2G45300
AT1G51130	AT3G20760		AT5G49990	AT5G62890		AT5G17600	AT3G03550
AT1G51150	AT5G54745		AT3G29100	AT5G39510		AT4G22820	AT4G12040
AT1G51170	AT3G20830		AT2G34660	AT1G30400		AT4G36640	AT1G75170
AT1G51172	AT1G46696		AT5G64550	AT5G09670		AT3G60690	AT2G45210
AT1G51190	AT3G20840		AT1G73080	AT1G17750		AT3G25770	AT3G25780
AT1G51250	AT1G51240		AT3G44190	AT5G22140		AT2G32210	AT2G32190
AT1G51290	AT1G51320		AT2G41475	AT5G62200		AT1G74090	AT1G74100
AT1G51340	AT3G08040		AT5G03180	AT3G09760		AT1G35140	AT4G08950
AT1G51355	AT3G20898		AT2G19860	AT4G29130		AT3G14270	AT4G33240
AT1G51410	AT5G19440		AT4G01450	AT4G01440		AT5G20510	AT5G26210
AT1G51420	AT2G35840		AT3G09560	AT5G42870		AT4G18160	AT4G01840
AT1G51500	AT3G21090		AT4G17840	AT2G35260		AT5G04340	AT1G27730
AT1G51538	AT5G18510		AT4G14760	AT3G22790		AT5G64260	AT5G09440
AT1G51710	AT3G21280		AT4G26780	AT5G55200		AT5G05110	AT3G12490
AT1G51745	AT3G21295		AT5G16990	AT5G16970		AT2G17700	AT4G35780
AT1G51820	AT1G51850		AT5G02230	AT5G59490		AT5G19430	AT5G12310
AT1G52140	AT3G16330		AT1G18840	AT1G74690		AT5G07090	AT5G58420
AT1G52190	AT3G16180		AT1G22740	AT4G09720		AT5G02450	AT3G53740
AT1G52240	AT3G16130		AT3G61420	AT1G55750		AT4G27090	AT2G20450
AT1G52260	AT3G16110		AT2G30040	AT1G07150		AT3G62250	AT2G47110
AT1G52280	AT3G16100		AT5G07980	AT5G07940		AT4G12480	AT4G12470
AT1G52450	AT1G52430		AT2G43240	AT3G59360		AT5G28060	AT3G04920
AT1G52540	AT3G15890		AT1G53160	AT3G15270		AT4G13340	AT3G24480
AT1G52600	AT3G15710		AT5G12840	AT3G20910		AT5G61250	AT5G07830
AT1G52660	AT3G15700		AT1G03960	AT5G44090		AT3G53890	AT5G27700
AT1G52670	AT3G15690		AT1G35780	AT1G78150		AT4G17390	AT4G16720
AT1G52730	AT3G15610		AT4G38730	AT2G21120		AT4G24570	AT2G22500
AT1G52740	AT2G38810		AT1G75680	AT1G19940		AT1G72830	AT1G17590
AT1G52770	AT3G15570		AT1G02390	AT4G01950		AT2G33330	AT1G04520
AT1G52910	AT3G15480		AT5G10730	AT5G15910		AT3G53460	AT2G37220
AT1G53025	AT1G53023		AT5G17520	AT5G17523		AT5G04720	AT4G33300
AT1G53165	AT3G15220		AT2G32210	AT2G32200		AT2G30870	AT2G30860
AT1G53240	AT3G15020		AT1G52880	AT1G61110		AT1G68650	AT1G25520
AT1G53280	AT3G14990		AT5G22290	AT3G44290		AT5G58787	AT3G47160
AT1G53290	AT3G14960		AT3G59940	AT2G44130		AT1G70660	AT1G23260
AT1G53290	AT2G26100		AT5G08500	AT5G23575		AT4G21810	AT4G04860
AT1G53300	AT3G14950		AT5G53350	AT1G33360		AT4G31550	AT2G24570
AT1G53310	AT3G14940		AT2G45820	AT3G61260		AT1G72330	AT1G17290
AT1G53325	AT1G59630		AT4G18160	AT5G46370		AT5G64660	AT5G09800
AT1G53360	AT1G53370		AT4G24350	AT4G24340		AT1G80560	AT1G31180
AT1G53540	AT3G46230		AT4G30260	AT2G18840		AT5G05730	AT2G29690
AT1G53700	AT3G14370		AT3G61820	AT1G01300		AT4G02370	AT1G02816
AT1G53850	AT3G14290		AT1G67300	AT1G79820		AT3G60510	AT4G31810
AT1G53880	AT1G53900		AT5G65380	AT5G10420		AT3G21140	AT1G51560
AT1G54000	AT1G54010		AT2G30020	AT1G07160		AT3G06700	AT3G06680
AT1G54080	AT3G14100		AT4G21140	AT4G05400		AT4G13510	AT1G64780
AT1G54115	AT3G14070		AT2G38460	AT5G03570		AT4G15630	AT4G15620
AT1G54220	AT3G13930		AT1G06780	AT2G30575		AT5G67510	AT3G49910
AT1G54250	AT3G59600		AT1G22870	AT1G71410		AT1G67330	AT1G27930
AT1G54270	AT1G72730		AT1G64220	AT5G41685		AT3G61190	AT2G45760
AT1G54300	AT3G05770		AT4G32940	AT2G25940		AT2G44180	AT3G59990
AT1G54450	AT5G28850		AT1G30500	AT3G20910		AT3G19010	AT3G19000
AT1G54510	AT5G28290		AT4G15490	AT4G15500		AT5G65010	AT5G10240
AT1G54610	AT3G05050		AT4G15490	AT4G15480		AT4G28390	AT5G13490
AT1G54620	AT5G46980		AT3G03250	AT5G17310		AT1G07200	AT2G29970
AT1G54870	AT3G05260		AT4G36020	AT2G17870		AT1G52270	AT4G28310
AT1G54890	AT5G54370		AT2G40900	AT5G07050		AT1G48260	AT3G17510
AT1G54970	AT3G62680		AT2G27360	AT1G28590		AT2G13790	AT4G33430
AT1G55020	AT3G22400		AT4G01540	AT4G01520		AT1G59960	AT1G59950
AT1G55140	AT3G13740		AT5G26860	AT3G05790		AT1G80180	AT1G15400
AT1G55205	AT3G13674		AT2G05160	AT3G52980		AT4G34135	AT4G34131
AT1G55230	AT1G55240		AT4G09810	AT1G34020		AT1G77510	AT1G21750
AT1G55310	AT3G13570		AT5G20885	AT3G43430		AT2G30420	AT5G53200
AT1G55360	AT5G56530		AT1G62310	AT1G11950		AT5G44420	AT2G26020
AT1G55390	AT1G55380		AT5G53970	AT5G36160		AT4G22570	AT1G27450
AT1G55460	AT5G51795		AT4G20860	AT5G44360		AT1G58420	AT1G10140
AT1G55510	AT3G13450		AT3G10300	AT5G04170		AT4G15233	AT4G15236
AT1G55520	AT3G13445		AT4G01390	AT4G00780		AT1G64610	AT5G42010
AT1G55610	AT3G13380		AT3G15970	AT1G52380		AT2G28630	AT1G07720
AT1G55630	AT3G60050		AT5G17190	AT3G03160		AT1G22650	AT4G34860
AT1G55660	AT4G00315		AT5G20830	AT3G43190		AT1G18570	AT1G74080
AT1G55700	AT1G55380		AT4G20020	AT5G44780		AT1G01560	AT4G01370
AT1G55730	AT3G13320		AT1G14720	AT2G01850		AT5G10760	AT5G10770
AT1G55770	AT4G02250		AT2G45440	AT3G60880		AT4G02520	AT2G02930
AT1G55860	AT1G70320		AT5G08610	AT5G63630		AT3G61900	AT2G46690
AT1G55920	AT3G13110		AT2G04230	AT3G49030		AT5G18380	AT2G09990
AT1G55930	AT3G13070		AT2G21350	AT4G39040		AT4G27830	AT1G02850
AT1G55990	AT4G33610		AT1G03550	AT2G20840		AT5G23740	AT3G48930
AT1G56000	AT1G55980		AT3G48800	AT5G23680		AT3G16080	AT1G15250
AT1G56020	AT3G12970		AT5G44320	AT4G20980		AT4G33865	AT3G44010
AT1G56130	AT1G56140		AT2G38940	AT3G54700		AT5G59850	AT1G07770
AT1G56150	AT1G79130		AT3G57590	AT3G57580		AT3G45030	AT3G47370
AT1G56360	AT4G36350		AT1G71020	AT1G23030		AT3G28900	AT1G26880
AT1G56400	AT5G54820		AT2G39210	AT2G28120		AT2G36770	AT2G36780
AT1G56560	AT3G05820		AT2G16890	AT5G14860		AT3G49110	AT3G49120
AT1G56690	AT1G09410		AT5G27430	AT3G05230		AT3G46930	AT5G58950
AT1G57775	AT1G57777		AT4G18970	AT5G45670		AT1G33720	AT2G45570
AT1G57820	AT1G57800		AT1G34570	AT3G15750		AT2G46330	AT3G61640
AT1G58060	AT1G58050		AT2G30440	AT1G06870
AT1G58170	AT5G49040		AT5G20160	AT4G22380
AT1G58242	AT5G34828		AT5G47140	AT4G17570
AT1G58248	AT1G58245		AT2G36580	AT3G52990
AT1G58250	AT5G49680		AT5G61570	AT5G07620
AT1G58290	AT1G09940		AT3G23480	AT3G23470
AT1G58350	AT1G09980		AT1G09240	AT1G56430
AT1G58390	AT1G58400		AT1G61250	AT1G11180
AT1G58410	AT1G58400		AT4G25890	AT5G57290
AT1G58430	AT2G24560		AT5G12170	AT5G19380
AT1G59710	AT1G27100		AT5G53900	AT3G15240
AT1G59730	AT1G69880		AT3G56240	AT1G66240
AT1G59750	AT5G62000		AT3G55240	AT3G28990
AT1G59790	AT1G59800		AT1G18890	AT1G74740
AT1G59810	AT1G60040		AT2G35020	AT1G31070
AT1G60010	AT1G10530		AT2G36970	AT2G28080
AT1G60070	AT1G23900		AT2G17130	AT4G35260
AT1G60090	AT4G22100		AT4G05060	AT5G54110
AT1G60130	AT1G60110		AT4G31170	AT2G24360
AT1G60280	AT1G60350		AT1G10590	AT1G23750
AT1G60300	AT1G60340		AT5G25265	AT2G25260
AT1G60410	AT1G60400		AT3G10720	AT5G04970
AT1G60470	AT1G60450		AT4G30190	AT2G18960
AT1G60625	AT1G60815		AT1G62820	AT1G12310
AT1G60780	AT1G10730		AT4G19645	AT1G31300
AT1G60920	AT1G60880		AT5G11250	AT1G69550
AT1G60970	AT4G08520		AT1G45145	AT3G51030
AT1G60986	AT1G60987		AT1G45145	AT5G42980
AT1G61095	AT1G61093		AT1G05630	AT2G31830
AT1G61105	AT1G52900		AT5G47420	AT4G17420
AT1G61140	AT1G11100		AT3G45980	AT5G59910
AT1G61180	AT1G61310		AT2G17720	AT5G66060
AT1G61250	AT2G20840		AT1G48480	AT3G17840
AT1G61290	AT1G11250		AT5G21090	AT3G43740
AT1G61320	AT1G61330		AT1G68560	AT3G45940
AT1G61380	AT1G11280		AT4G39640	AT4G39650
AT1G61415	AT1G61450		AT1G68710	AT3G27870
AT1G61490	AT1G61480		AT5G39610	AT5G61430
AT1G61500	AT1G61480		AT1G62300	AT4G22070
AT1G61566	AT1G61563		AT1G16170	AT1G79660
AT1G61740	AT4G21250		AT1G76980	AT1G21390
AT1G61760	AT4G05220		AT5G58710	AT2G29960
AT1G61810	AT1G61820		AT5G40910	AT5G41540
AT1G61840	AT2G40050		AT1G51700	AT3G21270
AT1G62000	AT1G62080		AT1G64710	AT1G32780
AT1G62020	AT2G21390		AT3G62980	AT4G03190
AT1G62060	AT1G62080		AT4G25030	AT5G45410
AT1G62085	AT1G62110		AT4G11370	AT4G11360
AT1G62120	AT1G62010		AT3G45260	AT5G60470
AT1G62270	AT3G17480		AT4G10810	AT4G24026
AT1G62280	AT1G62262		AT3G50920	AT5G66450
AT1G62330	AT1G11990		AT3G28480	AT3G28490
AT1G62430	AT4G22340		AT1G50460	AT3G20040
AT1G62450	AT3G07880		AT1G14170	AT5G15270
AT1G62580	AT1G63340		AT3G18080	AT3G18070
AT1G62590	AT1G62930		AT1G77940	AT1G36240
AT1G62670	AT1G63400		AT2G21540	AT4G36490
AT1G62910	AT1G63150		AT2G21540	AT4G39180
AT1G62960	AT5G51690		AT1G22830	AT1G71490
AT1G62975	AT1G12540		AT4G37610	AT5G67480
AT1G63055	AT1G63057		AT3G13790	AT1G55120
AT1G63110	AT1G12730		AT1G59870	AT1G15210
AT1G63130	AT1G63080		AT2G23810	AT4G30430
AT1G63200	AT1G63190		AT1G76970	AT1G21380
AT1G63210	AT1G65440		AT3G60245	AT3G10950
AT1G63230	AT1G63630		AT1G69840	AT5G62740
AT1G63250	AT2G07750		AT5G07820	AT5G61260
AT1G63280	AT1G51330		AT2G40110	AT5G53940
AT1G63290	AT3G01850		AT3G06130	AT5G19090
AT1G63450	AT5G41250		AT3G19680	AT1G50040
AT1G63470	AT1G63480		AT2G32160	AT2G32170
AT1G63500	AT5G41260		AT4G18910	AT4G19030
AT1G63530	AT1G63540		AT3G22530	AT4G14830
AT1G63590	AT1G63580		AT1G23710	AT1G70420
AT1G63650	AT5G41315		AT5G15870	AT1G18310
AT1G63820	AT5G41380		AT1G80245	AT4G00695
AT1G63830	AT5G41390		AT5G37340	AT5G22480
AT1G64000	AT5G41570		AT3G22460	AT4G14880
AT1G64040	AT4G11240		AT3G07800	AT5G23070
AT1G64090	AT5G41600		AT5G61900	AT5G07300
AT1G64180	AT5G41620		AT1G14010	AT2G03290
AT1G64185	AT5G41650		AT5G43830	AT3G22850
AT1G64255	AT1G64260		AT3G54960	AT5G60640
AT1G64290	AT1G64295		AT3G57330	AT2G41560
AT1G64300	AT1G01450		AT5G64120	AT5G39580
AT1G64390	AT4G11050		AT5G20950	AT5G20940
AT1G64520	AT5G42040		AT1G25550	AT1G68670
AT1G64580	AT1G06580		AT5G01950	AT1G06840
AT1G64630	AT5G41990		AT2G36800	AT2G36790
AT1G64820	AT1G66780		AT1G80310	AT2G25680
AT1G64830	AT5G33340		AT5G06290	AT3G11630
AT1G64900	AT2G12190		AT3G63110	AT5G19040
AT1G64920	AT1G64910		AT3G14310	AT1G53830
AT1G64990	AT4G27630		AT2G03530	AT1G26440
AT1G65080	AT3G44370		AT2G30140	AT2G30150
AT1G65120	AT1G65110		AT3G46110	AT5G59790
AT1G65160	AT1G65140		AT5G04950	AT5G56080
AT1G65190	AT1G65250		AT1G47250	AT5G42790
AT1G65200	AT1G65130		AT5G61210	AT1G13890
AT1G65300	AT1G65330		AT5G09250	AT5G09240
AT1G65310	AT4G30280		AT3G23080	AT4G14500
AT1G65480	AT4G20370		AT5G61160	AT3G29680
AT1G65550	AT5G25420		AT5G66320	AT3G51080
AT1G65580	AT2G43900		AT2G10940	AT3G22120
AT1G65660	AT4G37120		AT4G22530	AT5G10830
AT1G65730	AT3G17650		AT3G53670	AT2G37480
AT1G65880	AT1G66120		AT1G80850	AT1G15970
AT1G65890	AT1G66120		AT4G27440	AT5G54190
AT1G66000	AT1G66060		AT1G20350	AT2G37410
AT1G66070	AT5G37475		AT1G51800	AT3G21340
AT1G66150	AT2G01820		AT3G08620	AT2G38610
AT1G66290	AT1G66320		AT1G48210	AT3G17410
AT1G66370	AT1G66390		AT2G38310	AT5G05440
AT1G66380	AT1G66390		AT3G22970	AT4G14620
AT1G66470	AT5G37800		AT4G04630	AT4G21970
AT1G66480	AT5G37840		AT3G07650	AT5G48250
AT1G66550	AT1G66560		AT3G26200	AT3G26190
AT1G66620	AT1G66630		AT5G61790	AT5G07340
AT1G66740	AT5G38110		AT5G39860	AT3G28857
AT1G66760	AT1G66780		AT1G05570	AT5G13000
AT1G66852	AT1G66870		AT2G43490	AT3G59570
AT1G66860	AT5G38200		AT1G07000	AT5G58430
AT1G66910	AT5G38280		AT5G05460	AT3G11040
AT1G66950	AT2G36380		AT1G69490	AT3G04070
AT1G67110	AT5G38450		AT5G52540	AT5G24000
AT1G67250	AT5G38650		AT5G43910	AT4G28706
AT1G67270	AT1G67780		AT5G44070	AT1G03980
AT1G67290	AT5G19580		AT2G32380	AT1G05210
AT1G67490	AT1G24320		AT1G24140	AT1G70170
AT1G67680	AT1G67650		AT5G41110	AT3G26890
AT1G67850	AT1G13000		AT1G21050	AT1G76610
AT1G67850	AT3G27470		AT3G23530	AT3G23510
AT1G67890	AT3G06620		AT3G13030	AT3G13020
AT1G68000	AT4G38570		AT1G80050	AT5G11160
AT1G68320	AT1G25340		AT1G75750	AT2G18420
AT1G68460	AT3G19160		AT3G07510	AT2G01580
AT1G68590	AT5G15760		AT1G24150	AT1G70140
AT1G68907	AT1G68905		AT3G14840	AT1G53420
AT1G69090	AT5G66830		AT4G22570	AT4G12440
AT1G69120	AT1G26310		AT2G29350	AT2G29290
AT1G69600	AT5G60480		AT3G11080	AT5G27060
AT1G69630	AT1G78750		AT1G78830	AT1G78820
AT1G69660	AT1G69650		AT1G49750	AT3G19320
AT1G69720	AT1G58300		AT1G72280	AT2G38960
AT1G69825	AT1G69818		AT5G64190	AT2G40390
AT1G69940	AT5G07410		AT2G03760	AT2G03770
AT1G69940	AT5G61680		AT1G68520	AT1G25440
AT1G70090	AT1G24170		AT3G25600	AT1G18530
AT1G70250	AT5G38280		AT2G32030	AT2G32020
AT1G70260	AT1G60050		AT4G37370	AT4G37360
AT1G70280	AT1G23880		AT3G54085	AT2G37975
AT1G70430	AT5G14720		AT2G31865	AT2G31870
AT1G70560	AT1G23320		AT4G22305	AT4G22300
AT1G70670	AT1G70680		AT1G19050	AT1G74890
AT1G70710	AT1G23210		AT2G32010	AT1G05470
AT1G70840	AT1G70850		AT2G37360	AT3G53510
AT1G70940	AT1G23080		AT4G14900	AT3G22440
AT1G70960	AT1G70380		AT4G36670	AT2G18480
AT1G71230	AT1G22920		AT4G35770	AT5G66040
AT1G71270	AT1G71300		AT1G71880	AT1G71890
AT1G71320	AT3G62350		AT2G43000	AT3G12910
AT1G71980	AT1G22670		AT5G23230	AT5G23220
AT1G72150	AT4G09160		AT4G25110	AT1G02170
AT1G72160	AT4G09160		AT1G04980	AT2G32920
AT1G72300	AT1G17240		AT3G26500	AT1G12970
AT1G72340	AT1G53900		AT3G13950	AT4G13266
AT1G72670	AT1G17480		AT4G21840	AT4G21830
AT1G72850	AT4G09420		AT3G22600	AT4G14815
AT1G72960	AT3G13870		AT1G13930	AT2G03440
AT1G73100	AT5G04940		AT3G28580	AT5G40010
AT1G73300	AT5G36180		AT5G49360	AT1G02640
AT1G73300	AT2G22970		AT3G50470	AT3G50460
AT1G73580	AT1G66360		AT5G04660	AT3G10570
AT1G74000	AT1G74020		AT5G40780	AT1G48640
AT1G74010	AT1G74020		AT2G40610	AT5G05290
AT1G74180	AT2G25470		AT3G22060	AT3G58310
AT1G74270	AT3G55750		AT3G23550	AT3G23560
AT1G74380	AT5G07720		AT2G32180	AT2G32650
AT1G74660	AT3G28917		AT2G30360	AT5G01820
AT1G74800	AT5G62620		AT4G00700	AT4G11610
AT1G74920	AT3G48170		AT1G11260	AT4G21480
AT1G75030	AT1G75050		AT5G42830	AT5G07850
AT1G75140	AT1G19370		AT3G28510	AT5G40010
AT1G75400	AT1G19680		AT4G14365	AT3G23280
AT1G75580	AT1G19830		AT3G11010	AT5G27060
AT1G75660	AT5G42540		AT3G51330	AT2G17760
AT1G75760	AT4G38790		AT2G47130	AT2G47140
AT1G75880	AT1G75890		AT4G23810	AT4G11070
AT1G75950	AT5G42190		AT2G04495	AT2G04515
AT1G76405	AT1G20816		AT1G57630	AT5G38344
AT1G76520	AT1G76530		AT2G32680	AT2G33020
AT1G76640	AT5G42380		AT4G10500	AT4G10490
AT1G76810	AT1G76720		AT1G75040	AT4G38660
AT1G76900	AT1G43640		AT3G57260	AT3G57270
AT1G76950	AT5G42140		AT2G14610	AT2G14580
AT1G77100	AT4G25980		AT1G01620	AT4G00430
AT1G77145	AT1G77160		AT1G01620	AT4G23400
AT1G77460	AT1G44120		AT1G03860	AT4G28510
AT1G77780	AT1G77790		AT1G04680	AT4G13710
AT1G77950	AT1G77980		AT1G04820	AT4G14960
AT1G78000	AT4G08620		AT1G05520	AT3G23660
AT1G78400	AT2G33160		AT1G07070	AT1G74270
AT1G78570	AT3G14790		AT1G10230	AT3G25650
AT1G78950	AT1G78955		AT1G12200	AT1G62580
AT1G79020	AT1G16690		AT1G12700	AT1G12300
AT1G79250	AT1G16440		AT1G17450	AT1G59453
AT1G79250	AT3G12690		AT1G18650	AT5G08000
AT1G79330	AT1G79340		AT1G22900	AT5G42500
AT1G79610	AT1G54370		AT1G28330	AT2G33830
AT1G79680	AT1G69730		AT1G33110	AT1G33090
AT1G80070	AT4G38780		AT1G44750	AT4G08700
AT1G80260	AT1G20570		AT1G60160	AT5G09400
AT1G80370	AT1G15570		AT1G61370	AT1G61380
AT1G80480	AT1G15730		AT1G63350	AT1G62630
AT1G80660	AT2G07560		AT1G68840	AT1G13260
AT1G80745	AT3G15420		AT1G75370	AT2G21520
AT1G80780	AT2G32070		AT1G76800	AT3G43660
AT2G01200	AT1G15050		AT1G80790	AT1G15910
AT2G01210	AT1G25320		AT2G04570	AT2G42990
AT2G01220	AT3G27610		AT2G14610	AT1G50060
AT2G01430	AT1G70920		AT2G18750	AT5G57580
AT2G01480	AT1G14970		AT2G19690	AT4G29460
AT2G01520	AT2G01530		AT2G28210	AT1G08080
AT2G01660	AT5G37660		AT2G30000	AT1G07170
AT2G02030	AT2G05600		AT2G43430	AT1G06130
AT2G02103	AT5G25200		AT2G45220	AT5G51490
AT2G02240	AT2G02250		AT3G01690	AT4G24760
AT2G02290	AT5G23470		AT3G02080	AT5G15520
AT2G02360	AT2G02340		AT3G04730	AT3G23050
AT2G02380	AT2G02390		AT3G07410	AT1G05810
AT2G02480	AT1G14460		AT3G10525	AT5G04470
AT2G02520	AT3G25727		AT3G14610	AT3G14690
AT2G02610	AT2G02640		AT3G14680	AT3G14660
AT2G02660	AT2G02890		AT3G21750	AT3G21760
AT2G02960	AT1G14260		AT3G23340	AT4G14340
AT2G02970	AT1G14230		AT3G27260	AT5G14270
AT2G02990	AT1G14220		AT3G47370	AT5G62300
AT2G03020	AT4G16540		AT3G53030	AT3G44850
AT2G03030	AT2G03300		AT3G54910	AT4G10400
AT2G03360	AT2G03370		AT3G56110	AT5G05380
AT2G03470	AT1G13880		AT4G01460	AT2G46810
AT2G03560	AT5G38270		AT4G03960	AT1G05000
AT2G03740	AT2G03850		AT4G05020	AT4G21490
AT2G03931	AT2G03936		AT4G11630	AT5G11750
AT2G04031	AT2G04041		AT4G13180	AT3G03980
AT2G04037	AT2G04041		AT4G16680	AT2G47250
AT2G04100	AT2G04090		AT4G21760	AT1G61810
AT2G04220	AT4G12690		AT4G25070	AT3G48860
AT2G04520	AT5G35680		AT4G26210	AT4G29480
AT2G04630	AT5G51940		AT4G29950	AT2G19240
AT2G04680	AT5G37620		AT4G30610	AT2G24000
AT2G04810	AT2G04840		AT5G02180	AT3G09330
AT2G04920	AT3G22720		AT5G05860	AT5G05880
AT2G04925	AT2G04034		AT5G10350	AT5G65260
AT2G05710	AT4G35830		AT5G10625	AT5G24860
AT2G05840	AT5G35590		AT5G11430	AT5G25520
AT2G05910	AT5G20640		AT5G11910	AT1G29840
AT2G05940	AT5G35580		AT5G13330	AT5G07310
AT2G06090	AT5G27238		AT5G18600	AT4G15700
AT2G06200	AT3G13960		AT5G20680	AT5G64020
AT2G07040	AT5G35390		AT5G35450	AT5G43470
AT2G07678	ATMG00920		AT5G39050	AT3G29635
AT2G07715	ATMG00560		AT5G44980	AT5G44960
AT2G07732	ATMG00280		AT5G56670	AT2G19750
AT2G07739	ATMG00370		AT5G65200	AT5G62560
AT2G07741	ATMG01170		AT5G66920	AT2G23630
AT2G07749	ATMG01110		AT5G67280	AT2G23300
AT2G12940	AT2G13150		AT1G74670	AT5G15230
AT2G13450	AT4G02000		AT4G37540	AT3G49940
AT2G13510	AT2G13500		AT1G65790	AT1G65800
AT2G13630	AT3G04660		AT2G23290	AT4G37260
AT2G13900	AT5G02350		AT5G18080	AT5G18020
AT2G14378	AT4G35165		AT1G29460	AT1G29440
AT2G14510	AT2G14440		AT1G09560	AT1G02335
AT2G14670	AT5G43610		AT3G10500	AT5G04410
AT2G14740	AT2G14720		AT1G22360	AT1G22380
AT2G14760	AT4G33880		AT4G29900	AT5G57110
AT2G14850	AT4G33890		AT2G45310	AT4G00110
AT2G14920	AT1G13430		AT3G02020	AT5G14060
AT2G14935	AT3G23167		AT1G58440	AT4G37760
AT2G15180	AT3G43470		AT3G25770	AT3G25760
AT2G15430	AT2G15400		AT3G46000	AT3G46010
AT2G15450	AT2G15460		AT1G48750	AT3G18280
AT2G15640	AT2G16450		AT5G54060	AT5G54010
AT2G15730	AT4G34420		AT2G02870	AT1G14330
AT2G15740	AT5G42640		AT2G23000	AT1G73300
AT2G16030	AT4G26730		AT4G05050	AT4G02890
AT2G16090	AT4G34370		AT3G48020	AT5G62865
AT2G16120	AT2G16130		AT2G16990	AT2G16980
AT2G16220	AT2G16450		AT4G40030	AT5G10980
AT2G16365	AT4G34550		AT3G26290	AT3G26300
AT2G16385	AT4G34600		AT5G11590	AT5G25810
AT2G16390	AT2G21450		AT2G37620	AT3G53750
AT2G16400	AT4G34610		AT4G39330	AT2G21730
AT2G16485	AT3G51120		AT5G01600	AT3G11050
AT2G16530	AT1G72590		AT2G21830	AT2G21840
AT2G16594	AT2G16592		AT5G14640	AT5G26751
AT2G16620	AT3G23650		AT1G53870	AT3G14260
AT2G16640	AT3G16620		AT1G77280	AT1G21590
AT2G16730	AT4G35010		AT4G08300	AT1G21890
AT2G16800	AT4G35080		AT5G43850	AT4G14710
AT2G16930	AT5G15220		AT5G42810	AT1G22100
AT2G16940	AT5G09880		AT1G20510	AT1G20500
AT2G16980	AT2G16970		AT1G33480	AT4G10150
AT2G17030	AT2G17036		AT5G54960	AT4G33070
AT2G17070	AT2G17080		AT3G20100	AT4G15350
AT2G17180	AT4G35280		AT2G04230	AT3G49020
AT2G17190	AT2G17200		AT4G12480	AT4G12500
AT2G17290	AT4G35310		AT3G45030	AT5G62300
AT2G17390	AT4G35450		AT1G72630	AT1G17455
AT2G17420	AT4G35460		AT5G64140	AT3G10090
AT2G17600	AT2G17590		AT2G28740	AT1G07820
AT2G17620	AT4G35620		AT1G74300	AT1G74280
AT2G17640	AT4G35640		AT3G26520	AT2G36830
AT2G17730	AT4G35840		AT4G13510	AT3G24300
AT2G17780	AT4G35920		AT5G03850	AT3G10090
AT2G17800	AT4G35950		AT5G28020	AT3G04940
AT2G17880	AT4G36040		AT1G69890	AT1G59710
AT2G17890	AT4G36070		AT2G29460	AT2G29420
AT2G18060	AT4G36160		AT4G20830	AT4G20840
AT2G18150	AT2G18140		AT2G01420	AT1G70940
AT2G18170	AT4G36450		AT3G47800	AT5G15140
AT2G18180	AT4G36490		AT1G79680	AT1G16120
AT2G18193	AT2G18190		AT4G37520	AT3G49960
AT2G18330	AT4G36580		AT1G04280	AT1G06750
AT2G18360	AT4G36610		AT5G17760	AT5G17740
AT2G18380	AT4G36620		AT1G56120	AT1G56130
AT2G18470	AT3G18810		AT2G21650	AT4G39250
AT2G18540	AT4G36700		AT5G15310	AT3G01140
AT2G18600	AT4G36800		AT1G21270	AT1G21230
AT2G18860	AT4G30240		AT1G21250	AT1G21230
AT2G18876	AT5G57410		AT1G56240	AT1G09155
AT2G18900	AT3G26480		AT5G01880	AT3G10910
AT2G18969	AT4G30180		AT4G18250	AT1G70250
AT2G18980	AT4G30170		AT2G28950	AT2G39700
AT2G18990	AT3G25580		AT1G13470	AT1G13480
AT2G19030	AT2G19045		AT5G55450	AT5G55410
AT2G19050	AT2G19060		AT1G07490	AT2G29125
AT2G19090	AT4G30130		AT2G15830	AT4G33960
AT2G19120	AT4G30100		AT2G39705	AT3G55515
AT2G19150	AT2G47280		AT4G12735	AT4G12731
AT2G19160	AT4G30060		AT5G10745	AT5G24980
AT2G19210	AT2G19230		AT5G41010	AT1G53690
AT2G19240	AT5G57210		AT5G56550	AT4G26288
AT2G19330	AT4G29880		AT1G68870	AT1G26210
AT2G19340	AT4G29870		AT1G51090	AT1G49420
AT2G19520	AT4G29730		AT2G22860	AT4G37720
AT2G19600	AT5G11800		AT5G01790	AT2G40475
AT2G19720	AT4G29430		AT2G38870	AT2G38900
AT2G19780	AT4G29240		AT5G42060	AT1G64490
AT2G19830	AT4G29160		AT5G02502	AT3G12587
AT2G19910	AT2G19920		AT1G13245	AT1G68825
AT2G19910	AT2G19930		AT1G67910	AT1G24577
AT2G20030	AT4G28890		AT1G07610	AT1G07600
AT2G20080	AT4G28840		AT1G19020	AT3G48180
AT2G20120	AT2G20130		AT4G30660	AT2G24040
AT2G20370	AT2G29040		AT1G35210	AT1G72240
AT2G20430	AT4G28556		AT4G01060	AT1G01380
AT2G20580	AT4G28470		AT1G01050	AT4G01480
AT2G20590	AT4G28430		AT1G01210	AT4G07950
AT2G20610	AT4G28420		AT1G01390	AT1G01420
AT2G20618	AT2G20605		AT1G01610	AT4G00400
AT2G20680	AT4G28320		AT1G01800	AT3G61220
AT2G20700	AT4G28280		AT1G02050	AT4G00040
AT2G20825	AT4G28190		AT1G02305	AT1G02300
AT2G20850	AT4G03390		AT1G02305	AT4G01610
AT2G20900	AT4G28130		AT1G02840	AT4G02430
AT2G21190	AT4G38790		AT1G03020	AT3G62930
AT2G21270	AT4G38930		AT1G03365	AT4G03000
AT2G21300	AT4G38950		AT1G03430	AT3G29350
AT2G21380	AT4G39050		AT1G03905	AT5G44110
AT2G21410	AT4G39080		AT1G03990	AT4G28570
AT2G21430	AT4G39090		AT1G04140	AT5G43930
AT2G21480	AT4G39110		AT1G05000	AT2G32960
AT2G21520	AT4G39170		AT1G05070	AT2G32580
AT2G21600	AT4G39220		AT1G06040	AT2G31380
AT2G21655	AT3G29797		AT1G06130	AT2G31350
AT2G21730	AT2G21890		AT1G06150	AT2G31280
AT2G21740	AT2G21750		AT1G06890	AT2G30460
AT2G21740	AT4G39340		AT1G06980	AT2G30230
AT2G21840	AT2G21850		AT1G07440	AT2G29360
AT2G21910	AT4G32170		AT1G07670	AT1G07810
AT2G21940	AT4G39540		AT1G08000	AT1G08010
AT2G21990	AT4G39610		AT1G08880	AT1G54690
AT2G22040	AT3G18140		AT1G09310	AT1G56580
AT2G22121	AT4G09153		AT1G09480	AT1G09490
AT2G22140	AT2G21800		AT1G09575	AT1G57610
AT2G22400	AT4G40000		AT1G09840	AT1G57870
AT2G22460	AT5G65340		AT1G10490	AT3G57940
AT2G22475	AT4G40100		AT1G10820	AT1G60670
AT2G22630	AT4G37940		AT1G11340	AT1G11410
AT2G22660	AT4G37900		AT1G11390	AT1G61640
AT2G22680	AT4G37890		AT1G12360	AT4G12120
AT2G22740	AT2G35160		AT1G13080	AT3G26170
AT2G22750	AT4G37850		AT1G13280	AT3G25780
AT2G22780	AT5G09660		AT1G13530	AT1G13520
AT2G22840	AT4G37740		AT1G15490	AT1G80280
AT2G22850	AT4G37730		AT1G15720	AT5G58340
AT2G22880	AT4G37710		AT1G15810	AT1G80620
AT2G22920	AT2G22970		AT1G16000	AT1G80890
AT2G22950	AT4G37640		AT1G16190	AT1G79650
AT2G23060	AT4G37580		AT1G17100	AT1G78450
AT2G23148	AT2G23142		AT1G17120	AT2G34960
AT2G23160	AT2G16450		AT1G18460	AT1G73920
AT2G23180	AT4G39490		AT1G18670	AT1G74330
AT2G23240	AT2G42000		AT1G18880	AT5G62680
AT2G23250	AT2G23260		AT1G19000	AT1G74840
AT2G23300	AT4G37250		AT1G19710	AT1G75420
AT2G23370	AT4G34090		AT1G20030	AT1G75800
AT2G23420	AT4G36940		AT1G20100	AT1G75860
AT2G23520	AT4G37100		AT1G20330	AT1G76090
AT2G23540	AT3G50400		AT1G22070	AT1G77920
AT2G23550	AT2G23580		AT1G22220	AT1G78100
AT2G23560	AT2G23580		AT1G22810	AT1G71520
AT2G23610	AT2G23620		AT1G22985	AT1G71130
AT2G23630	AT4G37160		AT1G23110	AT1G70900
AT2G23690	AT4G37240		AT1G23760	AT1G70370
AT2G23690	AT5G66580		AT1G24480	AT4G24805
AT2G23700	AT5G66600		AT1G25510	AT3G18490
AT2G23950	AT4G30520		AT1G26300	AT1G69030
AT2G23970	AT4G30550		AT1G27190	AT3G28450
AT2G23980	AT5G57940		AT1G27650	AT5G42820
AT2G23980	AT4G30560		AT1G28070	AT2G33510
AT2G23990	AT4G30590		AT1G28090	AT5G23690
AT2G24000	AT2G24010		AT1G28240	AT1G53040
AT2G24230	AT5G58150		AT1G28670	AT1G28660
AT2G24260	AT4G30980		AT1G29090	AT2G34080
AT2G24330	AT4G31080		AT1G29240	AT2G34170
AT2G24370	AT4G31230		AT1G29760	AT2G34380
AT2G24400	AT4G31320		AT1G30330	AT5G37020
AT2G24420	AT4G31340		AT1G30510	AT4G05390
AT2G24440	AT4G31360		AT1G31814	AT5G16320
AT2G24450	AT4G31370		AT1G31850	AT4G19120
AT2G24530	AT4G31440		AT1G32210	AT2G35520
AT2G24590	AT4G31580		AT1G33040	AT4G10480
AT2G24615	AT2G24625		AT1G33440	AT1G59740
AT2G24640	AT4G31670		AT1G33475	AT4G10170
AT2G24650	AT2G24690		AT1G34540	AT3G56630
AT2G24710	AT2G24720		AT1G35160	AT4G09000
AT2G24800	AT4G31760		AT1G35460	AT4G09180
AT2G25060	AT4G31840		AT1G35560	AT1G72010
AT2G25060	AT5G25090		AT1G35670	AT4G09570
AT2G25150	AT2G23510		AT1G36730	AT1G77840
AT2G25170	AT4G31900		AT1G47210	AT1G47230
AT2G25220	AT4G32000		AT1G48030	AT3G17240
AT2G25300	AT4G32120		AT1G48440	AT3G17780
AT2G25312	AT3G44428		AT1G48635	AT3G18160
AT2G25350	AT4G32160		AT1G49720	AT3G19290
AT2G25355	AT4G32175		AT1G50280	AT3G19850
AT2G25430	AT4G32285		AT1G50360	AT3G19960
AT2G25520	AT4G32390		AT1G50370	AT3G19980
AT2G25580	AT4G32450		AT1G50410	AT3G20010
AT2G25600	AT4G32500		AT1G50740	AT3G20510
AT2G25610	AT4G32530		AT1G51590	AT3G21160
AT2G25800	AT2G20010		AT1G51950	AT3G16500
AT2G26060	AT4G32990		AT1G52370	AT4G28360
AT2G26160	AT3G25750		AT1G52820	AT4G03070
AT2G26450	AT4G33230		AT1G53035	AT3G15358
AT2G26490	AT4G34380		AT1G54170	AT3G14010
AT2G26640	AT5G43760		AT1G54790	AT3G05180
AT2G26720	AT2G31050		AT1G55290	AT3G13610
AT2G26740	AT2G26750		AT1G55840	AT5G47730
AT2G26870	AT1G07230		AT1G56720	AT1G09440
AT2G26950	AT2G26960		AT1G58030	AT5G36940
AT2G27000	AT2G27010		AT1G59670	AT1G59700
AT2G27040	AT5G21150		AT1G62630	AT1G63360
AT2G27140	AT5G20970		AT1G63300	AT5G41140
AT2G27285	AT2G27280		AT1G64190	AT5G41670
AT2G27300	AT3G44290		AT1G64480	AT5G24270
AT2G27780	AT5G27310		AT1G65540	AT3G59820
AT2G27800	AT5G27300		AT1G66460	AT5G37790
AT2G28010	AT2G28030		AT1G66840	AT5G38150
AT2G28220	AT2G28030		AT1G67100	AT3G02550
AT2G28230	AT4G09070		AT1G68070	AT2G01735
AT2G28270	AT2G17740		AT1G68820	AT1G73950
AT2G28320	AT3G54800		AT1G69523	AT1G69526
AT2G28580	AT2G44930		AT1G70980	AT5G56680
AT2G28850	AT2G28860		AT1G71697	AT4G09760
AT2G28960	AT2G29000		AT1G71920	AT5G10330
AT2G28970	AT2G28990		AT1G72710	AT4G26100
AT2G29045	AT4G30064		AT1G73450	AT1G73460
AT2G29100	AT2G29110		AT1G74280	AT1G74290
AT2G29150	AT2G29360		AT1G75840	AT1G20090
AT2G29190	AT2G29200		AT1G76010	AT1G20220
AT2G29605	AT2G29850		AT1G77410	AT5G63800
AT2G29730	AT2G29710		AT1G78420	AT1G17145
AT2G29930	AT4G27050		AT1G78980	AT3G13065
AT2G30050	AT3G01340		AT2G01940	AT1G68130
AT2G30060	AT5G58590		AT2G04050	AT2G04070
AT2G30110	AT5G06460		AT2G04050	AT2G04040
AT2G30210	AT5G07130		AT2G15480	AT2G15490
AT2G30220	AT2G30310		AT2G16570	AT4G34740
AT2G30260	AT1G06960		AT2G16595	AT2G21160
AT2G30530	AT5G01970		AT2G16760	AT2G47370
AT2G30650	AT2G30660		AT2G16770	AT4G35040
AT2G30910	AT2G31300		AT2G17630	AT4G35630
AT2G31083	AT2G31085		AT2G17770	AT4G35900
AT2G31160	AT3G23290		AT2G17890	AT5G66210
AT2G31470	AT3G23960		AT2G18100	AT4G36210
AT2G31510	AT1G65430		AT2G18520	AT4G36680
AT2G31560	AT2G43340		AT2G18790	AT4G16250
AT2G31600	AT3G53860		AT2G19170	AT4G30020
AT2G31660	AT3G59020		AT2G19390	AT4G29790
AT2G31680	AT2G43130		AT2G19760	AT5G56600
AT2G31720	AT2G18810		AT2G20230	AT4G28770
AT2G31760	AT2G31770		AT2G21340	AT4G39030
AT2G31820	AT1G05640		AT2G21500	AT4G39140
AT2G31910	AT1G05580		AT2G22910	AT4G37670
AT2G31953	AT2G31957		AT2G23530	AT4G37110
AT2G32280	AT4G21310		AT2G24300	AT4G31000
AT2G32295	AT5G35730		AT2G25180	AT4G31920
AT2G32670	AT2G33120		AT2G25650	AT4G00270
AT2G32700	AT4G32551		AT2G26850	AT2G32560
AT2G32730	AT1G04810		AT2G27340	AT3G58130
AT2G32820	AT2G33090		AT2G28710	AT5G59820
AT2G33050	AT2G33060		AT2G29420	AT2G29490
AT2G33150	AT1G04710		AT2G30580	AT1G06770
AT2G33233	AT3G48231		AT2G31450	AT1G05900
AT2G33290	AT4G13460		AT2G31510	AT1G05890
AT2G33360	AT1G04490		AT2G31670	AT1G51360
AT2G33410	AT4G14300		AT2G34770	AT4G20870
AT2G33700	AT3G51470		AT2G36460	AT3G52930
AT2G33830	AT5G44300		AT2G39290	AT3G55030
AT2G33840	AT1G28350		AT2G39700	AT2G37640
AT2G34190	AT2G05760		AT2G39700	AT3G55500
AT2G34220	AT2G34240		AT2G39900	AT3G55770
AT2G34320	AT4G29090		AT2G40010	AT3G11250
AT2G34440	AT3G66656		AT2G40010	AT3G09200
AT2G34710	AT1G30490		AT2G41540	AT3G07690
AT2G34750	AT1G30590		AT2G42320	AT3G57780
AT2G34825	AT2G32885		AT2G42350	AT2G42360
AT2G35100	AT5G44930		AT2G42870	AT3G58850
AT2G35270	AT4G17800		AT2G43010	AT3G59060
AT2G35310	AT5G09780		AT2G43050	AT3G59010
AT2G35460	AT5G06320		AT2G43230	AT3G59350
AT2G35700	AT3G60490		AT2G43630	AT3G59640
AT2G35710	AT4G16600		AT2G44090	AT3G59910
AT2G35780	AT3G07990		AT2G44160	AT3G59970
AT2G35820	AT2G35830		AT2G44270	AT1G76170
AT2G35960	AT4G09590		AT2G44370	AT2G17740
AT2G36026	AT3G52525		AT2G44525	AT3G60150
AT2G36070	AT2G20510		AT2G44650	AT3G60210
AT2G36110	AT3G12460		AT2G45660	AT4G22950
AT2G36190	AT3G52600		AT2G45740	AT3G61070
AT2G36250	AT3G52750		AT2G46160	AT3G61550
AT2G36300	AT3G52760		AT2G46310	AT3G61630
AT2G36330	AT5G62820		AT2G47060	AT3G62220
AT2G36350	AT5G03640		AT2G47730	AT2G02930
AT2G36540	AT2G36550		AT3G01170	AT5G15260
AT2G36590	AT2G39890		AT3G01350	AT5G14940
AT2G36640	AT3G53040		AT3G01590	AT5G14500
AT2G36710	AT2G36700		AT3G02520	AT5G16050
AT2G36830	AT4G01470		AT3G02600	AT1G15080
AT2G37010	AT5G60740		AT3G02780	AT5G16440
AT2G37030	AT3G53250		AT3G03290	AT5G17390
AT2G37160	AT3G53390		AT3G03590	AT2G35605
AT2G37210	AT3G53450		AT3G03860	AT5G18120
AT2G37340	AT3G53500		AT3G04940	AT5G28030
AT2G37390	AT5G02600		AT3G05170	AT1G08940
AT2G37520	AT3G53680		AT3G05550	AT5G27760
AT2G37550	AT3G53710		AT3G06010	AT5G19310
AT2G37670	AT5G02430		AT3G07440	AT5G48530
AT2G37800	AT2G37810		AT3G08580	AT5G13490
AT2G37960	AT3G54060		AT3G08630	AT3G08640
AT2G37980	AT3G54100		AT3G08910	AT5G01390
AT2G38090	AT5G58900		AT3G09300	AT5G02100
AT2G38110	AT4G00400		AT3G09380	AT1G68310
AT2G38250	AT5G01380		AT3G10290	AT5G04160
AT2G38255	AT2G27320		AT3G10330	AT2G41630
AT2G38380	AT2G38390		AT3G10480	AT3G10490
AT2G38540	AT5G59320		AT3G10540	AT5G04510
AT2G38540	AT3G51600		AT3G10660	AT5G04870
AT2G38590	AT4G33290		AT3G11100	AT5G05550
AT2G38590	AT3G22870		AT3G11170	AT5G05580
AT2G38620	AT3G54180		AT3G11210	AT2G38180
AT2G38970	AT3G54780		AT3G11440	AT5G06100
AT2G38970	AT5G60710		AT3G11560	AT5G06220
AT2G39220	AT3G54950		AT3G12140	AT5G06780
AT2G39270	AT2G37250		AT3G12160	AT5G47960
AT2G39300	AT3G55060		AT3G12170	AT5G06910
AT2G39350	AT3G55090		AT3G13000	AT1G16750
AT2G39380	AT3G55150		AT3G13290	AT3G13300
AT2G39420	AT3G55180		AT3G16260	AT1G52160
AT2G39430	AT3G55230		AT3G16850	AT5G49215
AT2G39480	AT3G55320		AT3G16980	AT4G16265
AT2G39518	AT2G39530		AT3G20820	AT5G12940
AT2G39795	AT3G55605		AT3G21465	AT4G15640
AT2G39855	AT3G55646		AT3G22910	AT3G63380
AT2G39880	AT3G55730		AT3G23600	AT3G23570
AT2G40113	AT5G47635		AT3G24120	AT4G13640
AT2G40240	AT3G56030		AT3G25220	AT5G48580
AT2G40330	AT5G05440		AT3G25840	AT1G13350
AT2G40370	AT5G05390		AT3G26300	AT3G26310
AT2G40470	AT2G30340		AT3G26618	AT1G12920
AT2G40560	AT2G40500		AT3G26800	AT2G24945
AT2G40640	AT5G05230		AT3G27830	AT3G27850
AT2G40710	AT4G38290		AT3G42790	AT5G26210
AT2G40800	AT3G56430		AT3G43110	AT5G20790
AT2G40820	AT3G56480		AT3G45870	AT4G19185
AT2G40830	AT3G56580		AT3G46520	AT3G12110
AT2G40850	AT3G56600		AT3G46830	AT5G59150
AT2G40910	AT2G40920		AT3G47110	AT5G20480
AT2G40950	AT3G56660		AT3G47600	AT5G62470
AT2G40990	AT3G56920		AT3G47833	AT5G62575
AT2G41130	AT3G56770		AT3G47980	AT5G62720
AT2G41150	AT3G56750		AT3G48050	AT3G48060
AT2G41240	AT3G56980		AT3G48070	AT5G62910
AT2G41310	AT3G57040		AT3G48730	AT5G63570
AT2G41330	AT3G57070		AT3G48780	AT5G23670
AT2G41340	AT3G57080		AT3G49050	AT4G00500
AT2G41370	AT3G57130		AT3G49550	AT5G24610
AT2G41440	AT2G41470		AT3G49570	AT5G24655
AT2G41490	AT3G57220		AT3G50360	AT4G37010
AT2G41510	AT3G63440		AT3G50650	AT5G66770
AT2G41620	AT3G57350		AT3G51870	AT5G01500
AT2G41740	AT3G57410		AT3G52350	AT5G08535
AT2G41770	AT3G57420		AT3G53940	AT2G37890
AT2G41790	AT3G57470		AT3G54990	AT2G39250
AT2G41800	AT2G41810		AT3G56740	AT2G41160
AT2G41850	AT3G57510		AT3G57340	AT5G05750
AT2G41920	AT5G27790		AT3G57700	AT3G57770
AT2G41930	AT2G42550		AT3G58860	AT3G58900
AT2G42005	AT4G38250		AT3G61415	AT2G45950
AT2G42080	AT3G58020		AT3G62830	AT2G47650
AT2G42140	AT3G58000		AT4G00350	AT4G25640
AT2G42190	AT3G57930		AT4G02500	AT3G62720
AT2G42200	AT3G57920		AT4G04720	AT4G21940
AT2G42230	AT3G57890		AT4G05420	AT4G21100
AT2G42260	AT3G57860		AT4G05450	AT4G21090
AT2G42290	AT3G57830		AT4G08460	AT1G77770
AT2G42300	AT3G57800		AT4G09460	AT1G22640
AT2G42310	AT3G57785		AT4G10080	AT4G13530
AT2G42380	AT3G58120		AT4G10730	AT4G24100
AT2G42500	AT3G58500		AT4G11010	AT4G23900
AT2G42670	AT3G58670		AT4G14410	AT3G23210
AT2G42680	AT3G58680		AT4G14710	AT4G14716
AT2G42720	AT2G42730		AT4G15680	AT4G15670
AT2G42790	AT3G58750		AT4G17520	AT5G47210
AT2G42830	AT3G58780		AT4G17960	AT5G46620
AT2G42960	AT3G59110		AT4G18170	AT5G46350
AT2G42990	AT4G26790		AT4G20010	AT5G44785
AT2G43120	AT3G59220		AT4G20890	AT5G44340
AT2G43260	AT2G43445		AT4G23280	AT4G23270
AT2G43440	AT2G43445		AT4G24020	AT1G64530
AT2G43480	AT5G24070		AT4G24140	AT1G64670
AT2G43670	AT2G43660		AT4G24390	AT5G49980
AT2G43730	AT2G43740		AT4G24760	AT5G14390
AT2G43750	AT3G59760		AT4G25310	AT4G25300
AT2G43795	AT3G59800		AT4G25660	AT4G25680
AT2G43810	AT3G59810		AT4G26060	AT5G57060
AT2G43870	AT3G59850		AT4G26260	AT2G19800
AT2G43890	AT1G05650		AT4G26530	AT4G26520
AT2G43945	AT3G59870		AT4G26670	AT5G55510
AT2G44140	AT3G59950		AT4G26700	AT5G55400
AT2G44150	AT3G59960		AT4G27000	AT5G54900
AT2G44190	AT3G60000		AT4G27680	AT5G53540
AT2G44340	AT3G60090		AT4G27910	AT5G53430
AT2G44350	AT3G60100		AT4G28000	AT5G52882
AT2G44430	AT3G60110		AT4G28510	AT2G20530
AT2G44450	AT5G44640		AT4G28860	AT4G28880
AT2G44510	AT5G03830		AT4G29510	AT2G19670
AT2G44540	AT2G44550		AT4G29930	AT5G57150
AT2G44540	AT2G44560		AT4G29990	AT2G19190
AT2G44570	AT2G44560		AT4G30920	AT4G30910
AT2G44680	AT4G17640		AT4G30996	AT2G24290
AT2G44700	AT2G44630		AT4G31420	AT2G24500
AT2G44800	AT3G60290		AT4G31480	AT4G31490
AT2G44900	AT3G60350		AT4G31640	AT4G31650
AT2G45050	AT3G60530		AT4G31940	AT4G31970
AT2G45080	AT3G60550		AT4G32330	AT2G25480
AT2G45100	AT3G09360		AT4G37320	AT4G37330
AT2G45110	AT1G65681		AT4G37550	AT4G37560
AT2G45140	AT3G60600		AT4G38620	AT4G34990
AT2G45150	AT3G60620		AT4G38920	AT4G34720
AT2G45250	AT4G38280		AT4G39070	AT1G75540
AT2G45260	AT4G34080		AT5G02790	AT5G02780
AT2G45340	AT5G51560		AT5G03220	AT5G03500
AT2G45360	AT3G60780		AT5G04140	AT2G41220
AT2G45420	AT4G00220		AT5G05040	AT5G05060
AT2G45430	AT4G22810		AT5G06260	AT4G34070
AT2G45540	AT3G60920		AT5G07660	AT5G61460
AT2G45550	AT2G45580		AT5G08190	AT5G23090
AT2G45570	AT2G45580		AT5G08570	AT5G63680
AT2G45650	AT3G61120		AT5G08670	AT5G08690
AT2G45660	AT5G62165		AT5G10490	AT1G58200
AT2G45750	AT4G00750		AT5G10530	AT5G65600
AT2G45810	AT4G00660		AT5G14040	AT3G48850
AT2G45830	AT3G61270		AT5G14270	AT3G01770
AT2G45870	AT3G61320		AT5G14540	AT3G01560
AT2G45970	AT4G00360		AT5G14980	AT5G19290
AT2G46110	AT3G61530		AT5G15020	AT3G01320
AT2G46130	AT5G41570		AT5G15610	AT3G02200
AT2G46210	AT3G61580		AT5G15700	AT1G68990
AT2G46280	AT2G46290		AT5G16000	AT3G25560
AT2G46410	AT5G53200		AT5G25400	AT4G32390
AT2G46420	AT3G61700		AT5G25450	AT4G32470
AT2G46490	AT5G35110		AT5G25470	AT5G25475
AT2G46495	AT2G25410		AT5G26667	AT3G60180
AT2G46500	AT5G24240		AT5G28400	AT5G28320
AT2G46590	AT3G61850		AT5G28646	AT3G04630
AT2G46720	AT3G10280		AT5G35910	AT1G54440
AT2G46750	AT2G46760		AT5G37490	AT1G66160
AT2G46770	AT3G61910		AT5G39130	AT5G39190
AT2G46930	AT3G62060		AT5G40370	AT5G63030
AT2G46950	AT2G46960		AT5G40700	AT3G27350
AT2G46990	AT3G62100		AT5G43470	AT5G48620
AT2G47010	AT1G17030		AT5G46700	AT2G19580
AT2G47030	AT2G47040		AT5G46860	AT4G17730
AT2G47250	AT3G62310		AT5G47080	AT4G17640
AT2G47320	AT3G66654		AT5G48090	AT5G55390
AT2G47460	AT3G62610		AT5G48450	AT4G12420
AT2G47490	AT1G25380		AT5G48655	AT3G07200
AT2G47690	AT3G62790		AT5G52450	AT2G34360
AT2G48110	AT3G23590		AT5G53130	AT4G01010
AT2G48150	AT3G63080		AT5G53390	AT2G38995
AT2G48160	AT3G63070		AT5G54670	AT4G27180
AT3G01015	AT5G15510		AT5G56750	AT2G19620
AT3G01070	AT5G15350		AT5G56920	AT5G56910
AT3G01120	AT1G33320		AT5G57870	AT2G24050
AT3G01140	AT1G34670		AT5G59470	AT4G07390
AT3G01190	AT5G15180		AT5G59540	AT5G59530
AT3G01220	AT5G15150		AT5G62350	AT3G47380
AT3G01270	AT5G15110		AT5G65260	AT5G51120
AT3G01280	AT5G15090		AT5G67250	AT3G50080
AT3G01310	AT5G15070		AT3G06070	AT5G19190
AT3G01329	AT3G01324		AT2G18680	AT2G18690
AT3G01330	AT5G14960		AT3G24900	AT3G25010
AT3G01400	AT5G58680		AT1G11330	AT1G11350
AT3G01516	AT5G14690		AT1G69780	AT1G26960
AT3G01540	AT5G14610		AT5G63180	AT4G24780
AT3G01570	AT5G40420		AT1G02360	AT4G01700
AT3G01600	AT5G14490		AT3G28940	AT3G28930
AT3G01640	AT5G14470		AT1G65800	AT4G21380
AT3G01700	AT5G14380		AT1G51400	AT3G21055
AT3G01740	AT5G14290		AT1G55530	AT3G13430
AT3G01810	AT5G43230		AT4G23250	AT4G23260
AT3G02000	AT5G14070		AT4G17490	AT5G47230
AT3G02070	AT3G22260		AT5G39020	AT5G39030
AT3G02160	AT5G15570		AT1G21930	AT3G42150
AT3G02210	AT3G29810		AT1G21010	AT1G76600
AT3G02290	AT5G15790		AT3G05200	AT5G27420
AT3G02310	AT5G15800		AT2G45070	AT3G60540
AT3G02320	AT5G15810		AT4G19700	AT5G45100
AT3G02380	AT5G15840		AT3G46080	AT3G46090
AT3G02430	AT4G24310		AT4G29810	AT4G26070
AT3G02470	AT3G25570		AT5G11420	AT5G25460
AT3G02510	AT5G16040		AT1G66400	AT5G37770
AT3G02610	AT3G02620		AT4G17900	AT5G46710
AT3G02630	AT5G16240		AT1G29930	AT2G34430
AT3G02810	AT5G16500		AT3G11650	AT5G06320
AT3G02830	AT5G16540		AT2G16370	AT4G34570
AT3G02850	AT5G37500		AT5G16800	AT3G02980
AT3G02875	AT5G54140		AT3G51430	AT3G51450
AT3G02930	AT5G16730		AT1G10360	AT1G10370
AT3G02940	AT5G16770		AT5G06860	AT5G06870
AT3G03030	AT3G03040		AT2G47800	AT3G62700
AT3G03080	AT5G16970		AT2G40520	AT3G56320
AT3G03080	AT1G26320		AT2G20670	AT4G32480
AT3G03090	AT5G17010		AT3G48360	AT5G63160
AT3G03150	AT5G17165		AT1G18870	AT1G74710
AT3G03280	AT5G17350		AT5G63980	AT5G64000
AT3G03340	AT5G17440		AT1G08920	AT1G08930
AT3G03430	AT5G17480		AT1G52720	AT3G15630
AT3G03490	AT5G17550		AT2G47870	AT3G62950
AT3G03530	AT3G03540		AT1G22380	AT1G22400
AT3G03660	AT5G17810		AT1G67750	AT4G24780
AT3G03670	AT5G17820		AT4G09510	AT1G35580
AT3G03700	AT3G04440		AT1G74160	AT1G18620
AT3G03730	AT4G12820		AT5G02500	AT5G02490
AT3G03940	AT5G18190		AT4G19230	AT5G45340
AT3G03980	AT3G04000		AT5G43745	AT5G02940
AT3G04050	AT3G55650		AT1G20560	AT2G17650
AT3G04060	AT5G18270		AT2G36390	AT5G03650
AT3G04090	AT5G18290		AT1G02370	AT4G01990
AT3G04320	AT3G04330		AT2G26080	AT4G33010
AT3G04360	AT2G33320		AT4G10960	AT4G23920
AT3G04510	AT5G28490		AT3G16690	AT4G15920
AT3G04540	AT1G32763		AT2G16720	AT4G34990
AT3G04550	AT5G28500		AT2G44230	AT2G44260
AT3G04570	AT4G14465		AT1G10090	AT1G58520
AT3G04690	AT5G28680		AT1G70640	AT5G63130
AT3G04700	AT5G28690		AT5G50720	AT4G24960
AT3G04830	AT5G28220		AT1G50630	AT3G20300
AT3G04860	AT5G28150		AT2G39020	AT2G39030
AT3G05010	AT5G27210		AT2G22330	AT4G39950
AT3G05020	AT5G27200		AT2G23150	AT5G67330
AT3G05030	AT5G27150		AT2G37770	AT3G53880
AT3G05120	AT5G27320		AT1G17420	AT1G72520
AT3G05190	AT5G27410		AT2G46680	AT3G61890
AT3G05420	AT5G27630		AT4G36950	AT5G67080
AT3G05580	AT5G27840		AT5G52300	AT5G52310
AT3G05610	AT5G27870		AT5G01210	AT2G39980
AT3G05660	AT5G27060		AT3G26430	AT1G67830
AT3G05830	AT5G26770		AT5G17490	AT3G03450
AT3G05858	AT5G26620		AT3G08860	AT2G38400
AT3G05950	AT5G39150		AT3G09910	AT5G03530
AT3G05950	AT5G39190		AT5G16600	AT1G66230
AT3G05960	AT5G26250		AT3G49220	AT5G53370
AT3G05970	AT5G27600		AT5G55900	AT4G26620
AT3G05980	AT5G19340		AT2G36870	AT3G44990
AT3G06140	AT5G19080		AT5G07010	AT5G07000
AT3G06150	AT5G19060		AT1G27580	AT1G27540
AT3G06160	AT4G34400		AT5G62100	AT5G07220
AT3G06190	AT5G19000		AT1G52890	AT3G15500
AT3G06250	AT5G18960		AT2G46660	AT3G61880
AT3G06300	AT5G18900		AT3G25760	AT3G25780
AT3G06310	AT5G18800		AT1G49450	AT3G18950
AT3G06400	AT5G18620		AT3G05890	AT3G05880
AT3G06490	AT5G49620		AT5G12110	AT5G19510
AT3G06650	AT5G49460		AT1G24330	AT1G67530
AT3G06720	AT4G16143		AT2G23150	AT1G47240
AT3G06740	AT5G49300		AT1G58360	AT5G49630
AT3G06760	AT5G49230		AT4G35320	AT2G17300
AT3G06830	AT5G49180		AT1G01470	AT2G46140
AT3G06840	AT5G49170		AT1G18590	AT1G74100
AT3G06930	AT5G49020		AT3G56200	AT2G40420
AT3G07000	AT3G06990		AT5G41900	AT1G64670
AT3G07070	AT3G24790		AT4G36910	AT4G34120
AT3G07170	AT5G48680		AT2G47670	AT3G62820
AT3G07220	AT3G07260		AT2G17280	AT1G58280
AT3G07310	AT5G48590		AT4G08870	AT4G08900
AT3G07340	AT5G48560		AT3G19830	AT1G50260
AT3G07490	AT4G12860		AT2G25490	AT5G25350
AT3G07600	AT5G48290		AT2G27970	AT2G27960
AT3G07720	AT5G48180		AT4G10380	AT1G80760
AT3G07730	AT4G01170		AT5G11790	AT2G19620
AT3G07780	AT5G48160		AT4G27610	AT4G27620
AT3G07820	AT3G07830		AT2G44770	AT3G60260
AT3G07820	AT3G14040		AT4G27350	AT5G54240
AT3G07850	AT3G14040		AT2G02790	AT1G14380
AT3G08530	AT3G11130		AT2G39130	AT3G54830
AT3G08560	AT4G11150		AT2G27420	AT3G49340
AT3G08850	AT5G01770		AT3G55840	AT2G40000
AT3G08880	AT5G01570		AT1G62290	AT1G11910
AT3G08930	AT5G01460		AT3G48830	AT5G23690
AT3G09032	AT5G01225		AT1G69430	AT1G26650
AT3G09035	AT5G01090		AT3G14350	AT1G53730
AT3G09070	AT5G01170		AT5G13870	AT2G06850
AT3G09220	AT5G01050		AT5G55180	AT2G05790
AT3G09330	AT3G09340		AT2G04350	AT1G77590
AT3G09500	AT5G02610		AT2G26690	AT1G12110
AT3G09520	AT3G09530		AT1G15480	AT1G80270
AT3G09570	AT5G18520		AT4G15210	AT2G32290
AT3G09590	AT5G02730		AT1G11170	AT1G61240
AT3G09690	AT5G02970		AT4G23630	AT4G11220
AT3G09700	AT5G03030		AT5G06980	AT3G12320
AT3G09740	AT3G61450		AT1G41830	AT1G76160
AT3G09780	AT2G39180		AT4G14580	AT3G23000
AT3G09970	AT3G09960		AT3G04040	AT5G18250
AT3G10470	AT5G04390		AT1G01100	AT5G47700
AT3G10580	AT4G09450		AT1G16860	AT1G78880
AT3G10600	AT5G04770		AT4G25020	AT1G33520
AT3G10620	AT5G06340		AT4G12880	AT5G15350
AT3G10710	AT5G04960		AT5G13750	AT5G13740
AT3G10730	AT5G04990		AT5G13820	AT3G12560
AT3G10770	AT3G56680		AT5G05140	AT3G10820
AT3G10770	AT5G05100		AT1G65010	AT4G27595
AT3G10910	AT5G05280		AT4G27070	AT5G54810
AT3G10920	AT3G56350		AT3G45010	AT3G10410
AT3G10980	AT5G05350		AT2G17150	AT4G35270
AT3G11050	AT3G56090		AT2G47070	AT3G60030
AT3G11070	AT5G05520		AT5G50240	AT3G48330
AT3G11260	AT5G05770		AT1G17370	AT3G14100
AT3G11310	AT3G11290		AT4G16442	AT2G35760
AT3G11320	AT5G05820		AT3G22270	AT4G14990
AT3G11330	AT5G05850		AT1G25250	AT1G68130
AT3G11397	AT5G05987		AT4G36195	AT4G36190
AT3G11430	AT5G06090		AT1G31230	AT4G19710
AT3G11450	AT5G06110		AT1G36990	AT4G08510
AT3G11550	AT5G06200		AT5G52060	AT5G07220
AT3G11570	AT5G06230		AT4G35500	AT2G17530
AT3G11580	AT5G06250		AT1G54830	AT1G08970
AT3G11600	AT5G06270		AT3G05940	AT5G26740
AT3G11750	AT5G62980		AT3G49290	AT5G24310
AT3G11770	AT5G06450		AT3G44110	AT5G22060
AT3G11910	AT5G06600		AT3G22740	AT3G63250
AT3G12060	AT5G06700		AT1G31830	AT1G31820
AT3G12090	AT4G23410		AT2G23450	AT5G66790
AT3G12203	AT3G12220		AT5G57015	AT4G26100
AT3G12230	AT3G12240		AT5G41360	AT5G41370
AT3G12410	AT3G12460		AT5G09930	AT5G64840
AT3G12440	AT3G12430		AT4G29850	AT2G19350
AT3G12520	AT5G13550		AT4G01020	AT5G10370
AT3G12620	AT3G55050		AT3G08590	AT1G09780
AT3G13090	AT3G13100		AT3G02880	AT5G16590
AT3G13400	AT1G55560		AT4G27990	AT3G07430
AT3G13580	AT2G44120		AT3G25110	AT4G13050
AT3G13600	AT3G58480		AT1G16430	AT1G07950
AT3G13640	AT4G19210		AT1G66590	AT1G69750
AT3G13690	AT1G55200		AT5G63780	AT5G08750
AT3G13900	AT1G54280		AT3G52710	AT2G36220
AT3G14000	AT1G54180		AT5G05000	AT1G02280
AT3G14075	AT4G16070		AT3G24506	AT2G17240
AT3G14140	AT3G14160		AT3G17770	AT1G48430
AT3G14410	AT1G53660		AT4G08690	AT1G22180
AT3G14415	AT3G14420		AT1G31020	AT2G35010
AT3G14450	AT1G53650		AT1G64280	AT4G26120
AT3G14490	AT3G14520		AT4G13500	AT2G05310
AT3G14530	AT3G14550		AT5G50740	AT5G63530
AT3G14660	AT3G14650		AT5G66910	AT5G66900
AT3G14690	AT3G14640		AT1G53030	AT3G15352
AT3G14830	AT1G53450		AT2G44080	AT3G59900
AT3G15350	AT1G53100		AT2G32540	AT2G32530
AT3G15470	AT5G54200		AT1G66260	AT5G37720
AT3G15540	AT1G52830		AT4G21280	AT4G05180
AT3G15800	AT2G26600		AT5G50450	AT1G67340
AT3G15820	AT3G15830		AT4G24610	AT5G65440
AT3G16175	AT1G52191		AT5G02150	AT3G53800
AT3G16480	AT1G51980		AT5G06560	AT3G11850
AT3G16490	AT1G51960		AT4G04960	AT4G28350
AT3G16550	AT3G16540		AT4G12840	AT4G18530
AT3G16895	AT3G17155		AT3G26180	AT3G26170
AT3G17152	AT3G17150		AT5G21222	AT5G25630
AT3G17230	AT3G17225		AT2G24150	AT4G30850
AT3G17400	AT3G23420		AT1G51070	AT5G54680
AT3G17530	AT3G17540		AT5G14060	AT5G13280
AT3G18060	AT2G01330		AT5G38240	AT5G38250
AT3G18215	AT5G24600		AT1G19450	AT1G75220
AT3G18240	AT4G21460		AT1G05805	AT2G43140
AT3G18330	AT2G07140		AT3G55630	AT5G05980
AT3G18340	AT2G07120		AT4G28060	AT5G57815
AT3G18440	AT1G18420		AT1G47290	AT2G26260
AT3G18550	AT1G68800		AT4G26550	AT5G56020
AT3G18570	AT1G48990		AT5G43700	AT1G04240
AT3G18660	AT1G77130		AT1G20380	AT1G76140
AT3G18820	AT1G49300		AT2G18650	AT4G30400
AT3G18960	AT4G01580		AT1G15910	AT4G00380
AT3G18990	AT1G49480		AT5G59870	AT5G02560
AT3G19020	AT1G49490		AT4G23710	AT3G01390
AT3G19420	AT3G50110		AT5G56610	AT2G35680
AT3G19470	AT3G22770		AT3G50900	AT5G66490
AT3G19560	AT5G51000		AT1G09390	AT1G56670
AT3G19690	AT2G14580		AT1G78190	AT1G22270
AT3G19760	AT1G51380		AT5G49100	AT3G06868
AT3G19770	AT5G09320		AT1G12440	AT4G12040
AT3G19940	AT5G23270		AT3G13062	AT1G55960
AT3G20030	AT5G60560		AT2G26975	AT3G46900
AT3G20080	AT4G15380		AT3G10520	AT2G16060
AT3G20360	AT3G20370		AT2G44490	AT3G60120
AT3G20580	AT4G27110		AT4G38840	AT2G21210
AT3G20800	AT5G12980		AT2G31810	AT5G16290
AT3G20940	AT3G20950		AT1G74910	AT2G04650
AT3G20980	AT3G21000		AT1G29660	AT1G29670
AT3G21120	AT3G21130		AT1G75180	AT1G19400
AT3G21260	AT1G21360		AT5G66560	AT3G50840
AT3G21352	AT3G21351		AT5G65730	AT4G37800
AT3G21620	AT4G15430		AT2G37170	AT3G53420
AT3G21650	AT4G15415		AT2G37170	AT2G37180
AT3G21790	AT3G21800		AT4G24970	AT5G50780
AT3G21880	AT4G15250		AT4G15760	AT4G15765
AT3G21920	AT3G21930		AT2G24550	AT4G31510
AT3G21970	AT3G29040		AT5G16480	AT3G02800
AT3G22040	AT3G22050		AT5G59430	AT3G46590
AT3G22220	AT4G15020		AT2G46440	AT2G46450
AT3G22360	AT3G27620		AT1G05575	AT2G31945
AT3G22360	AT3G22370		AT3G01450	AT5G14790
AT3G22470	AT1G12775		AT3G52100	AT3G08020
AT3G22490	AT3G22500		AT1G80440	AT1G15670
AT3G22540	AT4G14819		AT4G15700	AT4G15660
AT3G22630	AT4G14800		AT1G24440	AT1G13195
AT3G22700	AT3G22720		AT3G49940	AT5G67420
AT3G22710	AT3G22720		AT5G14120	AT3G01930
AT3G22750	AT4G14780		AT3G15760	AT1G52565
AT3G22810	AT4G14740		AT5G62630	AT1G74790
AT3G22820	AT4G14723		AT3G62150	AT2G47000
AT3G22930	AT4G14640		AT5G08410	AT5G23440
AT3G23070	AT4G14510		AT3G23610	AT3G06110
AT3G23270	AT4G14368		AT2G26190	AT5G57010
AT3G23380	AT2G33460		AT1G72610	AT5G20630
AT3G23630	AT5G19040		AT1G15150	AT1G15170
AT3G23660	AT4G14160		AT1G17360	AT1G72410
AT3G23670	AT4G14150		AT1G20925	AT1G76520
AT3G23730	AT4G14130		AT1G21230	AT1G21240
AT3G23760	AT4G14100		AT1G22530	AT1G72150
AT3G23770	AT4G14080		AT1G28220	AT1G28230
AT3G23780	AT3G18090		AT1G29840	AT3G47590
AT3G23805	AT4G13950		AT1G29890	AT2G34410
AT3G23930	AT4G13540		AT1G32640	AT4G17880
AT3G23950	AT3G23970		AT1G35910	AT5G65140
AT3G24020	AT4G13580		AT1G45616	AT1G47890
AT3G24068	AT3G24065		AT1G48830	AT3G02560
AT3G24130	AT5G18990		AT1G53990	AT5G40990
AT3G24240	AT5G48940		AT1G62180	AT4G04610
AT3G24300	AT3G24290		AT1G62600	AT1G12200
AT3G24310	AT4G13480		AT1G65870	AT1G22900
AT3G24360	AT4G13360		AT1G70840	AT1G70890
AT3G24620	AT4G13240		AT1G77260	AT2G39750
AT3G24670	AT4G13210		AT1G77380	AT5G09220
AT3G24850	AT5G24050		AT2G03550	AT3G48690
AT3G24870	AT3G24880		AT2G07671	ATMG01080
AT3G25050	AT4G13090		AT2G19480	AT5G56950
AT3G25280	AT3G25260		AT2G20520	AT1G03870
AT3G25650	AT2G03190		AT2G36760	AT2G36780
AT3G25810	AT3G25830		AT2G39110	AT3G09830
AT3G25820	AT3G25830		AT2G42880	AT3G14720
AT3G25940	AT1G20065		AT2G45550	AT2G45570
AT3G26070	AT3G26080		AT2G46380	AT3G61670
AT3G26120	AT1G67770		AT2G46810	AT3G61950
AT3G26150	AT3G26160		AT3G11580	AT2G36080
AT3G26340	AT1G13060		AT3G13650	AT1G55210
AT3G26350	AT1G13050		AT3G21760	AT4G15280
AT3G26550	AT4G10370		AT3G22470	AT1G12700
AT3G26590	AT5G38030		AT3G43980	AT3G44010
AT3G26660	AT3G26620		AT3G44850	AT5G22840
AT3G26720	AT5G13980		AT3G48270	AT2G30750
AT3G26760	AT3G26770		AT3G58400	AT3G58270
AT3G26840	AT3G26820		AT3G61430	AT1G01620
AT3G26920	AT3G26930		AT4G10520	AT1G32940
AT3G26935	AT5G41060		AT4G13170	AT5G48760
AT3G27027	AT5G40980		AT4G14960	AT1G50010
AT3G27040	AT2G01790		AT4G15680	AT5G18600
AT3G27080	AT5G40930		AT4G17680	AT5G47050
AT3G27150	AT5G40680		AT4G20400	AT1G30810
AT3G27190	AT5G40870		AT4G24940	AT5G50580
AT3G27210	AT5G40860		AT4G24940	AT5G50680
AT3G27230	AT5G40830		AT4G28088	AT4G30660
AT3G27240	AT5G40810		AT4G29390	AT5G56670
AT3G27320	AT5G14310		AT4G38840	AT4G34770
AT3G27329	AT3G27331		AT5G10980	AT4G40040
AT3G27380	AT5G40650		AT5G47530	AT5G35735
AT3G27420	AT5G40600		AT5G61130	AT1G18650
AT3G27503	AT2G14282		AT5G62310	AT3G17850
AT3G27660	AT5G40420		AT5G62690	AT5G62700
AT3G27810	AT5G40350		AT5G63650	AT1G10940
AT3G27831	AT3G27835		ATMG00980	AT2G07675
AT3G27970	AT5G40310		AT3G28890	AT3G11010
AT3G27999	AT1G11593		AT1G29430	AT1G29460
AT3G28060	AT5G40210		AT5G18010	AT5G18080
AT3G28140	AT5G40190		AT1G56150	AT3G12830
AT3G28200	AT5G40150		AT2G47730	AT4G02520
AT3G28345	AT3G28380		AT3G51430	AT3G51440
AT3G28410	AT5G02700		AT4G27960	AT5G53300
AT3G28600	AT3G28610		AT1G22710	AT1G71880
AT3G28620	AT5G43200		AT2G36290	AT1G74300
AT3G28710	AT3G28715		AT2G20610	AT5G53970
AT3G28810	AT3G28820		AT1G18590	AT1G74090
AT3G28810	AT3G28980		AT1G62990	AT5G25220
AT3G28830	AT3G28790		AT3G54030	AT4G00710
AT3G28850	AT5G39865		AT3G49570	AT5G24660
AT3G29260	AT3G29250		AT3G17790	AT1G14700
AT3G29260	AT2G47140		AT4G05100	AT4G21440
AT3G29370	AT5G39240		AT3G59480	AT2G31390
AT3G29430	AT3G32040		AT5G16110	AT3G02555
AT3G29635	AT3G29680		AT4G35020	AT2G17800
AT3G30280	AT4G15390		AT1G53350	AT5G35450
AT3G30390	AT5G38820		AT5G18790	AT3G06320
AT3G30430	AT1G36030		AT5G10390	AT3G27360
AT3G30530	AT5G38800		AT1G53920	AT5G40990
AT3G30530	AT2G04038		AT1G71140	AT1G15170
AT3G30841	AT4G09520		AT1G66970	AT4G26690
AT3G32280	AT3G31900		AT4G00530	AT1G01725
AT3G32330	AT3G31900		AT5G24105	AT3G61640
AT3G33530	AT2G26610		AT4G09030	AT1G35230
AT3G42640	AT2G07560		AT1G24600	AT1G67920
AT3G42770	AT3G44060		AT3G50980	AT5G66400
AT3G42786	AT3G09130		AT3G09390	AT5G02380
AT3G42870	AT1G43720		AT5G04260	AT5G06690
AT3G42880	AT5G20690		AT1G32928	AT1G32920
AT3G43120	AT5G20810		AT3G49780	AT5G65870
AT3G43480	AT2G15185		AT1G04330	AT3G23170
AT3G43660	AT3G43630		AT2G20585	AT1G28395
AT3G43890	AT1G69150
AT3G44080	AT3G44090
AT3G44120	AT2G07140
AT3G44150	AT3G11800
AT3G44160	AT3G48620
AT3G44180	AT3G44060
AT3G44220	AT5G22200
AT3G44280	AT5G22280
AT3G44340	AT4G32640
AT3G44480	AT3G44630
AT3G44660	AT3G44490
AT3G44713	AT2G14800
AT3G44790	AT3G44800
AT3G44900	AT5G22900
AT3G44920	AT3G44930
AT3G44940	AT5G22930
AT3G45070	AT3G45080
AT3G45090	AT5G60760
AT3G45200	AT5G11220
AT3G45400	AT3G03650
AT3G45410	AT3G45420
AT3G45510	AT3G45480
AT3G45540	AT2G26130
AT3G45580	AT3G45570
AT3G45600	AT5G60220
AT3G45630	AT5G60170
AT3G45650	AT3G45660
AT3G45680	AT3G45710
AT3G45750	AT3G45760
AT3G45800	AT2G11620
AT3G45850	AT2G28620
AT3G45920	AT3G46410
AT3G46010	AT4G00680
AT3G46020	AT5G59860
AT3G46030	AT5G59910
AT3G46060	AT5G59840
AT3G46070	AT5G59820
AT3G46100	AT5G03406
AT3G46140	AT3G45790
AT3G46180	AT5G59740
AT3G46270	AT3G46280
AT3G46420	AT3G46400
AT3G46510	AT2G28830
AT3G46520	AT5G59370
AT3G46530	AT3G46730
AT3G46840	AT3G46850
AT3G46990	AT5G58930
AT3G47060	AT5G58870
AT3G47150	AT3G47130
AT3G47290	AT3G47220
AT3G47550	AT5G62460
AT3G47690	AT5G62500
AT3G47710	AT1G74500
AT3G47730	AT5G61730
AT3G47780	AT3G47740
AT3G47890	AT3G47910
AT3G48100	AT1G74890
AT3G48310	AT3G48320
AT3G48440	AT5G63260
AT3G48450	AT5G63270
AT3G48680	AT5G63510
AT3G48860	AT5G23700
AT3G48950	AT2G23900
AT3G49020	AT4G00160
AT3G49140	AT5G24060
AT3G49305	AT3G49300
AT3G49350	AT5G24390
AT3G49370	AT5G24430
AT3G49410	AT5G24450
AT3G49470	AT4G10480
AT3G49510	AT3G49520
AT3G49690	AT5G65790
AT3G49700	AT5G65800
AT3G49720	AT5G65810
AT3G49730	AT5G65820
AT3G49750	AT5G65830
AT3G49810	AT5G65920
AT3G49920	AT5G67500
AT3G49960	AT5G67400
AT3G50070	AT5G67260
AT3G50120	AT3G50130
AT3G50120	AT3G50170
AT3G50280	AT3G50300
AT3G50310	AT5G67080
AT3G50330	AT5G67060
AT3G50410	AT5G66940
AT3G50520	AT5G04120
AT3G50830	AT4G37220
AT3G50850	AT5G49560
AT3G50880	AT1G19480
AT3G51020	AT5G66370
AT3G51060	AT5G66350
AT3G51150	AT5G66310
AT3G51260	AT5G66140
AT3G51460	AT5G66020
AT3G51640	AT3G51650
AT3G51690	AT3G51700
AT3G51950	AT3G63450
AT3G51990	AT1G28390
AT3G52630	AT4G18590
AT3G52680	AT4G00160
AT3G52820	AT3G52810
AT3G52880	AT5G03630
AT3G52950	AT2G36500
AT3G53080	AT3G53075
AT3G53305	AT5G35715
AT3G53310	AT4G34400
AT3G53380	AT5G03140
AT3G53480	AT2G37280
AT3G53610	AT5G59840
AT3G53970	AT1G48530
AT3G54160	AT3G62430
AT3G54250	AT2G38700
AT3G54810	AT3G24050
AT3G54925	AT3G55254
AT3G54980	AT2G39230
AT3G55000	AT3G55005
AT3G55252	AT3G55254
AT3G55620	AT2G39820
AT3G55672	AT3G55665
AT3G55700	AT3G55710
AT3G55940	AT2G40116
AT3G56380	AT2G40670
AT3G56420	AT2G40790
AT3G56850	AT2G41070
AT3G56970	AT3G56980
AT3G57090	AT5G12390
AT3G57200	AT2G41451
AT3G57230	AT4G37940
AT3G57360	AT3G02370
AT3G57400	AT5G52500
AT3G57670	AT3G20880
AT3G57710	AT3G57730
AT3G58040	AT2G41980
AT3G58190	AT2G42440
AT3G58270	AT3G58200
AT3G58330	AT3G58300
AT3G58340	AT3G58410
AT3G58560	AT3G58580
AT3G58650	AT5G26910
AT3G58860	AT3G58940
AT3G58930	AT3G58940
AT3G58960	AT3G58980
AT3G58970	AT4G28580
AT3G59190	AT3G59180
AT3G59250	AT3G49150
AT3G59250	AT3G59210
AT3G59280	AT5G61880
AT3G59310	AT3G59340
AT3G59920	AT2G44100
AT3G59920	AT5G09550
AT3G59930	AT5G33355
AT3G60160	AT3G60970
AT3G60340	AT5G47330
AT3G60470	AT2G44930
AT3G60860	AT1G01960
AT3G60960	AT5G28380
AT3G61028	AT3G60940
AT3G61090	AT3G61100
AT3G61177	AT3G61175
AT3G61370	AT4G07940
AT3G61480	AT5G28350
AT3G61560	AT4G11220
AT3G61600	AT2G46260
AT3G61650	AT5G05620
AT3G61720	AT5G03435
AT3G61730	AT5G36000
AT3G61740	AT5G53430
AT3G61860	AT2G46610
AT3G61990	AT3G62000
AT3G62130	AT5G26600
AT3G62210	AT5G61180
AT3G62240	AT2G47090
AT3G62290	AT5G14670
AT3G62440	AT5G15620
AT3G62470	AT3G62540
AT3G62470	AT5G14820
AT3G62560	AT4G02080
AT3G62660	AT1G02720
AT3G63460	AT1G18830
AT3G63470	AT3G52020
AT3G63510	AT5G47970
AT4G00020	AT5G01630
AT4G00232	AT5G41765
AT4G00234	AT4G00290
AT4G00238	AT4G00250
AT4G00320	AT5G41840
AT4G00820	AT1G01110
AT4G00850	AT1G01160
AT4G00893	AT4G12370
AT4G01090	AT1G01440
AT4G01220	AT4G01770
AT4G01640	AT2G34280
AT4G01680	AT5G26660
AT4G01710	AT5G65274
AT4G01830	AT4G01820
AT4G02100	AT3G62570
AT4G02160	AT5G61710
AT4G02180	AT4G01930
AT4G02235	AT5G65330
AT4G02300	AT4G02320
AT4G02570	AT1G02980
AT4G02600	AT2G44110
AT4G02920	AT1G03340
AT4G03170	AT1G20600
AT4G03370	AT4G03360
AT4G03460	AT4G03500
AT4G03470	AT4G05040
AT4G03540	AT1G03700
AT4G03930	AT1G11590
AT4G03965	AT4G22250
AT4G04210	AT4G22150
AT4G04340	AT4G22120
AT4G04450	AT4G22070
AT4G04690	AT3G10430
AT4G04720	AT4G04740
AT4G04745	AT4G21902
AT4G04770	AT5G44316
AT4G04775	AT5G15690
AT4G04890	AT4G21750
AT4G04900	AT4G21745
AT4G04980	AT1G61080
AT4G05000	AT4G21560
AT4G05170	AT4G21340
AT4G05190	AT4G21270
AT4G05330	AT4G21160
AT4G08025	AT1G57760
AT4G08350	AT2G34210
AT4G08390	AT1G77490
AT4G08430	AT5G45570
AT4G08430	AT5G28235
AT4G08580	AT5G17900
AT4G08700	AT5G41160
AT4G08869	AT4G08875
AT4G08990	AT4G14140
AT4G09580	AT1G71940
AT4G09670	AT1G34200
AT4G09740	AT4G23560
AT4G09770	AT4G09780
AT4G09830	AT5G64780
AT4G10150	AT4G10160
AT4G10220	AT4G10210
AT4G10457	AT1G65113
AT4G10520	AT4G10530
AT4G10540	AT4G10550
AT4G10570	AT4G10590
AT4G10613	AT1G60720
AT4G10660	AT4G10700
AT4G10720	AT5G54620
AT4G10767	AT4G10115
AT4G10850	AT1G66770
AT4G10955	AT2G05260
AT4G11030	AT4G23850
AT4G11080	AT4G23800
AT4G11090	AT4G23790
AT4G11250	AT5G65330
AT4G11260	AT4G23570
AT4G11280	AT3G61510
AT4G11290	AT3G21770
AT4G11380	AT4G23460
AT4G11470	AT4G11480
AT4G11680	AT1G63170
AT4G11740	AT4G23040
AT4G11750	AT4G11770
AT4G11800	AT4G23000
AT4G11810	AT4G22990
AT4G11880	AT4G22950
AT4G11990	AT4G22860
AT4G12050	AT4G22810
AT4G12110	AT4G22756
AT4G12140	AT4G12150
AT4G12330	AT5G44620
AT4G12350	AT4G22680
AT4G12450	AT4G22560
AT4G12500	AT4G12490
AT4G12550	AT4G12545
AT4G12560	AT4G22390
AT4G12617	AT4G05630
AT4G12620	AT4G14700
AT4G12770	AT4G12780
AT4G12810	AT4G12820
AT4G12910	AT3G25420
AT4G13080	AT4G13090
AT4G13095	AT4G29285
AT4G13260	AT5G25620
AT4G13261	AT4G13263
AT4G13300	AT4G13280
AT4G13710	AT3G24230
AT4G13730	AT1G04830
[truncated: 2,123 more rows]

## Sheet: P.rapae
PP			FP			FF			Type	Count
AT1G01050	AT2G46860		AT1G02460	AT4G01890		AT1G13280	AT3G25780		PP	5615
AT1G01050	AT4G01480		AT1G03730	AT4G03600		AT1G18740	AT1G74450		FP	723
AT1G01210	AT4G07950		AT1G03790	AT5G44260		AT1G19210	AT5G21960		FF	143
AT1G01225	AT4G00905		AT1G05200	AT2G32390		AT1G29240	AT2G34170
AT1G01355	AT5G35640		AT1G05300	AT3G12750		AT1G55990	AT4G33610
AT1G01360	AT4G01026		AT1G05300	AT2G32270		AT1G70090	AT1G24170
AT1G01390	AT1G01420		AT1G05710	AT2G31730		AT1G74000	AT1G74020
AT1G01460	AT4G01190		AT1G05760	AT1G05770		AT1G74010	AT1G74020
AT1G01600	AT4G00360		AT1G06620	AT2G30840		AT1G76640	AT5G42380
AT1G01610	AT4G00400		AT1G07750	AT2G28680		AT2G26010	AT5G44430
AT1G01700	AT4G00460		AT1G09560	AT3G62020		AT2G37430	AT3G53600
AT1G01750	AT4G00680		AT1G09970	AT3G19700		AT2G39350	AT3G55090
AT1G01790	AT4G00630		AT1G10585	AT1G10586		AT2G40370	AT5G05390
AT1G01800	AT3G61220		AT1G10690	AT1G60783		AT2G41010	AT3G56880
AT1G01950	AT1G12430		AT1G12420	AT4G22780		AT2G41800	AT2G41810
AT1G01980	AT1G11770		AT1G12990	AT1G67880		AT3G11430	AT5G06090
AT1G02050	AT4G00040		AT1G14350	AT2G02820		AT3G16660	AT3G16670
AT1G02130	AT5G47200		AT1G14500	AT1G14480		AT3G46620	AT5G59550
AT1G02250	AT1G02230		AT1G14890	AT2G01610		AT3G49530	AT5G24590
AT1G02305	AT1G02300		AT1G15380	AT1G80160		AT4G12500	AT4G12490
AT1G02305	AT4G01610		AT1G15870	AT1G80720		AT4G18170	AT5G46350
AT1G02380	AT4G01960		AT1G17455	AT2G06255		AT4G25810	AT5G57560
AT1G02440	AT1G02430		AT1G18330	AT3G10113		AT4G27260	AT5G54510
AT1G02520	AT1G02530		AT1G18670	AT1G74330		AT5G13580	AT3G55090
AT1G02520	AT2G47000		AT1G18900	AT1G74750		AT5G18020	AT5G18060
AT1G02570	AT1G02575		AT1G19730	AT3G51030		AT5G37600	AT5G16570
AT1G02740	AT4G37280		AT1G20030	AT1G75800		AT5G62950	AT3G28956
AT1G02780	AT4G02230		AT1G20330	AT1G76090		AT4G23140	AT4G23160
AT1G02780	AT3G16780		AT1G20500	AT5G38120		AT2G18300	AT4G36540
AT1G02800	AT4G02290		AT1G20823	AT1G76410		AT3G06070	AT5G19190
AT1G02810	AT4G02330		AT1G22170	AT1G78050		AT3G25020	AT3G24982
AT1G02810	AT2G47550		AT1G22500	AT1G72200		AT3G24900	AT3G25010
AT1G02840	AT4G02430		AT1G23050	AT1G70985		AT3G26220	AT3G26230
AT1G02840	AT3G49430		AT1G23760	AT1G70370		AT1G29450	AT1G29500
AT1G02850	AT4G22100		AT1G23840	AT1G23850		AT4G27280	AT5G54490
AT1G02880	AT2G44750		AT1G23965	AT1G70270		AT2G40140	AT3G55980
AT1G02890	AT4G02480		AT1G25240	AT1G68110		AT5G41750	AT5G41740
AT1G03020	AT3G62930		AT1G26390	AT1G26420		AT5G49730	AT5G49740
AT1G03050	AT4G02650		AT1G26770	AT2G03090		AT4G17490	AT5G47230
AT1G03060	AT4G02660		AT1G29430	AT5G27780		AT1G04040	AT5G44020
AT1G03080	AT4G02710		AT1G29510	AT5G27780		AT5G59450	AT3G46600
AT1G03130	AT4G02770		AT1G29520	AT5G46530		AT1G66400	AT5G37770
AT1G03170	AT4G02810		AT1G30040	AT2G34555		AT5G18050	AT5G18060
AT1G03290	AT4G02880		AT1G30620	AT4G20460		AT4G21390	AT1G61610
AT1G03365	AT4G03000		AT1G30910	AT5G44720		AT2G40520	AT3G56320
AT1G03380	AT1G54710		AT1G31550	AT1G28590		AT2G20670	AT4G32480
AT1G03430	AT3G29350		AT1G31690	AT1G31710		AT5G67300	AT3G50060
AT1G03430	AT3G21510		AT1G32450	AT4G21680		AT4G19230	AT5G45340
AT1G03440	AT4G03010		AT1G32910	AT1G78990		AT5G43745	AT5G02940
AT1G03520	AT4G03340		AT1G49000	AT3G18560		AT1G19300	AT3G50760
AT1G03680	AT4G03520		AT1G50640	AT3G20310		AT2G02100	AT2G02130
AT1G03770	AT5G44280		AT1G51170	AT3G20830		AT1G17380	AT1G72450
AT1G03840	AT5G44160		AT1G51820	AT1G51850		AT4G20170	AT5G44670
AT1G03870	AT5G44130		AT1G51860	AT1G51880		AT2G39020	AT2G39030
AT1G03880	AT5G44120		AT1G51950	AT3G16500		AT1G12240	AT1G62660
AT1G03905	AT5G44110		AT1G52140	AT3G16330		AT1G56600	AT1G09350
AT1G03920	AT2G20470		AT1G52910	AT3G15480		AT2G22330	AT4G39950
AT1G03930	AT5G44100		AT1G53380	AT3G14870		AT5G03760	AT5G22740
AT1G03950	AT5G44560		AT1G54000	AT1G54010		AT3G54400	AT5G07030
AT1G03990	AT4G28570		AT1G55290	AT3G13610		AT1G30135	AT2G34600
AT1G04000	AT5G44060		AT1G58290	AT1G09940		AT1G17420	AT1G72520
AT1G04050	AT5G43990		AT1G59710	AT1G27100		AT1G61890	AT1G11670
AT1G04140	AT5G43930		AT1G59730	AT1G69880		AT1G20850	AT4G35350
AT1G04160	AT5G43900		AT1G60010	AT1G10530		AT1G02335	AT3G62020
AT1G04180	AT5G43890		AT1G61500	AT1G61480		AT3G48520	AT5G63450
AT1G04270	AT5G09510		AT1G61667	AT5G54530		AT4G36950	AT5G67080
AT1G04300	AT5G43560		AT1G65310	AT4G30280		AT2G37040	AT3G53260
AT1G04340	AT5G43460		AT1G65890	AT1G66120		AT1G52690	AT3G15670
AT1G04360	AT5G43420		AT1G66370	AT1G66390		AT1G17830	AT1G73210
AT1G04370	AT5G43410		AT1G66760	AT1G66780		AT3G43270	AT4G33220
AT1G04450	AT2G33460		AT1G66950	AT2G36380		AT3G25760	AT3G25780
AT1G04470	AT2G33420		AT1G70670	AT1G70680		AT2G20880	AT4G28140
AT1G04500	AT2G33350		AT1G73500	AT1G18350		AT5G05600	AT3G55970
AT1G04510	AT2G33340		AT1G74180	AT2G25470		AT1G18590	AT1G74100
AT1G04540	AT2G33320		AT1G75760	AT1G19970		AT1G51760	AT1G51780
AT1G04600	AT2G33240		AT1G77810	AT1G22015		AT5G25980	AT5G26000
AT1G04610	AT2G33230		AT1G78080	AT1G22190		AT1G73080	AT1G17750
AT1G04630	AT2G33220		AT1G78380	AT1G78370		AT4G27070	AT5G54810
AT1G04860	AT2G32780		AT2G02990	AT1G14220		AT2G32210	AT2G32200
AT1G04990	AT2G32930		AT2G05940	AT5G35580		AT1G18300	AT1G73540
AT1G05000	AT2G32960		AT2G17630	AT4G35630		AT3G44260	AT5G22250
AT1G05070	AT2G32580		AT2G17890	AT5G66210		AT1G21910	AT1G77640
AT1G05090	AT4G20720		AT2G18360	AT4G36610		AT1G23710	AT1G70420
AT1G05140	AT2G32480		AT2G19780	AT4G29240		AT1G51660	AT3G21220
AT1G05150	AT2G32450		AT2G20825	AT4G28190		AT1G69490	AT3G04070
AT1G05160	AT2G32440		AT2G21250	AT2G21260		AT3G50800	AT5G66580
AT1G05180	AT2G32410		AT2G21660	AT4G39260		AT1G29430	AT1G29450
AT1G05260	AT3G21770		AT2G23540	AT3G50400		AT1G29440	AT1G29510
AT1G05370	AT3G22410		AT2G23560	AT2G23580		AT1G29510	AT1G29460
AT1G05400	AT1G06810		AT2G23690	AT4G37240		AT1G35910	AT5G65140
AT1G05510	AT2G31985		AT2G23690	AT5G66580		AT1G59970	AT1G24140
AT1G05540	AT1G30160		AT2G25850	AT4G32850		AT1G74000	AT1G74010
AT1G05560	AT1G05530		AT2G27140	AT5G20970		AT1G76640	AT1G76650
AT1G05630	AT2G43900		AT2G28710	AT5G59820		AT3G05490	AT4G15800
AT1G05660	AT1G05650		AT2G29730	AT2G29710		AT3G25760	AT1G13280
AT1G05730	AT2G31725		AT2G30580	AT1G06770		AT5G18010	AT5G18020
AT1G05780	AT2G31710		AT2G33830	AT5G44300		AT5G18030	AT5G18080
AT1G05800	AT2G31690		AT2G35460	AT5G06320		AT5G47910	AT5G51060
AT1G05810	AT2G43130		AT2G35710	AT4G16600		AT5G50670	AT5G50570
AT1G05820	AT2G43070		AT2G35930	AT3G52450		AT3G28890	AT3G11010
AT1G05830	AT2G31650		AT2G36590	AT2G39890		AT1G29450	AT1G29510
AT1G05860	AT3G53860		AT2G36830	AT4G01470		AT1G29440	AT1G29430
AT1G05894	AT2G31480		AT2G37130	AT4G21960		AT1G29430	AT1G29460
AT1G05990	AT4G03290		AT2G38380	AT2G38390		AT5G18030	AT5G18010
AT1G06020	AT1G06030		AT2G40300	AT3G56090		AT5G18010	AT5G18080
AT1G06040	AT2G31380		AT2G41640	AT3G57380		AT5G18020	AT5G18030
AT1G06070	AT2G31370		AT2G41640	AT3G10320		AT1G72920	AT1G72940
AT1G06130	AT2G31350		AT2G43120	AT3G59220		AT5G18080	AT5G18020
AT1G06150	AT2G31280		AT2G45570	AT2G45580		AT1G29460	AT1G29440
AT1G06170	AT2G31220		AT2G47880	AT3G62960		AT4G37260	AT5G67300
AT1G06190	AT2G31150		AT3G01400	AT5G58680		AT1G05100	AT2G32510
AT1G06200	AT2G31140		AT3G02040	AT5G41080		AT3G25770	AT3G25760
AT1G06220	AT5G25230		AT3G02510	AT5G16040		AT1G53885	AT1G53903
AT1G06290	AT1G06310		AT3G02875	AT5G54140		AT3G16470	AT1G52040
AT1G06380	AT2G42650		AT3G03280	AT5G17350		AT2G30540	AT2G47880
AT1G06390	AT2G30980		AT3G03980	AT3G04000		AT2G47180	AT1G56600
AT1G06490	AT3G59100		AT3G04290	AT5G18430		AT1G48750	AT3G18280
AT1G06650	AT1G06645		AT3G07600	AT5G48290		AT3G13520	AT1G55330
AT1G06660	AT2G30820		AT3G07730	AT4G01170		AT1G05340	AT2G32210
AT1G06700	AT2G30740		AT3G08720	AT3G08730		AT1G60190	AT1G10560
AT1G06750	AT2G30630		AT3G08850	AT5G01770		AT4G38400	AT3G45970
AT1G06760	AT2G30620		AT3G09070	AT5G01170		AT2G25820	AT4G32800
AT1G06800	AT2G30550		AT3G11050	AT3G56090		AT3G46670	AT3G46660
AT1G06890	AT2G30460		AT3G11210	AT2G38180		AT3G03480	AT5G17540
AT1G06970	AT2G30240		AT3G12160	AT5G47960		AT4G29700	AT4G29690
AT1G06980	AT2G30230		AT3G12620	AT3G55050		AT3G55840	AT2G40000
AT1G07030	AT2G30160		AT3G14210	AT1G54010		AT3G25770	AT3G25780
AT1G07080	AT5G01580		AT3G15210	AT1G53170		AT2G32210	AT2G32190
AT1G07090	AT5G58500		AT3G15350	AT1G53100		AT1G35140	AT4G08950
AT1G07140	AT5G58590		AT3G16870	AT4G16141		AT4G24350	AT4G24340
AT1G07280	AT2G29670		AT3G22160	AT4G15120		AT5G04340	AT1G27730
AT1G07330	AT2G29620		AT3G22910	AT3G63380		AT5G64260	AT5G09440
AT1G07360	AT2G29580		AT3G23170	AT4G14450		AT4G24570	AT2G22500
AT1G07370	AT2G29570		AT3G23730	AT4G14130		AT1G45145	AT3G51030
AT1G07380	AT2G38010		AT3G23840	AT4G13840		AT5G43620	AT1G66500
AT1G07410	AT5G59150		AT3G25250	AT4G13000		AT4G37610	AT5G67480
AT1G07420	AT2G29390		AT3G26840	AT3G26820		AT1G80440	AT1G15670
AT1G07440	AT2G29360		AT3G28060	AT5G40210		AT5G44420	AT2G26020
AT1G07470	AT1G07480		AT3G28200	AT5G40150		AT1G68520	AT1G25440
AT1G07473	AT1G07476		AT3G29260	AT3G29250		AT1G74930	AT1G19210
AT1G07530	AT2G29060		AT3G30775	AT5G38710		AT4G05100	AT4G21440
AT1G07570	AT2G28930		AT3G43110	AT5G20790		AT3G49110	AT3G49120
AT1G07640	AT2G28810		AT3G44300	AT3G44310		AT1G32928	AT1G32920
AT1G07670	AT1G07810		AT3G44940	AT5G22930
AT1G07705	AT5G59710		AT3G45060	AT5G60780
AT1G07710	AT5G60070		AT3G46070	AT5G59820
AT1G07730	AT2G28670		AT3G48450	AT5G63270
AT1G07790	AT3G53650		AT3G49120	AT4G08780
AT1G07795	AT2G28725		AT3G49620	AT3G49630
AT1G07890	AT3G09640		AT3G50280	AT3G50300
AT1G07990	AT2G28360		AT3G50310	AT5G67080
AT1G07990	AT3G45190		AT3G50360	AT4G37010
AT1G08000	AT1G08010		AT3G54640	AT4G02610
AT1G08040	AT2G28310		AT3G54810	AT3G24050
AT1G08080	AT1G08065		AT3G55940	AT2G40116
AT1G08090	AT1G08100		AT3G56380	AT2G40670
AT1G08090	AT5G60770		AT3G57530	AT2G41860
AT1G08130	AT1G49250		AT3G58760	AT4G18950
AT1G08260	AT2G27120		AT3G59930	AT5G33355
AT1G08360	AT2G27530		AT4G02500	AT3G62720
AT1G08410	AT2G27200		AT4G03540	AT1G03700
AT1G08420	AT2G27210		AT4G10280	AT4G10290
AT1G08430	AT1G08440		AT4G11280	AT3G61510
AT1G08650	AT3G04530		AT4G12430	AT4G22590
AT1G08730	AT1G54560		AT4G15160	AT3G22120
AT1G08790	AT5G28690		AT4G16730	AT3G25830
AT1G08880	AT1G54690		AT4G17215	AT5G47635
AT1G08990	AT1G54940		AT4G17500	AT5G47220
AT1G09000	AT1G54960		AT4G17870	AT5G46790
AT1G09040	AT1G09050		AT4G18640	AT5G45840
AT1G09100	AT3G05530		AT4G23180	AT4G23160
AT1G09157	AT5G39650		AT4G23690	AT4G11190
AT1G09160	AT1G68410		AT4G25620	AT5G52430
AT1G09240	AT5G56080		AT4G26490	AT5G56050
AT1G09310	AT1G56580		AT4G26530	AT4G26520
AT1G09480	AT1G09490		AT4G26590	AT5G55930
AT1G09540	AT1G57560		AT4G26600	AT5G55920
AT1G09575	AT1G57610		AT4G26690	AT5G55480
AT1G09580	AT1G57620		AT4G28000	AT5G52882
AT1G09600	AT1G57700		AT4G29930	AT5G57150
AT1G09640	AT1G57720		AT4G29990	AT2G19190
AT1G09645	AT1G57765		AT4G31290	AT5G26220
AT1G09650	AT1G12490		AT4G32460	AT5G25460
AT1G09795	AT1G58080		AT4G33985	AT3G50350
AT1G09812	AT1G58007		AT4G34200	AT3G19480
AT1G09840	AT1G57870		AT4G34770	AT2G21210
AT1G09910	AT1G09890		AT4G34810	AT2G21210
AT1G10050	AT1G58370		AT4G36220	AT5G04330
AT1G10190	AT4G15050		AT4G37990	AT4G37970
AT1G10210	AT1G59580		AT4G38400	AT3G45960
AT1G10290	AT1G59610		AT4G38800	AT4G34840
AT1G10350	AT1G59725		AT4G39780	AT2G22200
AT1G10390	AT1G59660		AT5G05670	AT2G18770
AT1G10430	AT1G59830		AT5G05880	AT5G05890
AT1G10490	AT3G57940		AT5G07310	AT5G61890
AT1G10588	AT2G39540		AT5G08250	AT5G23190
AT1G10640	AT1G60590		AT5G08790	AT5G63790
AT1G10650	AT1G60610		AT5G10550	AT5G65630
AT1G10770	AT1G60760		AT5G11090	AT5G25280
AT1G10820	AT1G60670		AT5G12020	AT5G12030
AT1G10850	AT1G60630		AT5G14602	AT5G18150
AT1G10870	AT1G60860		AT5G17450	AT1G71050
AT1G10900	AT1G60890		AT5G17580	AT3G03510
AT1G10940	AT1G60940		AT5G22500	AT3G44540
AT1G10960	AT1G60950		AT5G23100	AT3G25640
AT1G10970	AT1G60960		AT5G23820	AT5G23830
AT1G11060	AT1G61030		AT5G25400	AT5G11230
AT1G11080	AT4G15100		AT5G25810	AT4G32800
AT1G11125	AT1G61170		AT5G27360	AT5G27350
AT1G11160	AT1G61210		AT5G28646	AT3G04630
AT1G11270	AT2G34280		AT5G37490	AT1G66160
AT1G11340	AT1G11410		AT5G38420	AT5G38430
AT1G11390	AT1G61640		AT5G40330	AT3G27920
AT1G11475	AT1G61700		AT5G40460	AT3G27630
AT1G11620	AT1G31510		AT5G41040	AT5G63560
AT1G11810	AT3G13830		AT5G44400	AT5G44390
AT1G11940	AT1G62305		AT5G46050	AT5G46040
AT1G12000	AT4G04040		AT5G46880	AT4G17710
AT1G12030	AT1G62420		AT5G48370	AT2G30720
AT1G12040	AT1G62440		AT5G51060	AT4G25090
AT1G12170	AT1G12190		AT5G52450	AT2G34360
AT1G12220	AT1G12280		AT5G54060	AT4G27570
AT1G12260	AT1G62700		AT5G59590	AT3G46660
AT1G12300	AT1G12775		AT5G60660	AT3G54820
AT1G12350	AT5G02080		AT5G22380	AT3G44350
AT1G12360	AT4G12120		AT1G10340	AT2G24600
AT1G12380	AT1G62870		AT3G26210	AT1G13110
AT1G12390	AT1G12340		AT5G25250	AT5G25260
AT1G12390	AT1G62880		AT3G22235	AT3G22240
AT1G12400	AT1G62886		AT5G64810	AT5G26170
AT1G12450	AT4G22850		AT2G19570	AT4G29610
AT1G12460	AT1G62950		AT2G18680	AT2G18690
AT1G12560	AT1G62980		AT1G30900	AT2G34940
AT1G12600	AT4G23010		AT5G07580	AT5G61590
AT1G12630	AT5G52020		AT2G26190	AT4G33050
AT1G12640	AT1G63050		AT1G33590	AT1G33600
AT1G12760	AT1G63170		AT4G38540	AT5G05320
AT1G12820	AT3G26810		AT3G29000	AT5G39670
AT1G12850	AT3G26780		AT1G02360	AT4G01700
AT1G12855	AT1G13200		AT1G06160	AT2G31230
AT1G12900	AT3G26650		AT3G51860	AT2G38170
AT1G12910	AT3G26640		AT3G28940	AT3G28930
AT1G13020	AT3G26400		AT1G21010	AT1G76600
AT1G13080	AT3G26170		AT3G05200	AT5G27420
AT1G13130	AT3G26140		AT3G11820	AT3G52400
AT1G13150	AT1G13140		AT2G45070	AT3G60540
AT1G13160	AT4G31520		AT4G19700	AT5G45100
AT1G13230	AT3G25670		AT3G46080	AT3G46090
AT1G13270	AT3G25740		AT4G25470	AT4G25490
AT1G13320	AT3G25800		AT4G12720	AT2G04450
AT1G13440	AT3G04120		AT5G11420	AT5G25460
AT1G13450	AT3G25990		AT3G11650	AT5G06320
AT1G13460	AT3G26020		AT1G20340	AT1G76100
AT1G13480	AT1G13520		AT4G12480	AT4G12490
AT1G13530	AT1G13520		AT1G16500	AT1G79160
AT1G13530	AT1G13500		AT3G02700	AT5G16360
AT1G13540	AT1G13510		AT3G51430	AT3G51450
AT1G13560	AT3G25585		AT5G06860	AT5G06870
AT1G13580	AT3G25540		AT2G37170	AT3G54820
AT1G13600	AT2G04038		AT1G23830	AT1G23850
AT1G13640	AT1G26270		AT3G50930	AT3G50940
AT1G13710	AT1G74110		AT3G48360	AT5G63160
AT1G13730	AT2G03640		AT1G18870	AT1G74710
AT1G13820	AT5G39220		AT5G63980	AT5G64000
AT1G13830	AT2G03505		AT1G08920	AT1G08930
AT1G13860	AT2G03480		AT2G41180	AT3G56710
AT1G13900	AT2G03450		AT1G02820	AT4G02380
AT1G13950	AT1G69410		AT1G52720	AT3G15630
AT1G13960	AT2G03340		AT3G27170	AT5G40890
AT1G14020	AT2G03280		AT1G10155	AT1G31200
AT1G14185	AT1G14190		AT1G22990	AT1G71050
AT1G14290	AT1G69640		AT3G48740	AT5G23660
AT1G14330	AT1G26930		AT2G29525	AT3G54020
AT1G14390	AT2G02780		AT3G16690	AT4G15920
AT1G14400	AT2G02760		AT2G44230	AT2G44260
AT1G14410	AT2G02740		AT4G23990	AT4G24010
AT1G14420	AT2G02720		AT1G29050	AT2G34070
AT1G14440	AT2G02540		AT5G65140	AT2G22190
AT1G14510	AT2G02470		AT4G26850	AT5G55120
AT1G14530	AT2G02180		AT1G07780	AT5G05590
AT1G14540	AT1G14550		AT4G39210	AT2G21590
AT1G14650	AT1G14640		AT1G70640	AT5G63130
AT1G14670	AT2G01970		AT3G03050	AT5G16910
AT1G14680	AT4G09060		AT3G03190	AT5G17220
AT1G14685	AT2G01930		AT1G19180	AT1G74950
AT1G14690	AT2G01910		AT3G21600	AT4G15450
AT1G14700	AT2G01890		AT1G12090	AT1G62510
AT1G14870	AT5G35525		AT2G23150	AT5G67330
AT1G14910	AT2G01600		AT1G23460	AT1G70500
AT1G14920	AT2G01570		AT3G50280	AT5G67150
AT1G14930	AT1G14940		AT3G58990	AT2G43100
AT1G14980	AT1G23100		AT2G37770	AT3G53880
AT1G15020	AT2G01270		AT2G37770	AT2G37790
AT1G15060	AT1G73750		AT4G12730	AT5G55730
AT1G15150	AT1G15160		AT4G27560	AT4G27570
AT1G15170	AT1G15180		AT1G33260	AT4G10390
AT1G15270	AT3G16040		AT3G48240	AT5G63130
AT1G15330	AT1G80090		AT2G37040	AT3G10340
AT1G15490	AT1G80280		AT5G67520	AT4G39940
AT1G15550	AT1G80340		AT1G07430	AT5G59220
AT1G15720	AT5G58340		AT3G53980	AT5G05960
AT1G15750	AT1G80490		AT5G59310	AT5G59320
AT1G15760	AT1G80520		AT5G52300	AT5G52310
AT1G15810	AT1G80620		AT1G64110	AT5G52882
AT1G15940	AT1G80810		AT3G28007	AT5G62850
AT1G16000	AT1G80890		AT1G32100	AT4G13660
AT1G16010	AT1G80900		AT4G11320	AT4G11310
AT1G16060	AT1G79700		AT4G35160	AT4G35150
AT1G16120	AT1G16160		AT1G14250	AT1G14240
AT1G16130	AT1G16150		AT3G22840	AT4G14690
AT1G16190	AT1G79650		AT5G51890	AT5G42180
AT1G16240	AT1G79590		AT3G16400	AT3G16410
AT1G16270	AT1G79570		AT1G09950	AT1G58330
AT1G16320	AT1G79510		AT3G15680	AT5G25490
AT1G16350	AT1G79470		AT2G37900	AT3G53960
AT1G16380	AT1G79400		AT3G08860	AT2G38400
AT1G16390	AT1G79360		AT3G09910	AT5G03530
AT1G16460	AT1G79230		AT1G26730	AT1G35350
AT1G16470	AT1G79210		AT1G12610	AT1G63030
AT1G16490	AT1G79180		AT2G43800	AT3G25500
AT1G16510	AT1G79130		AT3G47960	AT5G62680
AT1G16520	AT1G56080		AT2G38080	AT5G01190
AT1G16680	AT1G79030		AT1G64200	AT4G11150
AT1G16700	AT1G79010		AT1G78610	AT1G53470
AT1G16760	AT1G78940		AT1G49450	AT3G18950
AT1G16780	AT1G78920		AT3G55290	AT3G55310
AT1G16825	AT1G78895		AT4G21650	AT4G21630
AT1G16840	AT1G78890		AT3G55430	AT2G39640
AT1G17050	AT1G78510		AT4G35060	AT4G38580
AT1G17100	AT1G78450		AT1G24330	AT1G67530
AT1G17120	AT2G34960		AT1G77520	AT1G77530
AT1G17140	AT1G78430		AT4G36010	AT2G17860
AT1G17150	AT2G26620		AT3G08770	AT5G01870
AT1G17200	AT3G14380		AT1G33800	AT4G09990
AT1G17230	AT5G63930		AT1G21400	AT5G09300
AT1G17250	AT1G17240		AT1G61800	AT5G54800
AT1G17280	AT5G50430		AT3G48350	AT3G48340
AT1G17310	AT1G72350		AT3G24460	AT4G13345
AT1G17400	AT1G72490		AT4G02280	AT5G49190
AT1G17430	AT1G72620		AT1G11580	AT1G11590
AT1G17470	AT1G72660		AT3G26960	AT5G41050
AT1G17500	AT1G72700		AT3G44860	AT3G44870
AT1G17500	AT1G54280		AT2G17660	AT4G35655
AT1G17530	AT1G72750		AT5G41120	AT5G41130
AT1G17720	AT1G51690		AT2G17500	AT5G65980
AT1G17730	AT1G73030		AT2G27080	AT5G21130
AT1G17770	AT2G24740		AT1G14130	AT1G14120
AT1G17810	AT1G73190		AT2G17280	AT1G58280
AT1G17820	AT1G73200		AT5G50370	AT5G63400
AT1G17880	AT1G73230		AT2G04160	AT5G59810
AT1G17890	AT1G73250		AT3G55990	AT2G40150
AT1G17930	AT2G25010		AT2G20340	AT4G28680
AT1G17950	AT1G73410		AT1G05230	AT4G21750
AT1G18040	AT1G73690		AT5G02590	AT3G53560
AT1G18080	AT3G18130		AT1G54120	AT3G14060
AT1G18150	AT1G73670		AT4G24380	AT5G65400
AT1G18180	AT1G73650		AT4G05110	AT4G05120
AT1G18200	AT1G73640		AT3G16340	AT1G15210
AT1G18210	AT1G73630		AT2G27420	AT3G49340
AT1G18250	AT1G73620		AT1G06620	AT3G61400
AT1G18260	AT1G73570		AT5G12010	AT4G29780
AT1G18400	AT1G25330		AT1G75280	AT1G75290
AT1G18400	AT1G73830		AT2G44578	AT2G44581
AT1G18410	AT1G73860		AT4G27410	AT3G04070
AT1G18460	AT1G73920		AT1G23800	AT3G48000
AT1G18470	AT1G73950		AT1G28600	AT1G28610
AT1G18486	AT4G02655		AT4G17410	AT5G47430
AT1G18500	AT1G74040		AT3G47360	AT3G47350
AT1G18540	AT1G74060		AT5G05140	AT3G10820
AT1G18610	AT1G74150		AT2G38360	AT5G01640
AT1G18780	AT2G29840		AT1G45688	AT5G42860
AT1G18790	AT1G74480		AT1G02390	AT4G01950
AT1G18880	AT5G62680		AT2G37400	AT3G53560
AT1G18910	AT1G74770		AT1G77200	AT4G32800
AT1G18940	AT1G74780		AT1G69870	AT1G27080
AT1G18970	AT1G18980		AT4G20860	AT5G44360
AT1G18990	AT1G74830		AT2G03980	AT2G04020
AT1G19000	AT1G74840		AT2G16890	AT5G14860
AT1G19010	AT1G74860		AT4G13340	AT4G18670
AT1G19120	AT3G14080		AT5G56260	AT5G16450
AT1G19170	AT3G42950		AT3G56060	AT5G51950
AT1G19220	AT5G20730		AT5G50740	AT5G63530
AT1G19250	AT5G45180		AT1G45145	AT5G42980
AT1G19260	AT4G09660		AT2G43290	AT3G59440
AT1G19310	AT2G23780		AT2G44080	AT3G59900
AT1G19350	AT1G75080		AT4G33985	AT2G15590
AT1G19360	AT1G75110		AT1G15800	AT1G80610
AT1G19470	AT1G19460		AT2G33370	AT1G04480
AT1G19580	AT1G47260		AT2G36320	AT3G52800
AT1G19660	AT1G75380		AT1G19450	AT1G75220
AT1G19700	AT1G75410		AT2G23810	AT4G30430
AT1G19710	AT1G75420		AT3G19680	AT1G50040
AT1G19740	AT1G75460		AT5G22540	AT5G22550
AT1G19750	AT1G27840		AT3G23050	AT4G14550
AT1G19780	AT1G15990		AT3G22530	AT4G14830
AT1G19790	AT1G75520		AT4G29905	AT5G57123
AT1G19840	AT1G75590		AT3G22460	AT4G14880
AT1G19900	AT1G75620		AT3G16030	AT1G67520
AT1G19910	AT4G34720		AT3G15530	AT5G54400
AT1G20080	AT2G20990		AT2G37710	AT3G53810
AT1G20100	AT1G75860		AT3G07010	AT5G48900
AT1G20120	AT1G20132		AT5G61160	AT3G29680
AT1G20130	AT1G20132		AT3G52060	AT5G22070
AT1G20140	AT2G25700		AT2G10940	AT3G22120
AT1G20200	AT1G75990		AT2G24240	AT4G30940
AT1G20260	AT1G76030		AT5G66560	AT3G50840
AT1G20270	AT5G66060		AT1G51800	AT3G21340
AT1G20370	AT1G76120		AT2G01180	AT3G18220
AT1G20460	AT1G76185		AT2G38310	AT5G05440
AT1G20470	AT1G76190		AT3G07580	AT5G48335
AT1G20520	AT1G76210		AT2G37170	AT2G37180
AT1G20540	AT1G76260		AT5G47070	AT4G17660
AT1G20550	AT1G76270		AT1G72940	AT1G72950
AT1G20580	AT1G76300		AT4G19660	AT5G45110
AT1G20610	AT1G76310		AT5G55530	AT1G50570
AT1G20650	AT1G76370		AT5G59430	AT3G46590
AT1G20693	AT1G20696		AT1G05575	AT2G31945
AT1G20720	AT1G20750		AT3G26320	AT3G26330
AT1G20730	AT1G20740		AT3G01450	AT5G14790
AT1G20860	AT1G76430		AT3G45590	AT5G60230
AT1G20890	AT1G76480		AT3G20600	AT3G20590
AT1G20900	AT1G76500		AT1G21920	AT1G77660
AT1G20930	AT1G76540		AT3G30180	AT5G38970
AT1G20940	AT1G20240		AT1G24140	AT1G70170
AT1G20950	AT1G76550		AT2G39400	AT3G55180
AT1G20960	AT2G42270		AT3G49940	AT5G67420
AT1G21000	AT1G76590		AT5G16030	AT3G02500
AT1G21080	AT1G76700		AT5G59080	AT3G46880
AT1G21140	AT3G43630		AT5G10570	AT5G65640
AT1G21170	AT1G76850		AT2G03760	AT2G03770
AT1G21190	AT1G76860		AT1G15890	AT5G43730
AT1G21200	AT1G76870		AT2G43000	AT3G12910
AT1G21320	AT1G76940		AT3G13950	AT4G13266
AT1G21410	AT1G77000		AT1G10150	AT1G59510
AT1G21540	AT1G21530		AT4G21840	AT4G21830
AT1G21610	AT1G77310		AT3G22600	AT4G14815
AT1G21680	AT1G21670		AT5G40780	AT1G48640
AT1G21720	AT1G77440		AT2G40610	AT5G05290
AT1G21740	AT1G77500		AT3G23550	AT3G23560
AT1G21770	AT1G77540		AT2G32180	AT2G32650
AT1G21860	AT1G21850		AT3G12030	AT5G06660
AT1G21864	AT1G21866		AT2G32680	AT2G33020
AT1G21870	AT1G77610		AT1G01620	AT4G00430
AT1G21925	AT1G21928		AT1G02900	AT3G16570
AT1G21980	AT1G77740		AT1G05420	AT2G32100
AT1G22000	AT1G26890		AT1G06620	AT1G06650
AT1G22020	AT1G36370		AT1G21910	AT1G44830
AT1G22030	AT1G77855		AT1G28330	AT2G33830
AT1G22050	AT1G77870		AT1G28580	AT1G31550
AT1G22070	AT1G77920		AT1G29420	AT1G29510
AT1G22130	AT1G77980		AT1G29440	AT1G29420
AT1G22160	AT1G78020		AT1G30700	AT4G20830
AT1G22220	AT1G78100		AT1G45616	AT1G47890
AT1G22240	AT1G78160		AT1G56250	AT1G56240
AT1G22260	AT1G22275		AT1G56650	AT1G66370
AT1G22330	AT1G78260		AT1G62610	AT3G55290
AT1G22360	AT1G22370		AT1G64160	AT4G23690
AT1G22430	AT4G22110		AT1G66370	AT1G66380
AT1G22430	AT1G22440		AT1G70840	AT1G70890
AT1G22460	AT5G64600		AT1G70890	AT5G28010
AT1G22480	AT1G72230		AT1G73590	AT1G70940
AT1G22510	AT1G72175		AT1G74190	AT1G74180
AT1G22520	AT1G72170		AT1G75580	AT4G38860
AT1G22540	AT1G72140		AT2G02120	AT2G02100
AT1G22600	AT1G72100		AT2G03760	AT3G45070
AT1G22760	AT1G71770		AT2G04570	AT2G42990
AT1G22810	AT1G71520		AT2G14610	AT1G50060
AT1G22880	AT1G71380		AT2G14610	AT4G33720
AT1G22910	AT1G33470		AT2G16900	AT4G35110
AT1G22950	AT3G18210		AT2G21100	AT1G65870
AT1G22970	AT1G71150		AT2G23560	AT2G23610
AT1G22985	AT1G71130		AT2G28210	AT1G08080
AT1G23110	AT1G70900		AT2G32510	AT4G26890
AT1G23150	AT1G70780		AT2G33370	AT3G04400
AT1G23190	AT1G70730		AT2G36760	AT2G36780
AT1G23340	AT1G70550		AT2G36780	AT2G36750
AT1G23350	AT1G70540		AT2G38540	AT5G59310
AT1G23380	AT1G70510		AT2G39110	AT3G09830
AT1G23465	AT1G29960		AT2G45220	AT5G51490
AT1G23490	AT5G14670		AT2G45550	AT2G45570
AT1G23500	AT1G73610		AT2G46690	AT5G53590
AT1G23510	AT1G23520		AT2G47880	AT1G06830
AT1G23530	AT1G70470		AT3G07320	AT3G23770
AT1G23540	AT1G70460		AT3G11480	AT5G04370
AT1G23550	AT1G70440		AT3G12610	AT3G20820
AT1G23600	AT1G23570		AT3G15356	AT1G53070
AT1G23730	AT1G70410		AT3G16570	AT3G05490
AT1G23770	AT1G23780		AT3G22800	AT4G13340
AT1G23790	AT1G70340		AT3G25810	AT4G16730
AT1G23810	AT1G27270		AT3G27540	AT5G14480
AT1G23820	AT1G70310		AT3G27540	AT1G12990
AT1G23970	AT1G23950		AT3G50800	AT2G23690
AT1G24000	AT1G23910		AT4G00430	AT4G23400
AT1G24050	AT1G70220		AT4G16730	AT3G25820
AT1G24090	AT5G51080		AT4G17280	AT5G47530
AT1G24130	AT5G50120		AT4G23140	AT4G05200
AT1G24160	AT1G70100		AT4G25070	AT3G48860
AT1G24180	AT1G59900		AT4G25470	AT4G25480
AT1G24190	AT1G70060		AT4G26830	AT5G55180
AT1G24300	AT1G27430		AT4G28780	AT3G04290
AT1G24350	AT1G67600		AT4G31380	AT5G10625
AT1G24380	AT4G10230		AT4G33790	AT5G22500
AT1G24480	AT4G24805		AT4G36430	AT2G18150
AT1G24485	AT3G46280		AT4G38190	AT3G03050
AT1G24540	AT3G26125		AT4G38860	AT4G34760
AT1G25220	AT5G57890		AT5G06730	AT2G38380
AT1G25270	AT1G68170		AT5G08350	AT5G23370
AT1G25510	AT3G18490		AT5G10625	AT5G24860
AT1G26120	AT3G02410		AT5G11650	AT1G73480
AT1G26300	AT1G69030		AT5G13330	AT5G07310
AT1G26355	AT1G69230		AT5G14750	AT5G40330
AT1G26360	AT1G69240		AT5G22300	AT3G44300
AT1G26540	AT2G47230		AT5G26260	AT5G26280
AT1G26560	AT5G54570		AT5G38410	AT5G38420
AT1G26600	AT1G69320		AT5G43140	AT4G33905
AT1G26665	AT5G41910		AT5G47530	AT5G35735
AT1G26720	AT1G26710		AT5G49290	AT1G74180
AT1G26740	AT1G69485		AT5G51460	AT4G12430
AT1G26780	AT1G69560		AT5G51990	AT4G25470
AT1G26780	AT5G17800		AT5G53390	AT3G49210
AT1G26780	AT3G29020		AT5G66390	AT4G36430
AT1G26795	AT1G26799		AT4G23140	AT4G23180
AT1G26797	AT1G26798		AT3G57240	AT3G57260
AT1G26830	AT1G69670		AT1G74670	AT5G15230
AT1G26880	AT1G69620		AT3G15356	AT3G16530
AT1G26910	AT1G66580		AT2G15042	AT3G28890
AT1G26920	AT1G69760		AT1G72930	AT1G72920
AT1G27000	AT2G02730		AT1G65790	AT1G65800
AT1G27135	AT1G10717		AT1G66200	AT5G37600
AT1G27150	AT1G27110		AT4G16260	AT3G57260
AT1G27190	AT1G69990		AT2G23290	AT4G37260
AT1G27190	AT3G28450		AT1G32700	AT4G17900
AT1G27310	AT1G27970		AT1G09560	AT1G02335
AT1G27360	AT1G27370		AT3G16460	AT1G52040
AT1G27400	AT1G67430		AT1G06830	AT2G30540
AT1G27440	AT5G61840		AT2G25000	AT4G31800
AT1G27470	AT4G07410		AT2G35860	AT3G52370
AT1G27500	AT4G10840		AT1G27910	AT1G24330
AT1G27650	AT5G42820		AT1G18590	AT1G74090
AT1G27740	AT5G43175		AT1G53890	AT1G53870
AT1G27770	AT4G37640		AT5G54060	AT5G54010
AT1G27820	AT1G27890		AT4G16740	AT3G25810
AT1G27940	AT1G28010		AT5G03170	AT5G60490
AT1G28040	AT2G46494		AT3G48020	AT5G62865
AT1G28070	AT2G33510		AT3G52370	AT5G06390
AT1G28090	AT5G23690		AT1G53870	AT3G14260
AT1G28220	AT2G33750		AT1G48100	AT1G02460
AT1G28230	AT2G33750		AT1G20510	AT1G20500
AT1G28240	AT1G53040		AT5G49520	AT2G47260
AT1G28270	AT2G33775		AT3G20100	AT4G15350
AT1G28305	AT1G28306		AT4G12480	AT4G12500
AT1G28395	AT2G33847		AT4G13510	AT3G24300
AT1G28450	AT1G28460		AT1G61470	AT1G27820
AT1G28580	AT1G28590		AT4G20830	AT4G20840
AT1G28670	AT1G28660		AT1G04280	AT1G06750
AT1G28700	AT1G28710		AT1G66100	AT5G36910
AT1G28960	AT2G33980		AT1G66970	AT4G26690
AT1G29030	AT2G34040		AT1G56120	AT1G56130
AT1G29090	AT2G34080		AT4G12735	AT4G12731
AT1G29140	AT5G45880		AT4G38080	AT2G22510
AT1G29160	AT2G34140		AT5G24105	AT3G61640
AT1G29250	AT2G34160		AT1G13245	AT3G25717
AT1G29350	AT1G29370		AT4G09030	AT1G35230
AT1G29550	AT1G29590		AT3G50980	AT5G66400
AT1G29660	AT5G45670		AT1G68870	AT1G26210
AT1G29680	AT5G45690		AT5G15960	AT5G15970
AT1G29740	AT1G29730		AT4G13395	AT4G35783
AT1G29760	AT2G34380		AT2G22860	AT4G37720
AT1G29780	AT1G29770		AT2G38870	AT2G38900
AT1G29820	AT1G29830		AT2G05440	AT2G05510
AT1G29930	AT2G34420		AT3G49780	AT5G65870
AT1G29962	AT1G28460		AT1G19020	AT3G48180
AT1G30010	AT5G46920		AT1G04330	AT3G23170
AT1G30050	AT5G01970		AT1G35210	AT1G72240
AT1G30080	AT4G18340		AT4G01080	AT1G01430
AT1G30120	AT2G34590		AT4G33905	AT2G14860
AT1G30230	AT2G18110		AT1G73010	AT1G17710
AT1G30270	AT1G01140		AT4G28650	AT1G08590
AT1G30330	AT5G37020		AT1G20160	AT1G20150
AT1G30440	AT5G03250		AT3G16920	AT1G05850
AT1G30473	AT4G23882		AT2G39330	AT2G39310
AT1G30475	AT1G56200		AT5G60020	AT2G29130
AT1G30510	AT4G05390		AT1G24580	AT1G67856
AT1G30630	AT2G34840		AT1G72210	AT1G22490
AT1G30650	AT2G34830		AT1G61890	AT3G21690
AT1G30670	AT2G34820		AT1G26820	AT1G14220
AT1G30710	AT1G34575		AT5G65470	AT4G24530
AT1G30720	AT1G30730		AT1G34060	AT1G34040
AT1G30810	AT2G34880		AT3G23810	AT4G13940
AT1G30850	AT2G34910		AT4G21400	AT4G21410
AT1G30860	AT2G34920		AT4G34230	AT3G19450
AT1G30890	AT3G59500		AT5G67210	AT3G50220
AT1G30920	AT1G33020		AT5G07010	AT5G07000
AT1G30972	AT1G30974		AT5G53750	AT4G27460
AT1G31130	AT5G44860		AT3G58990	AT2G43090
AT1G31280	AT1G31290		AT2G03240	AT1G14040
AT1G31310	AT2G35640		AT1G52890	AT3G15500
AT1G31320	AT2G30130		AT3G55290	AT3G46170
AT1G31340	AT2G35635		AT3G55940	AT3G08510
AT1G31390	AT1G31400		AT5G52570	AT4G25700
AT1G31420	AT2G35620		AT2G23150	AT1G47240
AT1G31450	AT2G35615		AT1G33800	AT1G09610
AT1G31630	AT1G31640		AT5G05600	AT3G11180
AT1G31740	AT5G20710		AT3G16860	AT4G16120
AT1G31760	AT2G35605		AT5G53590	AT4G00880
AT1G31770	AT4G27420		AT1G80820	AT1G15950
AT1G31810	AT5G58160		AT4G34710	AT2G16500
AT1G31814	AT5G16320		AT3G56200	AT2G40420
AT1G31850	AT4G19120		AT2G38540	AT2G38530
AT1G31880	AT2G35600		AT4G12030	AT4G22840
AT1G31930	AT2G23460		AT3G49210	AT3G49200
AT1G31940	AT2G35585		AT4G31870	AT2G25080
AT1G32150	AT2G35530		AT4G08870	AT4G08900
AT1G32170	AT4G18990		AT1G19570	AT1G75270
AT1G32210	AT2G35520		AT4G34590	AT1G75390
AT1G32230	AT2G35510		AT4G17615	AT5G47100
AT1G32260	AT2G35480		AT5G21105	AT5G21100
AT1G32280	AT5G56480		AT4G18440	AT1G36280
AT1G32300	AT5G56490		AT2G27230	AT1G64625
AT1G32375	AT5G56390		AT5G53760	AT1G26700
AT1G32380	AT2G35390		AT4G38770	AT2G21140
AT1G32470	AT2G35370		AT1G78680	AT1G78660
AT1G32530	AT2G35330		AT4G39980	AT1G22410
AT1G32580	AT2G35240		AT5G03610	AT3G09930
AT1G32690	AT2G35200		AT5G55180	AT2G05790
AT1G32750	AT3G19040		AT4G15210	AT2G32290
AT1G32760	AT4G10630		AT4G14680	AT3G22890
AT1G32790	AT4G10610		AT5G65140	AT5G10100
AT1G32940	AT1G32960		AT4G23990	AT4G24000
AT1G32950	AT1G32960		AT1G21440	AT1G77060
AT1G33010	AT1G33020		AT5G13750	AT5G13740
AT1G33040	AT4G10480		AT5G15490	AT3G29360
AT1G33090	AT1G33100		AT4G13930	AT4G13890
AT1G33170	AT4G10440		AT2G30040	AT1G07150
AT1G33280	AT4G10350		AT4G23500	AT3G61490
AT1G33440	AT1G59740		AT4G01850	AT1G02500
AT1G33475	AT4G10170		AT1G74090	AT1G74100
AT1G33490	AT4G10140		AT3G59940	AT2G44130
AT1G33680	AT4G10070		AT3G22740	AT3G63250
AT1G33700	AT4G10060		AT2G30020	AT1G07160
AT1G33890	AT1G33900		AT5G51770	AT4G25390
AT1G33990	AT4G09900		AT5G44310	AT4G21020
AT1G34170	AT1G34390		AT4G29850	AT2G19350
AT1G34190	AT1G34180		AT5G55970	AT4G26580
AT1G34210	AT1G71830		AT1G59920	AT1G59930
AT1G34320	AT5G08660		AT3G52710	AT2G36220
AT1G34340	AT5G49950		AT4G13340	AT3G24480
AT1G34470	AT4G09640		AT3G56240	AT1G66240
AT1G34470	AT1G71900		AT3G55240	AT3G28990
AT1G34540	AT3G56630		AT3G60390	AT2G44910
AT1G34550	AT4G09630		AT1G50750	AT1G50790
AT1G34650	AT5G17320		AT3G02770	AT5G16450
AT1G34780	AT4G08930		AT5G39610	AT5G61430
AT1G34792	AT1G34860		AT5G64660	AT5G09800
AT1G35150	AT2G06500		AT2G18560	AT2G18570
AT1G35160	AT4G09000		AT5G59030	AT3G46900
AT1G35180	AT1G35170		AT1G51700	AT3G21270
AT1G35180	AT1G45010		AT4G25030	AT5G45410
AT1G35190	AT3G46490		AT5G38240	AT5G38250
AT1G35400	AT1G35410		AT5G45750	AT4G18800
AT1G35460	AT4G09180		AT3G60510	AT4G31810
AT1G35470	AT4G09340		AT1G20010	AT1G75780
AT1G35540	AT1G34390		AT5G63500	AT3G48660
AT1G35560	AT1G72010		AT3G59080	AT2G42980
AT1G35625	AT1G35630		AT2G32160	AT2G32170
AT1G35670	AT4G09570		AT4G13510	AT1G64780
AT1G35730	AT1G35750		AT1G61470	AT3G44240
AT1G35850	AT5G59280		AT1G25400	AT1G68440
AT1G36000	AT2G19510		AT5G40720	AT3G27330
AT1G36050	AT1G22200		AT3G14310	AT1G53830
AT1G36510	AT3G32260		AT2G26975	AT3G46900
AT1G36730	AT1G77840		AT3G61190	AT2G45760
AT1G38131	AT1G38065		AT3G46110	AT5G59790
AT1G40087	AT3G30200		AT4G38840	AT2G21210
AT1G42470	AT4G38350		AT2G34510	AT1G29980
AT1G42560	AT2G33670		AT4G28390	AT5G13490
AT1G43040	AT5G42410		AT3G22970	AT4G14620
AT1G43080	AT1G43090		AT1G59960	AT1G59950
AT1G43170	AT1G61580		AT5G39860	AT3G28857
AT1G43171	AT1G50220		AT2G42330	AT1G17070
AT1G43560	AT1G76760		AT1G07000	AT5G58430
AT1G43600	AT1G43610		AT5G43910	AT4G28706
AT1G43666	AT4G12825		AT3G15760	AT1G52565
AT1G43730	AT4G04650		AT3G25600	AT1G18530
AT1G43890	AT5G03530		AT2G32030	AT2G32020
AT1G44130	AT1G77480		AT2G31020	AT4G08180
AT1G44820	AT1G44180		AT5G64410	AT1G09930
AT1G45000	AT5G43010		AT4G38860	AT2G21220
AT1G45050	AT5G42990		AT1G23020	AT1G01590
AT1G45180	AT5G42940		AT4G25110	AT1G02170
AT1G45243	AT1G29180		AT2G28630	AT1G07720
AT1G45332	AT2G45030		AT5G49360	AT1G02640
AT1G46840	AT1G46984		AT2G30360	AT5G01820
AT1G47128	AT5G43060		AT4G00700	AT4G11610
AT1G47200	AT5G43070		AT1G01560	AT4G01370
AT1G47210	AT1G47230		AT5G42830	AT5G07850
AT1G47270	AT2G18280		AT3G28510	AT5G40010
AT1G47340	AT1G47350		AT3G11010	AT5G27060
AT1G47390	AT1G32430		AT4G23810	AT4G11070
AT1G47490	AT1G47500		AT5G10760	AT5G10770
AT1G47550	AT1G47560		AT4G10500	AT4G10490
AT1G47578	AT4G31050		AT1G75040	AT4G38660
AT1G47600	AT1G51470		AT2G14610	AT2G14580
AT1G47780	AT1G47786		AT2G23000	AT1G73300
AT1G47820	AT1G47813		AT1G65890	AT1G65880
AT1G48030	AT3G17240		AT4G37980	AT4G37990
AT1G48040	AT3G17250		AT5G01840	AT1G06920
AT1G48110	AT3G17330		AT2G37620	AT3G53750
AT1G48150	AT1G50780		AT4G30530	AT2G23970
AT1G48320	AT5G48950		AT2G38360	AT2G40380
AT1G48370	AT3G17650		AT4G15800	AT3G16570
AT1G48400	AT1G48390		AT3G26520	AT2G36830
AT1G48405	AT3G17680		AT2G36770	AT2G36780
AT1G48440	AT3G17780		AT2G29460	AT2G29420
AT1G48540	AT3G17920		AT2G39400	AT2G39420
AT1G48600	AT3G18000		AT1G56240	AT1G09155
AT1G48605	AT3G18030		AT1G33720	AT2G45570
AT1G48630	AT3G18130		AT1G13470	AT1G13480
AT1G48635	AT3G18160		AT5G55450	AT5G55410
AT1G48650	AT2G01130		AT5G01790	AT2G40475
AT1G48770	AT3G18295		AT4G16840	AT2G35658
AT1G48830	AT5G16130		AT2G46330	AT3G61640
AT1G48840	AT3G18350		AT3G02480	AT5G38760
AT1G48910	AT1G21430
AT1G48940	AT3G18590
AT1G49030	AT3G18460
AT1G49100	AT3G46330
AT1G49140	AT3G18410
AT1G49220	AT1G49210
AT1G49270	AT3G18810
AT1G49400	AT3G18880
AT1G49520	AT3G19080
AT1G49600	AT3G19130
AT1G49710	AT3G19280
AT1G49720	AT3G19290
AT1G49740	AT3G19310
AT1G49740	AT5G67130
AT1G49760	AT4G34110
AT1G49830	AT3G19500
AT1G49890	AT3G19570
AT1G49910	AT3G19590
AT1G49920	AT1G64260
AT1G50060	AT1G50050
AT1G50090	AT1G50110
AT1G50280	AT3G19850
AT1G50340	AT1G50325
AT1G50360	AT3G19960
AT1G50370	AT3G19980
AT1G50410	AT3G20010
AT1G50520	AT1G50560
AT1G50580	AT3G29630
AT1G50610	AT3G20190
AT1G50620	AT3G20280
AT1G50660	AT3G20350
AT1G50680	AT1G51120
AT1G50740	AT3G20510
AT1G50830	AT5G18510
AT1G50840	AT3G20540
AT1G50920	AT1G10300
AT1G51010	AT1G51020
AT1G51040	AT1G49340
AT1G51130	AT3G20760
AT1G51150	AT5G54745
AT1G51172	AT1G46696
AT1G51190	AT3G20840
AT1G51250	AT1G51240
AT1G51290	AT1G51320
AT1G51340	AT3G08040
AT1G51355	AT3G20898
AT1G51410	AT5G19440
AT1G51420	AT2G35840
AT1G51500	AT3G21090
AT1G51538	AT5G18510
AT1G51590	AT3G21160
AT1G51600	AT3G21175
AT1G51710	AT3G21280
AT1G51745	AT3G21295
AT1G52190	AT3G16180
AT1G52240	AT3G16130
AT1G52260	AT3G16110
AT1G52280	AT3G16100
AT1G52370	AT4G28360
AT1G52450	AT1G52430
AT1G52540	AT3G15890
AT1G52600	AT3G15710
AT1G52660	AT3G15700
AT1G52670	AT3G15690
AT1G52730	AT3G15610
AT1G52740	AT2G38810
AT1G52770	AT3G15570
AT1G52820	AT4G03070
AT1G52825	AT4G14615
AT1G52930	AT3G15460
AT1G53025	AT1G53023
AT1G53035	AT3G15358
AT1G53090	AT3G15354
AT1G53165	AT3G15220
AT1G53240	AT3G15020
AT1G53280	AT3G14990
AT1G53290	AT3G14960
AT1G53290	AT2G26100
AT1G53300	AT3G14950
AT1G53310	AT3G14940
AT1G53325	AT1G59630
AT1G53360	AT1G53370
AT1G53400	AT5G45740
AT1G53540	AT3G46230
AT1G53700	AT3G14370
AT1G53850	AT3G14290
AT1G53880	AT1G53900
AT1G53910	AT3G14230
AT1G54080	AT3G14100
AT1G54110	AT3G55600
AT1G54115	AT3G14070
AT1G54130	AT3G14050
AT1G54170	AT3G14010
AT1G54220	AT3G13930
AT1G54250	AT3G59600
AT1G54270	AT1G72730
AT1G54300	AT3G05770
AT1G54450	AT5G28850
AT1G54510	AT5G28290
AT1G54580	AT1G54630
AT1G54610	AT3G05050
AT1G54620	AT5G46980
AT1G54770	AT5G30495
AT1G54790	AT3G05180
AT1G54870	AT3G05260
AT1G54890	AT5G54370
AT1G54970	AT3G62680
AT1G55020	AT3G22400
AT1G55110	AT3G13810
AT1G55140	AT3G13740
AT1G55205	AT3G13674
AT1G55210	AT5G49040
AT1G55230	AT1G55240
AT1G55310	AT3G13570
AT1G55360	AT3G13510
AT1G55360	AT5G56530
AT1G55390	AT1G55380
AT1G55460	AT5G51795
AT1G55490	AT3G13470
AT1G55500	AT3G13460
AT1G55510	AT3G13450
AT1G55520	AT3G13445
AT1G55535	AT3G13420
AT1G55610	AT3G13380
AT1G55630	AT3G60050
AT1G55660	AT4G00315
AT1G55680	AT3G13340
AT1G55700	AT1G55380
AT1G55730	AT3G13320
AT1G55770	AT4G02250
AT1G55840	AT5G47730
AT1G55860	AT1G70320
AT1G55890	AT3G13160
AT1G55920	AT3G13110
AT1G55930	AT3G13070
AT1G56000	AT1G55980
AT1G56020	AT3G12970
AT1G56110	AT3G12860
AT1G56130	AT1G56140
AT1G56150	AT1G79130
AT1G56360	AT4G36350
AT1G56400	AT5G54820
AT1G56560	AT3G05820
AT1G56690	AT1G09410
AT1G56720	AT1G09440
AT1G57775	AT1G57777
AT1G57820	AT1G57800
AT1G58030	AT5G36940
AT1G58060	AT1G58050
AT1G58170	AT5G49040
AT1G58242	AT5G34828
AT1G58248	AT1G58245
AT1G58250	AT5G49680
AT1G58350	AT1G09980
AT1G58390	AT1G58400
AT1G58410	AT1G58400
AT1G58430	AT2G24560
AT1G59670	AT1G59700
AT1G59750	AT5G62000
AT1G59790	AT1G59800
AT1G59810	AT1G60040
AT1G60070	AT1G23900
AT1G60090	AT4G22100
AT1G60130	AT1G60110
AT1G60220	AT1G10570
AT1G60280	AT1G60350
AT1G60300	AT1G60340
AT1G60410	AT1G60400
AT1G60470	AT1G60450
AT1G60620	AT1G60850
AT1G60625	AT1G60815
AT1G60780	AT1G10730
AT1G60900	AT4G36690
AT1G60920	AT1G60880
AT1G60970	AT4G08520
AT1G60986	AT1G60987
AT1G61095	AT1G61093
AT1G61105	AT1G52900
AT1G61140	AT1G11100
AT1G61180	AT1G61310
AT1G61190	AT1G61310
AT1G61250	AT2G20840
AT1G61290	AT1G11250
AT1G61320	AT1G61330
AT1G61380	AT1G11280
AT1G61415	AT1G61450
AT1G61490	AT1G61480
AT1G61566	AT1G61563
AT1G61740	AT4G21250
AT1G61760	AT4G05220
AT1G61790	AT1G11560
AT1G61810	AT1G61820
AT1G61840	AT2G40050
AT1G61870	AT1G11630
AT1G62000	AT1G62080
AT1G62020	AT2G21390
AT1G62060	AT1G62080
AT1G62085	AT1G62110
AT1G62120	AT1G62010
AT1G62270	AT3G17480
AT1G62280	AT1G62262
AT1G62330	AT1G11990
AT1G62430	AT4G22340
AT1G62450	AT3G07880
AT1G62580	AT1G63340
AT1G62590	AT1G62930
AT1G62630	AT1G63360
AT1G62670	AT1G63400
AT1G62910	AT1G63150
AT1G62960	AT5G51690
AT1G62975	AT1G12540
AT1G63055	AT1G63057
AT1G63110	AT1G12730
AT1G63130	AT1G63080
AT1G63200	AT1G63190
AT1G63210	AT1G65440
AT1G63230	AT1G63630
AT1G63250	AT2G07750
AT1G63280	AT1G51330
AT1G63290	AT3G01850
AT1G63300	AT5G41140
AT1G63430	AT5G41180
AT1G63450	AT5G41250
AT1G63470	AT1G63480
AT1G63500	AT5G41260
AT1G63530	AT1G63540
AT1G63590	AT1G63580
AT1G63650	AT5G41315
AT1G63800	AT5G41340
AT1G63820	AT5G41380
AT1G63830	AT5G41390
AT1G64000	AT5G41570
AT1G64040	AT4G11240
AT1G64090	AT5G41600
AT1G64180	AT5G41620
AT1G64185	AT5G41650
AT1G64190	AT5G41670
AT1G64255	AT1G64260
AT1G64290	AT1G64295
AT1G64300	AT1G01450
AT1G64390	AT4G11050
AT1G64480	AT5G24270
AT1G64520	AT5G42040
AT1G64580	AT1G06580
AT1G64630	AT5G41990
AT1G64820	AT1G66780
AT1G64830	AT5G33340
AT1G64900	AT2G12190
AT1G64920	AT1G64910
AT1G64990	AT4G27630
AT1G65080	AT3G44370
AT1G65120	AT1G65110
AT1G65160	AT1G65140
AT1G65190	AT1G65250
AT1G65200	AT1G65130
AT1G65300	AT1G65330
AT1G65480	AT4G20370
AT1G65540	AT3G59820
AT1G65550	AT5G25420
AT1G65580	AT2G43900
AT1G65660	AT4G37120
AT1G65730	AT3G17650
AT1G65880	AT1G66120
AT1G65970	AT1G65980
AT1G65970	AT1G60740
AT1G66000	AT1G66060
AT1G66070	AT5G37475
AT1G66150	AT2G01820
AT1G66290	AT1G66320
AT1G66380	AT1G66390
AT1G66430	AT5G51830
AT1G66460	AT5G37790
AT1G66470	AT5G37800
AT1G66480	AT5G37840
AT1G66550	AT1G66560
AT1G66600	AT1G66560
AT1G66620	AT1G66630
AT1G66700	AT1G66690
AT1G66740	AT5G38110
AT1G66840	AT5G38150
AT1G66852	AT1G66870
AT1G66860	AT5G38200
AT1G66910	AT5G38280
AT1G67100	AT3G02550
AT1G67110	AT5G38450
AT1G67250	AT5G38650
AT1G67270	AT1G67780
AT1G67290	AT5G19580
AT1G67490	AT1G24320
AT1G67680	AT1G67650
AT1G67850	AT1G13000
AT1G67850	AT3G27470
AT1G67890	AT3G06620
AT1G67980	AT1G67990
AT1G68000	AT4G38570
AT1G68070	AT2G01735
AT1G68260	AT1G68280
AT1G68320	AT1G25340
AT1G68390	AT1G68380
AT1G68460	AT3G19160
AT1G68530	AT1G25450
AT1G68540	AT1G25460
AT1G68590	AT5G15760
AT1G68780	AT3G25670
AT1G68820	AT1G73950
AT1G68907	AT1G68905
AT1G69090	AT5G66830
AT1G69120	AT1G26310
AT1G69295	AT1G26450
AT1G69523	AT1G69526
AT1G69600	AT5G60480
AT1G69630	AT1G78750
AT1G69660	AT1G69650
AT1G69720	AT1G58300
AT1G69825	AT1G69818
AT1G69920	AT1G27130
AT1G69940	AT5G07410
AT1G69940	AT5G61680
AT1G70250	AT5G38280
AT1G70260	AT1G60050
AT1G70280	AT1G23880
AT1G70430	AT5G14720
AT1G70560	AT1G23320
AT1G70580	AT1G23310
AT1G70600	AT1G23290
AT1G70710	AT1G23210
AT1G70840	AT1G70850
AT1G70940	AT1G23080
AT1G70960	AT1G70380
AT1G70980	AT5G56680
AT1G71100	AT2G01290
AT1G71230	AT1G22920
AT1G71270	AT1G71300
AT1G71320	AT3G62350
AT1G71400	AT1G71390
AT1G71697	AT4G09760
AT1G71920	AT5G10330
AT1G71980	AT1G22670
AT1G72150	AT4G09160
AT1G72160	AT4G09160
AT1G72300	AT1G17240
AT1G72340	AT1G53900
AT1G72650	AT1G17460
AT1G72670	AT1G17480
AT1G72710	AT4G26100
AT1G72850	AT4G09420
AT1G72890	AT1G72950
AT1G72960	AT3G13870
AT1G73100	AT5G04940
AT1G73300	AT5G36180
AT1G73300	AT2G22970
AT1G73450	AT1G73460
AT1G73480	AT1G18360
AT1G73580	AT1G66360
AT1G73660	AT1G18160
AT1G73980	AT1G26190
AT1G74050	AT1G74060
AT1G74210	AT5G08030
AT1G74270	AT3G55750
AT1G74280	AT1G74290
AT1G74320	AT4G09760
AT1G74380	AT5G07720
AT1G74660	AT3G28917
AT1G74800	AT5G62620
AT1G74920	AT3G48170
AT1G75030	AT1G75050
AT1G75140	AT1G19370
AT1G75400	AT1G19680
AT1G75580	AT1G19830
AT1G75660	AT5G42540
AT1G75760	AT4G38790
AT1G75840	AT1G20090
AT1G75880	AT1G75890
AT1G75950	AT5G42190
AT1G76010	AT1G20220
AT1G76405	AT1G20816
AT1G76460	AT1G20880
AT1G76510	AT1G20910
AT1G76520	AT1G76530
AT1G76690	AT1G76680
AT1G76810	AT1G76720
AT1G76900	AT1G43640
AT1G76950	AT5G42140
AT1G77100	AT4G25980
AT1G77145	AT1G77160
AT1G77410	AT5G63800
AT1G77460	AT1G44120
AT1G77780	AT1G77790
AT1G77950	AT1G77980
AT1G78000	AT4G08620
AT1G78110	AT1G22230
AT1G78400	AT2G33160
AT1G78420	AT1G17145
AT1G78570	AT3G14790
AT1G78700	AT4G18890
AT1G78850	AT1G78860
AT1G78950	AT1G78955
AT1G78980	AT3G13065
AT1G79000	AT1G16710
AT1G79020	AT1G16690
AT1G79250	AT1G16440
AT1G79250	AT3G12690
AT1G79330	AT1G79340
AT1G79500	AT1G16340
AT1G79610	AT1G54370
AT1G79680	AT1G69730
AT1G79940	AT4G21180
AT1G80000	AT1G15280
AT1G80070	AT4G38780
AT1G80210	AT3G06820
AT1G80260	AT1G20570
AT1G80370	AT1G15570
AT1G80480	AT1G15730
AT1G80660	AT2G07560
AT1G80700	AT1G80980
AT1G80745	AT3G15420
AT1G80780	AT2G32070
AT2G01200	AT1G15050
AT2G01210	AT1G25320
AT2G01220	AT3G27610
AT2G01250	AT2G44120
AT2G01430	AT1G70920
AT2G01480	AT1G14970
AT2G01520	AT2G01530
AT2G01660	AT5G37660
AT2G01940	AT1G68130
AT2G01980	AT1G14660
AT2G02010	AT2G02000
AT2G02030	AT2G05600
AT2G02080	AT1G14580
AT2G02103	AT5G25200
AT2G02240	AT2G02250
AT2G02290	AT5G23470
AT2G02360	AT2G02340
AT2G02380	AT2G02390
AT2G02480	AT1G14460
AT2G02520	AT3G25727
AT2G02610	AT2G02640
AT2G02660	AT2G02890
AT2G02960	AT1G14260
AT2G02970	AT1G14230
AT2G03020	AT4G16540
AT2G03030	AT2G03300
AT2G03360	AT2G03370
AT2G03470	AT1G13880
AT2G03560	AT5G38270
AT2G03740	AT2G03850
AT2G03931	AT2G03936
AT2G04031	AT2G04041
AT2G04037	AT2G04041
AT2G04050	AT2G04070
AT2G04050	AT2G04040
AT2G04100	AT2G04090
AT2G04220	AT4G12690
AT2G04390	AT5G04800
AT2G04400	AT5G48220
AT2G04520	AT5G35680
AT2G04630	AT5G51940
AT2G04680	AT5G37620
AT2G04795	AT5G35732
AT2G04810	AT2G04840
AT2G04920	AT3G22720
AT2G04925	AT2G04034
AT2G05220	AT5G04800
AT2G05710	AT4G35830
AT2G05840	AT5G35590
AT2G05910	AT5G20640
AT2G06090	AT5G27238
AT2G06200	AT3G13960
AT2G07040	AT5G35390
AT2G07678	ATMG00920
AT2G07715	ATMG00560
AT2G07732	ATMG00280
AT2G07739	ATMG00370
AT2G07741	ATMG01170
AT2G07749	ATMG01110
AT2G07751	ATMG00990
AT2G09990	AT3G04230
AT2G12940	AT2G13150
AT2G13450	AT4G02000
AT2G13510	AT2G13500
AT2G13630	AT3G04660
AT2G13900	AT5G02350
AT2G14378	AT4G35165
AT2G14510	AT2G14440
AT2G14520	AT4G33700
AT2G14670	AT5G43610
AT2G14740	AT2G14720
AT2G14760	AT4G33880
AT2G14850	AT4G33890
AT2G14880	AT4G34290
AT2G14920	AT1G13430
AT2G14935	AT3G23167
AT2G15000	AT4G34265
AT2G15180	AT3G43470
AT2G15220	AT2G15130
AT2G15430	AT2G15400
AT2G15450	AT2G15460
AT2G15480	AT2G15490
AT2G15530	AT4G34040
AT2G15640	AT2G16450
AT2G15730	AT4G34420
AT2G15740	AT5G42640
AT2G16030	AT4G26730
AT2G16090	AT4G34370
AT2G16120	AT2G16130
AT2G16220	AT2G16450
AT2G16365	AT4G34550
AT2G16385	AT4G34600
AT2G16390	AT2G21450
AT2G16400	AT4G34610
AT2G16430	AT2G27190
AT2G16485	AT3G51120
AT2G16530	AT1G72590
AT2G16570	AT4G34740
AT2G16594	AT2G16592
AT2G16595	AT2G21160
AT2G16620	AT3G23650
AT2G16640	AT3G16620
AT2G16650	AT4G21900
AT2G16710	AT2G36260
AT2G16730	AT4G35010
AT2G16760	AT2G47370
AT2G16770	AT4G35040
AT2G16800	AT4G35080
AT2G16930	AT5G15220
AT2G16940	AT5G09880
AT2G16980	AT2G16970
AT2G17030	AT2G17036
AT2G17070	AT2G17080
AT2G17180	AT4G35280
AT2G17190	AT2G17200
AT2G17290	AT4G35310
AT2G17340	AT4G35360
AT2G17390	AT4G35450
AT2G17420	AT4G35460
AT2G17520	AT5G24360
AT2G17600	AT2G17590
AT2G17620	AT4G35620
AT2G17640	AT4G35640
AT2G17730	AT4G35840
AT2G17770	AT4G35900
AT2G17780	AT4G35920
AT2G17800	AT3G51300
AT2G17800	AT4G35950
AT2G17880	AT4G36040
AT2G17890	AT4G36070
AT2G17930	AT4G36080
AT2G17970	AT4G36090
AT2G18020	AT4G36130
AT2G18060	AT4G36160
AT2G18100	AT4G36210
AT2G18150	AT2G18140
AT2G18170	AT4G36450
AT2G18180	AT4G36490
AT2G18193	AT2G18190
AT2G18330	AT4G36580
AT2G18380	AT4G36620
AT2G18470	AT3G18810
AT2G18520	AT4G36680
AT2G18540	AT4G36700
AT2G18600	AT4G36800
AT2G18730	AT4G30340
AT2G18740	AT4G30330
AT2G18790	AT4G16250
AT2G18860	AT4G30240
AT2G18876	AT5G57410
AT2G18900	AT3G26480
AT2G18969	AT4G30180
AT2G18980	AT4G30170
AT2G18990	AT3G25580
AT2G19030	AT2G19045
AT2G19050	AT2G19060
AT2G19090	AT4G30130
AT2G19120	AT4G30100
AT2G19150	AT2G47280
AT2G19160	AT4G30060
AT2G19170	AT4G30020
AT2G19210	AT2G19230
AT2G19240	AT5G57210
AT2G19330	AT4G29880
AT2G19340	AT4G29870
AT2G19390	AT4G29790
AT2G19520	AT4G29730
AT2G19600	AT5G11800
AT2G19720	AT4G29430
AT2G19740	AT5G56710
AT2G19760	AT5G56600
AT2G19830	AT4G29160
AT2G19910	AT2G19920
AT2G19910	AT2G19930
AT2G20030	AT4G28890
AT2G20080	AT4G28840
AT2G20120	AT2G20130
AT2G20140	AT4G29040
AT2G20230	AT4G28770
AT2G20370	AT2G29040
AT2G20430	AT4G28556
AT2G20580	AT4G28470
AT2G20590	AT4G28430
AT2G20610	AT4G28420
AT2G20618	AT2G20605
AT2G20680	AT4G28320
AT2G20700	AT4G28280
AT2G20850	AT4G03390
AT2G20900	AT4G28130
AT2G21190	AT4G38790
AT2G21270	AT4G38930
AT2G21300	AT4G38950
AT2G21340	AT4G39030
AT2G21380	AT4G39050
AT2G21410	AT4G39080
AT2G21430	AT4G39090
AT2G21480	AT4G39110
AT2G21500	AT4G39140
AT2G21520	AT4G39170
AT2G21580	AT4G39200
AT2G21600	AT4G39220
AT2G21655	AT3G29797
AT2G21730	AT2G21890
AT2G21740	AT2G21750
AT2G21740	AT4G39340
AT2G21840	AT2G21850
AT2G21910	AT4G32170
AT2G21940	AT4G39540
AT2G21990	AT4G39610
AT2G22040	AT3G18140
AT2G22121	AT4G09153
AT2G22140	AT2G21800
AT2G22230	AT5G10160
AT2G22240	AT5G10170
AT2G22310	AT4G39910
AT2G22360	AT4G39960
AT2G22400	AT4G40000
AT2G22430	AT4G40060
AT2G22460	AT5G65340
AT2G22475	AT4G40100
AT2G22540	AT4G24540
AT2G22630	AT4G37940
AT2G22660	AT4G37900
AT2G22670	AT5G65670
AT2G22680	AT4G37890
AT2G22740	AT2G35160
AT2G22750	AT4G37850
AT2G22780	AT5G09660
AT2G22795	AT4G37820
AT2G22800	AT4G37790
AT2G22840	AT4G37740
AT2G22850	AT4G37730
AT2G22880	AT4G37710
AT2G22910	AT4G37670
AT2G22920	AT2G22970
AT2G22950	AT4G37640
AT2G23060	AT4G37580
AT2G23148	AT2G23142
AT2G23160	AT2G16450
AT2G23180	AT4G39490
AT2G23240	AT2G42000
AT2G23250	AT2G23260
AT2G23270	AT4G37290
AT2G23300	AT4G37250
AT2G23340	AT5G67190
AT2G23370	AT4G34090
AT2G23420	AT4G36940
AT2G23520	AT4G37100
AT2G23530	AT4G37110
AT2G23550	AT2G23580
AT2G23610	AT2G23620
AT2G23630	AT4G37160
AT2G23700	AT5G66600
AT2G23790	AT4G36820
AT2G23930	AT3G11500
AT2G23940	AT4G30500
AT2G23950	AT4G30520
AT2G23970	AT4G30550
AT2G23980	AT5G57940
AT2G23980	AT4G30560
AT2G23990	AT4G30590
AT2G24000	AT2G24010
AT2G24020	AT4G30620
AT2G24230	AT5G58150
AT2G24260	AT4G30980
AT2G24300	AT4G31000
AT2G24330	AT4G31080
AT2G24370	AT4G31230
AT2G24400	AT4G31320
AT2G24420	AT4G31340
AT2G24440	AT4G31360
AT2G24450	AT4G31370
AT2G24530	AT4G31440
AT2G24590	AT4G31580
AT2G24615	AT2G24625
AT2G24640	AT4G31670
AT2G24650	AT2G24690
AT2G24710	AT2G24720
AT2G24800	AT4G31760
AT2G24990	AT5G37350
AT2G25060	AT4G31840
AT2G25060	AT5G25090
AT2G25070	AT4G31860
AT2G25150	AT2G23510
AT2G25170	AT4G31900
AT2G25180	AT4G31920
AT2G25220	AT4G32000
AT2G25300	AT4G32120
AT2G25310	AT4G32130
AT2G25312	AT3G44428
AT2G25350	AT4G32160
AT2G25355	AT4G32175
AT2G25430	AT4G32285
AT2G25520	AT4G32390
AT2G25580	AT4G32450
AT2G25600	AT4G32500
AT2G25610	AT4G32530
AT2G25650	AT4G00270
AT2G25670	AT4G32610
AT2G25710	AT1G37150
AT2G25800	AT2G20010
AT2G26060	AT4G32990
AT2G26160	AT3G25750
AT2G26450	AT4G33230
AT2G26490	AT4G34380
AT2G26570	AT4G33390
AT2G26640	AT5G43760
AT2G26720	AT2G31050
AT2G26740	AT2G26750
AT2G26850	AT2G32560
AT2G26870	AT1G07230
AT2G26950	AT2G26960
AT2G27000	AT2G27010
AT2G27040	AT5G21150
AT2G27285	AT2G27280
AT2G27300	AT3G44290
AT2G27340	AT3G58130
AT2G27710	AT3G44590
AT2G27780	AT5G27310
AT2G27800	AT5G27300
AT2G28010	AT2G28030
AT2G28110	AT5G22940
AT2G28220	AT2G28030
AT2G28230	AT4G09070
AT2G28270	AT2G17740
AT2G28320	AT3G54800
AT2G28350	AT4G30080
AT2G28370	AT2G37200
AT2G28580	AT2G44930
AT2G28720	AT5G59910
AT2G28850	AT2G28860
AT2G28960	AT2G29000
AT2G28970	AT2G28990
AT2G29045	AT4G30064
AT2G29100	AT2G29110
AT2G29150	AT2G29360
AT2G29190	AT2G29200
AT2G29420	AT2G29490
AT2G29605	AT2G29850
AT2G29740	AT2G29750
AT2G29930	AT4G27050
AT2G30050	AT3G01340
AT2G30060	AT5G58590
AT2G30110	AT5G06460
AT2G30210	AT5G07130
AT2G30220	AT2G30310
AT2G30260	AT1G06960
AT2G30530	AT5G01970
AT2G30650	AT2G30660
AT2G30750	AT2G30770
AT2G30910	AT2G31300
AT2G31083	AT2G31085
AT2G31160	AT3G23290
AT2G31390	AT1G06030
AT2G31450	AT1G05900
AT2G31470	AT3G23960
AT2G31510	AT1G05890
AT2G31510	AT1G65430
AT2G31560	AT2G43340
AT2G31580	AT2G32320
AT2G31600	AT3G53860
AT2G31610	AT5G35530
AT2G31660	AT3G59020
AT2G31670	AT1G51360
AT2G31680	AT2G43130
AT2G31720	AT2G18810
AT2G31760	AT2G31770
AT2G31820	AT1G05640
AT2G31910	AT1G05580
AT2G31953	AT2G31957
AT2G32240	AT1G05320
AT2G32280	AT4G21310
AT2G32295	AT5G35730
AT2G32670	AT2G33120
AT2G32700	AT4G32551
AT2G32730	AT1G04810
AT2G32820	AT2G33090
AT2G33050	AT2G33060
AT2G33150	AT1G04710
AT2G33170	AT5G63930
AT2G33210	AT3G23990
AT2G33233	AT3G48231
AT2G33290	AT4G13460
AT2G33310	AT1G04550
AT2G33360	AT1G04490
AT2G33410	AT4G14300
AT2G33700	AT3G51470
AT2G33840	AT1G28350
AT2G34190	AT2G05760
AT2G34220	AT2G34240
AT2G34320	AT4G29090
AT2G34410	AT5G46340
AT2G34440	AT3G66656
AT2G34480	AT3G14600
AT2G34710	AT1G30490
AT2G34750	AT1G30590
AT2G34770	AT4G20870
AT2G34825	AT2G32885
AT2G34900	AT3G52280
AT2G35100	AT5G44930
AT2G35270	AT4G17800
AT2G35310	AT5G09780
AT2G35700	AT3G60490
AT2G35780	AT3G07990
AT2G35820	AT2G35830
AT2G35960	AT4G09590
AT2G36026	AT3G52525
AT2G36070	AT2G20510
AT2G36080	AT5G06250
AT2G36110	AT3G12460
AT2G36190	AT3G52600
AT2G36250	AT3G52750
AT2G36300	AT3G52760
AT2G36330	AT5G62820
AT2G36350	AT5G03640
AT2G36460	AT3G52930
AT2G36540	AT2G36550
AT2G36620	AT3G53020
AT2G36640	AT3G53040
AT2G36710	AT2G36700
AT2G36900	AT5G50440
AT2G37010	AT5G60740
AT2G37030	AT3G53250
AT2G37160	AT3G53390
AT2G37190	AT5G60670
AT2G37210	AT3G53450
AT2G37270	AT3G11940
AT2G37340	AT3G53500
AT2G37390	AT5G02600
AT2G37460	AT2G37450
AT2G37520	AT3G53680
AT2G37550	AT3G53710
AT2G37600	AT3G53740
AT2G37660	AT5G02240
AT2G37670	AT5G02430
AT2G37800	AT2G37810
AT2G37840	AT3G53930
AT2G37960	AT3G54060
AT2G37980	AT3G54100
AT2G38090	AT5G58900
AT2G38110	AT4G00400
AT2G38250	AT5G01380
AT2G38255	AT2G27320
AT2G38540	AT5G59320
AT2G38540	AT3G51600
AT2G38590	AT4G33290
AT2G38590	AT3G22870
AT2G38620	AT3G54180
AT2G38970	AT3G54780
AT2G38970	AT5G60710
AT2G39220	AT3G54950
AT2G39270	AT2G37250
AT2G39290	AT3G55030
AT2G39300	AT3G55060
AT2G39380	AT3G55150
AT2G39390	AT5G02610
AT2G39420	AT3G55180
AT2G39430	AT3G55230
AT2G39445	AT1G61280
AT2G39480	AT3G55320
AT2G39518	AT2G39530
AT2G39700	AT2G37640
AT2G39700	AT3G55500
AT2G39750	AT5G06050
AT2G39795	AT3G55605
AT2G39855	AT3G55646
AT2G39880	AT3G55730
AT2G39900	AT3G55770
AT2G40010	AT3G11250
AT2G40010	AT3G09200
AT2G40070	AT3G09000
AT2G40113	AT5G47635
AT2G40240	AT3G56030
AT2G40330	AT5G05440
AT2G40470	AT2G30340
AT2G40510	AT2G40590
AT2G40560	AT2G40500
AT2G40640	AT5G05230
AT2G40710	AT4G38290
AT2G40800	AT3G56430
AT2G40820	AT3G56480
AT2G40830	AT3G56580
AT2G40850	AT3G56600
AT2G40910	AT2G40920
AT2G40950	AT3G56660
AT2G40960	AT3G56680
AT2G40970	AT5G05090
AT2G40990	AT3G56920
AT2G41130	AT3G56770
AT2G41140	AT3G56760
AT2G41150	AT3G56750
AT2G41240	AT3G56980
AT2G41310	AT3G57040
AT2G41330	AT3G57070
AT2G41340	AT3G57080
AT2G41370	AT3G57130
AT2G41410	AT3G10190
AT2G41440	AT2G41470
AT2G41490	AT3G57220
AT2G41510	AT3G63440
AT2G41540	AT3G07690
AT2G41620	AT3G57350
AT2G41740	AT3G57410
AT2G41770	AT3G57420
AT2G41790	AT3G57470
AT2G41850	AT3G57510
AT2G41900	AT5G12850
AT2G41920	AT5G27790
AT2G41930	AT2G42550
AT2G42005	AT4G38250
AT2G42080	AT3G58020
AT2G42130	AT3G58010
AT2G42140	AT3G58000
AT2G42190	AT3G57930
AT2G42200	AT3G57920
AT2G42230	AT3G57890
AT2G42260	AT3G57860
AT2G42290	AT3G57830
AT2G42300	AT3G57800
AT2G42310	AT3G57785
AT2G42320	AT3G57780
AT2G42350	AT2G42360
AT2G42380	AT3G58120
AT2G42500	AT3G58500
AT2G42520	AT3G58510
AT2G42580	AT3G58620
AT2G42670	AT3G58670
AT2G42680	AT3G58680
AT2G42720	AT2G42730
AT2G42790	AT3G58750
AT2G42830	AT3G58780
AT2G42870	AT3G58850
AT2G42960	AT3G59110
AT2G42990	AT4G26790
AT2G43010	AT3G59060
AT2G43050	AT3G59010
AT2G43160	AT3G59290
AT2G43230	AT3G59350
AT2G43260	AT2G43445
AT2G43440	AT2G43445
AT2G43480	AT5G24070
AT2G43630	AT3G59640
AT2G43670	AT2G43660
AT2G43680	AT3G59690
AT2G43730	AT2G43740
AT2G43750	AT3G59760
AT2G43795	AT3G59800
AT2G43810	AT3G59810
AT2G43870	AT3G59850
AT2G43890	AT1G05650
AT2G43920	AT2G43940
AT2G43945	AT3G59870
AT2G44040	AT3G59890
AT2G44090	AT3G59910
AT2G44140	AT3G59950
AT2G44150	AT3G59960
AT2G44160	AT3G59970
AT2G44190	AT3G60000
AT2G44270	AT1G76170
AT2G44280	AT3G60070
AT2G44340	AT3G60090
AT2G44350	AT3G60100
AT2G44370	AT2G17740
AT2G44430	AT3G60110
AT2G44450	AT5G44640
AT2G44510	AT5G03830
AT2G44525	AT3G60150
AT2G44540	AT2G44550
AT2G44540	AT2G44560
AT2G44570	AT2G44560
AT2G44650	AT3G60210
AT2G44680	AT3G60250
AT2G44680	AT4G17640
AT2G44700	AT2G44630
AT2G44800	AT3G60290
AT2G44900	AT3G60350
AT2G45050	AT3G60530
AT2G45080	AT3G60550
AT2G45100	AT3G09360
AT2G45110	AT1G65681
AT2G45140	AT3G60600
AT2G45150	AT3G60620
AT2G45180	AT5G46890
AT2G45250	AT4G38280
AT2G45260	AT4G34080
AT2G45330	AT5G23600
AT2G45340	AT5G51560
AT2G45360	AT3G60780
AT2G45420	AT4G00220
AT2G45430	AT4G22810
AT2G45540	AT3G60920
AT2G45550	AT2G45580
AT2G45650	AT3G61120
AT2G45660	AT4G22950
AT2G45660	AT5G62165
AT2G45710	AT3G61110
AT2G45740	AT3G61070
AT2G45750	AT4G00750
AT2G45800	AT3G61230
AT2G45810	AT4G00660
AT2G45830	AT3G61270
AT2G45850	AT3G61310
AT2G45870	AT3G61320
AT2G45970	AT4G00360
AT2G46110	AT3G61530
AT2G46130	AT5G41570
AT2G46160	AT3G61550
AT2G46210	AT3G61580
AT2G46280	AT2G46290
AT2G46310	AT3G61630
AT2G46410	AT5G53200
AT2G46420	AT3G61700
AT2G46490	AT5G35110
AT2G46495	AT2G25410
AT2G46500	AT5G24240
AT2G46530	AT3G61830
AT2G46590	AT3G61850
AT2G46670	AT2G46790
AT2G46690	AT4G00880
AT2G46720	AT3G10280
AT2G46750	AT2G46760
AT2G46770	AT3G61910
AT2G46930	AT3G62060
AT2G46940	AT3G62070
AT2G46950	AT2G46960
AT2G46990	AT3G62100
AT2G47010	AT1G17030
AT2G47030	AT2G47040
AT2G47060	AT3G62220
AT2G47250	AT3G62310
AT2G47320	AT3G66654
AT2G47460	AT3G62610
AT2G47485	AT3G62650
AT2G47490	AT1G25380
AT2G47510	AT5G50950
AT2G47610	AT3G62870
AT2G47690	AT3G62790
AT2G47730	AT2G02930
AT2G48030	AT3G21530
AT2G48110	AT3G23590
AT2G48150	AT3G63080
AT2G48160	AT3G63070
AT3G01015	AT5G15510
AT3G01040	AT5G15470
AT3G01070	AT5G15350
AT3G01090	AT3G29160
AT3G01120	AT1G33320
AT3G01140	AT1G34670
AT3G01170	AT5G15260
AT3G01190	AT5G15180
AT3G01200	AT4G21210
AT3G01220	AT5G15150
AT3G01270	AT5G15110
AT3G01280	AT5G15090
AT3G01310	AT5G15070
AT3G01329	AT3G01324
AT3G01330	AT5G14960
AT3G01350	AT5G14940
AT3G01516	AT5G14690
AT3G01540	AT5G14610
AT3G01570	AT5G40420
AT3G01590	AT5G14500
AT3G01600	AT5G14490
AT3G01640	AT5G14470
AT3G01690	AT5G14390
AT3G01700	AT5G14380
AT3G01740	AT5G14290
AT3G01810	AT5G43230
AT3G02000	AT5G14070
AT3G02070	AT3G22260
AT3G02080	AT5G61170
AT3G02160	AT5G15570
AT3G02210	AT3G29810
AT3G02290	AT5G15790
AT3G02310	AT5G15800
AT3G02320	AT5G15810
AT3G02380	AT5G15840
AT3G02430	AT4G24310
AT3G02460	AT5G15930
AT3G02470	AT5G15950
AT3G02470	AT3G25570
AT3G02520	AT5G16050
AT3G02530	AT5G16070
AT3G02560	AT5G16130
AT3G02600	AT1G15080
AT3G02610	AT3G02620
AT3G02630	AT5G16240
AT3G02750	AT5G36250
AT3G02780	AT5G16440
AT3G02790	AT5G16470
AT3G02810	AT5G16500
AT3G02830	AT5G16540
AT3G02850	AT5G37500
AT3G02930	AT5G16730
AT3G02940	AT5G16770
AT3G03030	AT3G03040
AT3G03080	AT5G16970
AT3G03080	AT1G26320
AT3G03090	AT5G17010
AT3G03120	AT5G17060
AT3G03150	AT5G17165
AT3G03290	AT5G17390
AT3G03340	AT5G17440
AT3G03430	AT5G17480
AT3G03490	AT5G17550
AT3G03530	AT3G03540
AT3G03590	AT2G35605
AT3G03660	AT5G17810
AT3G03670	AT5G17820
AT3G03700	AT3G04440
AT3G03730	AT4G12820
AT3G03860	AT5G18120
AT3G03870	AT5G18130
AT3G03920	AT5G18180
AT3G03940	AT5G18190
AT3G04030	AT5G18240
AT3G04050	AT3G55650
AT3G04060	AT5G18270
AT3G04080	AT5G18280
AT3G04090	AT5G18290
AT3G04300	AT4G28703
AT3G04320	AT3G04330
AT3G04360	AT2G33320
AT3G04450	AT5G29000
AT3G04510	AT5G28490
AT3G04540	AT1G32763
AT3G04550	AT5G28500
AT3G04570	AT4G14465
AT3G04580	AT3G23150
AT3G04670	AT5G28650
AT3G04690	AT5G28680
AT3G04700	AT5G28690
AT3G04830	AT5G28220
AT3G04840	AT4G34670
AT3G04860	AT5G28150
AT3G04930	AT5G28040
AT3G04940	AT5G28030
AT3G05010	AT5G27210
AT3G05020	AT5G27200
AT3G05030	AT5G27150
AT3G05060	AT5G27120
AT3G05120	AT5G27320
AT3G05170	AT1G08940
AT3G05190	AT5G27410
AT3G05280	AT5G27490
AT3G05380	AT5G27610
AT3G05420	AT5G27630
AT3G05550	AT5G27760
AT3G05560	AT5G27770
AT3G05580	AT5G27840
AT3G05590	AT5G27850
AT3G05610	AT5G27870
AT3G05660	AT5G27060
AT3G05700	AT5G26990
AT3G05710	AT5G26980
AT3G05830	AT5G26770
AT3G05858	AT5G26620
AT3G05950	AT5G39150
AT3G05950	AT5G39190
AT3G05960	AT5G26250
AT3G05970	AT5G27600
AT3G05980	AT5G19340
AT3G06010	AT5G19310
AT3G06140	AT5G19080
AT3G06150	AT5G19060
AT3G06160	AT4G34400
AT3G06190	AT5G19000
AT3G06250	AT5G18960
AT3G06300	AT5G18900
AT3G06310	AT5G18800
AT3G06330	AT5G18760
AT3G06400	AT5G18620
AT3G06410	AT5G18550
AT3G06490	AT5G49620
AT3G06650	AT5G49460
AT3G06720	AT4G16143
AT3G06740	AT5G49300
AT3G06760	AT5G49230
AT3G06770	AT5G49215
AT3G06830	AT5G49180
AT3G06840	AT5G49170
AT3G06930	AT5G49020
AT3G07000	AT3G06990
AT3G07070	AT3G24790
AT3G07170	AT5G48680
AT3G07220	AT3G07260
AT3G07310	AT5G48590
AT3G07340	AT5G48560
AT3G07440	AT5G48530
AT3G07470	AT3G07460
AT3G07490	AT4G12860
AT3G07720	AT5G48180
AT3G07780	AT5G48160
AT3G07820	AT3G07830
AT3G07820	AT3G14040
AT3G07850	AT3G14040
AT3G07980	AT3G13530
AT3G08530	AT3G11130
AT3G08560	AT4G11150
AT3G08580	AT5G13490
AT3G08630	AT3G08640
AT3G08880	AT5G01570
AT3G08890	AT5G37070
AT3G08910	AT5G01390
AT3G08930	AT5G01460
AT3G09032	AT5G01225
AT3G09035	AT5G01090
AT3G09220	AT5G01050
AT3G09300	AT5G02100
AT3G09330	AT3G09340
AT3G09380	AT1G68310
AT3G09500	AT5G02610
AT3G09520	AT3G09530
AT3G09570	AT5G18520
AT3G09590	AT5G02730
AT3G09600	AT5G02840
AT3G09630	AT5G02870
AT3G09690	AT5G02970
AT3G09700	AT5G03030
AT3G09740	AT3G61450
AT3G09780	AT2G39180
AT3G09800	AT4G08520
AT3G09830	AT5G03320
AT3G09970	AT3G09960
AT3G09980	AT2G36410
AT3G10250	AT5G04090
AT3G10290	AT5G04160
AT3G10330	AT2G41630
AT3G10470	AT5G04390
AT3G10480	AT3G10490
AT3G10540	AT5G04510
AT3G10580	AT4G09450
AT3G10600	AT5G04770
AT3G10610	AT5G04800
AT3G10620	AT5G06340
AT3G10660	AT5G04870
AT3G10710	AT5G04960
AT3G10730	AT5G04990
AT3G10760	AT5G05090
AT3G10770	AT3G56680
AT3G10770	AT5G05100
AT3G10910	AT5G05280
AT3G10920	AT3G56350
AT3G10980	AT5G05350
AT3G11070	AT5G05520
AT3G11100	AT5G05550
AT3G11170	AT5G05580
AT3G11200	AT5G05610
AT3G11240	AT5G05700
AT3G11260	AT5G05770
AT3G11280	AT5G05790
AT3G11310	AT3G11290
AT3G11320	AT5G05820
AT3G11330	AT5G05850
AT3G11397	AT5G05987
AT3G11400	AT5G06000
AT3G11440	AT5G06100
AT3G11450	AT5G06110
AT3G11510	AT3G52580
[truncated: 3,616 more rows]
