# Supplementary material for: The differential expression patterns of paralogs in response to stresses indicate expression and sequence divergences
Source: BMC Plant Biol. 2020 Jun 16;20:277. doi: 10.1186/s12870-020-02460-x (PMC7298774; doi:10.1186/s12870-020-02460-x)
Supplement: Supplementary file 5 — Additional file 5: Table S5. The log2FC values of FF and FP paralogs under four different stresses. [file 12870_2020_2460_MOESM5_ESM.xlsx]

## Sheet: Drought
FF					FP
P1	P2	log2(fc)			P1	P2	log2(fc)
		Dr_1	Dr_2				Dr_1	Dr_2
AT1G03220	AT1G03230	2.69102	2.66111		AT1G01590	AT1G23020	0	4.08185
AT1G03495	AT1G03940	-2.83251	-3.84559		AT1G04980	AT2G32920	4.48168	0.305813
AT1G04040	AT5G44020	1.83052	5.37456		AT1G05850	AT3G16920	-0.913774	-3.84252
AT1G18020	AT1G17990	4.97401	4.79317		AT1G05870	AT2G31560	-2.14455	-0.5506
AT1G35710	AT4G08850	9.02957	3.56338		AT1G07350	AT4G35785	-1.49143	0.591586
AT1G37130	AT1G77760	2.87208	3.5773		AT1G07610	AT1G07600	3.07237	0
AT1G56650	AT1G66390	-5.12507	-3.2733		AT1G07720	AT2G28630	0.692324	4.64259
AT1G74670	AT5G15230	5.98622	2.00614		AT1G08470	AT5G22020	0	-1.4979
AT2G15042	AT3G28890	4.48649	4.31854		AT1G12610	AT1G63030	-2.95222	0
AT2G16660	AT4G34950	2.61063	1.32888		AT1G12970	AT3G26500	0.104439	4.49132
AT2G18300	AT4G36540	6.99625	4.26664		AT1G13260	AT3G25730	5.72592	0
AT2G37040	AT3G53260	-4.50341	-2.98056		AT1G13480	AT1G13470	0	6.73217
AT2G43590	AT2G43580	-3.63045	-4.12428		AT1G14250	AT1G14240	-4.5433	0
AT3G15356	AT3G16530	5.45601	6.51143		AT1G15100	AT2G01150	-1.64576	-0.719791
AT3G25020	AT3G24982	4.99919	1.96837		AT1G15910	AT4G00380	1.61971	0
AT3G27250	AT5G40800	-3.78131	-4.29336		AT1G17350	AT1G72420	2.50056	-0.0770401
AT3G28890	AT3G11010	4.31854	7.15841		AT1G17710	AT1G73010	0	-4.33734
AT3G48520	AT5G63450	-4.25877	-4.79909		AT1G19450	AT1G75220	1.43689	-0.637833
AT4G16260	AT3G57260	2.20604	12.8133		AT1G20150	AT1G20160	0	-3.85812
AT4G37540	AT3G49940	4.08062	3.19665		AT1G20350	AT2G37410	2.20009	-0.0940181
AT5G03350	AT3G16530	11.2539	6.51143		AT1G21380	AT1G76970	-0.747353	1.49646
AT5G59310	AT5G59320	-7.43941	-7.30502		AT1G21910	AT1G77640	1.33962	0
AT5G63180	AT4G24780	3.47243	2.33705		AT1G22100	AT5G42810	0	-1.19623
AT1G05100	AT2G32510	-1.18778	-4.00846		AT1G29390	AT1G29395	-0.832183	-1.8105
AT1G17380	AT1G72450	-1.48023	-1.92689		AT1G29660	AT1G29670	2.04565	0.195779
AT1G17420	AT1G72520	-3.03979	-2.08054		AT1G32920	AT1G32928	0.511366	1.17919
AT1G19180	AT1G74950	-2.02601	-2.5553		AT1G51800	AT3G21340	2.2128	0
AT1G21100	AT1G21120	3.70339	4.66229		AT1G53160	AT3G15270	-1.31101	0
AT1G21120	AT1G21110	4.66229	8.49342		AT1G56120	AT1G56130	3.79375	0
AT1G22650	AT1G35580	4.90035	2.24642		AT1G57590	AT3G05910	-2.72026	0.308585
AT1G29450	AT1G29500	4.02816	1.707		AT1G64220	AT5G41685	-1.12306	0.300753
AT1G29450	AT1G29510	4.02816	3.01725		AT1G64780	AT4G13510	-0.656271	1.64082
AT1G29460	AT1G29440	1.7644	3.23813		AT1G65880	AT1G65890	0	-2.48754
AT1G30135	AT2G34600	-3.02403	-2.96232		AT1G67265	AT5G16023	-2.03008	0
AT1G33590	AT1G33600	4.35333	1.36797		AT1G70830	AT1G70850	-3.56666	0
AT1G51400	AT3G21055	2.41858	1.93045		AT1G71140	AT1G15170	2.99566	0
AT1G53885	AT1G53903	-1.45409	-1.45049		AT1G72510	AT2G09970	-1.62341	0
AT1G56150	AT3G12830	2.23492	2.8813		AT1G73300	AT2G23000	0	-4.15827
AT1G68870	AT1G26210	-2.59538	-3.33211		AT1G74890	AT1G19050	0	3.71037
AT2G18210	AT4G36500	2.43784	2.17375		AT1G78820	AT1G78830	0.437058	3.23684
AT2G18680	AT2G18690	5.56613	4.59865		AT1G80850	AT1G15970	2.13913	0
AT2G22330	AT4G39950	-2.39279	-2.39236		AT2G02930	AT4G02520	0	12.6295
AT2G26190	AT4G33050	4.40428	4.91843		AT2G04160	AT5G59810	-2.01388	0
AT2G30540	AT2G47880	-2.6695	-1.4461		AT2G10940	AT3G22120	2.08644	0.51862
AT2G37770	AT3G53880	-2.89124	-1.35362		AT2G14580	AT2G14610	0	15.8161
AT2G47800	AT3G62700	3.4425	-2.18938		AT2G16980	AT2G16990	0	-2.41992
AT3G05200	AT5G27420	1.74184	4.11513		AT2G17760	AT3G51330	0.0731094	7.38325
AT3G11650	AT5G06320	1.26276	1.45682		AT2G18480	AT4G36670	0	4.01149
AT3G25770	AT3G25760	-1.26962	-2.68997		AT2G18960	AT4G30190	-0.195655	1.18469
AT3G26220	AT3G26230	4.3387	4.38601		AT2G19810	AT4G29190	-1.67002	0.31971
AT3G46130	AT5G59780	1.89545	-2.13543		AT2G20560	AT4G28480	-3.97657	-0.565396
AT3G50280	AT5G67150	-2.80157	-2.50502		AT2G21220	AT4G38860	0	3.92621
AT4G25470	AT4G25490	1.52508	1.38447		AT2G21650	AT4G39250	3.79742	0
AT4G27560	AT4G27570	-2.93988	-1.91943		AT2G22500	AT4G24570	0.332604	1.11382
AT4G36950	AT5G67080	-4.31126	-2.38694		AT2G24550	AT4G31510	2.38633	-0.136929
AT4G37260	AT5G67300	2.17226	-2.00962		AT2G26020	AT5G44420	0	2.96103
AT4G38540	AT5G05320	4.23243	2.78415		AT2G26190	AT5G57010	4.40428	0
AT5G18010	AT5G18080	2.51929	1.86233		AT2G27080	AT5G21130	-2.14797	0
AT5G18050	AT5G18060	1.01085	1.93596		AT2G31870	AT2G31865	0.999775	3.64522
AT5G18080	AT5G18020	1.86233	2.30375		AT2G32290	AT4G15210	-0.956618	-1.54328
AT5G28020	AT5G28030	1.70203	1.6672		AT2G32680	AT2G33020	8.95254	0
AT5G41750	AT5G41740	2.54437	2.28263		AT2G35070	AT2G35090	-3.65002	0
AT5G49730	AT5G49740	2.3412	1.95744		AT2G35155	AT5G45030	-0.264788	-6.73019
AT5G56000	AT5G56010	-1.80023	-2.40635		AT2G37060	AT3G53340	0	2.44773
AT5G67300	AT3G50060	-2.00962	2.72345		AT2G37900	AT3G53960	-3.50581	0.0303034
AT1G02335	AT3G62020	-3.66819	-3.54772		AT2G37950	AT5G05830	2.61386	-0.907994
AT1G02610	AT4G02075	3.03645	1.04086		AT2G39310	AT2G39330	0	-3.69462
AT1G06830	AT2G30540	1.63655	-2.6695		AT2G39400	AT3G55180	2.97615	0
AT1G08920	AT1G08930	-1.69523	4.53791		AT2G40000	AT3G55840	0.839767	-1.67336
AT1G11700	AT1G61930	-1.10086	-2.02227		AT2G40400	AT3G56140	2.06717	-0.249943
AT1G12240	AT1G62660	-2.11926	-1.73546		AT2G40610	AT5G05290	5.3442	0
AT1G17147	AT1G78410	3.94636	4.35011		AT2G43800	AT3G25500	-2.8814	-0.794464
AT1G18720	AT1G74440	-1.1508	1.32806		AT2G45570	AT1G33720	0	5.10184
AT1G20780	AT1G76390	1.95159	-1.50736		AT3G03010	AT5G16870	0.00150231	1.43561
AT1G21010	AT1G76600	1.86137	1.69205		AT3G07010	AT5G48900	1.98692	-0.208444
AT1G22710	AT1G71880	-1.53281	4.11524		AT3G08770	AT5G01870	-2.47568	0
AT1G23870	AT1G70290	2.76035	1.41987		AT3G09020	AT5G01250	7.28616	0
AT1G25422	AT1G68500	-2.14538	-2.09374		AT3G10185	AT5G15230	0	2.00614
AT1G25560	AT1G68840	1.58814	6.08837		AT3G10910	AT5G01880	0	4.22146
AT1G27910	AT1G24330	-1.901	-2.50755		AT3G12030	AT5G06660	6.79568	-0.424627
AT1G29430	AT1G29460	2.7039	1.7644		AT3G13520	AT1G55330	-3.43737	-0.270565
AT1G29440	AT1G29430	3.23813	2.7039		AT3G22060	AT3G58310	5.3554	0
AT1G30300	AT4G03610	-1.19487	-1.11882		AT3G22440	AT4G14900	-0.631145	3.92516
AT1G32700	AT4G17900	1.93227	1.28948		AT3G22530	AT4G14830	1.58669	0
AT1G32860	AT5G42100	-3.2175	-1.18633		AT3G22840	AT4G14690	-4.17473	0
AT1G33260	AT4G10390	-3.22379	-4.13129		AT3G23050	AT4G14550	1.56897	-0.705091
AT1G52690	AT3G15670	-6.80827	-1.06594		AT3G23550	AT3G23560	5.35982	0
AT1G52870	AT4G03410	-1.08014	1.24625		AT3G26320	AT3G26330	2.58588	0
AT1G53890	AT1G53870	-3.99903	-1.50465		AT3G26890	AT5G41110	0.723398	2.82209
AT1G55530	AT3G13430	2.39859	3.35928		AT3G28857	AT5G39860	0	2.51074
AT1G60140	AT1G23870	1.37002	2.76035		AT3G30180	AT5G38970	2.80883	0
AT1G66200	AT5G37600	2.25711	1.32279		AT3G49120	AT3G49110	-0.39962	1.9644
AT1G66400	AT5G37770	1.31206	1.22236		AT3G53800	AT3G09350	0.698443	-1.95395
AT1G69780	AT1G26960	3.89661	1.62325		AT3G54420	AT2G43590	0	-3.63045
AT1G72810	AT4G29840	-1.30206	-3.03686		AT3G57260	AT3G57270	12.8133	0
AT1G72920	AT1G72940	2.24865	2.34524		AT3G63110	AT5G19040	1.78523	0
AT1G72930	AT1G72920	4.20027	2.24865		AT4G01060	AT1G01380	-2.37712	0
AT1G78070	AT1G36070	-1.60133	-1.00117		AT4G08570	AT4G39700	-6.4821	0
AT1G79620	AT5G49760	-2.4114	1.70904		AT4G10380	AT1G80760	-1.8059	0.365992
AT2G02100	AT2G02130	-1.47727	-1.24846		AT4G10490	AT4G10500	0	9.65564
AT2G16720	AT4G34990	-1.33648	-1.04485		AT4G12400	AT1G12270	-3.02877	-0.516607
AT2G23150	AT5G67330	-2.42448	-1.90283		AT4G12470	AT4G12480	0	1.02847
AT2G23290	AT4G37260	2.14268	2.17226		AT4G12480	AT4G12500	1.02847	0
AT2G28740	AT3G46320	1.49094	1.41048		AT4G13340	AT4G18670	1.06876	-0.661004
AT2G37170	AT3G54820	2.284	-1.72829		AT4G13395	AT4G35783	-2.55138	0
AT2G37770	AT2G37790	-2.89124	-1.42218		AT4G13510	AT3G24300	1.64082	0
AT2G40110	AT3G11230	1.52494	1.86371		AT4G13790	AT4G38850	0	1.99937
AT2G40140	AT3G55980	3.11341	1.2082		AT4G14030	AT4G14040	-0.281047	-1.54312
AT2G41880	AT3G57550	3.3975	2.73984		AT4G15236	AT4G15233	0	3.35241
AT2G43020	AT3G59050	-2.30231	-1.61803		AT4G25200	AT5G51440	0	-2.20695
AT2G44230	AT2G44260	-1.40295	-2.35749		AT4G28310	AT1G52270	0	2.32242
AT3G11820	AT3G52400	1.67455	3.55493		AT4G29690	AT4G29700	0	-1.70543
AT3G15510	AT1G52880	2.08612	-1.221		AT4G31500	AT4G13770	0.273798	-1.67678
AT3G16690	AT4G15920	-1.24541	-1.41524		AT4G34640	AT4G34650	-0.586265	-2.89304
AT3G47090	AT3G47570	2.0467	2.34062		AT4G35300	AT1G20840	-3.75097	0.301206
AT3G48080	AT3G48090	4.27887	4.52083		AT4G36810	AT2G18620	-6.36074	0
AT3G49930	AT5G67450	1.93497	5.75252		AT4G37990	AT4G37980	0	-1.97612
AT3G50910	AT5G66480	-1.55821	1.51191		AT4G38660	AT1G75040	-0.951492	11.8847
AT3G50930	AT3G50940	3.72028	-1.23562		AT5G02560	AT5G59870	-0.739114	1.64425
AT3G51430	AT3G51450	1.51226	-2.6297		AT5G03170	AT5G60490	-2.84927	0
AT4G01550	AT4G01540	-1.70935	-1.0766		AT5G04970	AT3G10720	0	1.18411
AT4G04020	AT4G22240	-2.40313	-1.41493		AT5G05600	AT3G55970	-2.37486	0
AT4G09510	AT1G35580	-1.28151	2.24642		AT5G07850	AT5G42830	0	6.14216
AT4G09550	AT1G73790	1.6776	-1.92644		AT5G10240	AT5G65010	-0.281356	1.99149
AT4G12730	AT5G55730	-2.93076	-2.7387		AT5G10770	AT5G10760	0	9.33722
AT4G17550	AT3G47420	-3.23926	-3.13774		AT5G10980	AT4G40030	0.371833	-2.24252
AT4G17900	AT5G46710	1.28948	1.79257		AT5G11190	AT5G25390	0	-2.53861
AT4G19700	AT5G45100	1.64887	1.4865		AT5G12110	AT5G19510	-2.65105	0.687118
AT4G21390	AT1G61610	2.14331	-3.7343		AT5G15870	AT1G18310	1.60993	0
AT4G22690	AT4G22710	1.9647	1.97723		AT5G16030	AT3G02500	3.25155	0
AT4G23250	AT4G23260	2.13199	1.10421		AT5G17050	AT5G17030	-4.06207	0
AT4G26850	AT5G55120	-1.5996	-1.82217		AT5G19460	AT5G19470	-0.526323	-5.5746
AT4G27280	AT5G54490	3.41904	4.91631		AT5G38344	AT1G57630	0	8.62366
AT4G28070	AT4G30490	-1.21374	-1.92125		AT5G42870	AT3G09560	0.666708	-1.39417
AT5G02500	AT5G02490	-1.2511	2.11573		AT5G47550	AT4G16500	-2.85361	0.0762481
AT5G06860	AT5G06870	1.72764	-1.27737		AT5G51890	AT5G42180	-4.15851	0
AT5G07350	AT5G61780	-1.00771	-2.0952		AT5G55410	AT5G55450	0	9.54203
AT5G18020	AT5G18030	2.30375	2.69219		AT5G56080	AT5G04950	0	1.94306
AT5G18030	AT5G18010	2.69219	2.51929		AT5G59080	AT3G46880	3.27156	0
AT5G40382	AT5G61310	-1.01259	2.63815		AT5G62890	AT5G49990	-0.299222	-1.50277
AT5G43745	AT5G02940	-1.01261	-1.61495		AT5G63560	AT3G48720	0	1.42415
AT5G52300	AT5G52310	-7.45581	-2.24774		AT1G02170	AT4G25110	0.605254	4.29711
AT5G53550	AT5G24380	2.99301	-1.95169		AT1G04280	AT1G06750	2.86431	0
AT5G59450	AT3G46600	1.57679	3.61578		AT1G04570	AT2G33280	-4.23942	0
AT1G02360	AT4G01700	3.24366	2.98051		AT1G05210	AT2G32380	0	2.78183
AT1G02920	AT1G02930	7.2411	1.3674		AT1G07430	AT2G29380	-4.81071	0
AT1G05870	AT2G43340	-2.14455	1.4585		AT1G07770	AT5G59850	0.466988	1.10705
AT1G08630	AT3G04520	-2.94647	-1.49698		AT1G09780	AT3G08590	0.250243	-1.05488
AT1G11330	AT1G11350	3.97215	2.22592		AT1G10150	AT1G59510	4.58142	-0.548619
AT1G12090	AT1G62510	-2.17805	-4.78868		AT1G10470	AT1G59940	3.26163	0
AT1G13360	AT3G25870	3.11179	-1.48516		AT1G10560	AT1G60190	-0.0593622	-4.61527
AT1G20850	AT4G35350	-3.41647	-4.98657		AT1G15010	AT2G01300	-2.38635	0
AT1G21240	AT1G21250	6.46578	3.96275		AT1G15950	AT1G80820	-0.685797	-2.31693
AT1G22990	AT1G71050	-4.16404	1.78615		AT1G21780	AT1G55760	-0.269385	-2.24724
AT1G23830	AT1G23850	2.94397	-1.63419		AT1G24265	AT1G24267	1.17517	0.128525
AT1G25560	AT1G13260	1.58814	5.72592		AT1G25250	AT1G68130	-1.21619	0
AT1G29930	AT2G34430	1.26626	2.69076		AT1G25550	AT1G68670	1.73809	-0.121271
AT1G30900	AT2G34940	4.68678	3.47157		AT1G30500	AT2G34720	-1.10407	-0.812216
AT1G53080	AT5G03350	-1.56442	11.2539		AT1G34040	AT1G34060	0	-3.10679
AT1G61890	AT1G11670	-3.35748	-1.67667		AT1G48430	AT3G17770	0.251946	1.08898
AT1G73390	AT1G17940	-2.29565	-3.48973		AT1G51090	AT1G49420	-3.24031	0
AT1G74160	AT1G18620	-1.13672	2.20108		AT1G55120	AT3G13790	0.668589	1.46349
AT2G20670	AT4G32480	4.83264	-1.21069		AT1G55750	AT3G61420	-0.816454	-1.33719
AT2G23340	AT4G36900	-1.43085	-2.87702		AT1G56070	AT3G12915	-6.10497	-0.739025
AT2G23910	AT4G30470	-2.21993	-2.01847		AT1G62810	AT3G43670	-1.46914	0.311599
AT2G33810	AT1G53160	-1.04544	-1.31101		AT1G64490	AT5G42060	-0.0764366	-1.45963
AT2G45070	AT3G60540	1.6636	5.46045		AT1G65690	AT5G36970	2.04332	0
AT2G45310	AT4G00110	1.79434	-1.5982		AT1G66240	AT3G56240	0.501268	1.11004
AT2G47730	AT4G02520	1.96664	12.6295		AT1G69890	AT1G59710	1.71512	0.840001
AT3G16470	AT1G52040	-1.95895	-2.26772		AT1G77060	AT1G21440	-0.491979	-1.44122
AT3G21600	AT4G15450	-2.08156	-1.39096		AT1G77520	AT1G77530	-2.50305	0
AT3G23110	AT3G23120	3.41355	6.05298		AT1G78660	AT1G78680	-0.348735	-1.77972
AT3G28940	AT3G28930	2.60401	2.49002		AT2G01340	AT1G71015	1.62154	0
AT3G29000	AT5G39670	3.91216	10.8083		AT2G03760	AT2G03770	3.47696	0
AT3G48100	AT5G62920	3.61562	1.81362		AT2G03890	AT1G13640	-1.72025	-0.737496
AT3G48360	AT5G63160	5.52711	-1.82837		AT2G17660	AT4G35655	-2.21144	0
AT3G50980	AT5G66400	-1.66673	-6.3142		AT2G20440	AT4G28550	-1.05405	0.205328
AT3G51860	AT2G38170	2.93353	1.64666		AT2G29350	AT2G29290	3.12358	0.730416
AT3G53230	AT5G03340	-3.17404	-1.04582		AT2G29420	AT2G29460	-0.0793613	2.07631
AT3G53980	AT5G05960	-7.09112	-1.59074		AT2G29690	AT5G05730	-0.66534	1.37966
AT4G09030	AT1G35230	-3.52682	7.94844		AT2G31570	AT2G43350	0.853825	1.11895
AT4G12720	AT2G04450	1.4548	7.67943		AT2G32170	AT2G32160	0.11808	1.57205
AT4G19410	AT5G45280	3.5882	-1.65325		AT2G32190	AT2G32210	0	-1.22543
AT4G23140	AT4G23160	8.36785	3.64603		AT2G32870	AT2G32880	-1.01999	-0.254685
AT4G23190	AT4G23300	3.03797	1.46706		AT2G34500	AT2G34490	0	-3.92474
AT4G23820	AT5G41870	2.98951	-1.1159		AT2G35700	AT4G16750	0	-2.3916
AT4G39210	AT2G21590	-1.67815	-4.6707		AT2G36790	AT2G36750	0	-1.56454
AT5G11420	AT5G25460	1.35039	1.77715		AT2G40810	AT3G56440	-1.49894	0
AT5G15450	AT2G25140	-1.65768	-1.45719		AT2G43000	AT3G12910	4.22735	0
AT5G47610	AT4G17245	-1.48257	1.83317		AT2G43500	AT3G59580	-1.54188	-0.11927
AT5G65360	AT1G09200	1.69108	2.1735		AT2G44010	AT3G59880	0	3.19083
AT5G67520	AT4G39940	-4.62386	-1.28258		AT2G44740	AT5G61650	3.58016	0
AT1G10340	AT2G24600	7.53623	2.26855		AT2G45760	AT3G61190	0	1.89222
AT1G18870	AT1G74710	-2.60272	7.22548		AT2G46660	AT3G61880	-2.71925	-0.52049
AT1G23830	AT1G23840	2.94397	4.63188		AT3G04210	AT3G04220	5.01531	0
AT1G29050	AT2G34070	-1.50542	-3.0795		AT3G04810	AT5G28290	-1.11783	0
AT1G52720	AT3G15630	-1.70511	3.45838		AT3G05920	AT5G26690	0	8.80348
AT1G66880	AT5G38210	5.2715	2.97003		AT3G08860	AT2G38400	-3.3832	-0.91681
AT1G80130	AT5G20190	-2.75495	-2.22233		AT3G09910	AT5G03530	-3.28898	-0.0911334
AT2G05070	AT2G05100	2.31021	1.52524		AT3G11050	AT5G01600	0	-1.60014
AT2G25000	AT4G31800	5.69266	-1.41386		AT3G11410	AT2G29380	-2.20558	0
AT2G37040	AT3G10340	-4.50341	-2.38083		AT3G13950	AT4G13266	4.49831	0
AT2G39020	AT2G39030	-1.98464	-3.73982		AT3G16400	AT3G16410	-3.84203	0
AT2G40520	AT3G56320	3.62338	-2.96237		AT3G20910	AT1G30500	-0.424062	-1.10407
AT3G01500	AT5G14740	1.11213	2.15519		AT3G22600	AT4G14815	4.7404	0
AT3G16460	AT1G52040	1.41386	-2.26772		AT3G23510	AT3G23530	0	2.83551
AT3G25230	AT5G48570	-1.64987	-2.27267		AT3G25290	AT4G12980	-2.16058	0.564116
AT3G26210	AT1G13110	7.17291	3.2869		AT3G26190	AT3G26200	0	2.38887
AT3G27170	AT5G40890	-2.44776	3.06401		AT3G28580	AT5G40010	4.99713	0
AT3G27690	AT2G05100	2.31816	1.52524		AT3G29575	AT1G13740	-2.6685	0
AT3G48740	AT5G23660	-1.07752	-2.08867		AT3G45970	AT4G38400	-0.877415	-2.64339
AT3G54400	AT5G07030	-2.60634	-3.07583		AT3G46170	AT3G55290	0	-2.63802
AT4G19230	AT5G45340	-2.66564	1.85713		AT3G47360	AT3G47350	-1.40409	-0.0845491
AT4G23140	AT4G23180	8.36785	1.9028		AT3G49960	AT4G37520	0	2.6383
AT5G04950	AT1G09240	1.94306	1.06683		AT3G51030	AT1G45145	0	1.21227
AT5G22380	AT3G44350	8.31725	5.9194		AT3G55290	AT3G55310	-2.63802	0
AT5G63980	AT5G64000	-1.35853	6.47755		AT3G61260	AT5G23750	0.286832	-2.90045
AT1G01720	AT1G77450	-2.09723	-1.9667		AT4G00780	AT4G01390	-0.121804	-1.04182
AT1G02370	AT4G01990	-1.09103	-1.01683		AT4G11320	AT4G11310	-4.68435	0
AT1G05340	AT2G32210	-3.36251	-1.22543		AT4G11610	AT4G00700	0	5.77734
AT1G05570	AT2G31960	2.59766	-1.26688		AT4G12880	AT5G15350	-1.40006	0.319264
AT1G06160	AT2G31230	3.06623	1.29353		AT4G17770	AT1G06410	-2.7957	-0.888083
AT1G07180	AT2G29990	-2.0469	1.49496		AT4G18970	AT5G45670	1.03405	0
AT1G07630	AT2G28890	1.30102	1.73818		AT4G21650	AT4G21630	-2.57714	0
AT1G07650	AT1G53430	1.02241	1.44195		AT4G24000	AT4G23990	-0.669882	-1.49122
AT1G07780	AT5G05590	-1.60341	-1.29901		AT4G25890	AT5G57290	1.08054	0.109412
AT1G10090	AT1G58520	-1.42708	-1.01926		AT4G28706	AT5G43910	0.749129	2.69412
AT1G13245	AT3G25717	1.24321	2.1212		AT4G31330	AT5G24790	-1.44447	0
AT1G14010	AT1G26690	1.68094	1.25503		AT4G32940	AT2G25940	-1.11725	0
AT1G14450	AT2G02510	1.14365	1.07163		AT4G33040	AT5G11930	-1.00372	0
AT1G15030	AT2G01260	1.11725	1.18123		AT4G34131	AT4G34135	0	2.7865
AT1G16300	AT1G79530	-1.5617	-1.00814		AT4G36930	AT4G00050	-0.543518	-1.77939
AT1G16500	AT1G79160	1.03283	-1.69761		AT4G37520	AT4G37530	2.6383	0
AT1G16670	AT3G09010	1.01295	4.01481		AT5G07450	AT2G44740	0	3.58016
AT1G18000	AT1G18010	2.28328	2.15372		AT5G07800	AT5G61290	0	-3.65506
AT1G18590	AT1G74090	-2.20804	-1.22323		AT5G13280	AT3G02020	0	-2.10103
AT1G20340	AT1G76100	1.25932	1.36134		AT5G13370	AT5G13360	-0.448481	-1.4344
AT1G20440	AT1G20450	-1.2969	-2.08032		AT5G13490	AT4G28390	-0.430788	2.06343
AT1G20560	AT2G17650	-1.0276	-1.52733		AT5G17760	AT5G17740	3.01027	0
AT1G21930	AT3G42150	1.93912	1.29688		AT5G23750	AT3G48940	-2.90045	0
AT1G22360	AT1G22380	1.13324	-1.19246		AT5G37990	AT5G37970	-3.32815	0
AT1G23460	AT1G70500	-2.62192	-2.19302		AT5G40780	AT1G48640	5.24453	0
AT1G25480	AT1G68600	1.2269	-1.73107		AT5G43760	AT1G04220	-0.0871114	-3.23977
AT1G28110	AT2G33530	2.84186	1.1204		AT5G47720	AT5G48230	-5.45477	0
AT1G29920	AT1G29910	1.79032	1.65802		AT5G54060	AT5G54010	-6.61134	0
AT1G29930	AT1G29910	1.26626	1.65802		AT5G54190	AT4G27440	0	2.19739
AT1G35210	AT1G72240	5.13902	2.33458		AT5G54620	AT5G54610	0	4.46113
AT1G48750	AT3G18280	-5.27048	-3.56329		AT5G58670	AT4G38530	0.742275	-2.07902
AT1G49630	AT3G19170	-1.85844	-1.82627		AT5G60640	AT3G54960	-0.220886	1.69473
AT1G50630	AT3G20300	-1.79577	-2.06377		AT5G61790	AT5G07340	2.43366	0.585471
AT1G50950	AT3G20560	-1.51374	-1.24262		AT1G01430	AT4G01080	0.461286	-4.60627
AT1G51680	AT3G21240	-1.72367	-2.36009		AT1G02500	AT4G01850	-0.696525	-1.26873
AT1G52855	AT3G15534	-1.17213	-1.22153		AT1G02640	AT5G49360	0	5.02532
AT1G52920	AT2G20770	-1.67335	-1.19167		AT1G03610	AT4G03420	0.145474	-1.88235
AT1G53430	AT1G53440	1.44195	1.89627		AT1G03980	AT5G44070	0	2.75508
AT1G58440	AT4G37760	-1.15964	-1.65343		AT1G05230	AT4G21750	-1.82783	0.239364
AT1G64950	AT2G12190	-1.22359	-1.1587		AT1G05470	AT2G32010	0	3.71929
AT1G65790	AT1G65800	2.91311	2.58643		AT1G05575	AT2G31945	2.54793	0
AT1G65800	AT4G21380	2.58643	1.87108		AT1G05675	AT1G05680	4.12097	0
AT1G70640	AT5G63130	-1.67886	-1.5419		AT1G06030	AT3G59480	0	1.12036
AT1G77080	AT5G65060	1.33961	1.1704		AT1G06620	AT3G61400	-1.66945	0
AT1G77990	AT5G10180	1.33112	-2.14069		AT1G07820	AT2G28740	0.27176	1.49094
AT2G04280	AT4G12700	-1.38702	-1.27045		AT1G07900	AT2G28500	-1.52567	-0.87574
AT2G19570	AT4G29610	6.11069	1.51058		AT1G08200	AT2G27860	-2.18517	-0.224407
AT2G19730	AT4G29410	1.02979	1.08219		AT1G09390	AT1G56670	1.72825	0
AT2G20610	AT5G53970	-1.52064	-1.04981		AT1G09610	AT1G33800	0	-2.4074
AT2G21560	AT4G39190	-1.86004	1.65088		AT1G09930	AT5G64410	0	3.73239
AT2G26080	AT4G33010	-1.21821	-2.08984		AT1G10140	AT1G58420	-0.947741	3.15828
AT2G29525	AT3G54020	-1.1218	-1.79409		AT1G10590	AT1G23750	1.16527	0.534079
AT2G34970	AT4G18300	-1.38073	-1.01282		AT1G11200	AT4G21570	0	-2.39635
AT2G35660	AT2G29720	-1.10702	1.92391		AT1G11310	AT2G39200	1.32377	0
AT2G35860	AT3G52370	-1.55695	-2.15684		AT1G12020	AT1G62422	0	3.45398
AT2G36290	AT1G74300	-1.34362	1.55873		AT1G12270	AT1G62740	-0.516607	-1.07287
AT2G36390	AT5G03650	-1.07813	-1.34354		AT1G13195	AT1G24440	-0.078324	3.1705
AT2G37940	AT3G54020	1.22216	-1.79409		AT1G13780	AT5G27750	0	1.19984
AT2G38120	AT5G01240	1.9872	1.14034		AT1G14040	AT2G03240	0	-2.75299
AT2G39710	AT5G02190	1.40707	-1.2258		AT1G14130	AT1G14120	-2.10619	0
AT2G41835	AT3G57480	2.76566	1.36775		AT1G14280	AT2G02950	0.542932	2.60469
AT2G44290	AT2G44300	2.94118	-4.0573		AT1G14380	AT2G02790	0.161353	-1.70804
AT2G46680	AT3G61890	-3.29831	-3.69356		AT1G14520	AT2G19800	-1.55267	0
AT2G47380	AT5G61310	1.38439	2.63815		AT1G14720	AT2G01850	-1.02817	0.781759
AT3G02250	AT5G15740	-1.16414	-2.58404		AT1G14860	AT2G01670	0	1.29277
AT3G02700	AT5G16360	1.40536	-1.41334		AT1G15400	AT1G80180	0.0965306	2.742
AT3G03050	AT5G16910	-1.74366	-1.8409		AT1G15800	AT1G80610	1.31199	-0.107975
AT3G09390	AT5G02380	-10.7949	-1.23979		AT1G15890	AT5G43730	4.088	0
AT3G09410	AT3G09405	1.28808	3.03383		AT1G17520	AT1G72740	1.18792	-0.603327
AT3G09500	AT3G55170	1.09959	1.04884		AT1G17790	AT1G73150	0	-1.43362
AT3G10500	AT5G04410	1.1201	-1.26657		AT1G17830	AT1G73210	-3.02066	-0.80342
AT3G11660	AT3G52470	1.20775	-1.29427		AT1G18300	AT1G73540	-1.11053	0.437959
AT3G18740	AT1G77940	1.07546	1.41573		AT1G18590	AT1G74100	-2.20804	-0.5649
AT3G25140	AT3G02350	-1.16448	-1.00153		AT1G18800	AT1G74560	-1.01229	-0.62909
AT3G25610	AT1G13210	1.28869	2.68304		AT1G19020	AT3G48180	4.51951	0
AT3G42790	AT5G20510	1.27671	-1.17984		AT1G19210	AT1G74930	-0.214351	-1.51757
AT3G43810	AT3G56800	2.33127	1.04519		AT1G19330	AT1G75060	1.09766	0
AT3G46000	AT3G46010	-1.34161	-1.33399		AT1G19400	AT1G75180	0.665603	2.08893
AT3G48510	AT5G63350	-2.0445	-1.69536		AT1G19480	AT1G75230	0	-3.06841
AT3G48590	AT5G63470	1.41865	1.88131		AT1G19510	AT1G75250	0	4.27717
AT3G53000	AT1G12710	-1.15502	1.75954		AT1G20510	AT1G20500	-1.17276	0
AT3G58990	AT2G43100	-2.83072	-2.03701		AT1G20640	AT1G76350	-0.0649593	-1.36393
AT3G61520	AT5G28460	-1.07184	-1.3656		AT1G20670	AT1G76380	0	-1.22594
AT3G62840	AT2G47640	1.00313	1.6921		AT1G20980	AT1G76580	-0.330106	-2.34412
AT4G03205	AT1G03475	1.2671	1.23709		AT1G21060	AT1G76620	1.55299	-0.134288
AT4G10960	AT4G23920	-1.24302	-1.82088		AT1G21400	AT5G09300	-2.39225	-0.902998
AT4G11850	AT4G11840	3.47583	2.06893		AT1G21920	AT1G77660	2.77552	0
AT4G17490	AT5G47230	1.99557	2.12168		AT1G22410	AT4G39980	-0.4338	-1.70867
AT4G19450	AT5G45275	-1.22709	-1.92031		AT1G23030	AT1G71020	0	1.00322
AT4G20170	AT5G44670	-1.68155	-3.36164		AT1G23170	AT1G70770	1.76716	-0.0812267
AT4G22270	AT4G03820	-1.15814	-1.24642		AT1G23800	AT3G48000	-1.48256	-0.750278
AT4G26160	AT4G29670	1.55543	-1.1109		AT1G26620	AT1G69360	-0.225078	-2.18117
AT4G26270	AT5G56630	1.04268	-1.92022		AT1G26700	AT5G53760	0	-1.80791
AT4G27720	AT3G49310	-1.47097	-1.03724		AT1G26730	AT1G35350	-2.98617	0.672912
AT4G27960	AT5G53300	1.19972	1.38266		AT1G27040	AT1G69850	0	2.28554
AT4G29810	AT4G26070	1.45463	2.49139		AT1G27450	AT4G22570	0.928	3.12122
AT4G29900	AT5G57110	1.41038	-1.10736		AT1G27540	AT1G27580	0	-2.90693
AT4G36780	AT3G50750	1.24179	3.14792		AT1G27930	AT1G67330	-0.431642	1.88559
AT4G37760	AT2G22830	-1.65343	1.32197		AT1G28050	AT2G33500	-1.41534	0
AT4G38520	AT5G66080	1.03977	-1.2304		AT1G28600	AT1G28610	-1.44967	-0.991537
AT4G39350	AT5G64740	-1.43917	-1.8908		AT1G29640	AT2G34340	-2.32387	0
AT5G03040	AT3G09710	-1.11463	-1.02372		AT1G32100	AT4G13660	-4.95058	0
AT5G03850	AT5G64140	1.66419	1.2908		AT1G32250	AT3G03000	0	2.28107
AT5G04060	AT3G10200	-1.23451	-1.97432		AT1G33770	AT4G10010	1.49667	0
AT5G07580	AT5G61590	4.57985	2.02508		AT1G33800	AT4G09990	-2.4074	0
AT5G09620	AT5G64430	-1.71013	-1.10464		AT1G35780	AT1G78150	-1.2686	-0.155075
AT5G10140	AT1G77080	-3.18632	1.33961		AT1G36280	AT4G18440	-0.565316	-1.86207
AT5G16800	AT3G02980	1.28756	-2.82434		AT1G47240	AT2G23150	-0.567277	-2.42448
AT5G39020	AT5G39030	1.96055	1.01885		AT1G49450	AT3G18950	-2.68982	-0.64895
AT5G39050	AT5G39080	1.02883	1.52649		AT1G50260	AT3G19830	-0.892388	-1.89728
AT5G50720	AT4G24960	-1.71649	-3.47435		AT1G50790	AT1G50750	0	1.21348
AT5G65050	AT5G65060	1.53804	1.1704		AT1G51760	AT1G51780	-1.82101	0
AT5G65140	AT2G22190	-1.50691	-1.74883		AT1G52565	AT3G15760	0	3.34212
AT5G66880	AT3G50500	1.01233	-1.28659		AT1G52700	AT3G15650	0	-4.68633
AT1G01830	AT2G45720	3.08484	-1.0685		AT1G55960	AT3G13062	0.927774	1.80832
AT1G02820	AT4G02380	-1.84845	4.31868		AT1G59590	AT1G10220	3.57025	0
AT1G09210	AT1G56340	2.61735	1.99548		AT1G59950	AT1G59960	0	2.49226
AT1G09560	AT1G02335	1.10995	-3.66819		AT1G61800	AT5G54800	-2.36854	-0.0601509
AT1G10155	AT1G31200	-3.40667	3.04313		AT1G62300	AT4G22070	1.3081	0
AT1G10360	AT1G10370	1.56379	-2.86874		AT1G62620	AT1G63370	-3.02723	-0.288341
AT1G14360	AT2G02810	2.57296	2.83415		AT1G62970	AT5G64360	0	1.39102
AT1G19300	AT3G50760	-1.07258	-1.21438		AT1G63010	AT4G22990	-2.0212	-0.176526
AT1G22380	AT1G22400	-1.19246	2.38435		AT1G64200	AT4G11150	-2.82632	0.281308
AT1G24600	AT1G67920	-1.43658	-2.27283		AT1G64625	AT2G27230	0	-1.85123
AT1G27330	AT1G27350	3.01815	1.27488		AT1G65930	AT1G54340	1.90821	0.322876
AT1G30410	AT1G30420	1.79894	1.7385		AT1G66100	AT5G36910	2.91694	0
AT1G53070	AT1G53080	-2.62267	-1.56442		AT1G66230	AT5G16600	0	-3.2472
AT1G54160	AT3G14020	-1.09326	1.05647		AT1G66910	AT1G66920	0.903763	2.41942
AT1G56600	AT1G09350	-2.20416	-2.02181		AT1G66970	AT4G26690	3.14513	-0.532729
AT2G16370	AT4G34570	1.18827	1.4746		AT1G67070	AT3G02570	0	-1.44493
AT2G24190	AT3G61220	-1.76388	-1.59178		AT1G67090	AT5G38430	1.14445	0.139427
AT2G29120	AT2G29110	1.28061	5.05384		AT1G67210	AT5G38600	3.35833	-0.0210599
AT2G36750	AT2G36800	-1.56454	1.74781		AT1G67340	AT5G50450	0.40721	1.27155
AT2G38860	AT3G54600	3.23346	-1.20994		AT1G69370	AT3G29200	-0.874965	-1.34423
AT2G47870	AT3G62950	-1.40917	2.8649		AT1G69490	AT3G04070	2.69382	0
AT3G02020	AT5G14060	-2.10103	1.39056		AT1G70140	AT1G24150	0	2.964
AT3G06035	AT5G19250	-1.65495	2.10822		AT1G70250	AT4G18250	0.303599	4.66212
AT3G13790	AT3G13784	1.46349	-2.96159		AT1G70300	AT5G14880	-1.85898	0.0350376
AT3G48240	AT5G63130	-3.31919	-1.5419		AT1G72120	AT1G72125	-1.43043	0
AT3G51430	AT3G51440	1.51226	1.81452		AT1G72280	AT2G38960	3.44101	0
AT3G60440	AT3G60450	1.17072	1.66784		AT1G73080	AT1G17750	-1.42859	0
AT4G23210	AT4G23300	4.95419	1.46706		AT1G74080	AT1G18570	0	5.51377
AT4G23990	AT4G24010	-1.49122	-2.59625		AT1G74100	AT1G74090	-0.5649	-1.22323
AT5G03760	AT5G22740	-2.40761	-1.40347		AT1G74790	AT5G62630	0	3.42639
AT5G07690	AT5G07700	-2.94962	-2.23381		AT1G75390	AT4G34590	0	-1.90954
AT5G57050	AT4G26080	-1.95729	-1.51987		AT1G75580	AT4G34760	0	2.99
AT5G64810	AT5G26170	6.76076	4.08934		AT1G75750	AT2G18420	2.93439	0
AT1G67750	AT4G24780	-2.5303	2.33705		AT1G77280	AT1G21590	-1.43843	0.224362
AT2G41180	AT3G56710	-4.81664	4.34741		AT1G78610	AT1G53470	-2.73459	0
AT2G47180	AT1G56600	-4.52348	-2.20416		AT1G80050	AT5G11160	2.91625	0
AT3G16530	AT1G53070	6.51143	-2.62267		AT1G80120	AT3G15810	-1.19249	-0.309785
AT3G22235	AT3G22240	6.80375	7.13606		AT1G80245	AT4G00695	1.63063	0
AT3G24900	AT3G25010	4.62329	10.1389		AT1G80270	AT1G15480	-0.950875	-1.55161
AT3G57240	AT3G57260	6.54893	12.8133		AT1G80310	AT2G25680	1.76948	0
AT4G12480	AT4G12490	1.02847	-1.69938		AT2G02040	AT1G62200	0.33533	1.49723
AT4G15700	AT4G15690	3.16766	3.1314		AT2G04495	AT2G04515	8.2971	0
AT5G25250	AT5G25260	6.8931	6.39981		AT2G05160	AT3G52980	-1.06494	0
AT1G07430	AT5G59220	-4.81071	-4.35264		AT2G05440	AT2G05510	-1.34734	0
AT2G22240	AT4G39800	-2.10941	-1.64297		AT2G09990	AT5G18380	0.456754	-1.15783
AT2G41870	AT3G57540	-1.30756	-1.89788		AT2G12400	AT2G25270	-2.54853	0
AT3G03190	AT5G17220	-1.76037	-5.39174		AT2G14860	AT4G33905	0	-4.59518
AT3G06070	AT5G19190	6.19578	4.29367		AT2G15880	AT4G33970	2.08034	0
AT3G46080	AT3G46090	1.64126	5.2239		AT2G16500	AT4G34710	0.857953	-2.31565
AT5G10930	AT5G25110	-2.42157	-3.32676		AT2G18670	AT4G30370	1.09892	0
AT5G28540	AT5G42020	2.27038	3.20865		AT2G18840	AT4G30260	-0.177633	-1.15505
					AT2G19110	AT4G30110	-0.163176	2.16025
					AT2G19500	AT4G29740	0	5.11433
					AT2G20340	AT4G28680	-1.88812	0
					AT2G23970	AT4G30530	0	-1.42264
					AT2G24240	AT4G30940	2.08798	0
					AT2G24570	AT4G31550	0	1.24441
					AT2G24762	AT4G31730	2.74784	0
					AT2G26980	AT5G21326	2.33919	0.15203
					AT2G27420	AT3G49340	-1.68072	0
					AT2G28080	AT2G36970	0.275936	1.14252
					AT2G28120	AT2G39210	0.403258	1.0245
					AT2G28270	AT2G44380	0	2.56623
					AT2G28760	AT3G46440	-1.90704	0.179202
					AT2G29130	AT5G60020	0	-3.68831
					AT2G30800	AT1G06670	-0.810856	-3.63422
					AT2G30860	AT2G30870	0.709512	1.17826
					AT2G31810	AT5G16290	1.95002	-0.121825
					AT2G32180	AT2G32650	5.40381	0.243315
					AT2G32530	AT2G32540	-0.023596	1.24898
					AT2G33370	AT1G04480	1.4302	0.856177
					AT2G33590	AT2G33600	-2.25912	0.0524257
					AT2G35690	AT4G16760	0	-1.88311
					AT2G35850	AT3G52360	-2.44187	0.827144
					AT2G36220	AT3G52710	-0.630311	1.0301
					AT2G36320	AT3G52800	1.43069	-0.281697
					AT2G36870	AT3G44990	-3.0393	-0.0239042
					AT2G37170	AT2G37180	2.284	0.957712
					AT2G37570	AT5G02480	-1.95182	-0.870574
					AT2G37710	AT3G53810	1.97088	0.0417763
					AT2G37975	AT3G54085	0.20291	3.57992
					AT2G38080	AT5G01190	-2.82873	0
					AT2G38310	AT5G05440	2.26082	0
					AT2G38460	AT5G03570	-1.12931	0
					AT2G38530	AT2G38540	0.913973	-2.20223
					AT2G38870	AT2G38900	-1.53987	0
					AT2G39770	AT3G55590	-2.37527	0
					AT2G40110	AT5G53940	1.52494	0.0858174
					AT2G40270	AT3G56050	1.53377	-0.440345
					AT2G40420	AT3G56200	-0.820934	-2.20755
					AT2G40435	AT3G56220	-2.55233	0
					AT2G41210	AT3G56960	-1.20433	-0.06027
					AT2G42030	AT3G58030	0.522077	-1.507
					AT2G43290	AT3G59440	1.22711	0
					AT2G43490	AT3G59570	2.60638	0
					AT2G44130	AT3G59940	0	-1.20535
					AT2G44380	AT5G43520	2.56623	0
					AT2G44578	AT2G44581	-1.63367	0
					AT2G44910	AT3G60390	0	1.20679
					AT2G46690	AT3G61900	0.509802	-2.25225
					AT2G47130	AT2G47140	7.57565	0
					AT2G47440	AT3G62570	-1.35817	0
					AT3G01450	AT5G14790	2.61464	0.378939
					AT3G02230	AT5G15650	-2.93273	-0.798217
					AT3G03450	AT5G17490	0	-3.84425
					AT3G03620	AT5G17700	0	-2.02444
					AT3G04940	AT5G28020	-0.394947	1.70203
					AT3G05290	AT5G27520	-0.318833	-1.49043
					AT3G05940	AT5G26740	-1.17619	-0.474432
					AT3G06868	AT5G49100	0.962845	1.75156
					AT3G07650	AT5G48250	2.37599	0.0037432
					AT3G07800	AT5G23070	1.66508	-0.621249
					AT3G08510	AT3G55940	0.142294	-2.45528
					AT3G08870	AT5G01560	1.12245	-0.464184
					AT3G09760	AT5G03180	-0.145124	-1.41821
					AT3G09830	AT2G28940	0.747777	2.54292
					AT3G10120	AT5G03890	-2.87112	0
					AT3G10270	AT5G04130	0	-1.11329
					AT3G10570	AT5G04660	0	5.21484
					AT3G11180	AT5G05600	0	-2.37486
					AT3G12020	AT5G06670	-0.325263	3.92253
					AT3G12320	AT5G06980	-0.409501	-1.47744
					AT3G12560	AT5G13820	0.150626	-1.38537
					AT3G14840	AT1G53420	3.09802	0
					AT3G15350	AT4G27480	-1.70712	0
					AT3G15500	AT1G52890	0	-2.73831
					AT3G15530	AT5G54400	1.81357	0
					AT3G15790	AT1G15340	-1.52049	-0.68448
					AT3G16030	AT1G67520	1.78075	0
					AT3G17510	AT1G48260	0.823927	2.32765
					AT3G18080	AT3G18070	1.4136	0
					AT3G18200	AT1G75500	0	1.63255
					AT3G18750	AT1G49160	-1.32286	0
					AT3G19300	AT1G49730	0	2.8845
					AT3G19450	AT4G34230	0.902255	-2.97853
					AT3G19680	AT1G50040	1.54568	0
					AT3G21270	AT1G51700	-0.707222	1.36057
					AT3G21690	AT1G61890	-0.12568	-3.35748
					AT3G21890	AT4G15248	0	-2.57076
					AT3G21950	AT5G38020	1.01908	0
					AT3G22460	AT4G14880	1.65496	0.520892
					AT3G22890	AT4G14680	-0.0953484	-1.52287
					AT3G22942	AT3G63420	0	1.49788
					AT3G23000	AT4G14580	-0.879962	-1.46614
					AT3G23280	AT4G14365	0.217073	6.53477
					AT3G24780	AT5G13210	0	-2.19421
					AT3G25760	AT3G25780	-2.68997	-0.657013
					AT3G25780	AT3G25770	-0.657013	-1.26962
					AT3G27360	AT5G10390	0	1.87331
					AT3G27390	AT5G40640	0.00364287	-1.22115
					AT3G27460	AT5G40550	-0.559712	-1.50757
					AT3G27870	AT1G68710	-0.402977	1.30579
					AT3G28007	AT5G62850	-5.40708	0
					AT3G28990	AT3G55240	0	1.11818
					AT3G43790	AT5G13740	-1.17954	0.425799
					AT3G44110	AT5G22060	-1.16965	-0.10519
					AT3G44860	AT3G44870	-2.22726	0
					AT3G46900	AT2G26975	0.0184847	1.84592
					AT3G47420	AT4G25220	-3.13774	0
					AT3G47800	AT5G15140	2.39713	0
					AT3G47960	AT5G62680	-2.87566	-0.72148
					AT3G48020	AT5G62865	-2.43893	0
					AT3G48670	AT3G12550	-0.752242	1.79563
					AT3G49200	AT3G49210	0	-2.06945
					AT3G49570	AT5G24660	-2.3189	0.639495
					AT3G49680	AT1G10070	-0.158619	-2.70863
					AT3G49780	AT5G65870	1.55177	0
					AT3G50220	AT5G67210	0	-2.95745
					AT3G50740	AT5G66690	2.32679	0
					AT3G50800	AT5G66580	2.94296	0
					AT3G51080	AT5G66320	0	2.05814
					AT3G52060	AT5G22070	2.05414	-0.0846636
					AT3G53420	AT2G37170	0.829294	2.284
					AT3G53510	AT2G37360	0	3.75695
					AT3G53750	AT2G37620	0.254584	-1.68711
					AT3G54030	AT4G00710	-2.70752	-0.374065
					AT3G55260	AT1G65590	0.460002	1.69239
					AT3G55630	AT5G05980	1.46338	-0.522797
					AT3G55640	AT3G53940	-1.43559	-0.662494
					AT3G56060	AT5G51950	1.1793	0
					AT3G57640	AT1G65250	1.2161	0
					AT3G59480	AT2G31390	1.12036	0.52327
					AT3G60120	AT2G44490	0	1.92483
					AT3G62820	AT2G47670	-0.556389	-2.12824
					AT4G00930	AT5G37190	1.55887	-0.46117
					AT4G01070	AT1G01420	-2.16862	-0.205721
					AT4G01350	AT5G59920	0	-1.59407
					AT4G01370	AT1G01560	0.160763	5.87853
					AT4G01460	AT3G61950	0	-1.49556
					AT4G01540	AT4G01520	-1.0766	0
					AT4G02100	AT2G47440	0	-1.35817
					AT4G02280	AT5G49190	-2.31991	0
					AT4G04630	AT4G21970	2.3228	0
					AT4G04960	AT4G28350	1.30874	0.517949
					AT4G05040	AT4G14390	-0.809384	2.04212
					AT4G05110	AT4G05120	-1.70055	0
					AT4G08180	AT2G31020	-0.656587	3.66532
					AT4G09600	AT4G09610	-4.53679	-0.0895382
					AT4G11220	AT4G23630	-0.820538	-1.49303
					AT4G12290	AT1G62810	-0.860118	-1.46914
					AT4G12410	AT4G22620	-3.223	0
					AT4G12840	AT4G18530	1.31156	0.338606
					AT4G15620	AT4G15630	0.464305	1.73412
					AT4G16120	AT3G16860	0	-2.35646
					AT4G16740	AT3G25810	-3.12561	0
					AT4G17310	AT5G47455	0	-1.88387
					AT4G17340	AT5G47450	1.06269	0
					AT4G19060	AT5G45490	-0.560921	2.92852
					AT4G19185	AT5G45370	0.164219	-2.57226
					AT4G20780	AT5G44460	4.19852	0
					AT4G20830	AT4G20840	2.20341	-0.163217
					AT4G20910	AT4G20920	-3.35595	0
					AT4G21410	AT4G21400	0.0166822	-3.03272
					AT4G22120	AT1G11960	0	-1.67922
					AT4G22570	AT4G12440	3.12122	0
					AT4G24340	AT4G24350	0	-1.17319
					AT4G24380	AT5G65400	-1.71161	0.16225
					AT4G24530	AT5G65470	0.0391888	-3.11526
					AT4G24970	AT5G50780	2.33393	-0.90474
					AT4G25700	AT5G52570	-0.0899981	-2.4379
					AT4G26580	AT5G55970	0	1.00333
					AT4G26780	AT5G55200	-1.37967	-0.696926
					AT4G27460	AT5G53750	0	-2.85216
					AT4G27610	AT4G27620	-1.73843	-0.744145
					AT4G29050	AT1G70110	2.06286	0
					AT4G30400	AT2G18650	0.499842	1.61879
					AT4G31810	AT3G60510	-0.740151	1.47529
					AT4G34760	AT2G16580	2.99	0
					AT4G35160	AT4G35150	-4.55618	0
					AT4G35770	AT5G66040	4.11155	-0.76956
					AT4G36010	AT2G17860	-2.50113	0
					AT4G37360	AT4G37370	0	3.54793
					AT4G39640	AT4G39650	1.29507	0
					AT5G01820	AT2G30360	-0.274625	5.41132
					AT5G03990	AT3G51940	-0.253111	-1.22052
					AT5G07080	AT3G47170	-2.40351	0
					AT5G07300	AT5G61900	0.456488	1.67281
					AT5G07620	AT5G61570	0	1.05417
					AT5G07820	AT5G61260	1.52297	0
					AT5G07940	AT5G07980	-0.105766	-1.32392
					AT5G09440	AT5G64260	0.301229	-1.17149
					AT5G09590	AT4G37910	-2.00556	-0.942552
					AT5G10230	AT5G65020	0	1.27458
					AT5G10570	AT5G65640	3.30022	0
					AT5G10730	AT5G15910	-1.23361	-0.118836
					AT5G11700	AT4G32920	-0.488039	-3.17755
					AT5G11790	AT2G19620	-1.77347	-0.800419
					AT5G12010	AT4G29780	-1.66752	-0.834019
					AT5G12170	AT5G19380	1.09559	-0.463572
					AT5G16120	AT1G77420	0.0476121	-1.24721
					AT5G18100	AT2G28190	0.551482	2.4439
					AT5G18170	AT3G03910	3.51001	0
					AT5G19090	AT3G06130	0.772613	1.5257
					AT5G20950	AT5G20940	1.72218	0
					AT5G22480	AT5G37340	0.335678	1.64473
					AT5G23230	AT5G23220	4.28039	0
					AT5G23890	AT5G52410	-0.0301871	-1.68569
					AT5G38250	AT5G38240	0	1.40137
					AT5G38760	AT3G02480	0	-5.54217
					AT5G39520	AT5G39530	-3.25321	0.0221605
					AT5G39580	AT5G64120	0	1.71139
					AT5G41120	AT5G41130	-2.19771	0
					AT5G41370	AT5G41360	-0.388944	-1.10024
					AT5G41390	AT4G23470	0	1.55949
					AT5G41990	AT3G18750	0.063693	-1.32286
					AT5G45650	AT5G45640	1.31918	0
					AT5G47070	AT4G17660	2.3346	0
					AT5G47770	AT4G17190	0.772862	-2.10858
					AT5G49520	AT2G47260	-1.10754	0
					AT5G49630	AT1G58360	0.928229	-2.41066
					AT5G50330	AT4G24810	1.6243	-0.255188
					AT5G50370	AT5G63400	-2.0193	0.243654
					AT5G52540	AT5G24000	2.69411	0
					AT5G53400	AT4G27890	-1.12964	0
					AT5G53900	AT3G15240	1.10482	0
					AT5G54280	AT4G27370	-3.7898	0
					AT5G55530	AT1G50570	2.41533	-0.0120085
					AT5G58300	AT3G08680	-2.05504	0.218572
					AT5G58430	AT1G07000	0.931343	2.61532
					AT5G59430	AT3G46590	2.50968	0.613412
					AT5G61430	AT5G39610	0	1.30713
					AT5G64360	AT5G09540	1.39102	0
					AT5G67385	AT3G49970	1.62688	0
					AT1G01170	AT4G00860	1.02084	0.314365
					AT1G01300	AT3G61820	-0.662859	-1.15255
					AT1G01350	AT5G06420	0.7558	2.0737
					AT1G01470	AT2G46140	-2.30689	0
					AT1G01540	AT4G01330	0.296277	1.06794
					AT1G01550	AT2G46080	1.23751	-0.209913
					AT1G01580	AT1G01590	-2.76427	0
					AT1G01710	AT4G00520	-0.347668	-1.04821
					AT1G02000	AT4G00110	-0.22467	-1.5982
					AT1G02280	AT5G05000	0.52486	1.0641
					AT1G02475	AT4G01883	0.314097	1.09355
					AT1G02816	AT4G02370	0.00146035	1.39908
					AT1G02850	AT4G27830	0.945681	-1.07144
					AT1G03010	AT2G47860	0	3.70085
					AT1G03070	AT4G02690	-1.73499	0
					AT1G03210	AT4G02860	2.57341	-0.196904
					AT1G03280	AT4G20340	-0.152403	2.93486
					AT1G03457	AT4G03110	0	1.50073
					AT1G04090	AT5G43950	0	-1.38853
					AT1G04230	AT5G43720	-1.20952	0.401734
					AT1G04240	AT5G43700	0.00181574	1.53382
					AT1G04350	AT5G59530	-1.00075	0
					AT1G04410	AT5G43330	0.533338	-1.11473
					AT1G04520	AT2G33330	0	1.12873
					AT1G04750	AT2G33120	1.64925	0.797514
					AT1G05010	AT1G62380	2.31108	0.683209
					AT1G05170	AT2G32430	-1.04616	0
					AT1G05270	AT2G32340	0.113105	-1.32366
					AT1G05360	AT4G14950	-1.35069	-0.289386
					AT1G05630	AT2G31830	1.22235	0
					AT1G05805	AT2G43140	1.44423	0
					AT1G06090	AT1G06120	-2.38278	0
					AT1G06180	AT2G31180	-2.3145	0
					AT1G06430	AT2G30950	-1.23993	-0.735424
					AT1G06515	AT2G30942	1.22434	0
					AT1G06780	AT2G30575	-1.12863	0
					AT1G06840	AT5G01950	0	1.74532
					AT1G06870	AT2G30440	-0.339468	1.04638
					AT1G06920	AT5G01840	0	-1.73674
					AT1G07150	AT2G30040	0	-1.33238
					AT1G07160	AT2G30020	0	-1.13591
					AT1G07240	AT1G07250	1.19104	-0.603579
					AT1G07270	AT2G29680	0	2.58245
					AT1G07440	AT2G29340	-0.5887	1.24688
					AT1G07510	AT2G29080	-2.02578	-0.565277
					AT1G07870	AT2G28590	-1.50989	0
					AT1G07950	AT1G16430	-0.0845565	-1.01532
					AT1G08250	AT2G27820	-2.10892	-0.772244
					AT1G08590	AT4G28650	0	-4.0848
					AT1G08970	AT1G54830	0.144615	-1.18859
					AT1G09155	AT1G56240	0	4.16041
					AT1G09430	AT1G10670	1.26165	-0.501185
					AT1G09710	AT1G58220	-2.67647	-0.059092
					AT1G09950	AT1G58330	-3.80368	0
					AT1G10410	AT1G59650	-1.78603	-0.91524
					AT1G10670	AT1G60810	-0.501185	1.61601
					AT1G10740	AT1G23330	-2.90127	-0.489592
					AT1G11170	AT1G61240	-1.4968	-0.798898
					AT1G11260	AT4G21480	5.78341	0
					AT1G11580	AT1G11590	-2.29383	0
					AT1G11910	AT1G62290	-0.640257	-1.64183
					AT1G11950	AT1G62310	0	-1.04985
					AT1G12310	AT1G62820	0.890389	1.18717
					AT1G12440	AT4G12040	1.78002	0.0628925
					AT1G12710	AT1G63090	1.75954	0.0478796
					AT1G12750	AT1G63120	-0.0111101	-1.28992
					AT1G12780	AT1G63180	1.13014	0
					AT1G12880	AT3G26690	-1.34436	0
					AT1G13245	AT1G68825	1.24321	0
					AT1G13420	AT2G03750	0	1.28774
					AT1G13750	AT5G50400	2.12999	-0.142075
					AT1G13930	AT2G03440	4.97914	0.37311
					AT1G13980	AT5G39500	-0.972861	-1.11185
					AT1G14010	AT2G03290	1.68094	0
					AT1G14220	AT1G26820	0	-3.16134
					AT1G14330	AT2G02870	0	-5.18142
					AT1G14590	AT2G02061	-1.41056	0
					AT1G14700	AT3G17790	0.171353	-2.22865
					AT1G14830	AT3G60190	-0.379898	1.01295
					AT1G15250	AT3G16080	0.0339612	1.01998
					AT1G15310	AT5G49500	-1.9053	0
					AT1G15460	AT1G74810	0	-3.0907
					AT1G15500	AT1G80300	-0.664201	-1.57459
					AT1G15930	AT2G32060	1.01061	0.532376
					AT1G16020	AT1G80910	-1.08741	0.368991
					AT1G16170	AT1G79660	1.32042	0.0963125
					AT1G16310	AT1G79520	0	-2.74032
					AT1G16860	AT1G78880	-1.43194	0.0193779
					AT1G17040	AT1G78540	-0.41297	-4.01886
					AT1G17070	AT2G42330	-0.116165	2.59876
					AT1G17270	AT5G50420	-1.87214	0
					AT1G17290	AT1G72330	0.892941	1.27595
					AT1G17370	AT3G14100	-1.26451	-0.811964
					AT1G17455	AT1G72630	0.428011	1.14486
					AT1G17550	AT1G72770	-0.741654	-2.54355
					AT1G17590	AT1G72830	0	1.12764
					AT1G18170	AT1G73655	0.188508	1.49165
					AT1G18370	AT3G43210	0	-2.37564
					AT1G18530	AT3G25600	0	3.53429
					AT1G18890	AT1G74740	1.1245	-0.116199
					AT1G19390	AT1G79670	0	1.23112
					AT1G19440	AT2G16280	-1.26555	0.330904
					AT1G19940	AT1G75680	0	-1.23465
					AT1G20225	AT1G76020	-0.188352	-1.20828
					AT1G20380	AT1G76140	1.55671	0.552673
					AT1G20920	AT3G09620	-1.81353	0
					AT1G21050	AT1G76610	2.83376	0
					AT1G21070	AT1G76670	0	-1.51175
					AT1G21230	AT1G21250	0	3.96275
					AT1G21230	AT1G21270	0	3.88734
					AT1G21390	AT1G76980	0	1.32231
					AT1G21880	AT1G77630	-1.1607	0
					AT1G21890	AT4G08300	0	-1.35657
					AT1G21900	AT1G09580	1.44106	0
					AT1G22270	AT1G78190	-0.00768786	1.74806
					AT1G22470	AT1G72240	0	2.33458
					AT1G22490	AT1G72210	-0.590837	-3.40514
					AT1G22870	AT1G71410	-1.1268	0.149903
					AT1G22882	AT1G71360	-0.809344	-2.10015
					AT1G23010	AT1G71040	0	1.09337
					AT1G23040	AT1G70990	-2.67803	0
					AT1G23260	AT1G70660	0.688184	1.19811
					AT1G24140	AT1G70170	2.81046	0
					AT1G24270	AT5G13090	0	1.4052
					AT1G24400	AT1G67640	1.73471	0
					AT1G24764	AT1G68060	-1.2366	-0.352865
					AT1G25055	AT1G25211	-0.243631	-1.19815
					AT1G25230	AT1G14700	5.30828	0.171353
					AT1G25440	AT1G68520	0.765367	3.48611
					AT1G25520	AT1G68650	-0.0530436	1.18451
					AT1G26440	AT2G03530	0.528179	1.86779
					AT1G26650	AT1G69430	-0.941794	-1.62872
					AT1G26690	AT1G69460	1.25503	0.667022
					AT1G26880	AT3G28900	0.551587	1.53782
					AT1G26945	AT1G74500	1.0127	0
					AT1G27170	AT1G27180	-0.175652	1.30563
					AT1G27210	AT1G59850	1.44209	0
					AT1G27680	AT4G39210	0	-1.67815
					AT1G27730	AT5G04340	0.14596	-1.17292
					AT1G28200	AT2G22475	-1.15939	-0.390352
					AT1G28280	AT2G33780	2.00392	0
					AT1G28440	AT4G28490	-0.0641098	2.56943
					AT1G28590	AT2G27360	0	-1.07977
					AT1G29060	AT4G14600	1.02563	0.0492088
					AT1G29310	AT2G34250	1.56451	0.810867
					AT1G29470	AT2G34300	-0.964943	-1.11583
					AT1G29840	AT3G47560	0	2.73078
					AT1G29980	AT2G34510	0	1.93753
					AT1G30220	AT4G16480	-2.63296	0
					AT1G30760	AT2G34790	0	-2.79212
					AT1G30820	AT4G20320	-1.44722	-0.925745
					AT1G31070	AT2G35020	-0.799285	1.14127
					AT1G31120	AT2G35060	-0.927111	-1.55296
					AT1G31180	AT1G80560	-0.276326	1.32961
					AT1G31230	AT4G19710	-1.20973	-0.182527
					AT1G31300	AT4G19645	-0.210638	1.19661
					AT1G31830	AT1G31820	-1.14737	-0.404321
					AT1G32490	AT2G35340	0.431705	-1.541
					AT1G32780	AT1G64710	0	1.36244
					AT1G33480	AT4G10150	-1.11993	0
					AT1G33520	AT4G25020	-0.260421	-1.41767
					AT1G34020	AT4G09810	-0.00492331	-1.0544
					AT1G34570	AT3G15750	1.04238	-0.455195
					AT1G35720	AT5G10230	-2.27813	0
					AT1G36160	AT1G36180	-1.5768	0
					AT1G36240	AT1G77940	0	1.41573
					AT1G36990	AT4G08510	-1.20919	-0.394726
					AT1G41830	AT1G76160	-1.46671	-0.95469
					AT1G41880	AT3G55750	1.00546	0.858114
					AT1G42540	AT3G51480	-0.886798	-1.38818
					AT1G44110	AT1G77390	0	-1.4069
					AT1G44170	AT4G34240	-0.435414	-1.13931
					AT1G45145	AT5G42980	1.21227	-0.868736
					AT1G45688	AT5G42860	-1.2878	0
					AT1G47250	AT5G42790	1.97347	0.459533
					AT1G47290	AT2G26260	1.49681	0.37884
					AT1G47710	AT3G45220	-1.20216	0
					AT1G48100	AT1G02460	-1.32078	0
					AT1G48330	AT3G17580	-1.14985	0
					AT1G48480	AT3G17840	1.24708	0
					AT1G48780	AT3G18300	-1.84769	0
					AT1G49620	AT3G19150	-1.41112	0.235304
					AT1G49640	AT1G49650	0	2.87065
					AT1G49750	AT3G19320	3.2733	0
					AT1G49780	AT3G19380	1.11049	0.835803
					AT1G50140	AT3G19740	-2.31031	-0.315598
					AT1G50250	AT5G42270	-0.610171	-1.00221
					AT1G50460	AT3G20040	1.40113	0
					AT1G50490	AT3G20060	0	1.03686
					AT1G51060	AT3G20670	-0.319532	2.10367
					AT1G51440	AT2G30550	-1.82503	-0.687555
					AT1G51540	AT3G27220	-0.584325	-1.5684
					AT1G51560	AT3G21140	-0.517155	1.54517
					AT1G51630	AT3G21190	-0.260074	-1.90039
					AT1G51660	AT3G21220	1.69739	0.359826
					AT1G52230	AT3G16140	1.23142	0.189237
					AT1G52380	AT3G15970	-0.580279	-1.03829
					AT1G52570	AT3G15730	0	-1.50252
					AT1G52880	AT1G61110	-1.221	0
					AT1G53030	AT3G15352	1.22791	-0.0680786
					AT1G53350	AT5G35450	1.36478	-0.0947137
					AT1G53470	AT3G14810	0	-1.68258
					AT1G53510	AT3G14720	0.220187	-2.7727
					AT1G53590	AT3G14590	-0.863568	-4.12914
					AT1G53730	AT3G14350	0	-1.62797
					AT1G53830	AT3G14310	0	1.84586
					AT1G53840	AT3G14300	-1.06428	0
					AT1G53870	AT3G14260	-1.50465	0
					AT1G53920	AT5G40990	2.25756	0
					AT1G54120	AT3G14060	-1.76878	0
					AT1G54200	AT3G13980	0	-1.80709
					AT1G54210	AT3G13970	0.59179	2.239
					AT1G54320	AT3G12740	0.149838	1.66126
					AT1G55190	AT3G13720	-0.0390278	-5.06118
					AT1G55910	AT5G59520	2.36826	0
					AT1G56010	AT3G12977	-1.9193	0
					AT1G58310	AT4G14096	0	-1.27347
					AT1G58602	AT1G58848	1.09371	-0.299322
					AT1G59870	AT1G15210	1.47582	0
					AT1G59930	AT1G59920	0.942782	1.02051
					AT1G60680	AT1G60710	0	-1.19415
					AT1G61250	AT1G11180	1.07762	0.57271
					AT1G61470	AT1G27820	1.6761	0
					AT1G61730	AT4G00390	-1.04361	0
					AT1G62990	AT5G25220	-3.46361	-0.0917887
					AT1G63640	AT5G41310	-1.77433	0
					AT1G63840	AT5G41400	-1.08768	-0.161085
					AT1G64060	AT4G11230	-1.932	0
					AT1G64280	AT4G26120	1.1297	0
					AT1G64300	AT5G41730	-3.37583	0
					AT1G64670	AT5G41900	0.23163	-2.13621
					AT1G64760	AT2G19440	-1.1958	0
					AT1G65010	AT4G27595	-1.32684	-0.363335
					AT1G65050	AT1G65150	0	-1.31223
					AT1G65560	AT5G16970	-1.76702	-0.562815
					AT1G66180	AT5G37540	0.0410341	-1.33676
					AT1G66250	AT2G01630	0	-1.71346
					AT1G66260	AT5G37720	1.25539	-0.332127
					AT1G66500	AT5G43620	0.690003	1.34986
					AT1G66590	AT1G69750	1.01046	0.520881
					AT1G67300	AT1G79820	-1.15223	-0.819537
					AT1G67856	AT1G24580	-0.332627	-3.61023
					AT1G67900	AT3G26490	-0.217638	3.05591
					AT1G67910	AT1G24577	2.31366	0
					AT1G68440	AT1G25400	0	1.70519
					AT1G68560	AT3G45940	1.29359	0
					AT1G68710	AT1G26130	1.30579	-0.077005
					AT1G69040	AT2G03730	1.61339	-0.105061
					AT1G69290	AT1G68980	-2.07359	0
					AT1G69550	AT5G11250	0.746618	1.20392
					AT1G69740	AT1G44318	1.1192	0
					AT1G69840	AT5G62740	1.52202	-0.04276
					AT1G69870	AT1G27080	-1.11819	0
					AT1G70480	AT1G23560	-1.78546	0
					AT1G70790	AT2G01540	-1.39987	0.243119
					AT1G71170	AT1G71180	-0.556717	1.04911
					AT1G71490	AT1G22830	0.559519	1.44442
					AT1G71880	AT1G71890	4.11524	0
					AT1G72270	AT4G27010	0	-1.14676
					AT1G72940	AT1G72950	2.34524	0
					AT1G73360	AT1G17920	0	-1.26927
					AT1G73680	AT3G01420	-1.56341	0
					AT1G74170	AT1G74190	1.32134	0
					AT1G74300	AT1G74280	1.55873	0
					AT1G74690	AT1G18840	-0.0856745	-1.34796
					AT1G74910	AT2G04650	2.03479	0
					AT1G75110	AT1G75120	0	-1.28071
					AT1G75170	AT4G36640	0.798889	-1.29592
					AT1G75270	AT1G19570	0.0350918	-1.93545
					AT1G75280	AT1G75290	-1.64296	0
					AT1G75440	AT5G42990	1.39727	0.513914
					AT1G75530	AT3G54350	0	-1.35924
					AT1G75640	AT4G36180	0	-1.62555
					AT1G75780	AT1G20010	0	1.48172
					AT1G75880	AT1G75900	0	-1.23001
					AT1G76490	AT2G17370	-1.28228	0
					AT1G77200	AT4G32800	-1.11988	-0.862839
					AT1G77590	AT2G04350	0	-1.60621
					AT1G78130	AT5G10190	-1.31273	-0.2332
					AT1G78390	AT3G14440	0	-3.06122
					AT1G79680	AT1G16120	2.55512	0
					AT1G79920	AT1G79930	-1.28664	-0.262066
					AT1G80230	AT3G15640	-0.126804	1.21612
					AT2G01180	AT3G18220	2.22371	0
					AT2G01420	AT1G70940	2.2203	0.454388
					AT2G02800	AT1G14370	0.40075	1.43137
					AT2G03530	AT2G03590	1.86779	0
					AT2G03550	AT1G49660	0.383216	-2.65937
					AT2G03980	AT2G04020	1.0186	0
					AT2G04230	AT3G49030	-1.0268	0
					AT2G05310	AT4G13500	0.219759	1.16902
					AT2G05790	AT5G55180	0.131437	-1.60732
					AT2G13100	AT1G30560	-2.94513	0
					AT2G13650	AT1G07290	1.19408	0
					AT2G15300	AT4G34220	0	1.73292
					AT2G16060	AT3G10520	0	1.88872
					AT2G16460	AT3G51090	-0.490843	-1.10966
					AT2G16780	AT4G35050	-0.302017	-1.06325
					AT2G16850	AT4G35100	0	1.0476
					AT2G16890	AT5G14860	1.02869	0
					AT2G17240	AT3G24506	0.673347	1.08664
					AT2G17280	AT1G58280	-2.06085	-0.232691
					AT2G17450	AT4G35480	1.11996	-0.679163
					AT2G17480	AT5G65970	-1.23235	0
					AT2G17500	AT5G65980	-2.17489	0
					AT2G17530	AT4G35500	-0.467591	-1.19454
					AT2G17840	AT4G35985	-1.82814	-0.4575
					AT2G17870	AT4G36020	-0.317034	-1.09373
					AT2G18196	AT4G10465	-3.03732	0
					AT2G18340	AT4G36600	0	-1.64837
					AT2G18570	AT2G18560	0	1.32132
					AT2G19350	AT4G29850	-0.698345	-1.06173
					AT2G19680	AT4G29480	0.864674	1.11491
					AT2G19740	AT4G26230	1.21063	0.490897
					AT2G19760	AT4G29350	1.01634	0.176308
					AT2G19860	AT4G29130	-1.41324	-0.521736
					AT2G20260	AT4G28750	1.0587	0.693986
					AT2G20450	AT4G27090	0.0376696	1.02094
					AT2G20650	AT4G28370	-2.58119	-0.120684
					AT2G20840	AT1G03550	-0.605763	-1.02422
					AT2G21060	AT4G38680	-1.19363	0.061486
					AT2G21120	AT4G38730	0.253856	-1.23601
					AT2G21130	AT4G38740	-1.04325	-0.877561
					AT2G21140	AT4G38770	0	-1.78496
					AT2G21240	AT4G38910	0.0685333	3.67992
					AT2G21320	AT4G38960	-1.1995	0
					AT2G21350	AT4G39040	-1.02452	0.415039
					AT2G21510	AT4G39150	-2.68564	0.389227
					AT2G21540	AT4G39180	1.42459	0.250702
					AT2G21840	AT2G21830	0	-1.5976
					AT2G22170	AT4G39730	-1.54046	-0.967975
					AT2G22425	AT4G40042	1.07723	0.18647
					AT2G22860	AT4G37720	-2.00064	0
					AT2G22900	AT4G37690	-1.35143	0
					AT2G23450	AT5G66790	-1.11841	0.842126
					AT2G23600	AT2G23620	1.51849	0
					AT2G23610	AT2G23580	-1.09552	0
					AT2G23760	AT4G36870	-0.472221	-1.52744
					AT2G23810	AT4G30430	1.47739	0
					AT2G24060	AT4G30690	0.521631	1.60714
					AT2G24070	AT4G30710	0	-2.6599
					AT2G24100	AT4G30780	-1.58274	-0.321769
					AT2G24150	AT4G30850	1.33434	0
					AT2G24360	AT4G31170	0.293985	1.155
					AT2G24390	AT4G31310	1.11037	-0.186122
					AT2G24645	AT4G00260	1.20101	0
					AT2G25080	AT4G31870	0.794955	-1.98864
					AT2G25290	AT4G32070	-0.0217627	-1.10416
					AT2G25490	AT5G25350	-1.84603	-0.467489
					AT2G26660	AT5G20150	0	-2.34913
					AT2G26690	AT1G12110	-1.57857	0.611725
					AT2G27050	AT3G20770	2.01269	0.0751025
					AT2G27360	AT1G28610	-1.07977	-0.991537
					AT2G27710	AT2G27720	1.0625	0.855456
					AT2G27970	AT2G27960	-1.82116	-0.254431
					AT2G29370	AT2G29360	-2.13067	0.298019
					AT2G29970	AT1G07200	0.142481	2.09837
					AT2G30140	AT2G30150	1.9154	-0.0989198
					AT2G31010	AT3G58640	-2.35886	0.162412
					AT2G31800	AT2G43850	0.737467	1.16457
					AT2G32020	AT2G32030	0	3.54476
					AT2G32210	AT2G32200	-1.22543	0
					AT2G32670	AT1G04750	0	1.64925
					AT2G33990	AT3G15050	-1.07625	0
					AT2G34660	AT1G30400	-1.46721	-0.515057
					AT2G35010	AT1G31020	-0.185241	1.12949
					AT2G35120	AT1G32470	-1.06808	0.241936
					AT2G35260	AT4G17840	0.681225	-1.38968
					AT2G35658	AT4G16840	0.239317	2.61534
					AT2G35760	AT4G16442	-0.676957	-1.24038
					AT2G35810	AT2G35830	1.40335	0.375456
					AT2G36060	AT3G52560	1.91744	0.783617
					AT2G36170	AT3G52590	1.10016	0.901354
					AT2G36290	AT3G48410	-1.34362	0
					AT2G36350	AT3G52890	0	-1.33909
					AT2G36400	AT3G52910	1.12014	0
					AT2G36480	AT4G04885	-1.04757	-0.785164
					AT2G36580	AT3G52990	1.05307	0.205886
					AT2G36680	AT3G53120	1.19192	-0.0500313
					AT2G36780	AT2G36770	0	1.66682
					AT2G36790	AT2G36800	0	1.74781
					AT2G36850	AT3G07160	-1.07673	-0.620414
					AT2G37120	AT3G09735	0.0476448	1.3294
					AT2G37220	AT3G53460	-0.857669	1.14336
					AT2G37390	AT3G53530	0	-1.5529
					AT2G37400	AT3G53560	-1.13408	-0.641931
					AT2G37460	AT2G39510	1.7269	0
					AT2G37470	AT3G53650	1.2639	0
					AT2G37480	AT3G53670	0.998695	2.13801
					AT2G38360	AT5G01640	-1.30695	0
					AT2G38810	AT3G54560	0	2.01894
					AT2G38940	AT3G54700	-1.01234	0
					AT2G39460	AT3G55280	1.17137	-0.163176
					AT2G39540	AT5G59845	0	-2.20946
					AT2G39800	AT3G55610	-1.03224	0.126399
					AT2G39960	AT4G04200	0.565604	1.07721
					AT2G39980	AT5G01210	0.484143	-4.66962
					AT2G40095	AT3G55880	3.92198	-0.14202
					AT2G40116	AT5G58700	0	-1.20505
					AT2G40280	AT3G56080	-1.08316	-0.721692
					AT2G40320	AT3G11030	-2.10914	0
					AT2G40380	AT5G05380	-0.426035	1.05625
					AT2G40380	AT2G38360	-0.426035	-1.30695
					AT2G40390	AT5G64190	0	3.47535
					AT2G40410	AT3G56170	1.30349	0.568335
					AT2G40475	AT5G01790	0.447268	-1.89629
					AT2G40480	AT3G56270	0	-2.13401
					AT2G41475	AT5G62200	-1.42463	-0.174192
					AT2G41560	AT3G57330	0.336246	1.69816
					AT2G41730	AT5G24640	2.51145	0
					AT2G42010	AT4G00240	-1.75358	0
					AT2G42820	AT5G50720	0	-1.71649
					AT2G42980	AT3G59080	0	1.54427
					AT2G43090	AT3G58990	0.355807	-2.83072
					AT2G43710	AT3G02630	-2.07223	-0.796769
					AT2G43820	AT2G43840	2.31808	0
					AT2G43850	AT3G59830	1.16457	0
					AT2G44080	AT3G59900	1.23567	0
					AT2G44600	AT3G60200	0	1.74546
					AT2G44770	AT3G60260	-1.73074	0.85587
					AT2G44940	AT3G60490	-1.8033	0
					AT2G45190	AT4G00180	1.72585	0.694868
					AT2G45210	AT3G60690	0	-1.29228
					AT2G45290	AT3G60750	-1.62903	-0.263106
					AT2G45300	AT1G48860	-0.604102	-1.33536
					AT2G45440	AT3G60880	-1.02742	-0.211081
					AT2G45470	AT3G60900	-2.37094	0
					AT2G45510	AT2G44890	1.32125	0
					AT2G45695	AT3G61113	1.0198	0
					AT2G45820	AT3G61260	-1.19261	0.286832
					AT2G46180	AT3G61570	-0.2073	-1.12057
					AT2G46450	AT2G46440	0.693394	2.54194
					AT2G46800	AT3G58810	-1.37954	0
					AT2G47000	AT3G62150	0	3.61817
					AT2G47070	AT3G60030	-1.31301	-0.542673
					AT2G47110	AT3G62250	0.629542	1.02759
					AT2G47160	AT3G62270	1.67772	-0.573241
					AT2G47400	AT3G62410	0.667487	1.01129
					AT2G47500	AT5G27000	-3.04132	0
					AT2G47560	AT3G62690	0	-1.36704
					AT3G01100	AT1G69450	-1.79499	-0.411468
					AT3G01140	AT5G15310	0	3.83452
					AT3G01390	AT4G23710	0.585035	1.66957
					AT3G01490	AT5G50000	1.4826	0.947551
					AT3G02490	AT5G15980	-1.35602	-0.213679
					AT3G02555	AT5G16110	-0.125846	1.16364
					AT3G02580	AT3G02590	-1.02373	0
					AT3G02730	AT5G16400	0.0190454	1.0593
					AT3G02800	AT5G16480	0	2.48254
					AT3G02900	AT5G16660	1.16101	0.56535
					AT3G02950	AT5G16790	-0.184663	-2.6722
					AT3G03160	AT5G17190	-0.478856	-1.03463
					AT3G03250	AT5G17310	-1.09428	0.543869
					AT3G03520	AT3G03530	-1.34357	0
					AT3G03550	AT5G17600	0	-1.29988
					AT3G04040	AT5G18250	-1.46227	0.513229
					AT3G04350	AT5G18490	-0.421675	1.95202
					AT3G04920	AT5G28060	0.984371	1.04252
					AT3G05130	AT5G27330	0	-1.05422
					AT3G05230	AT5G27430	0	1.03037
					AT3G05570	AT4G39235	-1.09589	0.439457
					AT3G05640	AT5G27930	-2.55818	-0.436112
					AT3G05880	AT3G05890	-0.409856	-2.66122
					AT3G06060	AT5G19200	0.441275	-1.32151
					AT3G06180	AT5G19025	0	-1.71367
					AT3G06470	AT3G06460	1.89429	0
					AT3G06590	AT3G17100	-1.3952	-0.114587
					AT3G06680	AT3G06700	0.920341	1.5628
					AT3G07190	AT5G48660	0	1.66291
					AT3G07430	AT4G27990	-0.354387	-1.02057
					AT3G07510	AT2G01580	2.94878	0
					AT3G07580	AT5G48335	2.28296	0.669245
					AT3G07590	AT4G02840	1.23404	0.692841
					AT3G08020	AT3G52100	-0.480947	2.68073
					AT3G08570	AT3G08660	-2.10355	0
					AT3G08620	AT2G38610	2.24678	0.131176
					AT3G09370	AT5G02320	0.0505345	-4.04321
					AT3G09770	AT5G03200	-1.38353	-0.391751
					AT3G09880	AT5G03470	0.346452	1.05695
					AT3G09930	AT5G03610	0	-1.63777
					AT3G10090	AT5G64140	0.706369	1.2908
					AT3G10090	AT5G03850	0.706369	1.66419
					AT3G10300	AT5G04170	-1.04274	0.0712303
					AT3G10410	AT3G45010	-0.980433	-1.32224
					AT3G10550	AT5G04540	-1.02923	-0.322773
					AT3G10740	AT5G26120	-1.31243	0
					AT3G10860	AT5G05370	0.160719	1.88235
					AT3G10950	AT3G60245	0	1.51242
					AT3G11040	AT5G05460	0	2.62514
					AT3G11630	AT5G06290	0.500887	1.78328
					AT3G11850	AT5G06560	0.505843	1.29139
					AT3G12130	AT5G06770	-0.319955	1.17447
					AT3G12490	AT5G05110	-0.237334	-1.10067
					AT3G12587	AT5G02502	0.614133	1.16448
					AT3G12780	AT1G56190	-0.338187	1.21596
					AT3G13020	AT3G13030	0	2.90124
					AT3G13720	AT3G13710	-5.06118	0
					AT3G14790	AT1G53500	-0.729686	-1.14783
					AT3G15060	AT5G60860	0	-1.27506
					AT3G15260	AT4G28400	0.544701	1.17272
					AT3G15680	AT5G25490	-3.58445	0
					AT3G15940	AT1G52420	-1.05374	0.0698004
					AT3G16090	AT1G65040	0	1.63958
					AT3G16340	AT1G15210	-1.69449	0
					AT3G16570	AT4G15800	-0.384576	-1.23054
					AT3G16950	AT4G16155	-1.32611	-0.301338
					AT3G17180	AT1G61130	-1.05308	0
					AT3G17410	AT1G48210	0.783862	2.25275
					AT3G17690	AT3G17700	0	1.70303
					AT3G17712	AT3G17740	-1.03192	-0.712643
					AT3G18170	AT3G18180	-1.34068	0
					AT3G18830	AT2G16120	1.46601	0
					AT3G18850	AT1G75020	-0.626363	1.04945
					AT3G19000	AT3G19010	-0.654191	1.97579
					AT3G19240	AT4G33400	-2.05575	0
					AT3G19330	AT3G19250	3.99235	0
					AT3G19540	AT1G49840	1.20723	-0.395039
					AT3G20100	AT4G15350	-1.05939	0
					AT3G20410	AT1G50700	1.83688	0
					AT3G20600	AT3G20590	2.68169	0
					AT3G20910	AT5G12840	-0.424062	-1.28867
					AT3G21180	AT5G57110	0	-1.10736
					AT3G22270	AT4G14990	-1.23564	0.237513
					AT3G22790	AT4G14760	0	-1.38261
					AT3G22850	AT5G43830	0.154706	1.68633
					AT3G23470	AT3G23480	0	1.05934
					AT3G23610	AT3G06110	4.07663	0.941945
					AT3G23870	AT4G13800	0.366744	-1.76273
					AT3G24460	AT4G13345	-2.33054	-0.0131288
					AT3G25110	AT4G13050	-1.01662	-0.505317
					AT3G26170	AT3G26180	0.513059	1.32605
					AT3G26290	AT3G26300	-2.01575	-0.285751
					AT3G26430	AT1G67830	-4.15707	0.792883
					AT3G26450	AT3G26460	0.866037	-2.90345
					AT3G26932	AT5G41070	1.70592	0
					AT3G26960	AT5G41050	-2.23495	-0.118949
					AT3G27330	AT5G40720	0	1.74443
					AT3G27560	AT5G40540	0.368464	-2.64391
					AT3G28480	AT3G28490	1.39493	0
					AT3G28640	AT3G28660	2.72866	0
					AT3G28950	AT3G28940	0.289052	2.60401
					AT3G29360	AT5G15490	-0.839815	-1.3671
					AT3G29360	AT5G39320	-0.839815	-1.18159
					AT3G42670	AT5G20420	1.54624	0
					AT3G43190	AT5G20830	0	-1.02941
					AT3G43270	AT4G33220	-2.78866	0.626522
					AT3G43430	AT5G20885	0	-1.05144
					AT3G43440	AT5G20900	-0.620681	-1.24579
					AT3G44010	AT4G33865	-0.519567	1.02794
					AT3G44190	AT5G22140	-1.4252	0
					AT3G44240	AT1G61470	0	1.6761
					AT3G44260	AT5G22250	1.1629	0.41177
					AT3G45010	AT5G22980	-1.32224	0
					AT3G45030	AT5G62300	1.1152	0.716719
					AT3G45260	AT5G60470	1.37985	0
					AT3G45310	AT5G60360	0.394443	-1.80729
					AT3G45590	AT5G60230	2.61724	0
					AT3G45980	AT5G59910	1.23345	-0.74488
					AT3G46010	AT5G59890	-1.33399	0.0561639
					AT3G46290	AT5G59700	-0.604015	-1.48649
					AT3G46430	AT5G59613	1.22196	0.931858
					AT3G46580	AT5G59380	1.06493	0.942749
					AT3G46660	AT3G46670	0	-2.48396
					AT3G46900	AT5G59030	0.0184847	1.33379
					AT3G47000	AT3G47010	-0.08132	4.01504
					AT3G47160	AT5G58787	0.532663	1.18755
					AT3G47250	AT3G47200	1.25902	0
					AT3G47370	AT3G45030	0.968439	1.1152
					AT3G47570	AT3G47580	2.34062	0
					AT3G48040	AT5G62880	3.10053	-0.23186
					AT3G48330	AT5G50240	0.273222	-1.26895
					AT3G48350	AT3G48340	-2.35462	0
					AT3G48660	AT5G63500	0	1.53902
					AT3G48690	AT1G19190	-1.27299	0
					AT3G48800	AT5G23680	-1.02371	0
					AT3G48930	AT5G23740	0.22555	1.01838
					AT3G49020	AT2G04230	0	-1.0268
					AT3G49220	AT5G53370	-3.19257	-0.0662152
					AT3G49290	AT5G24310	-1.17327	0
					AT3G49880	AT5G67540	-0.870895	-1.99182
					AT3G49910	AT5G67510	0.836302	1.83463
					AT3G50460	AT3G50470	0	5.10377
					AT3G50700	AT5G66730	1.71302	-0.323745
					AT3G50820	AT5G66570	1.23768	0.840726
					AT3G50920	AT5G66450	1.38985	-0.374191
					AT3G50960	AT5G66410	-1.71396	-0.490132
					AT3G51250	AT2G17840	-0.0926272	-1.82814
					AT3G51350	AT3G51340	0	2.24008
					AT3G51895	AT4G02700	-2.2826	0
					AT3G52370	AT5G06390	-2.15684	-0.77732
					AT3G52470	AT2G35960	-1.29427	-0.509221
					AT3G53740	AT5G02450	0.486752	1.0144
					AT3G54190	AT2G38630	0.111436	1.68732
					AT3G54920	AT5G04310	1.19047	0
					AT3G55140	AT3G09540	0.209316	-1.16918
					AT3G55430	AT2G39640	-2.53504	0
					AT3G56150	AT3G22860	-1.6187	0
					AT3G57580	AT3G57590	0	-1.01223
					AT3G57650	AT1G51260	-1.27299	0
					AT3G58050	AT2G41960	-1.01772	-0.801469
					AT3G59360	AT2G43240	-0.300681	-1.31532
					AT3G59990	AT2G44180	-0.135618	1.9317
					AT3G60190	AT2G44590	1.01295	0
					AT3G61280	AT3G61290	3.61763	0
					AT3G61490	AT4G23500	0	-1.30227
					AT3G61640	AT2G46330	-0.0346393	4.67864
					AT3G62980	AT4G03190	1.36761	0
					AT3G63030	AT4G22745	1.00444	0.336409
					AT3G63250	AT3G22740	-0.160019	-1.15562
					AT3G63310	AT1G03070	0.587843	-1.73499
					AT4G00880	AT5G53590	-0.654854	-2.33984
					AT4G01020	AT5G10370	-1.05619	-0.977153
					AT4G01440	AT4G01450	0	-1.41095
					AT4G01840	AT4G18160	0	-1.17789
					AT4G02170	AT5G38700	0	-2.2591
					AT4G02740	AT4G02760	0.214169	-1.83052
					AT4G02890	AT4G05050	-0.280039	-2.78223
					AT4G04640	AT1G15700	0.110183	1.54616
					AT4G04695	AT4G04700	3.36348	0
					AT4G04790	AT4G21880	-2.77688	0
					AT4G04860	AT4G21810	0.170068	1.22136
					AT4G05180	AT4G21280	0.814551	1.25708
					AT4G05320	AT5G20620	1.76665	-0.142892
					AT4G05400	AT4G21140	-0.595997	-1.13176
					AT4G08690	AT1G22180	1.11518	-0.525261
					AT4G08900	AT4G08870	-0.642882	-1.96041
					AT4G09460	AT1G35515	1.07033	0
					AT4G09720	AT1G22740	0.506888	-1.33814
					AT4G09920	AT4G10400	0	1.14428
					AT4G10430	AT1G33230	-0.657251	-1.42694
					AT4G10770	AT4G27730	-1.10831	0
					AT4G10810	AT4G24026	1.38916	0
					AT4G11360	AT4G11370	0.379441	1.37163
					AT4G11960	AT4G22890	-1.49565	-0.428614
					AT4G12040	AT4G22820	0.0628925	-1.29815
					AT4G13890	AT4G13930	0	-1.34982
					AT4G13940	AT3G23810	-0.524594	-3.06779
					AT4G14500	AT3G23080	-0.117493	2.02723
					AT4G15080	AT3G22180	-1.49156	0
					AT4G15480	AT4G15490	0	-1.10251
					AT4G15490	AT4G15500	-1.10251	0.423318
					AT4G15760	AT4G15765	2.37387	0.393152
					AT4G16670	AT4G17350	-1.03391	0
					AT4G16720	AT4G17390	0.509684	1.11089
					AT4G16860	AT4G16920	1.41932	0
					AT4G17090	AT3G23920	-0.825438	-1.84245
					AT4G17410	AT5G47430	-1.42127	-0.406287
					AT4G17570	AT5G47140	-0.00221063	1.05035
					AT4G17810	AT2G37740	1.89794	0
					AT4G18160	AT5G46370	-1.17789	0
					AT4G18800	AT5G45750	0.898868	1.43693
					AT4G18910	AT4G19030	1.58218	0
					AT4G19660	AT5G45110	2.40825	0.892635
					AT4G19840	AT1G33920	-1.12332	0
					AT4G19880	AT5G45020	1.12435	0
					AT4G20020	AT5G44780	-1.02827	0
					AT4G20440	AT5G44500	-2.59239	-0.0635835
					AT4G20860	AT5G44360	-1.04967	0
					AT4G20980	AT5G44320	-0.246986	-1.01645
					AT4G21020	AT5G44310	0	-1.11835
					AT4G21440	AT4G05100	0	-1.31501
					AT4G21534	AT4G21540	0	1.74652
					AT4G22300	AT4G22305	-0.110088	3.69178
					AT4G22380	AT5G20160	0.792272	1.04663
					AT4G22530	AT5G10830	2.12282	0
					AT4G22540	AT4G12460	1.14733	-0.260703
					AT4G22840	AT4G12030	-0.625775	-2.09476
					AT4G22850	AT4G12000	0	-2.45463
					AT4G23490	AT4G11350	-0.918232	-1.88337
					AT4G23490	AT5G41460	-0.918232	-1.60936
					AT4G25360	AT5G51640	-1.2164	0.108435
					AT4G25390	AT5G51770	0.61352	-1.13495
					AT4G25630	AT5G52470	1.14018	-0.285225
					AT4G25940	AT5G57200	2.3581	0
					AT4G26055	AT5G57080	0	-1.23131
					AT4G26100	AT5G57015	0	-1.11398
					AT4G26320	AT5G56540	0	-1.09878
					AT4G26510	AT1G55810	0.0357998	1.60591
					AT4G26550	AT5G56020	1.49728	0.0899327
					AT4G26620	AT5G55900	-0.0888087	-3.12384
					AT4G27020	AT5G54870	-1.12925	-0.24503
					AT4G27030	AT1G62190	-1.26366	0
					AT4G27070	AT5G54810	-1.32591	0.270662
					AT4G27350	AT5G54240	-1.71856	0
					AT4G27410	AT3G04070	-1.62337	0
					AT4G27585	AT5G54100	-1.10078	0
					AT4G27760	AT5G53090	1.14675	0
					AT4G27830	AT4G27820	-1.07144	-0.642082
					AT4G27840	AT5G52990	-1.15977	0
					AT4G28060	AT5G57815	1.46848	0.41489
					AT4G28400	AT2G20630	1.17272	0.396477
					AT4G29000	AT2G20110	-1.56632	0
					AT4G29100	AT2G20100	-1.12392	0
					AT4G29905	AT5G57123	1.59623	0
					AT4G31590	AT2G24630	-2.02897	0
					AT4G32410	AT2G25540	-1.34231	0
					AT4G32460	AT5G11420	0.937755	1.35039
					AT4G32800	AT2G25820	-0.862839	-2.59274
					AT4G33240	AT3G14270	-0.983896	-1.20898
					AT4G33300	AT5G04720	0.973771	1.14558
					AT4G33430	AT2G13790	0.524633	2.33983
					AT4G33985	AT2G15590	1.28209	0
					AT4G34120	AT4G36910	0.698892	-2.13181
					AT4G35020	AT2G17800	1.28057	-0.0909543
					AT4G35060	AT4G38580	-2.51592	-0.610989
					AT4G35260	AT2G17130	0.473127	1.14733
					AT4G35270	AT2G17150	-0.734941	-1.31672
					AT4G35320	AT2G17300	-2.31926	0.00244702
					AT4G35780	AT2G17700	0.611088	-1.08284
					AT4G36195	AT4G36190	-1.21282	-0.173758
					AT4G36280	AT4G36290	1.552	-0.281549
					AT4G36490	AT2G21540	0	1.42459
					AT4G38060	AT5G65480	-1.50953	-0.603217
					AT4G38470	AT4G35780	2.61201	0.611088
					AT4G38580	AT5G66110	-0.610989	-2.74689
					AT4G39330	AT2G21730	-1.60414	0
					AT4G39350	AT2G21770	-1.43917	0
					AT4G39955	AT5G09430	-1.5346	0
					AT5G01530	AT3G08940	0.69967	1.40507
					AT5G02150	AT3G53800	1.28245	0.698443
					AT5G02230	AT5G59490	-1.36317	0
					AT5G02540	AT2G37540	0	1.16826
					AT5G02590	AT3G53560	-1.81326	-0.641931
					AT5G03290	AT3G09810	0.918603	1.25553
					AT5G03300	AT3G09820	0.150591	-1.03431
					AT5G03340	AT3G09840	-1.04582	-0.55085
					AT5G03960	AT1G76705	0	-1.53427
					AT5G05140	AT3G10820	-1.34705	0
					AT5G06350	AT5G27010	-1.31508	0
					AT5G06690	AT5G04260	0.848792	1.15543
					AT5G07000	AT5G07010	0	-2.92301
					AT5G07050	AT2G40900	0	-1.0816
					AT5G07220	AT5G62100	-0.39393	-2.76522
					AT5G07320	AT5G51050	-1.15934	-0.313112
					AT5G07830	AT5G61250	-0.0325608	1.08331
					AT5G07870	AT5G07860	0.636443	1.45085
					AT5G08335	AT5G23320	1.17113	0
					AT5G08390	AT5G23430	0	-2.88916
					AT5G08410	AT5G23440	4.00329	-0.155697
					AT5G08500	AT5G23575	-1.20321	-0.109475
					AT5G08610	AT5G08620	-1.02735	0.477925
					AT5G09250	AT5G09240	2.02616	0
					AT5G09760	AT5G64640	0	-1.85356
					AT5G09800	AT5G64660	0	1.31489
					AT5G09870	AT2G21770	-1.50776	0
					AT5G09960	AT5G64850	0.200202	-1.76399
					AT5G10100	AT5G65140	0	-1.50691
					AT5G10750	AT5G24990	-0.397642	-1.98583
					AT5G11590	AT5G25810	-1.96124	0
					AT5G12140	AT2G40880	-1.67819	0.806339
					AT5G12310	AT5G19430	-0.150888	-1.0302
					AT5G13000	AT1G05570	0	2.59766
					AT5G13110	AT1G24280	0	2.79825
					AT5G13300	AT5G61980	-1.07187	0
					AT5G13740	AT5G13750	0.425799	-1.39074
					AT5G14060	AT5G13280	1.39056	0
					AT5G14120	AT3G01930	3.30354	-0.914835
					AT5G14640	AT5G26751	-1.55016	-0.00393144
					AT5G15270	AT1G14170	-0.770097	1.40889
					AT5G16450	AT3G02770	-0.612907	1.29146
					AT5G16590	AT3G02880	0.505837	-1.04145
					AT5G16730	AT1G65010	-0.949015	-1.32684
					AT5G16970	AT5G17000	-0.562815	-1.95467
					AT5G16970	AT5G16990	-0.562815	-1.3775
					AT5G17520	AT5G17523	-1.23004	0
					AT5G17540	AT3G03480	0.336428	-1.97991
					AT5G17920	AT3G03780	-0.562511	-1.78584
					AT5G18630	AT5G18640	1.2786	0.369648
					AT5G18770	AT5G18780	0	1.99498
					AT5G18790	AT3G06320	1.54904	0.478321
					AT5G19070	AT1G03260	-1.02227	0
					AT5G19160	AT3G06080	0	4.74461
					AT5G21090	AT3G43740	1.25622	0.837499
					AT5G21100	AT5G21105	-0.79471	-1.89613
					AT5G21222	AT5G25630	1.33199	-0.0615413
					AT5G22290	AT3G44290	-1.20716	0
					AT5G22400	AT3G11490	0	-1.91337
					AT5G22540	AT5G22550	1.55071	0
					AT5G23690	AT3G48830	-0.435087	-1.63829
					AT5G23850	AT3G48980	-1.24678	0
					AT5G24650	AT3G49560	-0.244257	1.1019
					AT5G24990	AT5G25010	-1.98583	0
					AT5G25120	AT5G25130	-0.330656	1.29252
					AT5G25265	AT2G25260	1.17247	0
					AT5G25780	AT5G27640	-1.03873	-0.526868
					AT5G26210	AT5G20510	-0.284627	-1.17984
					AT5G26860	AT3G05790	-1.07217	0
					AT5G27700	AT3G53890	0.604563	1.09701
					AT5G28910	AT5G28960	-1.06923	0
					AT5G33280	AT5G49890	-0.822901	-1.39625
					AT5G35790	AT5G13110	1.5805	0
					AT5G38220	AT1G66900	-1.58531	0.141735
					AT5G38590	AT5G38570	-1.06204	0
					AT5G39000	AT5G38990	0	1.49123
					AT5G39510	AT3G29100	0.286234	-1.49398
					AT5G41540	AT5G40910	0	1.33987
					AT5G41970	AT3G49320	0.0288962	-1.52552
					AT5G42010	AT1G64610	0	3.35398
					AT5G42460	AT2G17830	0	-1.10618
					AT5G42570	AT1G11905	-1.81212	0.278824
					AT5G43400	AT5G43390	-2.78951	0
					AT5G43850	AT4G14710	-1.27142	0.277149
					AT5G44090	AT1G03960	0.137911	-1.27549
					AT5G44590	AT5G44600	0	1.22008
					AT5G45410	AT4G25030	0.153365	1.37063
					AT5G47100	AT4G17615	-0.0773625	-1.90323
					AT5G47420	AT4G17420	1.22506	0
					AT5G48485	AT5G48490	1.51901	0
					AT5G49760	AT5G49770	1.70904	0
					AT5G50150	AT1G10750	-1.27056	0
					AT5G50740	AT5G63530	1.20294	-0.503379
					AT5G50920	AT3G48870	-1.33029	0.0300215
					AT5G51030	AT5G61830	0	-1.39085
					AT5G52060	AT5G07220	-1.19647	-0.39393
					AT5G53210	AT3G24140	0	1.14499
					AT5G53350	AT1G33360	-1.19331	0.786904
					AT5G53970	AT5G36160	-1.04981	-0.958449
					AT5G54000	AT5G20400	0	1.30385
					AT5G54110	AT4G05060	0.0242156	1.15124
					AT5G54630	AT4G27240	1.86172	0
					AT5G54680	AT1G51070	-0.177475	1.38874
					AT5G54960	AT4G33070	-1.09258	0
					AT5G55290	AT4G26710	1.80926	0.656066
					AT5G56260	AT5G16450	1.07837	-0.612907
					AT5G56610	AT2G35680	1.69345	0.230027
					AT5G56650	AT5G56660	0.631516	1.09993
					AT5G57360	AT2G18915	-0.125026	-1.01953
					AT5G57685	AT4G25760	1.29387	0
					AT5G58140	AT3G45780	-0.780312	1.01055
					AT5G58420	AT5G07090	0.167087	1.01151
					AT5G58710	AT2G29960	1.33296	-0.0767122
					AT5G58770	AT5G58782	-2.01496	0
					AT5G58950	AT3G46930	-0.0178887	2.08491
					AT5G59160	AT3G46820	0.214476	1.56807
					AT5G59790	AT3G46110	0	1.92122
					AT5G61030	AT1G74230	-1.06565	-0.246884
					AT5G61160	AT3G29680	2.02912	0
					AT5G61210	AT1G13890	1.98124	0
					AT5G63630	AT5G08610	-0.426235	-1.02735
					AT5G64550	AT5G09670	-1.45761	-0.266896
					AT5G64840	AT5G09930	-0.836608	-1.09623
					AT5G65070	AT5G65080	1.3657	0.773137
					AT5G65380	AT5G10420	-1.15084	0
					AT5G66060	AT2G17720	0.884782	1.24539
					AT5G66460	AT3G10890	-1.10252	0
					AT5G66550	AT5G42770	-0.740146	2.12166
					AT5G66560	AT3G50840	2.11874	-0.158362
					AT5G66900	AT5G66910	0.645321	1.22484
					ATCG00840	ATCG01300	0.700278	1.02615
					AT1G72610	AT5G20630	7.48132	0.913157
					AT2G47630	AT3G62860	-1.67685	-0.727578
					AT3G24480	AT4G13340	-0.083571	1.06876
					AT4G08950	AT1G35140	0.176586	-1.21873
					AT4G11070	AT4G23810	0	8.09319
					AT4G15660	AT4G15700	0	3.16766
					AT5G15960	AT5G15970	-3.0404	-0.892627
					AT5G27060	AT3G11010	0	7.15841
					AT1G07400	AT1G59860	-0.759402	-1.95273
					AT2G29500	AT1G07400	-2.6826	-0.759402
					AT1G02390	AT4G01950	-1.23458	-0.89059
					AT1G09240	AT1G56430	1.06683	0.935434
					AT2G28950	AT2G39700	4.77472	-0.0886326
					AT2G39130	AT3G54830	-1.68662	0.920356
					AT2G39420	AT2G39400	-0.853934	2.97615
					AT3G12830	AT1G16510	2.8813	0
					AT3G49940	AT5G67420	3.19665	-0.0405974
					AT4G24610	AT5G65440	1.27176	0.334289
					AT4G34860	AT1G22650	-0.985513	4.90035
					AT5G53200	AT2G30420	0.537592	2.84904
					AT5G67480	AT4G37610	-0.201806	1.45398
					AT5G38410	AT5G38430	2.29939	0.139427
					AT3G50900	AT5G66490	1.6978	0.352342
					AT3G28100	AT3G28080	1.64515	0.75594
					AT1G23710	AT1G70420	1.59672	0.0655968
					AT1G15670	AT1G80440	0	2.81536
					AT1G48450	AT3G17800	0.139957	-2.01194
					AT2G21210	AT4G38840	0.476405	1.93448
					AT2G33735	AT5G16650	0	2.72389
					AT2G36830	AT3G26520	0.827912	1.6123
					AT3G03060	AT5G16930	-0.286575	-1.40627
					AT4G14620	AT3G22970	0.657136	2.27638
					AT4G37800	AT5G65730	0.454144	2.22847
					AT5G08750	AT5G63780	0	1.02029
					AT1G01100	AT5G47700	-1.43953	0.926341
					AT5G25980	AT5G26000	-1.54883	0.738195
					AT3G55990	AT2G40150	-1.90183	-0.969115
					AT1G24330	AT1G67530	-2.50755	-0.761331
					AT2G20880	AT4G28140	-2.52773	-0.738279
					AT1G64110	AT5G52882	-5.6814	0
					AT1G21750	AT1G77510	0.87464	2.78927
					AT3G05690	AT5G06510	-0.678552	-3.22284
					AT3G11020	AT5G05410	0.0651998	-1.96668
					AT3G11080	AT5G27060	3.21997	0
					AT4G21840	AT4G21830	4.58716	0
					AT5G13870	AT2G06850	-1.621	0.842925
					AT5G40010	AT3G28510	0	6.44157

## Sheet: Cold
FF					FP
P1	P2	log2(fc)			P1	P2	log2(fc)
		Cd_1	Cd_2				Cd_1	Cd_2
AT1G45332	AT2G45030	-1.4332	-1.32253		AT1G07470	AT1G07480	-1.19481	-0.716861
AT1G18000	AT1G18010	1.69758	1.65307		AT1G34030	AT4G09800	-1.18542	-0.736526
AT3G44110	AT5G22060	-1.27111	-1.62809		AT1G79920	AT1G79930	-1.95824	-0.940233
AT1G03905	AT5G44110	-2.49444	-2.08894		AT2G32180	AT2G32650	2.00147	0.998631
AT1G07030	AT2G30160	-1.06748	-1.01566		AT4G16720	AT4G17390	-0.915779	-1.05083
AT1G12240	AT1G62660	1.91489	1.15093		AT1G07770	AT5G59850	-0.436636	-1.32251
AT1G17550	AT1G72770	-1.12996	-2.08409		AT1G07940	AT1G07920	1.06806	-0.679514
AT1G18800	AT1G74560	-1.92427	-1.40327		AT1G55510	AT3G13450	0.186129	1.06309
AT1G18900	AT1G74750	-2.47304	-1.08006		AT5G01430	AT3G49420	-0.66579	-1.3787
AT1G19450	AT1G75220	-1.42583	2.36543		AT5G12950	AT5G12960	2.14241	0
AT1G56110	AT3G12860	-2.05373	-1.15261		AT5G25780	AT5G27640	-1.53631	-0.763017
AT1G66070	AT5G37475	-1.5002	-1.28553		AT5G56670	AT2G19750	-0.904875	-1.2212
AT1G73390	AT1G17940	-3.39949	-1.13252		AT1G02880	AT2G44750	-1.71444	0.489513
AT2G16500	AT4G34710	-1.3494	-2.12114		AT1G07950	AT1G16430	0.498936	-1.03067
AT2G17880	AT4G36040	1.30572	1.65626		AT1G36990	AT4G08510	-0.938223	-1.58269
AT2G19810	AT4G29190	-1.7633	-1.52572		AT1G56130	AT1G56140	-1.95526	0.686218
AT2G39020	AT2G39030	-1.05602	1.37546		AT1G70980	AT5G56680	0.416069	-1.1736
AT2G47800	AT3G62700	-1.11061	-1.29031		AT2G24990	AT5G37350	-1.19024	-0.756884
AT3G05060	AT5G27120	-1.70486	-1.79097		AT2G26850	AT2G32560	0	1.30276
AT3G22840	AT4G14690	-6.88113	-7.8634		AT2G33370	AT1G04480	-0.609903	-1.59828
AT4G10960	AT4G23920	-1.07052	-1.99856		AT2G43460	AT3G59540	-0.974192	-1.15396
AT5G12020	AT5G12030	-4.36421	-2.19348		AT2G47630	AT3G62860	-0.415783	1.94289
AT5G22480	AT5G37340	-1.18815	2.07372		AT3G04840	AT4G34670	-0.978301	-1.03172
AT5G49730	AT5G49740	4.45265	3.56535		AT3G06680	AT3G06700	-1.38537	-0.900287
AT5G50710	AT5G50610	1.74315	1.74232		AT4G37680	AT4G38320	-1.55604	-0.0558794
AT1G01430	AT4G01080	1.55616	-3.12223		AT5G36700	AT5G36790	1.09584	0.990991
AT1G10490	AT3G57940	-2.05595	-2.07327		AT1G01790	AT4G00630	-0.556989	-1.29493
AT1G18870	AT1G74710	-1.34332	1.85148		AT1G03220	AT1G03230	1.86976	0.583649
AT1G19660	AT1G75380	3.12321	5.15432		AT1G04300	AT5G43560	-1.02207	-0.0180897
AT1G22270	AT1G78190	-1.0577	-1.18461		AT1G06290	AT1G06310	1.45979	0
AT1G25440	AT1G68520	1.45577	1.54499		AT1G07180	AT2G29990	-1.85669	0
AT1G52140	AT3G16330	1.35128	-1.42591		AT1G08200	AT2G27860	-1.53519	-0.32177
AT1G52930	AT3G15460	-2.63812	-1.99538		AT1G09710	AT1G58220	-1.26423	0
AT1G53090	AT3G15354	-1.61389	-1.88342		AT1G15500	AT1G80300	-0.200175	-1.15813
AT1G55310	AT3G13570	1.3135	-1.63842		AT1G15930	AT2G32060	-0.943461	-1.27854
AT2G18330	AT4G36580	-1.2187	-2.5193		AT1G16010	AT1G80900	-0.121353	1.98174
AT2G22360	AT4G39960	-1.34204	-1.52085		AT1G16350	AT1G79470	-0.145272	-1.34009
AT2G23910	AT4G30470	-4.32001	-3.29712		AT1G16780	AT1G78920	1.08736	0.421744
AT2G41560	AT3G57330	1.81923	1.01293		AT1G21410	AT1G77000	-1.08852	0.233049
AT2G44290	AT2G44300	1.05407	-1.42129		AT1G22870	AT1G71410	-1.39906	0.247289
AT3G11040	AT5G05460	1.89608	1.08755		AT1G26880	AT1G69620	-1.16886	-0.856276
AT3G27170	AT5G40890	-1.99268	1.04065		AT1G27400	AT1G67430	-1.05822	-0.68428
AT3G29000	AT5G39670	-1.48108	-1.25186		AT1G29250	AT2G34160	-1.19014	-0.211165
AT3G47980	AT5G62720	1.06689	2.00636		AT1G31070	AT2G35020	-0.643116	1.11468
AT4G05450	AT4G21090	-1.34399	-1.20469		AT1G36160	AT1G36180	-1.44141	0
AT4G26600	AT5G55920	-1.88005	-2.01808		AT1G48430	AT3G17770	1.49164	-0.00123808
AT5G17050	AT5G17030	-3.42546	-4.98767		AT1G50280	AT3G19850	0.899179	2.21683
AT5G23850	AT3G48980	-1.74911	-1.86303		AT1G51420	AT2G35840	-1.00009	-0.61484
AT5G56000	AT5G56010	-1.55575	-1.14109		AT1G52380	AT3G15970	-1.1132	0
AT1G01390	AT1G01420	-1.42655	-1.66826		AT1G52570	AT3G15730	-1.54103	-0.537579
AT1G03130	AT4G02770	4.06662	1.58978		AT1G55960	AT3G13062	0.739604	1.01482
AT1G03495	AT1G03940	-1.34742	-2.81869		AT1G63110	AT1G12730	0.312277	2.17459
AT1G04520	AT2G33330	-1.02843	1.37957		AT1G63800	AT5G41340	3.47666	0.891753
AT1G10360	AT1G10370	1.36933	-4.09684		AT1G64760	AT2G19440	-1.2557	0
AT1G10650	AT1G60610	-1.51353	-1.05511		AT1G73660	AT1G18160	-1.65276	0.00442003
AT1G16310	AT1G79520	-1.1715	-1.63155		AT1G76690	AT1G76680	0.17148	2.53746
AT1G18180	AT1G73650	1.4066	-1.77775		AT1G80270	AT1G15480	-1.81663	0
AT1G24265	AT1G24267	-1.35285	-1.28457		AT2G16570	AT4G34740	0	-2.22504
AT1G29390	AT1G29395	-1.20886	-3.9518		AT2G16660	AT4G34950	-0.597358	-2.74815
AT1G37130	AT1G77760	1.01846	1.02233		AT2G19730	AT4G29410	-0.729835	-1.12002
AT1G52770	AT3G15570	-2.85187	1.2188		AT2G20140	AT4G29040	-0.246388	-1.0283
AT1G55360	AT3G13510	1.56328	-1.34983		AT2G20260	AT4G28750	0.318337	1.20144
AT2G20670	AT4G32480	1.8584	1.55076		AT2G20450	AT4G27090	-1.17601	-0.876402
AT2G37040	AT3G53260	-2.19003	-2.17396		AT2G21940	AT4G39540	-1.0207	-0.187271
AT3G03060	AT5G16930	-1.63069	-2.08934		AT2G23420	AT4G36940	-1.69574	-0.417197
AT3G04040	AT5G18250	-1.6482	-1.14845		AT2G35660	AT2G29720	-1.45327	0
AT3G16690	AT4G15920	1.65146	1.08334		AT2G35690	AT4G16760	1.09611	-0.864423
AT3G43190	AT5G20830	3.6442	-3.50388		AT2G36070	AT2G20510	-1.00326	0
AT3G48590	AT5G63470	1.58221	2.89217		AT2G37270	AT3G11940	-1.13992	-0.579405
AT4G17670	AT5G47060	-1.32413	-2.72254		AT2G38460	AT5G03570	1.34084	0
AT4G22380	AT5G20160	-1.74068	-2.09437		AT2G40400	AT3G56140	-1.48591	0.4374
AT4G26780	AT5G55200	-1.67311	-1.77263		AT2G41740	AT3G57410	0.620265	1.44575
AT5G56140	AT4G26480	-1.32052	-1.04924		AT2G42320	AT3G57780	2.24609	-0.225859
AT1G10090	AT1G58520	-1.39703	-2.89173		AT2G45510	AT2G44890	2.04832	0
AT1G13930	AT2G03440	2.69678	2.24318		AT2G47160	AT3G62270	-1.12397	-0.673092
AT1G15670	AT1G80440	1.74111	3.86542		AT3G02250	AT5G15740	-1.07025	-0.943525
AT1G50260	AT3G19830	-1.36537	-1.49541		AT3G03250	AT5G17310	-1.65874	-0.459656
AT2G46680	AT3G61890	-2.40654	-3.41782		AT3G04860	AT5G28150	0	-2.0324
AT3G06070	AT5G19190	3.97546	4.96955		AT3G05190	AT5G27410	0	1.13717
AT3G27280	AT5G40770	-1.36394	-1.40927		AT3G05560	AT5G27770	-1.02904	-0.956722
AT3G28580	AT5G40010	-1.54026	-1.10043		AT3G05590	AT5G27850	-0.791851	-1.12104
AT3G60500	AT3G12990	-1.06013	-1.34655		AT3G05710	AT5G26980	-0.111888	1.17447
AT4G11220	AT4G23630	-1.29062	-2.39181		AT3G06035	AT5G19250	-1.08914	0.623855
AT4G15480	AT4G15490	-2.36276	-1.43896		AT3G07650	AT5G48250	-0.917672	-2.01145
AT1G03880	AT5G44120	1.64656	3.40217		AT3G09630	AT5G02870	-1.03031	-0.748533
AT1G10900	AT1G60890	1.1517	-1.93498		AT3G10600	AT5G04770	0	1.33728
AT1G17050	AT1G78510	-2.63502	-3.43224		AT3G10740	AT5G26120	2.68594	0
AT1G31690	AT1G31710	-2.67284	1.67656		AT3G12520	AT5G13550	1.71377	-0.153128
AT2G02100	AT2G02130	-1.62756	-1.18728		AT3G16260	AT1G52160	0.663773	-1.24382
ATCG00900	ATCG01240	1.45995	1.46435		AT3G22230	AT4G15000	-1.01378	-0.00305744
AT1G65800	AT4G21380	1.02274	-1.61973		AT3G26890	AT5G41110	1.3445	0.109904
AT1G73480	AT1G18360	-2.47633	-1.00727		AT3G27460	AT5G40550	1.11349	0.0160915
AT3G14130	AT3G14150	1.3931	3.1506		AT3G30775	AT5G38710	1.55952	0
AT3G24020	AT4G13580	2.27472	2.4998		AT3G48780	AT5G23670	0.405155	1.31466
AT4G12430	AT4G22590	-2.28063	-1.72956		AT3G49620	AT3G49630	2.56915	0
AT5G10210	AT5G65030	2.66507	2.49251		AT3G49750	AT5G65830	1.0299	0.566649
AT1G52720	AT3G15630	1.59851	2.32417		AT3G59310	AT3G59340	1.65065	0
AT1G59870	AT1G15210	2.498	1.3219		AT4G02400	AT5G08600	-1.60108	0
AT2G22240	AT4G39800	-2.4658	-3.78546		AT4G05110	AT4G05120	-1.49417	0
AT2G43010	AT3G59060	2.49086	1.04972		AT4G05180	AT4G21280	0.770905	1.19582
AT3G11550	AT5G06200	1.97607	2.25529		AT4G11260	AT4G23570	-0.30795	1.35123
AT3G23830	AT4G13850	-1.50891	-1.27943		AT4G12110	AT4G22756	-0.856008	1.80766
AT3G56970	AT3G56980	1.96313	2.10094		AT4G14342	AT3G23325	0.119806	-1.26048
AT5G12080	AT5G19520	-1.35973	1.25702		AT4G19600	AT5G45190	-1.03966	-0.54582
AT1G27470	AT4G07410	-2.03043	-1.1007		AT4G24280	AT5G49910	0.0122472	-1.65311
AT1G52700	AT3G15650	-2.29046	-2.42299		AT4G27350	AT5G54240	-1.76917	0
AT1G56010	AT3G12977	1.52186	1.01236		AT4G27460	AT5G53750	0	-1.26492
AT2G16980	AT2G16990	1.51486	-1.73317		AT5G07830	AT5G61250	1.07621	0
AT3G03090	AT5G17010	-1.02405	-1.61461		AT5G08570	AT5G63680	-1.14852	0.243609
AT3G12320	AT5G06980	-1.84128	-1.10175		AT5G14420	AT3G01650	-0.282098	1.82362
AT4G17970	AT5G46600	1.23513	-1.4762		AT5G17920	AT3G03780	-0.278924	-1.45263
AT4G21585	AT4G21600	2.0037	1.15863		AT5G18170	AT3G03910	1.02326	0
AT1G01750	AT4G00680	1.7618	1.88474		AT5G18630	AT5G18640	2.87437	0.956342
AT1G02820	AT4G02380	-5.66483	-1.26188		AT5G19990	AT5G20000	-0.49153	-1.03103
AT1G22330	AT1G78260	2.40642	2.16672		AT5G43745	AT5G02940	-1.02096	0.323403
AT2G21730	AT2G21890	2.74786	2.65513		AT5G47540	AT4G17270	-1.42623	-0.310709
AT2G39390	AT5G02610	-1.10617	-1.12918		AT5G53400	AT4G27890	-1.76743	0
AT2G47460	AT3G62610	-1.17817	-1.97613		AT1G01210	AT4G07950	-1.33275	0
AT3G47160	AT5G58787	1.53036	1.42464		AT1G01360	AT4G01026	-0.566997	1.15464
AT3G51430	AT3G51440	1.09951	1.65246		AT1G07570	AT2G28930	-1.68865	-0.660516
AT4G12880	AT5G15350	1.11592	1.77687		AT1G07900	AT2G28500	0	-1.65664
AT4G20170	AT5G44670	-1.66918	-2.13211		AT1G09390	AT1G56670	2.63066	0
AT4G27950	AT5G53290	-1.43363	-1.21308		AT1G10150	AT1G59510	-1.03943	0
AT1G20440	AT1G20450	-2.83566	-4.19207		AT1G10560	AT1G60190	0	-4.31648
AT2G04795	AT5G35732	1.05671	1.35811		AT1G10640	AT1G60590	-0.655757	-1.26409
AT2G05070	AT2G05100	2.0694	1.0842		AT1G10970	AT1G60960	0.254586	1.19656
AT3G01500	AT5G14740	1.58315	1.33365		AT1G14530	AT2G02180	-1.32501	0.201803
AT3G10710	AT5G04960	1.74119	2.2057		AT1G15020	AT2G01270	1.11903	-0.148576
AT3G19000	AT3G19010	1.35312	1.18595		AT1G15550	AT1G80340	1.33166	0
AT3G45030	AT5G62300	-1.14129	-1.05675		AT1G16320	AT1G79510	-0.873011	-1.42588
AT3G48240	AT5G63130	-2.53321	-1.05892		AT1G16500	AT1G79160	-1.93568	-0.680665
AT1G05300	AT2G32270	1.61649	1.37998		AT1G17520	AT1G72740	0.265377	-1.26759
AT1G08970	AT1G54830	-1.34845	-1.08574		AT1G17530	AT1G72750	-0.490982	-1.02726
AT1G23870	AT1G70290	2.33565	2.77098		AT1G19740	AT1G75460	0.0106473	1.84824
AT1G33590	AT1G33600	3.98142	1.2528		AT1G21870	AT1G77610	0	-1.08993
AT1G38131	AT1G38065	-1.4071	-1.75352		AT1G22160	AT1G78020	-0.24441	-1.36591
AT2G23600	AT2G23620	1.62649	1.39616		AT1G22882	AT1G71360	-0.493053	-3.24075
AT2G39430	AT3G55230	1.90216	2.22146		AT1G23010	AT1G71040	-1.19746	-0.866703
AT3G06410	AT5G18550	-1.73346	-1.57445		AT1G23110	AT1G70900	-0.0228391	-1.52345
AT3G23730	AT4G14130	1.04067	2.13649		AT1G29980	AT2G34510	0.309396	1.49753
AT3G46130	AT5G59780	1.33194	1.1509		AT1G30500	AT2G34720	-0.959236	-2.12714
AT4G27400	AT5G54370	2.08069	3.05635		AT1G31420	AT2G35620	-1.02619	-0.41742
AT5G02500	AT5G02490	-1.06581	-1.87917		AT1G32100	AT4G13660	1.65056	-0.107122
AT3G01570	AT5G40420	1.00565	2.49521		AT1G50630	AT3G20300	0	-1.41093
AT3G11020	AT5G05410	-1.12324	-1.36852		AT1G50840	AT3G20540	-1.04213	-0.693751
AT3G53940	AT2G37890	-1.72518	-1.34627		AT1G52230	AT3G16140	2.02694	0.660001
AT4G23990	AT4G24010	-2.12083	-1.68809		AT1G53230	AT3G15030	-0.789028	-1.19406
AT4G32440	AT2G25590	1.04791	2.10061		AT1G53830	AT3G14310	0	1.69243
AT5G10220	AT5G10230	1.71142	-1.07397		AT1G55630	AT3G60050	-1.41489	0
AT1G04040	AT5G44020	1.5837	3.98116		AT1G55680	AT3G13340	-1.2261	-0.0116793
AT1G26770	AT2G03090	-3.92842	-1.65247		AT1G64180	AT5G41620	0	-1.1612
AT2G23630	AT4G37160	1.98631	1.94512		AT1G65690	AT5G36970	-1.05497	0
AT3G22235	AT3G22240	-2.00092	1.53207		AT1G66840	AT5G38150	-0.859546	1.12838
AT4G18970	AT5G45670	1.80032	1.40864		AT1G70280	AT1G23880	1.08073	0
AT5G07580	AT5G61590	2.17958	4.50395		AT1G74160	AT1G18620	-0.220022	2.23201
AT1G28395	AT2G33847	-1.66705	-1.40496		AT1G75140	AT1G19370	1.08331	0
AT1G67856	AT1G24580	-1.36139	-5.88063		AT2G14520	AT4G33700	1.12366	-0.691267
AT3G19450	AT4G34230	-1.03233	-1.36239		AT2G16400	AT4G34610	0.223672	-1.61005
AT3G49960	AT5G67400	2.57568	2.65911		AT2G16760	AT2G47370	0	-1.907
AT4G25140	AT5G51210	2.67131	1.84462		AT2G16770	AT4G35040	-0.873224	-1.07097
AT5G15120	AT5G39890	2.39034	2.82585		AT2G17970	AT4G36090	0	-1.22221
AT1G12560	AT1G62980	1.42054	1.43676		AT2G19740	AT4G26230	-1.44	-0.32137
AT1G20850	AT4G35350	1.09392	1.07397		AT2G20680	AT4G28320	0	-1.14922
AT5G08640	AT5G63590	-3.22867	1.05701		AT2G22170	AT4G39730	0.180739	-1.80366
AT1G19400	AT1G75180	-1.00238	-1.18534		AT2G23970	AT4G30550	0	1.09106
AT1G22500	AT1G72200	2.98368	1.22767		AT2G24060	AT4G30690	0.056132	2.24207
AT1G28330	AT2G33830	3.0768	2.98884		AT2G24590	AT4G31580	-1.13137	-0.796789
AT2G19570	AT4G29610	2.4189	1.28955		AT2G25080	AT4G31870	0.378433	-2.50844
AT2G21210	AT4G38840	3.68673	3.3083		AT2G25220	AT4G32000	0	-1.35422
AT3G53430	AT5G60670	-1.17682	-1.03041		AT2G25355	AT4G32175	-1.20196	-0.314502
AT4G35090	AT1G20630	-1.40224	1.2145		AT2G33590	AT2G33600	-1.83274	0.467737
AT5G10100	AT5G65140	-1.63448	-1.93804		AT2G39220	AT3G54950	0	-1.20808
ATCG00840	ATCG01300	1.25007	1.25324		AT2G40000	AT3G55840	2.11815	0
AT1G02305	AT4G01610	1.01831	1.38166		AT2G40435	AT3G56220	0	1.03662
AT1G14980	AT1G23100	-1.09574	-1.99312		AT2G42380	AT3G58120	0.808289	2.2049
AT1G20100	AT1G75860	-1.73091	-1.68283		AT2G44090	AT3G59910	-0.953706	-1.90655
AT1G48630	AT3G18130	-1.25896	-1.70067		AT2G47250	AT3G62310	-0.775805	-1.13751
AT1G75780	AT1G20010	1.64897	1.06385		AT3G02320	AT5G15810	-0.861656	-1.31623
AT2G07671	ATMG01080	4.0316	3.15151		AT3G02510	AT5G16040	0.570741	-1.72493
AT2G35700	AT4G16750	-1.37618	-1.34552		AT3G02790	AT5G16470	1.14924	0.704955
AT2G39710	AT5G02190	-1.43246	-1.25035		AT3G05640	AT5G27930	-0.212361	-1.45119
AT4G26010	AT1G34510	3.01414	2.4282		AT3G05690	AT5G06510	-0.0863387	-1.80724
AT5G01410	AT2G38230	-1.58591	-1.67867		AT3G06470	AT3G06460	1.46731	0.0817199
AT1G17830	AT1G73210	-1.78755	1.03226		AT3G08720	AT3G08730	0.0740124	-2.00366
AT1G23050	AT1G70985	1.75539	-1.2092		AT3G10860	AT5G05370	-2.19616	-0.743342
AT1G56650	AT1G66390	-3.01807	-5.07394		AT3G18080	AT3G18070	2.03733	0
AT1G77060	AT1G21440	1.26321	1.09763		AT3G23780	AT3G18090	0.0702866	1.2128
AT1G80050	AT5G11160	1.17178	-2.0469		AT3G27830	AT3G27850	1.02277	0.580265
AT2G39980	AT5G01210	-1.92348	1.74219		AT3G48360	AT5G63160	2.55587	-0.986295
AT2G47560	AT3G62690	1.62035	-1.93144		AT3G49010	AT5G23900	-1.23406	-0.392445
AT3G18960	AT4G01580	3.0682	1.63065		AT3G50820	AT5G66570	1.30939	0.721345
AT4G15680	AT5G18600	2.61698	2.05429		AT4G12910	AT3G25420	-1.42305	0
AT4G28510	AT2G20530	-1.36127	-1.02346		AT4G13170	AT5G48760	-0.252879	-1.18902
AT4G37520	AT4G37530	1.681	1.60483		AT4G18100	AT5G46430	-1.19634	-0.643748
AT4G37990	AT4G37980	-2.44476	-1.65606		AT4G18640	AT5G45840	0.208784	-1.33619
AT5G03850	AT5G64140	-1.10661	-1.05792		AT4G19450	AT5G45275	-1.1348	0
AT1G06160	AT2G31230	1.94781	-1.57384		AT4G26270	AT5G56630	0.559646	-1.18033
AT1G17100	AT1G78450	-2.09552	1.89529		AT4G26540	AT5G56040	1.96228	0.270314
AT1G43170	AT1G61580	-1.00027	-1.32484		AT4G27030	AT1G62190	-1.29318	0
AT1G56600	AT1G09350	-2.96587	-6.59389		AT4G29510	AT2G19670	-1.10113	-0.472518
AT2G07707	ATMG00480	1.61256	1.67011		AT4G35320	AT2G17300	-2.08497	-0.696748
AT2G33210	AT3G23990	-1.21218	-1.36696		AT5G06860	AT5G06870	-0.0786918	2.6541
AT3G27690	AT2G05100	3.03677	1.0842		AT5G07620	AT5G61570	0.733501	-1.52918
AT4G23490	AT5G41460	-1.15304	-2.07937		AT5G09620	AT5G64430	-1.04772	0.990541
AT4G26320	AT5G56540	1.37575	2.18746		AT5G10030	AT5G65210	1.04647	0.846605
AT4G37760	AT2G22830	-2.56045	1.42505		AT5G10570	AT5G65640	0	1.47407
AT5G08610	AT5G08620	-1.16952	-1.35247		AT5G11090	AT5G25280	0.352201	1.92611
AT5G36800	AT5G36710	1.0811	1.08078		AT5G18790	AT3G06320	0.503912	-1.18446
AT5G39050	AT5G39080	-1.44756	2.04433		AT5G46050	AT5G46040	1.4539	0
AT5G63190	AT4G24800	1.35931	1.57855		AT5G48485	AT5G48490	0.116516	1.64012
ATCG00890	ATCG01250	1.23508	1.21858		AT5G52450	AT2G34360	-1.29649	0
AT1G02640	AT5G49360	1.85886	5.08687		AT5G64570	AT5G09730	2.19436	0
AT1G08920	AT1G08930	-1.03011	1.38822		AT5G66880	AT3G50500	1.85188	0.863357
AT1G32450	AT4G21680	1.11958	1.12571		AT1G01540	AT4G01330	-0.565329	3.00914
AT1G54970	AT3G62680	2.01663	2.20021		AT1G03290	AT4G02880	-1.01916	-0.579566
AT1G80130	AT5G20190	-5.3147	-1.457		AT1G03610	AT4G03420	1.2257	-0.874952
AT2G40520	AT3G56320	4.02972	-1.18971		AT1G03770	AT5G44280	2.93191	-0.619376
AT2G44800	AT3G60290	-1.59055	1.02629		AT1G05070	AT2G32580	-1.56172	-0.616724
AT4G25470	AT4G25480	-2.86034	-3.93138		AT1G05170	AT2G32430	-2.87416	-0.903307
AT4G27560	AT4G27570	-2.72598	-1.54317		AT1G07070	AT1G74270	-1.27978	-0.284286
ATMG01190	AT2G07698	1.3584	1.32787		AT1G10210	AT1G59580	0.581321	1.73616
AT1G17170	AT1G17180	-2.27491	-3.20417		AT1G10410	AT1G59650	-2.09465	0.0420402
AT1G66230	AT5G16600	2.00831	-1.45543		AT1G11310	AT2G39200	0.879747	1.14276
AT2G18300	AT4G36540	3.03006	2.01593		AT1G11700	AT1G61930	-0.74475	-1.41644
AT3G26210	AT1G13110	1.53925	2.1471		AT1G11910	AT1G62290	-0.207979	1.23713
AT4G27140	AT5G54740	4.44911	1.53628		AT1G12780	AT1G63180	2.43535	0.351282
AT4G27830	AT4G27820	-1.84983	-1.98866		AT1G13160	AT4G31520	-1.40655	0
AT5G46900	AT5G46890	2.14666	1.48912		AT1G15380	AT1G80160	1.62515	0
AT1G62810	AT3G43670	1.1479	2.01354		AT1G15720	AT5G58340	0	1.06583
AT2G22240	AT5G10170	-2.4658	2.41431		AT1G17400	AT1G72490	0	-2.05286
AT2G38310	AT5G05440	3.24938	3.13319		AT1G17810	AT1G73190	0.26154	1.14381
AT2G46670	AT2G46790	-2.65053	-2.68347		AT1G19180	AT1G74950	-1.60911	-0.0609304
AT4G25700	AT5G52570	-1.85974	-4.10797		AT1G19360	AT1G75110	-1.35534	0
AT1G03630	AT4G27440	1.01409	2.02244		AT1G19900	AT1G75620	1.41237	0
AT1G05240	AT1G05250	2.70102	2.91648		AT1G20340	AT1G76100	0.960541	2.53661
AT1G47600	AT1G51470	1.67589	1.73112		AT1G21390	AT1G76980	-0.513571	-2.49195
AT1G65870	AT5G42500	-1.74456	1.01004		AT1G22150	AT1G78000	-0.990662	2.59593
AT2G21320	AT4G38960	-4.48568	-2.36375		AT1G23790	AT1G70340	1.00034	0.507352
AT2G47180	AT1G56600	-2.00296	-2.96587		AT1G26700	AT5G53760	0	-1.44947
AT3G26170	AT3G26180	1.0101	2.78902		AT1G28110	AT2G33530	0.83787	-1.74641
AT3G51250	AT2G17840	-1.18366	-2.32344		AT1G29050	AT2G34070	0.938969	-2.06079
AT4G12510	AT4G12520	2.75039	2.81806		AT1G47128	AT5G43060	0.457328	1.58761
AT4G12600	AT5G20160	-1.67888	-2.09437		AT1G47578	AT4G31050	0	1.3917
AT4G25790	AT5G57625	2.0985	2.679		AT1G47820	AT1G47813	1.65279	0
AT4G30320	AT5G57625	1.42026	2.679		AT1G48940	AT3G18590	0	-1.89857
AT4G33720	AT2G14580	2.8496	-2.1936		AT1G59590	AT1G10220	1.15174	0
AT4G34810	AT4G34790	1.54699	1.23173		AT1G63250	AT2G07750	-1.56728	0
AT5G18080	AT5G18020	1.28505	2.64484		AT1G64200	AT4G11150	2.1607	-0.378205
AT5G24660	AT5G24655	-1.65068	-1.47759		AT1G67110	AT5G38450	1.44667	0
AT5G59080	AT3G46880	2.02217	2.69685		AT1G77280	AT1G21590	-1.23989	-0.559975
AT5G60520	AT5G60530	1.26027	2.45377		AT2G04220	AT4G12690	0	1.86756
AT1G07430	AT5G59220	-3.89734	-1.90749		AT2G18740	AT4G30330	-1.53123	-0.452333
AT1G14700	AT3G17790	1.76767	-1.2962		AT2G18790	AT4G16250	-1.90277	0
AT1G16060	AT1G79700	-1.32039	1.32861		AT2G21430	AT4G39090	0	1.45404
AT1G21400	AT5G09300	-1.08245	1.25488		AT2G21660	AT4G39260	-1.39324	0.501688
AT1G23800	AT3G48000	-1.22723	1.13318		AT2G22430	AT4G40060	-0.880057	1.25724
AT1G69370	AT3G29200	1.68361	-1.79238		AT2G22660	AT4G37900	1.24639	0
AT2G20520	AT1G03870	1.99194	2.5398		AT2G24150	AT4G30850	1.45769	-0.250838
AT2G24550	AT4G31510	2.41948	1.91073		AT2G24400	AT4G31320	0	1.11867
AT2G26020	AT5G44420	-1.80122	-2.95255		AT2G30800	AT1G06670	-0.576138	-1.19228
AT2G31810	AT5G16290	1.27684	-1.07058		AT2G32020	AT2G32030	-1.14454	0
AT3G12610	AT3G20820	1.48802	-1.23186		AT2G34660	AT1G30400	-1.95639	-0.786955
AT3G25230	AT5G48570	-1.57585	-1.81722		AT2G36026	AT3G52525	1.08675	0
AT3G53800	AT3G09350	3.64418	-1.09609		AT2G36220	AT3G52710	-1.24663	0
AT4G03960	AT1G05000	-1.53639	-1.38213		AT2G38940	AT3G54700	-0.801184	-1.03914
AT4G27140	AT4G27170	4.44911	3.39741		AT2G41140	AT3G56760	-1.13465	-0.468645
AT5G10230	AT5G65020	-1.07397	1.64503		AT2G41870	AT3G57540	0.705624	-1.44277
AT5G15700	AT1G68990	-1.82482	-1.53888		AT2G42520	AT3G58510	-0.0567523	-1.07324
AT5G18600	AT4G15700	2.05429	1.84765		AT2G43500	AT3G59580	-3.22236	0
AT5G38170	AT5G38160	3.02451	3.33494		AT2G46420	AT3G61700	-1.65568	-0.564729
AT5G39090	AT5G39050	-1.09538	-1.44756		AT3G02730	AT5G16400	0.0933965	1.94046
AT5G67480	AT4G37610	-1.49335	2.39192		AT3G03150	AT5G17165	1.09749	-0.509424
AT1G07440	AT2G29340	1.04247	2.58668		AT3G03660	AT5G17810	-1.80442	0
AT1G13080	AT3G26170	1.46963	1.0101		AT3G05550	AT5G27760	0	-1.9488
AT1G25230	AT1G14700	3.17275	1.76767		AT3G06140	AT5G19080	1.01187	0
AT1G28580	AT1G31550	1.53931	-1.01287		AT3G08580	AT5G13490	-0.587101	-1.32929
AT1G28600	AT1G28610	-2.37038	-1.89342		AT3G10500	AT5G04410	-1.02055	-0.993491
AT1G29430	AT1G29460	1.90781	1.91098		AT3G11450	AT5G06110	-0.220651	-1.38714
AT1G55910	AT5G59520	-1.02883	1.34974		AT3G23550	AT3G23560	1.40904	-0.74279
AT1G60140	AT1G23870	1.8597	2.33565		AT3G24460	AT4G13345	-1.95436	-0.845542
AT1G62085	AT1G62110	-1.21564	-1.10343		AT3G29180	AT5G39430	1.23269	0
AT1G70640	AT5G63130	-6.55585	-1.05892		AT3G45970	AT4G38400	0.133464	-3.52815
AT2G01340	AT1G71015	1.04751	1.20652		AT3G50850	AT5G49560	0	-1.3901
AT2G17280	AT1G58280	-3.35058	-1.6872		AT3G50910	AT5G66480	-2.21853	0
AT2G32190	AT2G32210	-1.03294	-1.08395		AT3G57360	AT3G02370	-1.19455	0
AT2G39800	AT3G55610	-2.18789	-2.47275		AT3G58660	AT2G42650	-1.69982	-0.796814
AT2G41240	AT3G56980	2.35753	2.10094		AT4G04020	AT4G22240	-3.14898	-0.945853
AT3G15356	AT3G16530	1.09179	2.46499		AT4G04210	AT4G22150	-1.39735	-0.218278
AT3G16430	AT3G16420	1.03144	2.85114		AT4G05020	AT4G21490	-2.47043	0
AT3G25770	AT3G25760	1.01775	1.93304		AT4G10810	AT4G24026	-0.177909	1.22712
AT3G28550	AT3G54580	2.67234	2.97528		AT4G12080	AT4G22770	1.09922	0.596386
AT3G51860	AT2G38170	-1.15163	-1.16002		AT4G14240	AT4G14230	-1.04379	-0.176818
AT3G55640	AT3G53940	-1.85205	-1.72518		AT4G19230	AT5G45340	-2.33165	0
AT4G14630	AT5G38940	1.01455	1.05828		AT4G20430	AT5G44530	1.16432	-0.43389
AT4G15700	AT4G15690	1.84765	2.73913		AT4G27260	AT5G54510	1.22806	0.295739
AT4G22690	AT4G22710	2.03822	1.23558		AT4G27610	AT4G27620	1.22679	-0.425512
AT4G27160	AT4G27150	3.9743	4.33637		AT4G28250	AT2G20750	1.2689	0.864753
AT4G34800	AT4G34810	1.2156	1.54699		AT4G31590	AT2G24630	-0.885996	1.25213
AT4G37520	AT5G67400	1.681	2.65911		AT4G35160	AT4G35150	-1.09196	0
AT4G37540	AT3G49940	1.79127	1.1699		AT4G36280	AT4G36290	1.27667	0.231558
AT5G15960	AT5G15970	-7.35216	-5.43681		AT5G06150	AT3G11520	0.721744	1.03527
AT5G18030	AT5G18080	2.35718	1.28505		AT5G08440	AT5G23490	-0.919181	-1.89942
AT5G38410	AT5G38420	1.20558	2.57695		AT5G10520	AT5G65530	1.17296	0.862276
AT5G48970	AT3G21390	-1.0099	-1.95783		AT5G10930	AT5G25110	-0.4116	-3.38506
AT5G54740	AT4G27150	1.53628	4.33637		AT5G17270	AT5G37130	-1.86954	-0.483365
AT5G57050	AT4G26080	-2.84033	-2.2418		AT5G23690	AT3G48830	-0.76133	-1.18826
AT5G57870	AT2G24050	-1.11443	-1.35779		AT5G58380	AT5G07070	-1.74808	-0.91844
AT1G01720	AT1G77450	-1.67906	-2.78493		AT5G61960	AT5G07290	-1.13536	-0.350337
AT1G02850	AT4G27830	-2.07336	-1.84983		AT5G62670	AT3G47950	-1.50967	0
AT1G07610	AT1G07600	2.01387	9.40398		AT1G02370	AT4G01990	-1.1276	0
AT1G11390	AT1G61640	-1.46906	-1.21791		AT1G02610	AT4G02075	2.17562	0.30169
AT1G13420	AT2G03750	2.64296	2.39062		AT1G02840	AT4G02430	-0.727114	1.01421
AT1G18020	AT1G17990	2.18726	2.2242		AT1G04570	AT2G33280	-5.87459	0
AT1G22360	AT1G22370	3.18036	2.27589		AT1G05420	AT2G32100	0	2.89121
AT1G26440	AT2G03530	1.68355	1.6332		AT1G06870	AT2G30440	-0.932546	1.05745
AT1G26880	AT3G28900	-1.16886	-1.03076		AT1G07720	AT2G28630	-0.672153	2.2851
AT1G28670	AT1G28660	2.84884	2.87117		AT1G08410	AT2G27200	-1.74476	-0.635254
AT1G29440	AT1G29430	1.16966	1.90781		AT1G09575	AT1G57610	0	-1.3077
AT1G29460	AT1G29440	1.91098	1.16966		AT1G13560	AT3G25585	-0.823327	-1.53165
AT1G33700	AT4G10060	1.27505	2.46805		AT1G14390	AT2G02780	0	1.08348
AT1G35910	AT5G65140	-2.6216	-1.93804		AT1G15460	AT1G74810	0	-4.36009
AT1G48100	AT1G02460	-5.06203	-2.13522		AT1G15870	AT1G80720	-2.00104	-0.870947
AT1G52100	AT5G35940	2.67404	2.83776		AT1G18460	AT1G73920	-0.0337326	1.57309
AT1G55210	AT1G58170	-1.13	-1.22413		AT1G20980	AT1G76580	-0.217001	-2.2565
AT1G56120	AT1G56130	-1.89363	-1.95526		AT1G31280	AT1G31290	-1.50905	0
AT1G61890	AT1G11670	-1.72182	1.02267		AT1G32490	AT2G35340	0.0059651	-1.36387
AT1G65310	AT4G30280	1.40214	-1.01509		AT1G35180	AT1G35170	1.06572	0
AT1G67750	AT4G24780	1.95874	1.22126		AT1G36240	AT1G77940	0	-1.19117
AT1G74670	AT5G15230	5.95151	2.29165		AT1G51400	AT3G21055	4.91931	0.840935
AT1G75390	AT4G34590	-1.91698	-2.18228		AT1G52190	AT3G16180	2.35876	0.546706
AT1G78570	AT1G53500	-2.49896	-1.22317		AT1G70710	AT1G23210	1.23864	0
AT2G01520	AT2G01530	1.65054	2.55842		AT2G14860	AT4G33905	-0.813097	-4.88444
AT2G02120	AT2G02100	-2.62805	-1.62756		AT2G16890	AT5G14860	-2.6707	0
AT2G09990	AT5G18380	-1.05662	-1.15442		AT2G21130	AT4G38740	-2.11518	-0.36979
AT2G16060	AT3G10520	3.36332	1.06253		AT2G21300	AT4G38950	-1.83562	-0.580969
AT2G20585	AT1G28395	-1.46138	-1.66705		AT2G22425	AT4G40042	-0.362837	1.20887
AT2G26010	AT5G44430	-2.61399	-2.95651		AT2G22800	AT4G37790	0	-1.19984
AT2G29740	AT2G29750	1.36248	2.21128		AT2G30140	AT2G30150	-0.730576	-1.44496
AT2G36780	AT2G36750	1.80241	-2.14741		AT2G37770	AT2G37790	-3.43891	0.790109
AT2G38540	AT3G51600	-1.04862	-1.17001		AT2G39518	AT2G39530	1.52154	0
AT2G40330	AT5G05440	3.24989	3.13319		AT2G40113	AT5G47635	1.67003	0
AT2G40475	AT5G01790	-1.64864	-1.57785		AT2G40420	AT3G56200	1.44484	-0.772783
AT2G45180	AT5G46890	1.6921	1.48912		AT2G42200	AT3G57920	-1.8111	0
AT3G11050	AT5G01600	-1.14102	-1.56127		AT2G43820	AT2G43840	0.679756	-1.19305
AT3G11050	AT3G56090	-1.14102	-2.37645		AT2G44130	AT3G59940	0	2.37574
AT3G13520	AT1G55330	-2.11847	1.12365		AT3G02230	AT5G15650	-0.805441	-1.65178
AT3G16280	AT2G35700	-1.04502	-1.37618		AT3G03190	AT5G17220	0.88848	-4.38112
AT3G21690	AT1G61890	-1.32282	-1.72182		AT3G07310	AT5G48590	1.64111	0.268536
AT3G22800	AT4G13340	2.2755	1.03601		AT3G11180	AT5G05600	0	1.40067
AT3G25760	AT1G13280	1.93304	1.16063		AT3G11850	AT5G06560	2.04705	0.212818
AT3G26220	AT3G26230	2.74395	2.66871		AT3G21270	AT1G51700	0.340558	-1.51502
AT3G26720	AT5G13980	1.01967	1.1748		AT3G23000	AT4G14580	-1.72494	-0.64458
AT3G28940	AT3G28930	1.33024	1.35996		AT3G23840	AT4G13840	-1.15432	0.55405
AT3G47420	AT4G25220	-1.39122	1.8272		AT3G25290	AT4G12980	1.56999	0.470948
AT3G48100	AT1G74890	1.26256	1.50884		AT3G49940	AT5G67420	1.1699	0.486198
AT3G49960	AT4G37520	2.57568	1.681		AT4G03540	AT1G03700	-1.95856	0
AT3G51430	AT3G51450	1.09951	1.72483		AT4G05410	AT4G21130	-1.92267	0
AT3G52470	AT2G35960	-1.46882	-1.83832		AT4G13510	AT3G24300	0	1.14132
AT3G55260	AT1G65590	1.02065	1.05888		AT4G15900	AT3G16650	-0.365465	1.15717
AT3G55580	AT3G53830	-3.40016	-1.27274		AT4G18140	AT5G46410	1.69107	0.00607851
AT3G56970	AT2G41240	1.96313	2.35753		AT4G18290	AT5G46240	1.28062	-0.89643
AT3G61560	AT4G11220	-1.13032	-1.29062		AT4G19880	AT5G45020	2.04236	0.925318
AT4G05200	AT4G23180	1.16309	1.26962		AT4G25200	AT5G51440	0	-2.23296
AT4G12550	AT4G12545	2.26261	2.90216		AT4G26590	AT5G55930	0	2.14774
AT4G15160	AT3G22120	1.63741	-4.9579		AT4G30920	AT4G30910	0.503167	1.36578
AT4G15680	AT4G15670	2.61698	1.44988		AT4G34640	AT4G34650	-0.122669	-4.22192
AT4G15680	AT4G15690	2.61698	2.73913		AT5G08190	AT5G23090	-0.198303	-1.21732
AT4G16260	AT3G57260	2.31558	1.69888		AT5G08750	AT5G63780	0.518076	2.05496
AT4G17090	AT3G23920	-4.88971	-1.04864		AT5G12110	AT5G19510	-1.47231	-0.768178
AT4G17550	AT3G47420	-3.74167	-1.39122		AT5G16370	AT5G16340	2.71168	0
AT4G23250	AT4G23260	-1.10668	1.19006		AT5G39520	AT5G39530	1.14731	0.822106
AT4G25630	AT5G52470	-2.44137	-1.44963		AT5G56350	AT4G26390	-1.01776	0
AT4G27170	AT4G27150	3.39741	4.33637		AT1G04160	AT5G43900	-1.62607	0.110801
AT4G28520	AT5G44120	2.53255	3.40217		AT1G04240	AT5G43700	-1.5611	0.676219
AT4G34810	AT2G21210	1.54699	3.68673		AT1G05470	AT2G32010	0	1.18501
AT4G36430	AT2G18150	-1.26945	-1.01952		AT1G06180	AT2G31180	-1.06358	0
AT4G38620	AT4G34990	-1.29142	-3.20363		AT1G06430	AT2G30950	-2.23765	0.183174
AT4G38690	AT4G34920	1.13005	1.46173		AT1G11940	AT1G62305	0	-1.14089
AT4G38860	AT4G34760	2.4052	1.36744		AT1G13280	AT3G25780	1.16063	0
AT5G04560	AT2G36490	1.45229	-1.47422		AT1G16390	AT1G79360	1.91841	0
AT5G05600	AT3G55970	1.40067	-1.08964		AT1G22490	AT1G72210	0	-1.04417
AT5G06640	AT4G08410	2.55618	2.33919		AT1G23540	AT1G70460	0	1.23342
AT5G09590	AT4G37910	-1.47863	-1.51657		AT1G27930	AT1G67330	-0.80969	-2.09146
AT5G11650	AT1G73480	-1.09005	-2.47633		AT1G50660	AT3G20350	-1.05843	0.6711
AT5G13330	AT5G07310	-1.14785	-1.44549		AT1G52690	AT3G15670	-3.27705	-0.711254
AT5G18020	AT5G18030	2.64484	2.35718		AT1G55110	AT3G13810	-1.98715	-0.424285
AT5G26260	AT5G26280	1.66386	3.05461		AT1G69870	AT1G27080	-4.15404	0
AT5G28020	AT5G28030	2.5518	-1.78425		AT1G71170	AT1G71180	0.724844	1.59918
AT5G35190	AT2G24980	2.99691	1.36295		AT2G16385	AT4G34600	0	1.10144
AT5G38940	AT3G05950	1.05828	1.68687		AT2G17840	AT4G35985	-2.32344	0
AT5G40010	AT3G28510	-1.10043	-1.68856		AT2G21650	AT4G39250	2.37226	0
AT5G45775	AT3G58700	-1.10291	-1.05852		AT2G41790	AT3G57470	0.0664856	1.213
AT5G52300	AT5G52310	-2.27878	-6.24428		AT2G47000	AT3G62150	0.147836	2.11906
AT5G53970	AT5G36160	-3.95394	-1.13718		AT3G18170	AT3G18180	1.29268	0
AT5G54060	AT4G27570	-3.23392	-1.54317		AT3G28920	AT5G39760	1.1422	-0.101099
AT5G56550	AT4G26288	2.22259	1.99729		AT3G48930	AT5G23740	-0.970565	-1.16852
AT5G60660	AT2G37170	1.17181	1.19053		AT3G50100	AT5G67240	-0.743612	-1.02345
AT5G63180	AT4G24780	1.04452	1.22126		AT3G52350	AT5G08535	0	-1.57686
AT5G64360	AT5G09540	1.04851	1.26429		AT4G10265	AT4G10270	0	1.55076
AT5G65140	AT2G22190	-1.93804	-2.35734		AT4G12050	AT4G22810	0.402518	1.48325
AT5G66920	AT2G23630	1.1964	1.98631		AT4G17310	AT5G47455	-1.89947	-0.944251
ATCG00120	AT2G07698	1.78182	1.32787		AT4G23140	AT4G23180	0	1.26962
					AT4G25835	AT5G57480	1.07312	0.154248
					AT4G25940	AT5G57200	1.33965	0
					AT5G06720	AT5G06730	0	-1.58007
					AT1G01170	AT4G00860	1.42591	-0.736622
					AT1G06515	AT2G30942	0.941619	1.08061
					AT1G13360	AT3G25870	-0.78909	-1.82462
					AT1G15400	AT1G80180	0.99005	2.67586
					AT1G30630	AT2G34840	0.015773	1.30932
					AT1G35710	AT4G08850	0.0584494	1.3069
					AT1G47490	AT1G47500	-0.864958	-1.56313
					AT1G53030	AT3G15352	-0.00286072	-1.67785
					AT2G18520	AT4G36680	-0.795524	-1.31541
					AT2G18670	AT4G30370	1.9205	0
					AT2G22400	AT4G40000	-0.72681	-1.81755
					AT2G23950	AT4G30520	-1.13843	0
					AT2G37975	AT3G54085	1.48983	-0.039407
					AT3G05830	AT5G26770	-0.419096	-1.33422
					AT3G22270	AT4G14990	-0.277051	-1.37665
					AT3G22790	AT4G14760	2.47464	-0.425395
					AT4G22910	AT4G11920	0	-1.04956
					AT4G31420	AT2G24500	-0.467894	-1.09029
					AT4G33070	AT5G01320	-1.00179	0
					AT5G15460	AT3G01050	-1.16825	0.0692034
					AT5G54630	AT4G27240	2.05285	0
					AT1G06620	AT3G61400	1.50289	0
					AT1G12020	AT1G62422	0	1.08244
					AT1G14020	AT2G03280	-1.21521	0
					AT1G15910	AT4G00380	0.531312	1.19086
					AT1G21230	AT1G21270	0	1.46407
					AT1G22530	AT1G72150	0.998963	2.8884
					AT1G31830	AT1G31820	0.0788428	1.55863
					AT1G51600	AT3G21175	-1.25226	-0.316273
					AT1G60620	AT1G60850	-0.852255	-1.20737
					AT1G64000	AT5G41570	-0.923851	-1.23749
					AT2G09990	AT3G04230	-1.05662	0.749379
					AT2G45695	AT3G61113	-1.27894	0
					AT3G05130	AT5G27330	1.02653	-0.499008
					AT3G11580	AT5G06250	-1.46899	0
					AT3G21650	AT4G15415	-1.51782	-0.953963
					AT3G49880	AT5G67540	0	-1.75407
					AT3G59360	AT2G43240	-0.644477	-1.08928
					AT4G17490	AT5G47230	-0.655939	-1.48625
					AT4G17870	AT5G46790	2.20798	0.809788
					AT4G26850	AT5G55120	-2.97824	-0.578285
					AT1G05575	AT2G31945	1.80351	0
					AT1G08360	AT2G27530	-0.892357	-1.20654
					AT1G17590	AT1G72830	-0.439602	1.58279
					AT1G21000	AT1G76590	-0.0308626	-2.52611
					AT1G22360	AT1G22380	3.18036	0
					AT1G24090	AT5G51080	-1.42083	0
					AT1G27730	AT5G04340	-0.892385	-1.76667
					AT1G75400	AT1G19680	-1.04329	0
					AT1G80245	AT4G00695	-1.38864	0
					AT2G24190	AT3G61220	0.197025	-1.47399
					AT2G43810	AT3G59810	-0.407614	-1.32955
					AT2G47130	AT2G47140	1.92475	0
					AT3G05920	AT5G26690	0.786796	-1.09198
					AT3G10120	AT5G03890	2.78643	0
					AT3G22310	AT3G22330	-2.0023	-0.9234
					AT3G44260	AT5G22250	1.27658	0
					AT3G44940	AT5G22930	0.956552	1.02029
					AT3G60270	AT3G60280	0	1.46668
					AT4G18730	AT3G58700	-0.680369	-1.05852
					AT4G25810	AT5G57560	-1.03825	0.190314
					AT4G27585	AT5G54100	-0.579963	-2.5308
					AT5G10550	AT5G65630	-0.0970815	-1.10891
					AT5G45440	AT5G45490	0	2.1279
					AT5G64840	AT5G09930	-0.320359	-2.25577
					AT1G06780	AT2G30575	-1.50394	0
					AT1G22990	AT1G71050	-0.980477	-1.55428
					AT1G25560	AT1G68840	0.76306	1.5803
					AT1G78520	AT2G43670	1.69787	0
					AT2G14580	AT2G14610	-2.1936	-0.113843
					AT2G15000	AT4G34265	-1.87181	-0.47929
					AT2G24100	AT4G30780	-1.02237	0.03058
					AT2G44910	AT3G60390	0	1.45031
					AT3G16660	AT3G16670	0.844317	1.1159
					AT3G22060	AT3G58310	1.04861	0
					AT3G29370	AT5G39240	0	-1.22846
					AT3G48690	AT3G48700	-0.645549	-2.05876
					AT4G18820	AT5G45720	0	-2.09727
					AT4G19110	AT5G45430	-0.56769	-1.04341
					AT4G26910	AT5G55070	0.348875	-1.43018
					AT4G31985	AT3G02190	-0.844713	-1.24712
					AT5G07310	AT5G61890	-1.44549	0
					AT5G09440	AT5G64260	-1.03641	0.254288
					AT5G49760	AT5G49770	1.30768	0
					AT1G01580	AT1G01590	1.29012	0
					AT1G05675	AT1G05680	0	-2.19433
					AT1G12710	AT1G63090	-1.08622	0
					AT1G17180	AT1G78380	-3.20417	-0.0649451
					AT2G22230	AT5G10160	0.494426	1.21747
					AT2G37340	AT3G53500	-0.015093	-1.18125
					AT2G37480	AT3G53670	1.14588	-0.0637279
					AT2G42030	AT3G58030	0	-1.49901
					AT3G05880	AT3G05890	-1.66768	0.394072
					AT3G21260	AT1G21360	1.72186	0
					AT3G22360	AT3G22370	0	-1.47267
					AT4G04630	AT4G21970	1.54484	0
					AT4G18700	AT5G45810	-2.14683	0
					AT4G23490	AT4G11350	-1.15304	-0.530266
					AT5G08350	AT5G23370	1.28436	0
					AT1G03870	AT5G44130	2.5398	0.0967601
					AT1G06150	AT2G31280	-0.54828	-1.00574
					AT1G09000	AT1G54960	0	1.44371
					AT1G09590	AT1G09690	-1.04883	-0.668346
					AT1G15100	AT2G01150	0.222901	-1.17058
					AT1G20370	AT1G76120	-0.870091	-1.29514
					AT1G33520	AT4G25020	0.518664	-1.17272
					AT1G41830	AT1G76160	-1.1021	-0.241978
					AT1G49600	AT3G19130	-1.22705	0.13649
					AT1G50250	AT5G42270	-0.198203	-1.05964
					AT1G52855	AT3G15534	-1.2873	0
					AT1G55205	AT3G13674	-1.5211	-0.334543
					AT1G76640	AT1G76650	0	1.13133
					AT1G78820	AT1G78830	0.788102	3.08218
					AT2G22795	AT4G37820	1.17606	0.567748
					AT2G23980	AT4G30560	-1.08564	0.0790012
					AT2G36830	AT3G26520	0.462207	1.42489
					AT2G37390	AT3G53530	0.813903	-1.96507
					AT2G40300	AT3G56090	-0.607366	-2.37645
					AT2G46490	AT5G35110	1.30182	0
					AT3G01190	AT5G15180	2.23968	0.523055
					AT3G02990	AT5G16820	-2.57686	0.301498
					AT3G03010	AT5G16870	-0.533274	1.08083
					AT3G09300	AT5G02100	0.932932	1.13953
					AT3G14690	AT3G14660	-2.02625	-0.338073
					AT3G18750	AT1G49160	0.0694508	-1.37965
					AT3G23930	AT4G13540	1.4599	0
					AT3G45750	AT3G45760	-1.51814	0
					AT3G49570	AT5G24660	-0.915321	-1.65068
					AT3G54140	AT5G01180	-1.18294	0
					AT4G03415	AT1G03590	1.28861	0.560055
					AT4G16480	AT2G35740	1.8369	0
					AT4G20860	AT5G44360	1.05834	0
					AT4G26880	AT5G55110	0	1.34359
					AT4G27680	AT5G53540	-1.33351	-0.506627
					AT4G29905	AT5G57123	-0.438713	-1.49342
					AT4G31940	AT4G31970	2.30102	0
					AT5G07000	AT5G07010	-1.33634	0
					AT5G09250	AT5G09240	-1.28063	0
					AT5G11670	AT5G25880	1.42908	0
					AT5G16030	AT3G02500	3.98053	0
					AT5G64550	AT5G09670	-2.89901	0.520649
					AT1G01050	AT2G46860	-0.555531	1.25753
					AT1G02305	AT1G02300	1.01831	0.887489
					AT1G02360	AT4G01700	-0.211223	1.13982
					AT1G04340	AT5G43460	-1.26874	-0.271832
					AT1G11080	AT4G15100	1.02178	0
					AT1G13860	AT2G03480	-1.5244	0
					AT1G17070	AT2G42330	0.111651	1.34644
					AT1G18080	AT1G48630	-0.343693	-1.25896
					AT1G18300	AT1G73540	1.11229	0.43356
					AT1G20330	AT1G76090	0.307465	1.68109
					AT1G29240	AT2G34170	0	1.29785
					AT1G30620	AT4G20460	-1.91833	0
					AT1G45050	AT5G42990	-0.392041	-1.3315
					AT1G55500	AT3G13460	-1.72285	-0.761456
					AT1G61730	AT4G00390	-1.68069	0.808941
					AT1G62180	AT4G04610	-1.44619	-0.070484
					AT1G68440	AT1G25400	-0.597642	1.01504
					AT2G05940	AT5G35580	-0.497092	-2.22234
					AT2G18980	AT4G30170	0.97032	1.85323
					AT2G21500	AT4G39140	1.13791	-0.309144
					AT2G23690	AT4G37240	0	1.37298
					AT2G28710	AT5G59820	0	-1.92506
					AT2G41180	AT3G56710	-1.65392	-0.268746
					AT2G45750	AT4G00750	0.695056	1.01773
					AT3G02555	AT5G16110	-1.07103	0.259215
					AT3G05980	AT5G19340	-1.3793	0.880896
					AT3G06590	AT3G17100	0	1.25865
					AT3G26932	AT5G41070	0.528644	-1.42249
					AT3G44850	AT5G22840	-0.648824	-1.10599
					AT3G45650	AT3G45660	1.03942	0
					AT3G48510	AT5G63350	-2.42892	0
					AT4G14410	AT3G23210	0.50512	-1.61893
					AT4G17500	AT5G47220	1.499	0.342737
					AT4G22530	AT5G10830	0.274615	1.60168
					AT4G26055	AT5G57080	0	-1.32993
					AT4G26530	AT4G26520	2.32879	0.757383
					AT4G27900	AT5G53420	-0.331265	-2.22806
					AT4G36010	AT2G17860	-3.06698	0
					AT5G02790	AT5G02780	0.307622	-1.60908
					AT5G57685	AT4G25760	1.45713	-0.553097
					AT1G01610	AT4G00400	0.152449	1.01171
					AT1G02460	AT4G01890	-2.13522	0
					AT1G11160	AT1G61210	0	-1.02667
					AT1G12910	AT3G26640	1.10409	-0.230955
					AT1G26150	AT1G68690	1.01991	-0.853454
					AT1G28960	AT2G33980	-1.53527	0
					AT1G66740	AT5G38110	-1.27413	-0.400003
					AT1G76510	AT1G20910	-0.427951	-1.11216
					AT1G78390	AT3G14440	0	-4.35862
					AT1G80120	AT3G15810	-1.28097	-0.456222
					AT2G30860	AT2G30870	-0.463728	1.01443
					AT2G37170	AT2G37180	1.19053	0.239239
					AT2G37840	AT3G53930	0.467931	-2.13408
					AT2G39350	AT3G55090	-1.06426	0
					AT3G02080	AT5G61170	-0.396058	-1.2656
					AT3G06250	AT5G18960	-2.36717	0.449925
					AT3G06330	AT5G18760	1.18077	0.0602723
					AT3G06760	AT5G49230	-0.696414	-1.17497
					AT3G08510	AT3G55940	0.34279	-2.1136
					AT3G14450	AT1G53650	0	1.22039
					AT3G56380	AT2G40670	0	1.58916
					AT4G04720	AT4G04740	0.0959777	1.35818
					AT4G33040	AT5G11930	-2.01903	0
					AT4G36810	AT2G18620	-1.7313	0
					AT5G14602	AT5G18150	0	-1.36414
					AT5G28910	AT5G28960	-2.75419	0
					AT5G67300	AT3G50060	-0.299056	1.3126
					AT1G06800	AT2G30550	1.21522	0
					AT1G13950	AT1G69410	1.347	-0.172596
					AT1G18210	AT1G73630	-0.069939	-1.35141
					AT1G19000	AT1G74840	1.79382	-0.188283
					AT1G25480	AT1G68600	0	-1.01163
					AT1G52300	AT3G16080	-0.970134	-1.27338
					AT1G53510	AT3G14720	-0.550629	-2.62871
					AT1G64390	AT4G11050	-1.14621	0
					AT1G65870	AT1G22900	-1.74456	0
					AT1G75750	AT2G18420	-1.84029	0
					AT1G78610	AT1G53470	-2.01901	-0.937538
					AT1G78850	AT1G78860	1.61309	0
					AT2G18480	AT4G36670	0	3.46479
					AT2G19760	AT4G29350	1.00392	-0.258786
					AT2G35820	AT2G35810	1.41159	0.455419
					AT2G38530	AT2G38540	0.996858	-1.04862
					AT3G02020	AT5G14060	0.0087385	1.44261
					AT3G02290	AT5G15790	0.0572472	-1.15798
					AT3G08620	AT2G38610	-1.65012	-0.877851
					AT3G09910	AT5G03530	-2.41055	-0.134795
					AT3G21890	AT4G15248	-2.72113	-0.66976
					AT3G27250	AT5G40800	-2.09953	0
					AT3G43270	AT4G33220	-0.655422	2.00336
					AT4G22850	AT4G12000	0.249114	-2.79455
					AT4G27730	AT5G53510	1.22931	0
					AT4G39210	AT2G21590	-3.53636	-0.800034
					AT5G15140	AT3G01260	0	2.12477
					AT5G17720	AT5G17780	0	-1.67333
					AT5G50330	AT4G24810	0.231675	1.26832
					AT1G01820	AT2G45740	0.427856	1.02604
					AT1G02800	AT4G02290	0	2.9018
					AT1G05000	AT2G32960	-1.38213	-0.00924076
					AT1G05370	AT3G22410	0	-1.05766
					AT1G10340	AT2G24600	0	1.87037
					AT1G15250	AT3G16080	-0.473411	-1.27338
					AT1G18530	AT3G25600	0	1.1291
					AT1G18540	AT1G74050	-1.08596	-0.693224
					AT1G22710	AT1G71880	-1.26353	0.0774084
					AT1G31850	AT4G19120	-0.276783	-1.90243
					AT1G32940	AT1G32960	-1.06395	0
					AT1G55920	AT3G13110	1.00181	-0.88958
					AT1G56720	AT1G09440	0.0603359	1.09092
					AT1G67980	AT1G67990	-2.24957	0
					AT1G74210	AT5G08030	1.11417	0
					AT2G03530	AT2G03590	1.6332	0
					AT2G20850	AT4G03390	0.359901	1.43474
					AT2G40140	AT3G55980	-1.13844	0.702315
					AT2G42870	AT3G58850	1.54928	0.488409
					AT2G44940	AT3G60490	-1.88299	0
					AT3G01690	AT5G14390	1.99859	0
					AT4G29900	AT5G57110	0.0790252	-1.83902
					AT4G31290	AT5G26220	-0.0147929	-2.6767
					AT4G34131	AT4G34135	-0.0377992	-2.13253
					AT5G07820	AT5G61260	1.20433	0
					AT5G08330	AT5G23280	1.64766	0.920717
					AT5G25400	AT5G11230	0	-1.03703
					AT5G40780	AT1G48640	-1.36631	0
					AT5G51030	AT5G61830	0	-1.01033
					AT1G01600	AT4G00360	-1.14931	-0.459221
					AT1G08630	AT3G04520	-2.74222	-0.195351
					AT1G17345	AT1G72430	0	3.2483
					AT1G17430	AT1G72620	1.21209	0
					AT1G27910	AT1G24330	-1.66734	0
					AT1G29030	AT2G34040	-1.16242	-0.108176
					AT1G49760	AT4G34110	-1.17844	-0.0542283
					AT1G53540	AT5G59720	0	-1.34429
					AT1G67100	AT3G02550	0	3.03333
					AT1G70840	AT1G70890	0	1.6069
					AT2G15880	AT4G33970	1.9858	0
					AT2G18900	AT3G26480	-2.10724	0
					AT2G31670	AT1G51360	0.896238	1.47094
					AT2G35760	AT4G16442	0	-1.86665
					AT2G36330	AT5G62820	-0.419359	-1.35734
					AT2G36390	AT5G03650	-1.46401	-0.145037
					AT2G39130	AT3G54830	-1.01724	0.677177
					AT2G42300	AT3G57800	0.26346	-1.39254
					AT3G07010	AT5G48900	1.3194	-0.413661
					AT3G10090	AT5G64140	-0.72109	-1.05792
					AT3G10480	AT3G10490	-1.13895	-0.658245
					AT3G13020	AT3G13030	0	2.03333
					AT3G16175	AT1G52191	-1.62098	0
					AT3G21600	AT4G15450	0.830493	-1.44713
					AT3G56060	AT5G51950	1.14769	0
					AT3G63510	AT5G47970	0.0254033	-1.10006
					AT4G11880	AT4G22950	-1.91297	0
					AT4G19410	AT5G45280	0.077842	-1.39722
					AT4G24660	AT5G65410	1.57046	0.629561
					AT5G11190	AT5G25390	0	-1.63467
					AT5G11700	AT4G32920	-0.357337	-1.43217
					AT5G17760	AT5G17740	-1.81128	0
					AT5G38760	AT5G53820	0	2.3622
					AT5G39580	AT5G64120	-0.61413	2.89113
					AT5G47610	AT4G17245	-0.883767	2.63794
					AT5G54280	AT4G27370	-0.652567	1.2494
					AT1G02335	AT3G62020	1.1631	0.309506
					AT1G03020	AT3G62930	0	2.20166
					AT1G10050	AT1G58370	0	1.72653
					AT1G12990	AT1G67880	-1.4229	-0.941329
					AT1G13830	AT2G03505	0	2.00621
					AT1G21050	AT1G76610	1.66755	0
					AT1G21060	AT1G76620	0.667206	-1.97499
					AT1G22540	AT1G72140	1.08384	0
					AT1G29440	AT1G29510	1.16966	0.532948
					AT1G47056	AT4G07400	0	1.01212
					AT1G54160	AT3G14020	0	-1.02903
					AT1G65080	AT3G44370	-1.88123	0
					AT2G02010	AT2G02000	-1.5914	0
					AT2G19520	AT4G29730	-0.711093	-1.3864
					AT2G23340	AT4G36900	-3.44884	-0.578234
					AT2G29500	AT1G07400	0.368295	-1.0816
					AT2G33150	AT1G04710	1.28039	0.296954
					AT2G33310	AT1G04550	-0.579153	-1.20386
					AT2G38870	AT2G38900	1.95439	0
					AT2G42580	AT3G58620	0.159042	1.41071
					AT2G45710	AT3G61110	-1.27703	-0.99493
					AT2G45830	AT3G61270	1.73275	0
					AT3G02470	AT5G15950	-0.526688	-4.20155
					AT3G09020	AT5G01250	2.2717	0
					AT3G11660	AT3G52470	0.869254	-1.46882
					AT3G13790	AT3G13784	0.431315	-4.75246
					AT3G22850	AT5G43830	-0.486035	1.20452
					AT3G27210	AT5G40860	-1.16759	0
					AT3G43110	AT5G20790	0.0177126	2.82545
					AT3G47370	AT5G62300	-0.809828	-1.05675
					AT3G48450	AT5G63270	-0.888076	1.28668
					AT3G50740	AT5G66690	2.61295	-0.00304307
					AT3G56110	AT5G05380	1.76448	0
					AT4G37360	AT4G37370	0	1.75075
					AT5G07240	AT5G62070	-0.15292	-1.54329
					AT5G09220	AT5G63850	-0.574862	-1.05199
					AT5G49630	AT1G58360	-0.0554085	-1.67524
					AT5G51990	AT4G25470	0	-2.86034
					AT1G01620	AT4G23400	0.935981	2.58086
					AT1G23040	AT1G70990	0	1.20575
					AT1G24330	AT1G67530	0	1.12198
					AT1G30080	AT4G18340	0	1.01122
					AT1G44800	AT4G08300	-0.162346	-1.04641
					AT1G47240	AT2G23150	-0.852552	-1.49912
					AT1G48370	AT3G17650	-1.20451	0.485293
					AT1G69550	AT5G11250	0.231692	1.09472
					AT1G69630	AT1G78750	0	1.899
					AT1G72160	AT4G09160	1.97768	0.540856
					AT1G75760	AT1G19970	0.227157	-1.82221
					AT1G77990	AT5G10180	1.37345	0.472601
					AT2G05910	AT5G20640	0	1.19338
					AT2G15300	AT4G34220	0	1.77917
					AT2G18540	AT4G36700	0	1.49801
					AT2G18570	AT2G18560	0	1.73751
					AT2G26660	AT5G20150	-1.1755	-0.129274
					AT3G01280	AT5G15090	-0.600512	-1.30572
					AT3G02830	AT5G16540	-1.13826	-0.144593
					AT3G03670	AT5G17820	0	2.40295
					AT3G15350	AT4G27480	-1.31461	0
					AT3G28990	AT3G55240	0	2.54336
					AT3G47110	AT5G20480	0	1.05974
					AT3G53420	AT2G37170	-0.439563	1.19053
					AT4G13340	AT4G18670	1.03601	0.430132
					AT4G22080	AT4G22090	1.1475	0
					AT4G34760	AT2G16580	1.36744	0
					AT5G23730	AT5G52250	-1.43911	0
					AT5G23980	AT5G23990	2.01406	0
					AT5G50260	AT3G48340	0	1.2265
					AT5G53550	AT5G24380	0.739812	-1.94805
					AT5G65970	AT2G17430	1.10066	0
					AT1G05010	AT1G62380	1.18414	0.671877
					AT1G08470	AT5G22020	-0.333123	-1.62947
					AT1G10585	AT1G10586	-1.23322	0
					AT1G12040	AT1G62440	2.22618	0
					AT1G19300	AT3G50760	0.70245	-1.67797
					AT1G29930	AT1G29910	0.119627	1.30976
					AT1G29930	AT2G34420	0.119627	5.3355
					AT1G32780	AT1G64710	0	1.82344
					AT1G49450	AT3G18950	-2.93762	0
					AT1G55190	AT3G13720	-1.79413	0
					AT1G55210	AT5G49040	-1.13	0
					AT1G69040	AT2G03730	1.52106	-0.19086
					AT1G69295	AT1G26450	-1.3843	-0.511287
					AT1G70800	AT1G70810	-1.83062	-0.221194
					AT1G75170	AT4G36640	-2.09503	-0.539602
					AT1G78570	AT3G14790	-2.49896	-0.626435
					AT2G23110	AT2G23120	0	-2.66237
					AT2G26060	AT4G32990	-1.06862	0
					AT2G37190	AT5G60670	-0.866656	-1.03041
					AT2G46170	AT3G61560	-0.868726	-1.13032
					AT3G02560	AT5G16130	-1.18175	-0.961871
					AT3G03980	AT3G04000	0.974815	-1.07977
					AT3G07590	AT4G02840	-1.04274	-0.869886
					AT3G09600	AT5G02840	-2.94988	-0.876888
					AT3G10760	AT5G05090	0.457677	1.08335
					AT3G20910	AT5G12840	-1.18445	-0.474483
					AT3G26320	AT3G26330	1.40574	0.904018
					AT3G43600	AT5G20960	0.0974124	1.44614
					AT3G62980	AT4G03190	0.426292	1.25328
					AT4G10540	AT4G10550	0	1.13443
					AT4G14096	AT4G14103	-1.47792	0
					AT4G14620	AT3G22970	0.984336	1.65603
					AT4G20820	AT5G44440	2.33335	0
					AT4G21410	AT4G21400	2.3093	0.954464
					AT5G04040	AT3G57140	1.88462	0
					AT5G22290	AT3G44290	-1.41455	0
					AT5G22500	AT3G44540	1.05333	0
					AT5G40990	AT1G53940	0	1.54931
					AT5G61030	AT1G74230	-1.76027	-0.276617
					AT1G05100	AT2G32510	-2.04568	0
					AT1G13245	AT1G68825	1.52858	0
					AT1G25422	AT1G68500	0	-3.4026
					AT1G28580	AT1G28590	1.53931	0
					AT1G29930	AT2G34430	0.119627	4.4274
					AT1G51800	AT3G21340	1.05727	0
					AT1G58430	AT2G24560	0	-2.81283
					AT1G73300	AT5G36180	0	1.26002
					AT1G74890	AT1G19050	1.50884	0.601665
					AT2G15480	AT2G15490	1.06482	0.232724
					AT2G17450	AT4G35480	1.65607	0
					AT2G27360	AT1G28610	-0.428204	-1.89342
					AT2G28305	AT2G37210	-1.58553	0
					AT2G28320	AT3G54800	-1.17984	0
					AT2G31450	AT1G05900	-1.10727	-0.673282
					AT2G36870	AT3G44990	-1.0546	0.909585
					AT2G37190	AT3G53430	-0.866656	-1.17682
					AT2G39700	AT3G55500	0.835272	-1.39376
					AT2G44578	AT2G44581	-1.17742	0
					AT3G04940	AT5G28030	0.206741	-1.78425
					AT3G09220	AT5G01050	1.26226	0
					AT3G09500	AT5G02610	-0.686887	-1.12918
					AT3G10090	AT5G03850	-0.72109	-1.10661
					AT3G28007	AT5G62850	-2.85361	0
					AT3G49220	AT5G53370	-1.64215	-0.188331
					AT3G50980	AT5G66400	0	-1.67287
					AT3G51420	AT3G51430	-0.197293	1.09951
					AT4G00620	AT4G00600	-1.41964	0
					AT4G15550	AT1G05560	-2.01497	-0.320325
					AT4G17680	AT5G47050	-1.36032	0
					AT4G20890	AT5G44340	-1.26532	-0.778339
					AT4G23820	AT5G41870	1.45764	-0.252722
					AT4G25470	AT4G25490	-2.86034	0
					AT4G37870	AT5G65690	1.35546	0
					AT5G45860	AT5G45870	0	-2.02321
					AT1G04090	AT5G43950	0	-1.0022
					AT1G05260	AT4G11290	0.512226	1.78347
					AT1G05810	AT2G43130	0.973277	-1.02465
					AT1G07430	AT2G29380	-3.89734	0
					AT1G11475	AT1G61700	-1.28378	0
					AT1G22380	AT1G22400	0	2.42305
					AT1G24270	AT5G13090	0	1.29425
					AT1G32860	AT5G42100	-1.86811	0.127004
					AT1G50060	AT1G50050	2.55825	0
					AT1G61800	AT5G54800	-4.88978	-0.0543215
					AT1G71100	AT2G01290	-0.218639	-1.06036
					AT1G77810	AT1G22015	-1.22044	0
					AT1G78070	AT1G36070	-4.03591	0.368167
					AT1G78980	AT3G13065	0	1.19474
					AT2G16980	AT2G16970	1.51486	0
					AT2G28120	AT2G39210	1.42126	0.494006
					AT2G28270	AT2G44380	0	2.41173
					AT2G31680	AT2G43130	0	-1.02465
					AT2G32240	AT1G05320	0.925173	1.87135
					AT2G40380	AT3G56110	0	1.76448
					AT3G02040	AT5G41080	-0.361358	1.02812
					AT3G11340	AT5G05860	0.634544	1.63709
					AT3G21620	AT4G15430	0	-1.2124
					AT3G27660	AT5G40420	0.778033	2.49521
					AT3G48100	AT5G62920	1.26256	0.83949
					AT3G48670	AT3G12550	0.416948	-1.01608
					AT3G49930	AT5G67450	1.04937	0
					AT3G53230	AT5G03340	-2.31538	0.113087
					AT3G57260	AT3G57270	1.69888	0
					AT4G00350	AT4G25640	0	-2.9103
					AT4G01440	AT4G01450	-2.59228	0.0303816
					AT4G16765	AT4G16770	2.53949	0
					AT5G08430	AT5G23480	-1.09732	-0.111728
					AT5G17580	AT3G03510	-1.2452	0
					AT5G22660	AT5G22700	0	1.18421
					AT5G26860	AT3G05790	-1.91799	0
					AT5G38410	AT5G38430	1.20558	-0.61355
					AT5G38420	AT5G38430	2.57695	-0.61355
					AT5G38940	AT5G38930	1.05828	0.872464
					AT5G48400	AT5G48410	-1.9575	0
					AT5G54060	AT5G54010	-3.23392	0
					AT5G56950	AT4G26110	-0.962949	-1.08395
					AT5G63630	AT5G08610	-0.538608	-1.16952
					AT1G03860	AT4G28510	-0.39706	-1.36127
					AT1G06760	AT2G30620	1.36712	0.497194
					AT1G07240	AT1G07250	1.35091	-0.148245
					AT1G21890	AT4G08300	0	-1.04641
					AT1G29840	AT3G47560	0	2.62818
					AT1G33440	AT1G59740	0	-1.47328
					AT1G70830	AT1G70850	0.394986	1.88742
					AT1G72930	AT1G72920	1.16922	0.845641
					AT2G16720	AT4G34990	-0.608754	-3.20363
					AT2G22920	AT5G09640	2.14798	0
					AT2G23150	AT5G67330	-1.49912	-0.37703
					AT2G23980	AT5G57940	-1.08564	0.280228
					AT2G32290	AT4G15210	1.0116	-0.827244
					AT2G36780	AT2G36770	1.80241	0
					AT2G38540	AT5G59320	-1.04862	-0.882259
					AT2G42740	AT3G58700	-0.122584	-1.05852
					AT2G43590	AT2G43580	-1.46631	0
					AT2G44380	AT5G43520	2.41173	0
					AT3G01070	AT5G15350	0	1.77687
					AT3G07800	AT5G23070	0.215673	-1.16658
					AT3G09760	AT5G03180	-1.03707	0
					AT3G10610	AT2G05220	-1.00551	-0.387357
					AT3G10910	AT5G01880	0	-4.58749
					AT3G21790	AT3G21800	1.84462	0
					AT3G22460	AT4G14880	2.68854	0.468008
					AT3G22930	AT4G14640	-1.75245	0
					AT3G23170	AT4G14450	-1.43214	0
					AT3G24480	AT4G13340	0.44576	1.03601
					AT3G25030	AT4G13100	-1.00267	0.317406
					AT3G46270	AT3G46280	0	2.61636
					AT3G47800	AT5G15140	1.96695	0
					AT3G50900	AT5G66490	0.589612	2.22306
					AT3G57490	AT1G58380	-1.12928	-0.998571
					AT3G61490	AT4G23500	-0.430809	-1.59075
					AT4G19060	AT5G45490	0.375185	2.1279
					AT5G03170	AT5G60490	0.529512	1.1858
					AT5G03760	AT5G22740	-1.08397	-0.710909
					AT5G08300	AT5G23250	-0.25826	-1.36882
					AT5G09870	AT5G64740	-1.71126	-0.568044
					AT5G17520	AT5G17523	-0.348997	1.29783
					AT5G51490	AT5G51500	0	1.41733
					AT5G59720	AT3G46230	-1.34429	0
					AT1G02850	AT4G22100	-2.07336	0
					AT1G05805	AT2G43140	1.14448	0.683138
					AT1G06040	AT2G31380	-0.631899	-2.22185
					AT1G09590	AT1G57860	-1.04883	-0.932387
					AT1G11200	AT4G21570	0.406457	-1.71086
					AT1G12000	AT4G04040	0.0758677	2.11006
					AT1G13260	AT3G25730	-0.687016	-1.51438
					AT1G14220	AT1G26820	0	1.12694
					AT1G14700	AT2G01890	1.76767	-0.465255
					AT1G19440	AT2G16280	-1.02912	0.622862
					AT1G23830	AT1G23840	1.3817	0
					AT1G27680	AT4G39210	-0.859625	-3.53636
					AT1G29430	AT5G27780	1.90781	0
					AT1G32250	AT3G03000	0	1.8105
					AT1G44170	AT4G34240	0.236915	-1.24933
					AT1G49720	AT3G19290	-1.67004	-0.276363
					AT1G54270	AT1G72730	-1.16361	-0.908586
					AT1G58170	AT5G49040	-1.22413	0
					AT1G62670	AT1G63130	0	-1.03042
					AT1G62970	AT5G64360	0	1.04851
					AT1G64670	AT5G41900	0.347231	-1.81411
					AT1G78130	AT5G10190	1.00754	-0.230025
					AT2G04160	AT5G59810	-1.21607	0
					AT2G15430	AT2G15400	-0.991445	1.01836
					AT2G16460	AT3G51090	-1.14496	0
					AT2G17780	AT4G35920	1.96347	0.00449556
					AT2G21220	AT4G38860	0	2.4052
					AT2G22500	AT4G24570	-1.46456	0
					AT2G28950	AT2G39700	1.17537	0.835272
					AT2G29420	AT2G29460	0.595178	-1.4622
					AT2G36750	AT2G36800	-2.14741	0.35256
					AT2G43795	AT3G59800	0	-1.08852
					AT2G47880	AT3G62960	0.188766	-1.18839
					AT3G03920	AT5G18180	-1.75843	0
					AT3G04210	AT3G04220	2.27238	0
					AT3G05950	AT5G39130	1.68687	0
					AT3G11397	AT5G05987	-1.00625	-0.740875
					AT3G21750	AT3G21760	-1.59796	0
					AT3G25940	AT1G20065	-1.94231	0
					AT3G48930	AT4G30800	-0.970565	-1.13678
					AT3G50360	AT4G37010	-0.273055	1.52179
					AT4G02890	AT4G05050	1.28243	-0.598286
					AT4G15350	AT3G20940	0	1.07222
					AT4G18930	AT4G18940	1.23247	0
					AT4G22270	AT4G03820	-1.40986	0
					AT4G24000	AT4G23990	0	-2.12083
					AT4G37320	AT4G37330	-1.68664	0.216458
					AT5G07170	AT5G62240	0	-2.26951
					AT5G10440	AT5G65420	0	1.18785
					AT5G20580	AT2G06005	0	2.15267
					AT5G38895	AT5G15790	0.214595	-1.15798
					AT5G57360	AT2G18915	-0.487565	-1.11361
					AT5G58420	AT5G07090	-1.21066	-0.668691
					AT1G01800	AT3G61220	0.416126	-1.47399
					AT1G05360	AT4G14950	-1.833	0
					AT1G06650	AT1G06645	0.567094	1.71467
					AT1G11070	AT4G04980	3.79551	0
					AT1G11920	AT4G22080	0	1.1475
					AT1G13245	AT3G25717	1.52858	-0.171377
					AT1G13730	AT2G03640	-1.03826	-0.30359
					AT1G15940	AT1G80810	-0.527781	-1.25056
					AT1G20140	AT2G25700	-1.01182	0
					AT1G22470	AT1G72240	-2.44499	0
					AT1G33120	AT4G10450	-0.789846	-1.86196
					AT1G47710	AT3G45220	-1.79538	0
					AT1G48830	AT3G02560	-0.356392	-1.18175
					AT1G52870	AT4G03410	-0.183695	-1.51982
					AT1G59710	AT1G27100	-1.341	0.0996285
					AT1G60470	AT1G60450	-4.12129	0
					AT1G64780	AT4G13510	-2.10861	0
					AT1G65540	AT3G59820	-0.248117	-2.24656
					AT1G66150	AT2G01820	1.03227	-0.332594
					AT1G66240	AT3G56240	-0.148603	1.39576
					AT1G66370	AT1G66390	0	-5.07394
					AT1G66380	AT1G66390	0	-5.07394
					AT1G66910	AT1G66920	0.414908	2.05351
					AT1G68870	AT1G26210	0.812857	-1.28003
					AT1G70840	AT1G70850	0	1.88742
					AT1G72890	AT1G72950	1.07019	0
					AT1G75440	AT5G42990	0.758963	-1.3315
					AT1G75580	AT4G34760	0	1.36744
					AT1G77410	AT5G63800	0.727214	3.14646
					AT2G02080	AT1G14580	0.751695	-1.1135
					AT2G16365	AT4G34550	-0.122154	-4.28521
					AT2G23610	AT2G23620	-0.268311	1.39616
					AT2G25060	AT5G25090	0.600249	1.03217
					AT2G29130	AT5G60020	0	1.19828
					AT2G32295	AT5G35730	-1.13369	0.181766
					AT2G38110	AT4G00400	-0.605167	1.01171
					AT2G40710	AT4G38290	0	-1.67171
					AT2G44510	AT5G03830	-1.79947	0.84012
					AT2G44740	AT5G61650	1.86546	-0.236294
					AT2G45740	AT3G61070	1.02604	0.375567
					AT2G46800	AT3G58810	0.0378153	-1.56751
					AT3G01690	AT4G24760	1.99859	-0.395918
					AT3G04580	AT3G23150	0.373631	1.16829
					AT3G07070	AT3G24790	1.41914	0
					AT3G09590	AT5G02730	-1.59439	0
					AT3G11740	AT5G01750	0	1.359
					AT3G12090	AT4G23410	0.350426	1.31924
					AT3G14680	AT3G14690	0.731915	-2.02625
					AT3G15500	AT1G52890	-0.9725	-4.09056
					AT3G16400	AT3G16410	1.09701	0.436316
					AT3G18740	AT1G77940	-0.89405	-1.19117
					AT3G20000	AT1G50400	-1.14656	0
					AT3G20820	AT5G12940	-1.23186	0.105074
					AT3G21950	AT5G38020	0	-1.90312
					AT3G23470	AT3G23480	1.73012	0
					AT3G26840	AT3G26820	-1.56629	0
					AT3G45650	AT3G45680	1.03942	0
					AT3G46080	AT3G46090	-0.174335	1.62725
					AT3G46660	AT3G46670	0	-1.51269
					AT3G57240	AT3G57260	0	1.69888
					AT3G58860	AT3G58900	0	1.64493
					AT3G59200	AT4G14096	0	-1.47792
					AT3G59280	AT5G61880	-1.1647	-0.239641
					AT4G01060	AT1G01380	-2.22376	0
					AT4G04640	AT1G15700	0.526228	1.5443
					AT4G12290	AT1G62810	-0.748085	1.1479
					AT4G13890	AT4G13930	0	-1.31432
					AT4G25480	AT5G51990	-3.93138	0
					AT4G29050	AT1G70110	1.30235	0
					AT4G34135	AT2G15490	-2.13253	0.232724
					AT4G34770	AT2G21210	0	3.68673
					AT4G35060	AT4G38580	0.169633	-2.46997
					AT4G37550	AT4G37560	1.23227	-0.849252
					AT5G05860	AT5G05880	1.63709	0
					AT5G07080	AT3G47170	1.51391	0
					AT5G07690	AT5G07700	-1.12105	0
					AT5G10730	AT5G15910	-1.3407	-0.986997
					AT5G12140	AT2G40880	-1.33814	-0.514622
					AT5G14120	AT3G01930	4.14672	0.526181
					AT5G15520	AT5G61170	-0.0649871	-1.2656
					AT5G24105	AT3G61640	-1.72608	0.0796703
					AT5G25120	AT5G25130	0.27898	1.22869
					AT5G28540	AT5G42020	-1.29088	-0.646189
					AT5G50720	AT4G24960	-0.762066	-3.64129
					AT5G51780	AT4G25400	1.54681	0
					AT1G02780	AT3G16780	-0.650896	-1.06219
					AT1G03080	AT4G02710	0.0184737	-1.16116
					AT1G04280	AT1G06750	1.47925	0
					AT1G04330	AT3G23170	0	-1.43214
					AT1G06840	AT5G01950	0	1.39193
					AT1G09930	AT5G64410	0	1.90478
					AT1G15060	AT1G73750	0	2.38517
					AT1G19010	AT1G74860	-1.21856	-0.894818
					AT1G19390	AT1G79670	0	1.59457
					AT1G22950	AT3G18210	-1.86802	-0.0343759
					AT1G23830	AT1G23850	1.3817	0
					AT1G27210	AT1G59850	1.98619	0
					AT1G27360	AT1G27370	-1.72647	-0.372939
					AT1G29660	AT5G45670	0.18402	1.40864
					AT1G29920	AT1G29910	-0.388213	1.30976
					AT1G30410	AT1G30420	-1.17868	0
					AT1G30510	AT4G05390	0.122252	1.48829
					AT1G31550	AT1G28590	-1.01287	0
					AT1G35180	AT1G45010	1.06572	0.118853
					AT1G51340	AT3G08040	-1.51093	-0.0608089
					AT1G51820	AT1G51850	0	2.00036
					AT1G53470	AT3G14810	-0.937538	-2.5007
					AT1G53840	AT3G14300	1.09344	0
					AT1G53890	AT1G53870	-1.40189	0.39094
					AT1G54000	AT1G54010	0.92474	2.86205
					AT1G55120	AT3G13790	1.6644	0.431315
					AT1G55530	AT3G13430	-0.0189095	1.39139
					AT1G56070	AT3G12915	-2.96082	0
					AT1G56650	AT1G66370	-3.01807	0
					AT1G58310	AT4G14096	0	-1.47792
					AT1G61810	AT1G61820	0	1.0408
					AT1G61960	AT1G62085	0	-1.21564
					AT1G64490	AT5G42060	-0.58606	-1.26671
					AT1G65580	AT2G43900	-1.32539	-0.684854
					AT1G65930	AT1G54340	1.21792	0.284342
					AT1G67090	AT5G38410	0.446904	1.20558
					AT1G67300	AT1G79820	-1.27703	-0.795079
					AT1G68840	AT1G13260	1.5803	-0.687016
					AT1G71400	AT1G71390	1.66667	0
					AT1G74910	AT2G04650	1.30418	0.210036
					AT1G75580	AT4G38860	0	2.4052
					AT1G75660	AT5G42540	-0.417935	-1.06511
					AT1G76520	AT1G76530	-0.700002	-1.66605
					AT2G01420	AT1G70940	1.19775	-0.749687
					AT2G02360	AT2G02340	1.54575	0
					AT2G04050	AT2G04070	-1.42445	0
					AT2G05440	AT2G05510	-0.391323	-3.4707
					AT2G15970	AT3G50830	-2.36781	0.347822
					AT2G17760	AT3G51330	-0.376389	1.86154
					AT2G18150	AT2G18140	-1.01952	0
					AT2G20560	AT4G28480	0	-1.43885
					AT2G21250	AT2G21260	0.36356	1.31254
					AT2G21580	AT4G39200	-1.37653	-0.576929
					AT2G22920	AT2G22970	2.14798	0.784805
					AT2G23930	AT3G11500	-1.107	-0.367607
					AT2G25070	AT4G31860	-0.0182352	-1.41889
					AT2G25890	AT4G25140	0	2.67131
					AT2G26770	AT2G40820	-1.07862	-0.667245
					AT2G26980	AT5G21326	1.17642	-0.64906
					AT2G27420	AT3G49340	-2.25868	0
					AT2G32210	AT2G32200	-1.08395	0
					AT2G32870	AT2G32880	0.211077	2.56813
					AT2G35260	AT4G17840	-0.475713	-1.06033
					AT2G37040	AT3G10340	-2.19003	-0.393908
					AT2G37950	AT5G05830	1.67035	-0.420246
					AT2G38540	AT5G59310	-1.04862	0
					AT2G38905	AT3G05880	0	-1.66768
					AT2G39270	AT2G37250	-0.694264	-1.55202
					AT2G39400	AT3G55180	1.90639	0
					AT2G40300	AT3G11050	-0.607366	-1.14102
					AT2G43710	AT3G02630	-1.3909	0.75118
					AT2G45430	AT4G22810	0	1.48325
					AT2G46130	AT5G41570	0	-1.23749
					AT2G47730	AT4G02520	-1.83751	-0.184737
					AT3G02700	AT5G16360	1.10909	0
					AT3G04940	AT5G28020	0.206741	2.5518
					AT3G05030	AT5G27150	-1.46173	-0.216057
					AT3G05660	AT5G27060	-3.545	0
					AT3G10950	AT3G60245	0	-1.15606
					AT3G11210	AT2G38180	-1.81716	0
					AT3G11400	AT5G06000	-0.737722	-1.65377
					AT3G14610	AT3G14690	0.770449	-2.02625
					AT3G16340	AT1G15210	-0.393059	1.3219
					AT3G18215	AT5G24600	0.426918	-1.03438
					AT3G21352	AT3G21351	0	1.76984
					AT3G26450	AT3G26460	2.50383	-0.282224
					AT3G27540	AT1G12990	0.797178	-1.4229
					AT3G28630	AT1G59710	0	-1.341
					AT3G29575	AT1G13740	-2.55807	-0.456392
					AT3G47590	AT3G47560	0.472822	2.62818
					AT3G48690	AT1G49650	-0.645549	2.63752
					AT3G49050	AT4G00500	0	-1.53191
					AT3G50210	AT3G49630	1.42227	0
					AT3G52060	AT5G22070	2.05741	-0.95189
					AT3G54990	AT2G39250	0	-1.76456
					AT4G00880	AT5G53590	0.445023	-1.64808
					AT4G02890	AT4G05320	1.28243	-0.0486414
					AT4G08770	AT4G08780	0.397229	-1.20131
					AT4G08900	AT4G08870	0.151986	-2.47102
					AT4G10380	AT1G80760	-0.0854519	-2.01415
					AT4G10450	AT1G33140	-1.86196	-0.676867
					AT4G10520	AT1G32940	0	-1.06395
					AT4G10695	AT4G10660	1.46849	0
					AT4G11360	AT4G11370	2.01681	0
					AT4G13790	AT4G38850	0	2.13034
					AT4G15236	AT4G15233	0	1.13591
					AT4G16130	AT3G42850	1.23445	0
					AT4G16670	AT4G17350	1.29965	0
					AT4G20820	AT5G44410	2.33335	0.571089
					AT4G21840	AT4G21830	0	2.99126
					AT4G22517	AT4G22513	0.480174	1.00578
					AT4G23190	AT4G23300	0	1.15213
					AT4G28330	AT4G28340	-1.29276	0
					AT4G28440	AT2G33845	-1.4075	-0.970968
					AT4G31810	AT3G60510	-1.06616	0.066529
					AT4G34215	AT3G53010	1.15129	0
					AT4G35300	AT1G20840	-0.950298	1.08954
					AT4G35770	AT5G66040	3.58972	0.747047
					AT4G37320	AT4G37360	-1.68664	0
					AT4G37800	AT5G65730	1.5855	-0.558945
					AT4G38470	AT4G35780	1.21613	0.107316
					AT4G38580	AT5G66110	-2.46997	0
					AT5G01040	AT5G01050	1.12	0
					AT5G02230	AT5G59490	-2.73748	0
					AT5G03740	AT3G44750	-0.950278	-2.07811
					AT5G07870	AT5G07860	0.935948	1.88237
					AT5G08790	AT5G63790	-0.984472	-1.84335
					AT5G13370	AT5G13360	-1.76699	-0.890425
					AT5G13740	AT5G13750	-0.143577	-2.24872
					AT5G20060	AT1G52700	-0.0271436	-2.29046
					AT5G35940	AT5G35950	2.83776	0
					AT5G37990	AT5G37970	-2.46398	0
					AT5G40240	AT5G40230	1.23819	0
					AT5G42500	AT5G42510	1.01004	0.752151
					AT5G42570	AT1G11905	-2.72106	-0.752712
					AT5G42870	AT3G09560	1.45529	-0.413291
					AT5G47550	AT4G16500	-1.31194	0.518821
					AT5G54960	AT4G33070	0.251012	-1.00179
					AT5G58360	AT2G30400	0	-1.13465
					AT5G62210	AT5G07190	-3.87107	0.415113
					AT5G63650	AT1G10940	1.6091	-0.764354
					AT5G65925	AT3G49820	1.60489	0
					AT5G66390	AT4G36430	0.723102	-1.26945
					AT5G66760	AT2G18450	-1.25006	0
					AT1G01470	AT2G46140	-2.72492	0.662526
					AT1G01590	AT1G23020	0	2.51503
					AT1G02170	AT4G25110	0	1.52135
					AT1G02900	AT3G16570	1.47806	0.256834
					AT1G03270	AT4G14240	0	-1.04379
					AT1G05300	AT3G12750	1.61649	0
					AT1G05310	AT2G36710	1.26776	0
					AT1G05340	AT2G32210	0.608151	-1.08395
					AT1G05540	AT1G30160	-1.45291	0
					AT1G06090	AT1G06120	1.32288	0
					AT1G06380	AT2G42650	-1.05979	-0.796814
					AT1G06620	AT1G06650	1.50289	0.567094
					AT1G06620	AT2G30840	1.50289	0
					AT1G07260	AT2G29740	0	1.36248
					AT1G07400	AT1G59860	-1.0816	0
					AT1G07440	AT2G29360	1.04247	-0.232105
					AT1G07930	AT1G07940	-0.609412	1.06806
					AT1G09240	AT5G56080	0.56313	-1.81368
					AT1G09560	AT1G02335	0.408415	1.1631
					AT1G11580	AT1G11590	2.26282	0
					AT1G12090	AT2G45180	0.13401	1.6921
					AT1G14250	AT1G14240	2.3236	0.742831
					AT1G14520	AT2G19800	0	1.45502
					AT1G16510	AT1G79130	-1.29889	0
					AT1G17200	AT3G14380	1.71303	0
					AT1G18080	AT3G18130	-0.343693	-1.70067
					AT1G18540	AT1G74060	-1.08596	-0.796804
					AT1G18880	AT5G62680	1.24164	0.312363
					AT1G20480	AT1G20500	1.25187	0
					AT1G21100	AT1G21120	2.74008	-0.247853
					AT1G21120	AT1G21110	-0.247853	1.07158
					AT1G21140	AT1G76800	0	-1.71942
					AT1G22410	AT4G39980	-0.886697	-1.14836
					AT1G22710	AT2G14670	-1.26353	0
					AT1G22900	AT5G42500	0	1.01004
					AT1G23970	AT1G23950	1.47024	-0.0346512
					AT1G24485	AT3G46280	0	2.61636
					AT1G28200	AT2G22475	-1.73093	0.274754
					AT1G28640	AT1G28670	0	2.84884
					AT1G28650	AT1G28670	0	2.84884
					AT1G29430	AT1G29450	1.90781	0.633205
					AT1G29440	AT1G29420	1.16966	0
					AT1G29510	AT1G29460	0.532948	1.91098
					AT1G30010	AT5G46920	0	-1.05154
					AT1G30040	AT2G34555	-1.29991	0
					AT1G30220	AT4G16480	0	1.8369
					AT1G30270	AT1G01140	0.738968	-1.29165
					AT1G30330	AT5G37020	-0.801747	-1.3595
					AT1G30720	AT1G30730	1.52961	-0.539175
					AT1G31670	AT1G31690	0	-2.67284
					AT1G31770	AT4G27420	1.50487	0
					AT1G32090	AT3G21620	1.10063	0
					AT1G33110	AT1G33090	-2.14193	0
					AT1G35720	AT5G10230	-0.122233	-1.07397
					AT1G43890	AT5G03530	-1.33825	-0.134795
					AT1G47270	AT2G18280	-1.24789	0.107117
					AT1G47530	AT1G12950	-1.95576	0.830755
					AT1G48320	AT5G48950	-1.28538	0
					AT1G48450	AT3G17800	0.0232923	-1.56352
					AT1G48650	AT2G01130	-1.89612	-0.0328794
					AT1G49640	AT1G49650	0	2.63752
					AT1G51090	AT1G49420	-5.04911	0
					AT1G51540	AT3G27220	0.585512	1.25873
					AT1G54890	AT5G54370	0.604953	3.05635
					AT1G55360	AT5G56530	1.56328	0.363363
					AT1G58170	AT3G13650	-1.22413	0.896038
					AT1G58350	AT1G09980	-0.131643	-1.06888
					AT1G58440	AT4G37760	-0.0430906	-2.56045
					AT1G59670	AT1G59700	0	-1.54305
					AT1G59730	AT1G69880	-1.58129	0.0839488
					AT1G60130	AT1G60110	0	2.66699
					AT1G60680	AT1G60710	1.0199	-0.516385
					AT1G62150	AT1G62085	-0.653418	-1.21564
					AT1G62590	AT1G62930	0	-1.18276
					AT1G63130	AT1G63080	-1.03042	0
					AT1G64090	AT5G41600	-0.954935	-1.21245
					AT1G64480	AT5G24270	0	-1.42818
					AT1G65190	AT1G65250	-1.00031	0
					AT1G65300	AT1G65330	0	4.02924
					AT1G65560	AT5G16970	-2.05865	-0.10883
					AT1G65790	AT1G65800	0	1.02274
					AT1G66430	AT5G51830	0.412953	-1.56725
					AT1G66700	AT1G66690	-5.54402	0
					AT1G66760	AT1G66780	-1.0869	0
					AT1G67340	AT5G50450	-1.62266	-0.0424684
					AT1G67850	AT1G13000	-2.01644	0
					AT1G67850	AT3G27470	-2.01644	0.570357
					AT1G67900	AT3G26490	1.46958	0
					AT1G68530	AT1G25450	1.02466	0.213848
					AT1G69490	AT3G04070	-1.79473	-0.323252
					AT1G69890	AT1G59710	0.853062	-1.341
					AT1G69920	AT1G27130	-1.05702	0.495383
					AT1G70890	AT5G28010	1.6069	0
					AT1G72150	AT4G09160	2.8884	0.540856
					AT1G72850	AT4G09420	0	1.07461
					AT1G73300	AT2G23000	0	-2.4555
					AT1G73680	AT3G01420	1.598	0.94002
					AT1G75370	AT2G21520	-1.37342	-0.47887
					AT1G76800	AT3G43660	-1.71942	0
					AT1G77200	AT4G32800	0	-1.85936
					AT1G77520	AT1G77530	-1.20718	0
					AT1G77590	AT2G04350	-0.34349	-2.09032
					AT1G78000	AT4G08620	2.59593	0
					AT1G79250	AT3G12690	0	-1.15393
					AT1G79620	AT5G49760	0	1.30768
					AT1G79750	AT5G11670	0.242372	1.42908
					AT2G01520	AT1G14930	1.65054	0
					AT2G02240	AT2G02360	0	1.54575
					AT2G04050	AT2G04040	-1.42445	-0.0891735
					AT2G04100	AT2G04050	0	-1.42445
					AT2G04390	AT3G10610	-0.836046	-1.00551
					AT2G10940	AT3G22120	0.440779	-4.9579
					AT2G14610	AT1G50060	-0.113843	2.55825
					AT2G14610	AT4G33720	-0.113843	2.8496
					AT2G15042	AT3G28890	1.04353	0
					AT2G15830	AT4G33960	-0.183307	1.19834
					AT2G17480	AT5G65970	0.501726	1.10066
					AT2G19240	AT5G57210	0	-1.10164
					AT2G19740	AT5G56710	-1.44	-0.749105
					AT2G19760	AT5G56600	1.00392	-0.339089
					AT2G20610	AT5G53970	0.121902	-3.95394
					AT2G21100	AT1G65870	-0.126746	-1.74456
					AT2G21840	AT2G21830	0	1.3173
					AT2G23340	AT5G67190	-3.44884	0
					AT2G23340	AT3G50260	-3.44884	-0.92515
					AT2G26190	AT5G57010	0.45955	-1.35506
					AT2G26690	AT1G12110	-1.38563	0.356474
					AT2G26870	AT1G07230	1.65301	0.870687
					AT2G27150	AT5G20960	-0.109111	1.44614
					AT2G28270	AT2G17740	0	2.15486
					AT2G29350	AT2G29290	-0.324146	3.57484
					AT2G29370	AT2G29360	1.15026	-0.232105
					AT2G33830	AT5G44300	2.98884	0
					AT2G35700	AT3G60490	-1.37618	0
					AT2G35780	AT3G07990	1.31195	0.80739
					AT2G35820	AT2G35830	1.41159	-0.267782
					AT2G35960	AT4G09590	-1.83832	0
					AT2G36760	AT2G36780	0	1.80241
					AT2G36790	AT2G36750	0	-2.14741
					AT2G37130	AT4G21960	4.43778	0.749962
					AT2G37170	AT3G54820	1.19053	-0.879291
					AT2G37460	AT2G39510	-0.120667	-1.35652
					AT2G37770	AT3G53880	-3.43891	-0.556872
					AT2G39310	AT2G39330	1.74516	-0.369879
					AT2G39420	AT2G39400	0.843803	1.90639
					AT2G39770	AT3G55590	-1.09663	0
					AT2G40110	AT5G53940	1.38446	-0.0617769
					AT2G40110	AT3G11230	1.38446	0.945055
					AT2G40480	AT3G56270	-0.280674	-1.49973
					AT2G40610	AT5G05290	3.58139	0
					AT2G40970	AT5G05090	0.711909	1.08335
					AT2G41840	AT3G57490	-0.718717	-1.12928
					AT2G41900	AT5G12850	-1.11611	-0.208938
					AT2G42880	AT3G14720	0.276028	-2.62871
					AT2G43440	AT2G43445	-1.28494	0
					AT2G44370	AT2G17740	0.691051	2.15486
					AT2G45220	AT5G51490	1.4271	0
					AT2G45310	AT4G00110	3.31457	0.362434
					AT2G45570	AT1G33720	0	-1.01591
					AT2G46450	AT2G46440	-0.858309	-1.88586
					AT2G46690	AT5G53590	0.37784	-1.64808
					AT2G47490	AT1G25380	-1.64803	-0.385898
					AT2G47730	AT2G02930	-1.83751	0
					AT3G01100	AT1G69450	-0.689204	1.05774
					AT3G02750	AT5G36250	-1.04686	0.536885
					AT3G04200	AT3G05950	0	1.68687
					AT3G04320	AT3G04330	1.42265	0
					AT3G05950	AT5G39150	1.68687	0
					AT3G05950	AT5G39190	1.68687	0
					AT3G05950	AT5G39180	1.68687	0
					AT3G07720	AT5G48180	-2.63213	-0.698565
					AT3G08860	AT2G38400	0	2.25419
					AT3G09100	AT5G01290	-0.928667	-1.01183
					AT3G09840	AT3G53230	-0.423836	-2.31538
					AT3G10185	AT5G15230	0	2.29165
					AT3G10610	AT5G04800	-1.00551	-0.788615
					AT3G11410	AT2G29380	-2.77766	0
					AT3G11580	AT2G36080	-1.46899	0.0543487
					AT3G12203	AT2G22920	-0.521455	2.14798
					AT3G12500	AT4G01700	-0.260064	1.13982
					AT3G12670	AT1G30820	-2.45805	-0.160676
					AT3G12830	AT1G16510	-0.844547	-1.29889
					AT3G13600	AT3G58480	-1.71063	0
					AT3G13650	AT1G55210	0.896038	-1.13
					AT3G14210	AT1G54010	-0.139156	2.86205
					AT3G14690	AT3G14640	-2.02625	0
					AT3G14790	AT1G53500	-0.626435	-1.22317
					AT3G15030	AT1G30210	-1.19406	-0.437777
					AT3G15350	AT1G53100	-1.31461	0
					AT3G15356	AT1G53070	1.09179	-0.0787629
					AT3G15790	AT1G15340	-1.09358	-0.201612
					AT3G16460	AT1G52040	1.74753	0
					AT3G16530	AT1G53070	2.46499	-0.0787629
					AT3G17630	AT4G23700	0	1.94507
					AT3G18200	AT1G75500	1.13278	0.173063
					AT3G18320	AT3G44120	1.15566	0
					AT3G18600	AT5G65900	-2.00299	-0.701391
					AT3G19690	AT2G14580	0	-2.1936
					AT3G19760	AT1G51380	-0.853888	-1.84116
					AT3G20100	AT4G15350	2.02217	0
					AT3G20360	AT3G20370	0	2.43263
					AT3G20910	AT1G30500	-1.18445	-0.959236
					AT3G20940	AT3G20950	1.07222	0
					AT3G21180	AT5G57110	0	-1.83902
					AT3G24300	AT3G24290	1.14132	0
					AT3G25610	AT1G13210	0	1.18664
					AT3G25760	AT3G25780	1.93304	0
					AT3G25780	AT3G25770	0	1.01775
					AT3G26280	AT3G26270	2.12182	0
					AT3G27660	AT3G01570	0.778033	1.00565
					AT3G27870	AT1G68710	-1.11369	-0.637414
					AT3G28100	AT3G28080	1.5253	0
					AT3G28950	AT3G28940	0.924569	1.33024
					AT3G29410	AT3G14490	2.45739	0
					AT3G29670	AT3G29635	-3.33613	0
					AT3G30280	AT4G15390	0	3.41427
					AT3G46010	AT4G00680	-0.133039	1.88474
					AT3G46070	AT5G59820	0	-1.92506
					AT3G47370	AT3G45030	-0.809828	-1.14129
					AT3G48350	AT3G48340	0.657517	1.2265
					AT3G49120	AT4G08780	0.803824	-1.20131
					AT3G49570	AT5G24655	-0.915321	-1.47759
					AT3G50530	AT2G41140	0.0243608	-1.13465
					AT3G51440	AT3G51420	1.65246	-0.197293
					AT3G51895	AT4G02700	-2.69212	0
					AT3G53000	AT1G12710	0	-1.08622
					AT3G54420	AT2G43590	0.221295	-1.46631
					AT3G54920	AT5G04310	1.24222	0
					AT3G55140	AT3G09540	0.201121	-1.45996
					AT3G55620	AT2G39820	-1.0858	0
					AT3G55940	AT2G40116	-2.1136	0
					AT3G58270	AT3G58200	0	1.26112
					AT3G60340	AT5G47330	1.14318	0.929595
					AT3G61640	AT2G46330	0.0796703	2.55068
					AT3G63110	AT5G19040	1.19786	0
					AT4G00430	AT4G23400	-0.815843	2.58086
					AT4G01070	AT1G01420	-0.670792	-1.66826
					AT4G02280	AT5G49190	-1.13288	0
					AT4G02340	AT3G05600	-0.294436	-1.25596
					AT4G02600	AT2G44110	0.183199	1.29241
					AT4G02850	AT1G03210	1.65713	0.447095
					AT4G02890	AT5G20620	1.28243	0.230243
					AT4G03205	AT1G03475	1.45694	0.725616
					AT4G04470	AT4G14305	0	1.90186
					AT4G04720	AT4G21940	0.0959777	-2.8324
					AT4G07400	AT5G67250	1.01212	-0.505474
					AT4G08390	AT1G77490	-1.63966	0.699956
					AT4G08570	AT4G39700	-2.59561	0
					AT4G09510	AT1G35580	-1.28605	0.301169
					AT4G10430	AT1G33230	-0.895081	-1.57613
					AT4G10770	AT4G27730	0.735907	1.22931
					AT4G11280	AT3G61510	-1.46198	0
					AT4G11290	AT3G21770	1.78347	-0.917863
					AT4G12470	AT4G12480	-1.15061	-0.169221
					AT4G12480	AT4G12490	-0.169221	-1.52892
					AT4G12500	AT4G12490	0.351707	-1.52892
					AT4G13940	AT3G23810	-0.577718	-2.54996
					AT4G13985	AT1G78750	0	1.899
					AT4G14500	AT3G23080	0.0580904	3.7169
					AT4G14630	AT5G38960	1.01455	0
					AT4G14980	AT5G54050	1.58914	0
					AT4G15280	AT4G15260	0	1.59246
					AT4G15490	AT4G15500	-1.43896	0.529312
					AT4G15550	AT1G05530	-2.01497	0
					AT4G15660	AT4G15700	0	1.84765
					AT4G15700	AT2G47870	1.84765	0
					AT4G16190	AT4G39090	-0.401698	1.45404
					AT4G16690	AT5G58310	-0.39962	3.24727
					AT4G16860	AT4G16920	0.64961	-3.84921
					AT4G16890	AT4G16920	-0.246693	-3.84921
					AT4G16950	AT4G16920	0.0616956	-3.84921
					AT4G17770	AT1G06410	-1.30756	0.239013
					AT4G17810	AT2G37740	1.4321	0
					AT4G17900	AT5G46710	0.24551	-2.54515
					AT4G17970	AT5G46610	1.23513	0
					AT4G18040	AT1G29550	-1.11377	0
					AT4G18550	AT1G06250	0	-2.18579
					AT4G18730	AT5G45775	-0.680369	-1.10291
					AT4G19690	AT1G31260	2.6609	0
					AT4G22120	AT1G11960	-0.124828	-1.48017
					AT4G22540	AT4G12460	1.51296	-0.329784
					AT4G23140	AT4G05200	0	1.16309
					AT4G23180	AT4G23160	1.26962	0
					AT4G23180	AT4G23280	1.26962	0
					AT4G23210	AT4G23300	0	1.15213
					AT4G23400	AT3G61430	2.58086	0.746862
					AT4G23690	AT4G11190	0.0322712	1.10189
					AT4G24530	AT5G65470	0	-1.00496
					AT4G25225	AT2G35736	0.427462	-1.15441
					AT4G25630	AT5G52490	-2.44137	0
					AT4G26150	AT5G49300	1.09681	0
					AT4G26260	AT2G19800	0	1.45502
					AT4G26270	AT4G32840	0.559646	1.22259
					AT4G27410	AT3G04070	-2.77721	-0.323252
					AT4G27710	AT2G46950	2.95713	0
					AT4G29340	AT2G19760	0	1.00392
					AT4G29800	AT3G54950	0	-1.20808
					AT4G31140	AT5G58090	-1.0396	0.177397
					AT4G32800	AT2G25820	-1.85936	0
					AT4G33720	AT5G26130	2.8496	0
					AT4G33790	AT5G22500	0	1.05333
					AT4G34760	AT2G21220	1.36744	0
					AT4G34770	AT4G34790	0	1.23173
					AT4G34870	AT2G21130	-0.433348	-2.11518
					AT4G36780	AT3G50750	-0.0250087	1.75265
					AT4G36930	AT4G00050	0	-2.40565
					AT4G37990	AT4G37970	-2.44476	0
					AT4G38400	AT3G45960	-3.52815	0
					AT4G38660	AT1G75040	0.370457	-2.25625
					AT4G38840	AT4G34770	3.3083	0
					AT4G39330	AT2G21730	-0.0438361	2.74786
					AT5G01290	AT5G28210	-1.01183	0
					AT5G01530	AT3G08940	0.744181	3.02674
					AT5G01750	AT1G33840	1.359	0
					AT5G02150	AT3G53800	0.340665	3.64418
					AT5G02560	AT5G59870	1.31012	-0.160677
					AT5G03350	AT3G16530	0.742176	2.46499
					AT5G03660	AT3G09980	-1.13726	0.0925091
					AT5G05880	AT5G05890	0	2.83545
					AT5G06690	AT5G04260	2.20975	0.394623
					AT5G06730	AT2G38380	-1.58007	0.583092
					AT5G06990	AT2G41660	0	-1.03412
					AT5G07450	AT2G44740	0	1.86546
					AT5G09870	AT2G21770	-1.71126	0
					AT5G11790	AT2G19620	-1.11747	-0.214212
					AT5G12010	AT4G29780	-1.82592	0
					AT5G13490	AT4G28390	-1.32929	0.497398
					AT5G14060	AT5G13280	1.44261	-0.515656
					AT5G14130	AT4G37520	-0.326369	1.681
					AT5G14640	AT5G26751	-1.87844	0.170635
					AT5G15450	AT2G25140	-1.40718	-0.6977
					AT5G16120	AT1G77420	0.651264	1.12024
					AT5G16590	AT3G02880	1.28544	0.398047
					AT5G16600	AT2G16720	-1.45543	-0.608754
					AT5G16840	AT4G17720	-1.26379	-0.911867
					AT5G17450	AT1G71050	0	-1.55428
					AT5G18010	AT5G18080	0	1.28505
					AT5G18010	AT5G18020	0	2.64484
					AT5G18020	AT5G18060	2.64484	0
					AT5G18030	AT5G18010	2.35718	0
					AT5G18910	AT5G10520	0	1.17296
					AT5G20290	AT5G59240	-0.855518	-1.25326
					AT5G20550	AT5G20400	1.08669	0.575277
					AT5G20870	AT4G31140	0	-1.0396
					AT5G20960	AT1G04580	1.44614	0
					AT5G22300	AT3G44300	-2.15043	0.911312
					AT5G22440	AT2G27530	-0.824322	-1.20654
					AT5G22840	AT3G53030	-1.10599	0
					AT5G23820	AT5G23830	1.82606	-0.0401936
					AT5G24180	AT5G24230	0	1.65001
					AT5G25810	AT4G32800	0.803075	-1.85936
					AT5G25980	AT5G26000	-1.05151	-0.460307
					AT5G26280	AT5G26300	3.05461	0
					AT5G26667	AT3G60180	0.179453	1.29546
					AT5G27360	AT5G27350	0	1.05983
					AT5G35790	AT5G13110	2.13246	-0.455784
					AT5G38760	AT3G02480	0	-1.93848
					AT5G38940	AT5G39130	1.05828	0
					AT5G39050	AT3G29635	-1.44756	0
					AT5G39110	AT3G05950	0	1.68687
					AT5G40590	AT2G44370	-1.4934	0.691051
					AT5G40700	AT3G27350	0	-2.06214
					AT5G41010	AT1G53690	-1.84181	0
					AT5G41970	AT3G49320	-0.745837	-1.57751
					AT5G43140	AT4G33905	-0.549539	-4.88444
					AT5G45920	AT5G62930	0	1.94767
					AT5G47720	AT5G48230	1.60093	0.480301
					AT5G48450	AT4G12420	0.490932	1.45579
					AT5G48760	AT3G24830	-1.18902	-0.803194
					AT5G49520	AT2G47260	0	-1.44774
					AT5G49900	AT1G33700	-0.682305	1.27505
					AT5G51460	AT4G12430	-0.00648332	-2.28063
					AT5G51890	AT5G42180	0.250073	1.77112
					AT5G54110	AT4G05060	-1.30065	0.477534
					AT5G54190	AT4G27440	0	2.02244
					AT5G54620	AT5G54610	0	-1.6148
					AT5G56080	AT5G04950	-1.81368	0.826038
					AT5G56610	AT2G35680	1.0463	0.819859
					AT5G57685	AT4G31730	1.45713	0.851066
					AT5G58140	AT3G45780	-0.680962	1.699
					AT5G58770	AT5G58782	-2.18248	0
					AT5G59120	AT5G59090	0	2.76678
					AT5G59190	AT5G59090	0	2.76678
					AT5G60660	AT3G54820	1.17181	-0.879291
					AT5G62920	AT1G74890	0.83949	1.50884
					AT5G63560	AT3G48720	-0.608311	2.04011
					AT5G63650	AT5G08590	1.6091	0.0192305
					AT5G63980	AT5G64000	-0.281287	1.37654
					AT5G64810	AT5G26170	-1.7842	0
					AT5G66460	AT3G10890	-1.18731	0
					AT5G66620	AT5G66630	-2.01584	0
					AT5G66700	AT4G36740	-1.51811	0
					ATCG01000	ATMG00370	1.55132	0

## Sheet: B.cinerea
FF					FP
P1	P2	log2(fc)			P1	P2	log2(fc)
		Bc_1	Bc_2				Bc_1	Bc_2
AT1G23830	AT1G23840	8.27626	-1.79553		AT1G30900	AT2G34940	-6.15572	0
AT2G29370	AT2G29360	7.60388	1.09089		AT3G05640	AT5G27930	-1.84789	0.321776
AT1G16825	AT1G78895	5.58522	2.12204		AT2G32290	AT4G15210	2.00069	0
AT1G01830	AT2G45720	5.49889	6.58354		AT2G10940	AT3G22120	-6.04662	-0.363326
AT5G10140	AT1G77080	5.46808	2.39888		AT3G14210	AT1G54010	-3.31741	0
AT3G46620	AT5G59550	4.41	2.96296		AT5G08640	AT5G63590	-1.28123	0
AT4G11910	AT4G22920	4.23277	2.90682		AT3G57880	AT1G51570	2.89736	-0.36108
AT1G78130	AT5G10190	4.18565	2.1279		AT5G40780	AT1G48640	-2.98357	0
AT1G05570	AT2G31960	4.0917	2.0031		AT2G47130	AT2G47140	-2.19256	0
AT1G30500	AT2G34720	3.64497	3.76968		AT3G26210	AT1G13110	-3.44546	0.0786415
AT2G43500	AT3G59580	3.51985	3.24536		AT4G01460	AT2G46810	-1.96326	0
AT3G23790	AT4G14070	3.37942	1.48827		AT1G18200	AT1G73640	1.25222	0
AT2G18210	AT4G36500	3.33145	1.56357		AT3G10120	AT5G03890	1.96893	0
AT1G62610	AT3G55290	3.30791	2.68964		AT1G26770	AT2G03090	-2.36741	0
AT5G11650	AT1G73480	3.19696	-3.32072		AT3G11930	AT3G58450	-2.75884	0
AT5G50580	AT5G50680	3.1859	3.19957		AT3G22310	AT3G22330	-2.4741	-0.636749
AT2G48030	AT3G21530	3.12666	1.93473		AT1G01620	AT4G00430	-1.11876	-0.516045
AT1G25210	AT1G25145	3.10608	2.15724		AT5G07000	AT5G07010	-1.95017	-0.727796
AT1G53890	AT1G53870	3.09033	3.64579		AT1G19180	AT1G74950	-7.68763	-0.970701
AT3G10250	AT5G04090	3.08782	2.15673		AT2G40610	AT5G05290	-2.27284	0
AT5G24660	AT5G24655	3.05258	1.34166		AT1G78850	AT1G78860	-4.98994	0
AT2G41010	AT3G56880	3.05052	2.52814		AT3G45060	AT5G60780	-3.74062	0
AT4G01550	AT4G01540	3.04306	2.31781		AT1G33590	AT1G33600	-3.12903	-0.290749
AT1G48770	AT3G18295	2.96673	1.10586		AT1G71400	AT1G71390	1.23276	0
AT4G12300	AT4G12320	2.87391	1.4585		AT1G06800	AT2G30550	-1.71106	-0.333964
AT2G28350	AT4G30080	2.8524	1.29553		AT3G05710	AT5G26980	-1.00381	0
AT4G38060	AT5G65480	2.83509	3.3234		AT4G17870	AT5G46790	1.90246	0.808819
AT1G06650	AT1G06645	2.81045	1.86852		AT1G76690	AT1G76680	1.70874	0.412542
AT3G56860	AT2G41060	2.788	2.6312		AT1G45145	AT5G42980	-2.62447	0.35983
AT3G28100	AT3G28080	2.7109	1.38879		AT5G07690	AT5G07700	2.65799	0
AT3G61460	AT5G41400	2.67539	1.79933		AT3G16400	AT3G16410	2.04265	0
AT5G11060	AT5G25220	2.64617	2.30783		AT1G28230	AT2G33750	2.29596	0
AT1G54160	AT3G14020	2.55888	2.37176		AT3G28007	AT5G62850	1.00968	0
AT4G21980	AT4G04620	2.51295	2.31759		AT1G07610	AT1G07600	-1.12255	0
AT3G22425	AT4G14910	2.45762	1.12068		AT1G06620	AT3G61400	-2.93806	0
AT2G33810	AT1G53160	2.40525	1.06355		AT5G57050	AT4G26080	1.29949	-0.234894
AT1G77080	AT5G65060	2.39888	1.84851		AT5G14640	AT5G26751	2.17087	-0.37201
AT5G02590	AT3G53560	2.33832	-1.30341		AT5G05840	AT3G55720	1.42604	0
AT1G54130	AT3G14050	2.30792	-1.32192		AT2G14520	AT4G33700	5.77542	-0.533837
ATCG00900	ATCG01240	2.20258	2.15505		AT2G03760	AT2G03770	-1.60708	0
AT3G12830	AT1G16510	2.1794	-5.34153		AT1G02880	AT2G44750	3.41496	0.702967
AT1G19660	AT1G75380	2.16279	3.17843		AT4G20830	AT4G20840	-5.38223	0.0156643
AT1G25054	AT1G25145	2.15826	2.15724		AT1G61890	AT1G11670	1.36848	0
AT1G15060	AT1G73750	2.07675	1.23687		AT1G07890	AT3G09640	1.02788	0
AT1G10870	AT1G60860	2.07586	-5.29932		AT3G48020	AT5G62865	5.42849	0.340492
AT3G26960	AT5G41050	2.06082	1.04945		AT1G80850	AT1G15970	-1.97565	0
AT5G06950	AT3G12250	2.06044	2.29927		AT5G35740	AT2G04910	-1.06711	0
AT4G20170	AT5G44670	2.01718	1.82675		AT1G48320	AT5G48950	-2.18429	0
AT2G25850	AT4G32850	2.01427	1.75829		AT3G11780	AT5G06480	-3.75645	-0.186214
AT3G11810	AT2G03330	2.00868	2.39591		AT2G16060	AT3G10520	-6.88085	-0.331924
AT3G48710	AT5G63550	1.99859	-1.23816		AT4G37800	AT5G65730	-1.33182	0.136205
AT5G25050	AT5G25040	1.9037	1.14818		AT4G27730	AT5G53510	-1.00063	0
AT2G42130	AT3G58010	1.88018	1.07954		AT4G12480	AT4G12500	-4.99702	-0.361452
AT3G06330	AT5G18760	1.87131	2.43362		AT3G50340	AT5G67020	1.79872	0
AT1G10650	AT1G60610	1.85491	6.26346		AT2G15830	AT4G33960	-1.16258	0
AT4G27900	AT5G53420	1.84718	6.85072		AT5G10930	AT5G25110	2.27303	0
AT4G24590	AT5G49710	1.79584	1.08941		AT1G78700	AT4G18890	1.00189	0
AT1G49780	AT3G19380	1.77338	2.58644		AT3G63250	AT3G22740	1.71018	0.439383
ATCG01230	ATCG00905	1.77302	2.17126		AT3G27360	AT5G10390	-1.4816	-0.688295
AT4G26630	AT5G55660	1.76582	1.03592		AT1G80050	AT5G11160	2.06741	0
AT2G24390	AT4G31310	1.7335	1.63453		AT3G01690	AT4G24760	1.17498	-0.805939
AT3G01100	AT1G69450	1.7218	2.83839		AT3G04730	AT3G23050	1.44605	0.0212255
AT4G27830	AT4G27820	1.71053	1.88221		AT1G68870	AT1G26210	1.28867	0
AT1G55680	AT3G13340	1.68689	1.05223		AT1G53910	AT3G14230	-2.53918	0.0798948
AT4G00710	AT1G01740	1.68296	1.01661		AT4G32940	AT2G25940	8.0413	0
AT4G11960	AT4G22890	1.65317	-1.13893		AT3G11240	AT5G05700	6.85861	0.886047
AT2G37840	AT3G53930	1.64919	2.9181		AT1G01580	AT1G01590	6.49151	0
AT1G18740	AT1G74450	1.63271	1.07832		AT2G40070	AT3G09000	6.31265	-0.356454
AT1G13960	AT2G03340	1.6072	1.80971		AT1G63640	AT5G41310	6.08966	0
AT2G20440	AT4G28550	1.6065	1.38798		AT4G22270	AT4G03820	5.54747	0.600919
AT5G18630	AT5G18640	1.57433	1.56267		AT1G21050	AT1G76610	5.45399	0
AT4G27320	AT5G54430	1.57244	1.09133		AT3G26290	AT3G26300	5.06532	0.81986
AT1G07240	AT1G07250	1.54736	1.2966		AT3G46000	AT3G46010	4.98709	0.936741
AT1G10940	AT1G60940	1.53684	1.02707		AT2G28720	AT5G59910	4.97606	-0.207459
AT3G53000	AT1G12710	1.52293	3.00972		AT1G34780	AT4G08930	4.69631	0.241416
AT1G79000	AT1G16710	1.51019	1.97364		AT1G21400	AT5G09300	4.52208	0
AT3G47820	AT5G65200	1.50511	2.0586		AT5G10350	AT5G65260	4.46992	0.704363
AT1G47270	AT2G18280	1.49574	1.08196		AT3G20100	AT4G15350	4.27293	0
AT1G21410	AT1G77000	1.48908	9.89324		AT5G35995	AT1G64540	4.23894	0
AT2G46530	AT3G61830	1.4778	7.40804		AT4G16680	AT2G47250	4.17949	0.075745
AT1G30910	AT5G44720	1.47006	1.42173		AT1G18650	AT5G08000	4.11996	0
AT4G12320	AT4G12310	1.4585	1.1135		AT1G76800	AT3G43660	3.74533	0
AT1G74320	AT4G09760	1.4564	2.3378		AT2G38460	AT5G03570	3.70366	0
AT1G20693	AT1G20696	1.453	1.53187		AT1G63350	AT1G62630	3.67788	0.709782
AT2G45190	AT4G00180	1.45044	1.1181		AT1G22160	AT1G78020	3.66571	0.868014
AT3G04930	AT5G28040	1.4485	1.35463		AT1G53870	AT3G14260	3.64579	0
AT1G55360	AT3G13510	1.43931	-1.0971		AT1G21140	AT3G43630	3.50589	0
AT3G55580	AT3G53830	1.43831	4.85934		AT3G08890	AT5G37070	3.44909	-0.493462
AT5G48370	AT2G30720	1.42181	-1.64232		AT3G23340	AT4G14340	3.37045	0
AT5G07470	AT5G61640	1.41077	1.78903		AT4G35290	AT2G17260	3.23234	0
AT3G14130	AT3G14150	1.40426	1.00262		AT5G22290	AT3G44290	3.17698	0
AT2G41140	AT3G56760	1.39713	-1.0185		AT1G50460	AT3G20040	3.10415	0
AT4G17550	AT3G47420	1.37837	-3.08588		AT5G65940	AT2G30660	3.08267	0
AT2G03530	AT2G03590	1.37467	2.32655		AT1G77280	AT1G21590	3.00269	0.724868
AT1G22910	AT1G33470	1.37252	4.50658		AT1G34340	AT5G49950	2.9879	0.0401947
AT1G35470	AT4G09340	1.35345	2.05888		AT1G07380	AT2G38010	2.94051	-0.600392
AT1G14920	AT2G01570	1.3425	1.53521		AT4G35140	AT4G38480	2.93314	0
AT5G12010	AT4G29780	1.34141	4.87878		AT2G23790	AT4G36820	2.92885	0
AT1G29450	AT1G29500	1.3397	-1.01096		AT3G51895	AT4G02700	2.8848	0
AT1G60900	AT4G36690	1.3373	1.0252		AT1G13360	AT3G25870	2.88454	-0.37963
AT3G27020	AT5G41000	1.31739	4.49299		AT3G48330	AT5G50240	2.87813	0.975082
AT3G01200	AT4G21210	1.31644	-2.65196		AT1G54110	AT3G55600	2.86365	0.566055
AT3G03120	AT5G17060	1.3155	1.01516		AT5G53900	AT3G15240	2.8091	0
AT4G25670	AT4G25690	1.28855	1.8372		AT3G26280	AT3G26270	2.76413	0
AT5G12230	AT5G19480	1.27949	1.057		AT1G52880	AT1G61110	2.7596	0
AT3G06410	AT5G18550	1.25	1.02176		AT3G15680	AT5G25490	2.74057	0
AT1G17280	AT5G50430	1.23465	1.40157		AT4G12080	AT4G22770	2.73439	0
AT4G02590	AT1G03040	1.23158	1.14929		AT2G22540	AT4G24540	2.71509	-0.154655
AT4G03415	AT1G03590	1.22333	2.12372		AT3G55290	AT3G55310	2.68964	0
AT1G68710	AT1G26130	1.22307	-1.37643		AT3G46900	AT2G26975	2.67612	0.872429
AT1G14350	AT2G02820	1.22083	1.27816		AT1G20890	AT1G76480	2.63458	0
AT5G16840	AT4G17720	1.21911	-1.56438		AT2G30000	AT1G07170	2.61987	0.769156
AT1G18470	AT1G73950	1.2139	1.35708		AT2G44280	AT3G60070	2.52434	0
AT3G49800	AT5G65910	1.21188	1.44448		AT4G17350	AT5G47440	2.48825	0
AT1G80210	AT3G06820	1.18975	-9.08561		AT2G46690	AT4G00880	2.48759	-0.00298253
AT2G36900	AT5G50440	1.18503	1.80399		AT2G45800	AT3G61230	2.4587	0
AT3G01690	AT5G14390	1.17498	1.53264		AT4G18160	AT5G46370	2.44911	0
AT4G32440	AT2G25590	1.16855	1.90689		AT5G39520	AT5G39530	2.43828	-0.59051
AT1G18000	AT1G18010	1.16434	1.1984		AT1G48540	AT3G17920	2.39611	-0.0788934
AT2G25070	AT4G31860	1.14781	1.64607		AT5G03040	AT3G09710	2.38532	0
AT2G47380	AT5G61310	1.14598	-3.71884		AT1G72890	AT1G72950	2.35808	0
AT2G36320	AT3G52800	1.14061	2.18081		AT1G11910	AT1G62290	2.35767	0
AT1G62810	AT3G43670	1.11064	1.08041		AT2G34660	AT1G30400	2.35535	0.0465771
AT4G27020	AT5G54870	1.10511	1.26496		AT2G21560	AT4G39190	2.32878	0
AT4G25360	AT5G51640	1.10069	-1.00486		AT1G01360	AT4G01026	2.32842	0.276188
AT4G16950	AT4G16920	1.08371	-8.34882		AT3G57530	AT2G41860	2.31808	0
AT2G28370	AT2G37200	1.07916	1.50622		AT4G01540	AT4G01520	2.31781	0
AT2G21320	AT4G38960	1.07791	1.03203		AT1G13245	AT1G68825	2.3075	0
AT1G80000	AT1G15280	1.07282	1.12581		AT4G01000	AT3G06455	2.30141	0
AT1G76460	AT1G20880	1.05625	2.16578		AT2G01420	AT1G70940	2.30097	0.905429
AT4G11410	AT4G23430	1.04379	1.37432		AT1G12390	AT1G12340	2.28059	0
AT4G16670	AT4G17350	1.04364	2.48825		AT4G19040	AT5G45560	2.27784	0
AT3G17850	AT1G48490	1.04153	1.03847		AT5G56270	AT4G26440	2.2641	0
AT5G24320	AT5G53500	1.03821	1.13132		AT5G07820	AT5G61260	2.25665	0
AT3G09770	AT5G03200	1.03228	2.26161		AT3G05700	AT5G26990	2.25381	0.426412
AT1G32230	AT2G35510	1.00462	1.08895		AT3G60500	AT3G12990	2.24052	0.774104
AT2G43920	AT2G43940	-1.02113	-1.08756		AT1G56010	AT3G12977	2.23928	0
AT1G79940	AT4G21180	-1.03381	-2.40025		AT1G80310	AT2G25680	2.23159	-0.506583
AT2G40380	AT3G56110	-1.0367	1.52071		AT2G19690	AT4G29460	2.22719	0
AT1G20340	AT1G76100	-1.04153	-17.1395		AT5G66880	AT3G50500	2.21899	-0.364025
AT5G19770	AT5G19780	-1.04831	-1.3839		AT4G27230	AT5G54640	2.21262	0
AT1G03210	AT4G02860	-1.05696	1.02523		AT4G04470	AT4G14305	2.20529	0
AT1G13440	AT3G04120	-1.07094	-1.53077		AT3G01090	AT3G29160	2.19877	0.219956
AT1G74050	AT1G74060	-1.07404	-1.65728		AT1G72510	AT2G09970	2.18598	0
AT5G09770	AT5G64650	-1.07457	-1.18028		AT4G10810	AT4G24026	2.18465	0
AT1G05540	AT1G30160	-1.08811	4.80957		AT1G55535	AT3G13420	2.17511	0
AT2G37400	AT3G53560	-1.1231	-1.30341		AT1G78110	AT1G22230	2.16354	0
AT5G09590	AT4G37910	-1.12417	-2.37849		AT5G08750	AT5G63780	2.13764	0.925593
AT2G24020	AT4G30620	-1.12442	-2.72668		AT2G35850	AT3G52360	2.12849	0.957469
AT1G02780	AT4G02230	-1.18317	-1.00868		AT5G65380	AT5G10420	2.11716	0
AT1G17880	AT1G73230	-1.18369	-1.76308		AT1G55110	AT3G13810	2.0856	0.694695
AT4G09550	AT1G73790	-1.18495	1.82875		AT5G10745	AT5G24980	2.0852	0.799694
AT1G67090	AT5G38430	-1.19648	-9.25254		AT4G35090	AT1G20630	2.07451	-0.909959
AT2G16430	AT2G27190	-1.21904	1.19451		AT5G11910	AT1G29840	2.0712	0.909132
AT2G14880	AT4G34290	-1.24146	-2.66017		AT3G46460	AT5G59300	2.06251	0.552539
AT3G27280	AT5G40770	-1.27486	-1.62643		AT5G65200	AT5G62560	2.0586	0
AT3G07470	AT3G07460	-1.33078	-1.09498		AT3G03450	AT5G17490	2.04539	0
AT4G00810	AT5G47700	-1.35895	-1.85924		AT1G53400	AT5G45740	1.98094	0
AT2G45710	AT3G61110	-1.3724	-1.42226		AT2G19860	AT4G29130	1.98008	0.566863
AT2G34900	AT3G52280	-1.39326	1.24888		AT3G50810	AT4G37235	1.96868	0
AT3G02530	AT5G16070	-1.46155	-1.11466		AT1G07090	AT5G58500	1.95903	0
AT4G34555	AT4G39200	-1.50118	-1.57741		AT1G13950	AT1G69410	1.95192	-0.240509
AT5G08300	AT5G23250	-1.5321	-2.44699		AT1G07950	AT1G16430	1.94985	0
AT2G21580	AT4G39200	-1.55274	-1.57741		AT1G76510	AT1G20910	1.94636	0
AT1G09640	AT1G57720	-1.59115	-2.27292		AT1G22870	AT1G71410	1.94366	0.574898
AT1G22650	AT1G35580	-1.6283	-2.17449		AT3G02750	AT5G36250	1.93733	0.326521
AT1G22510	AT1G72175	-1.63333	-1.49401		AT4G16765	AT4G16770	1.92973	0
AT3G46440	AT5G59290	-1.63617	-1.35288		AT4G34215	AT3G53010	1.90258	0
AT4G20440	AT5G44500	-1.69612	-7.85403		AT3G49870	AT5G67560	1.89703	0.55787
AT1G07940	AT1G07920	-1.72394	-1.52795		AT1G03380	AT1G54710	1.86803	0.531816
AT2G22230	AT5G10160	-1.73073	-1.86821		AT1G52565	AT3G15760	1.86693	0.703526
AT1G34030	AT4G09800	-1.73919	-1.63723		AT1G07470	AT1G07480	1.86679	0.916887
AT3G18740	AT1G77940	-1.76058	-2.77837		AT1G13195	AT1G24440	1.83814	-0.185042
AT3G01500	AT5G14740	-1.77883	-2.04782		AT2G39980	AT5G01210	1.83558	0
AT3G23390	AT4G14320	-1.79555	-2.04488		AT4G16190	AT4G39090	1.83356	0.655648
AT3G60440	AT3G60450	-1.79937	-3.15178		AT5G53350	AT1G33360	1.83135	0
AT1G14980	AT1G23100	-1.80518	-8.61961		AT3G12320	AT5G06980	1.82361	0.352152
AT4G26600	AT5G55920	-1.85693	-2.60238		AT3G09980	AT2G36410	1.77582	-0.358854
AT1G33120	AT1G33140	-1.90718	-1.70809		AT1G09910	AT1G09890	1.77305	0
AT5G03660	AT3G09980	-1.91572	1.77582		AT1G04300	AT5G43560	1.7724	0.653162
AT1G04270	AT5G09510	-1.92769	-1.33557		AT2G43430	AT1G06130	1.76765	-0.617621
AT2G31610	AT5G35530	-1.93387	-1.33664		AT3G50910	AT5G66480	1.7616	0
AT1G20370	AT1G76120	-1.97535	1.07028		AT2G15530	AT4G34040	1.76009	0.845528
AT1G29310	AT2G34250	-1.99108	-1.67813		AT3G23000	AT4G14580	1.75884	0
AT1G16350	AT1G79470	-1.99158	-2.03451		AT2G44680	AT3G60250	1.75769	0.831114
AT1G55490	AT3G13470	-2.06953	-3.04589		AT2G05160	AT3G52980	1.75624	0
AT4G25740	AT5G52650	-2.12052	-2.80451		AT5G27690	AT1G56210	1.75617	0
AT3G60770	AT4G00100	-2.13139	-1.61557		AT4G35270	AT2G17150	1.74952	0.236975
AT1G55890	AT3G13160	-2.16048	-2.58946		AT1G44750	AT4G08700	1.74167	0
AT1G48840	AT3G18350	-2.16598	3.15423		AT1G17450	AT1G59453	1.73671	0
AT5G03850	AT5G64140	-2.16992	-2.83581		AT2G19350	AT4G29850	1.71074	0
AT1G13750	AT5G50400	-2.21709	1.31244		AT1G21980	AT1G77740	1.70906	0.26291
AT5G08610	AT5G08620	-2.27359	-2.20515		AT5G09260	AT5G63880	1.6987	0.736197
AT2G17360	AT5G07090	-2.30539	-3.25418		AT5G10650	AT5G24870	1.69624	0.3482
AT3G09630	AT5G02870	-2.35523	-2.90639		AT1G07750	AT2G28680	1.69462	0
AT3G50260	AT5G67190	-2.3696	1.03947		AT1G74210	AT5G08030	1.68632	0
AT1G52300	AT3G16080	-2.39225	-2.35705		AT5G09740	AT5G64610	1.65945	-0.0284482
AT1G18540	AT1G74050	-2.44913	-1.07404		AT4G18930	AT4G18940	1.65418	0
AT2G33210	AT3G23990	-2.45817	-3.48948		AT3G61980	AT4G01575	1.64712	0
AT3G23830	AT4G13850	-2.46039	-2.07057		AT1G16680	AT1G79030	1.63974	0
AT1G07930	AT1G07940	-2.4668	-1.72394		AT3G27570	AT5G40510	1.63205	0
AT2G36160	AT3G11510	-2.50636	-2.75711		AT1G08970	AT1G54830	1.61957	0
AT2G39460	AT3G55280	-2.51442	-2.16337		AT3G08020	AT3G52100	1.61166	-0.0948669
AT2G41835	AT3G57480	-2.54185	-1.84868		AT5G57900	AT4G30640	1.61023	0
AT3G53870	AT5G35530	-2.54657	-1.33664		AT2G31580	AT2G32320	1.58817	0.802495
AT3G16870	AT4G16141	-2.54801	-3.15803		AT3G01040	AT5G15470	1.58449	0
AT2G01250	AT3G13580	-2.5516	-1.99335		AT1G34210	AT1G71830	1.58131	0
AT1G26880	AT1G69620	-2.56202	-2.1447		AT1G09710	AT1G58220	1.57822	0.863558
AT2G37600	AT3G53740	-2.57246	-2.26441		AT1G47240	AT2G23150	1.56624	-0.786453
AT2G19730	AT4G29410	-2.59392	-2.43419		AT1G05830	AT2G31650	1.56398	0
AT1G14320	AT1G26910	-2.60682	-1.86625		AT4G05460	AT4G05490	1.54667	0
AT2G36170	AT3G52590	-2.61285	-1.53384		AT1G06070	AT2G31370	1.54516	0.423274
AT3G05590	AT5G27850	-2.68547	-3.15627		AT1G09240	AT1G56430	1.5395	0.248508
AT3G05560	AT5G27770	-2.72334	-1.31067		AT4G04830	AT4G04810	1.52392	0
AT2G47610	AT3G62870	-2.74757	-2.47283		AT3G56110	AT5G05380	1.52071	0
AT2G18020	AT4G36130	-2.77006	-2.44319		AT5G46170	AT4G18380	1.51707	0
AT1G41880	AT3G55750	-2.80354	-3.16727		AT5G02230	AT5G59490	1.51581	0
AT1G09590	AT1G09690	-2.83449	-2.20576		AT4G26100	AT5G57015	1.50848	0
AT3G11820	AT3G52400	-2.84467	-2.67157		AT2G41900	AT5G12850	1.50765	-0.166705
AT1G59359	AT1G58684	-2.85651	-2.8639		AT5G10030	AT5G65210	1.49697	0.996589
AT1G58983	AT2G41840	-2.86509	-2.47848		AT5G11590	AT5G25810	1.49632	0
AT1G27470	AT4G07410	-2.92393	-1.25492		AT5G47720	AT5G48230	1.4899	0.840444
AT1G27400	AT1G67430	-3.0261	-2.26089		AT1G21200	AT1G76870	1.48893	0
AT1G07370	AT2G29570	-3.13786	-2.7936		AT1G04340	AT5G43460	1.48871	-0.0958863
AT3G04840	AT4G34670	-3.18113	-2.54655		AT4G25440	AT5G51980	1.4865	-0.0176258
AT2G36620	AT3G53020	-3.24698	-1.54068		AT5G64840	AT5G09930	1.48112	0
AT1G12420	AT4G22780	-3.68923	2.14867		AT3G17430	AT1G48230	1.47926	0
AT2G27710	AT2G27720	-3.72224	-2.79394		AT3G58170	AT4G14455	1.47693	0
AT4G17410	AT5G47430	-3.81007	1.55023		AT2G45820	AT3G61260	1.47674	0.297858
AT3G50100	AT5G67240	-3.84959	-1.08685		AT3G11280	AT5G05790	1.46196	-0.264782
AT1G27770	AT4G37640	-4.07552	-3.02649		AT1G35190	AT3G46490	1.46033	0
AT1G05340	AT2G32210	-4.78444	-7.02759		AT4G11220	AT4G23630	1.45984	0.770262
AT3G25030	AT4G13100	-4.88563	1.5305		AT1G15940	AT1G80810	1.44345	0
AT5G53300	AT5G41700	-5.41145	2.09245		AT4G02340	AT3G05600	1.44272	0
AT1G48605	AT3G18030	-5.48645	-1.49873		AT1G14450	AT2G02510	1.43686	0.786289
AT2G28760	AT3G46440	-6.39281	-1.63617		AT1G30810	AT2G34880	1.42604	0
AT4G31700	AT5G10360	-7.3583	-2.27543		AT1G68540	AT1G25460	1.40963	0
AT1G51600	AT3G21175	-7.38188	1.03812		AT2G22310	AT4G39910	1.40782	0.650616
AT3G06590	AT3G17100	-14.1982	1.8578		AT3G14610	AT3G14690	1.4006	0.402546
AT1G21140	AT1G76800	3.50589	3.74533		AT3G48800	AT5G23680	1.38228	0
AT1G12390	AT1G62880	2.28059	2.49152		AT3G23310	AT4G14350	1.36908	0.0828974
AT2G46690	AT5G53590	2.48759	1.73498		AT5G41370	AT5G41360	1.369	0
AT5G22840	AT3G53030	-2.12669	1.22579		AT1G26650	AT1G69430	1.36099	0
AT1G15170	AT1G15180	2.12772	1.1192		AT3G43220	AT5G20840	1.35386	0.721369
AT5G65140	AT2G22190	2.2667	1.0264		AT1G34570	AT3G15750	1.35371	0
AT1G28580	AT1G31550	-2.82518	-1.08904		AT1G22270	AT1G78190	1.35231	-0.0988978
AT5G48760	AT3G24830	-1.25793	-2.4619		AT1G74300	AT1G74280	1.34517	-0.137031
AT3G02080	AT5G61170	-2.85841	-2.72943		AT1G75370	AT2G21520	1.34264	-0.769947
AT2G01250	AT2G44120	-2.5516	-2.89444		AT3G12070	AT5G12210	1.34177	0.646036
AT2G40510	AT3G56340	-1.60196	-2.96102		AT1G24160	AT1G70100	1.34002	-0.590122
AT4G18730	AT5G45775	-1.7156	-3.61732		AT2G40970	AT5G05090	1.33761	0.0901156
AT1G20440	AT1G20450	3.66418	2.64588		AT4G27780	AT5G53470	1.33665	0.281432
AT1G56600	AT1G09350	6.74128	1.57803		AT3G13772	AT1G55130	1.333	0
AT3G13520	AT1G55330	-3.78179	4.1278		AT4G39955	AT5G09430	1.33197	0
AT3G17630	AT4G23700	8.63125	-4.65083		AT1G20460	AT1G76185	1.32437	-0.796272
AT1G56650	AT1G66390	10.9094	13.2092		AT5G13020	AT2G44440	1.32161	0
AT3G06035	AT5G19250	2.92564	-1.96784		AT5G50400	AT4G24890	1.31244	0
AT4G28780	AT3G04290	-1.23884	-3.05741		AT5G10730	AT5G15910	1.31231	-0.303272
AT5G66620	AT5G66630	1.73808	2.11992		AT1G23970	AT1G23950	1.31206	-0.766985
AT2G47880	AT3G62960	4.49854	4.01302		AT5G48150	AT1G50600	1.31073	0.48391
AT3G47960	AT5G62680	1.42941	1.18679		AT3G48690	AT3G48700	1.30863	0
AT1G17380	AT1G72450	-5.1805	-1.15368		AT2G18730	AT4G30340	1.30507	0.403369
AT4G23140	AT4G23180	-6.75936	-1.19295		AT5G14680	AT3G01520	1.3011	0.693209
AT2G23340	AT5G67190	2.04161	1.03947		AT5G38690	AT1G67780	1.29759	0
AT3G44260	AT5G22250	9.40971	1.91859		AT1G22050	AT1G77870	1.28529	0
AT1G25230	AT1G14700	-3.11153	-2.92807		AT3G28920	AT5G39760	1.28005	0
AT4G13395	AT4G35783	-2.33384	2.67467		AT5G03490	AT1G51210	1.27898	0
AT3G30775	AT5G38710	5.20632	-1.93481		AT3G10525	AT5G04470	1.27757	0
AT2G30540	AT2G47880	-2.61132	4.49854		AT1G10900	AT1G60890	1.26758	0
AT2G27150	AT5G20960	1.23032	-1.47836		AT3G54140	AT5G01180	1.26694	0
AT4G31290	AT5G26220	-2.58439	-1.3154		AT5G08500	AT5G23575	1.26563	0
AT3G43600	AT5G20960	1.97614	-1.47836		AT1G05520	AT3G23660	1.26216	-0.935606
AT2G41180	AT3G56710	-16.3232	-4.0384		AT1G24190	AT1G70060	1.25707	0.316599
AT1G27330	AT1G27350	-2.46704	-1.73571		AT3G14205	AT5G20840	1.25586	0.721369
AT3G01490	AT5G50000	-1.24258	-1.47298		AT3G20290	AT4G05520	1.2537	0
AT1G61667	AT5G54530	-1.85659	2.68458		AT3G53850	AT5G02060	1.2482	0
AT1G80130	AT5G20190	5.51938	4.19195		AT4G24660	AT5G65410	1.24698	0
AT4G34770	AT2G21210	-1.4893	-14.8275		AT2G25310	AT4G32130	1.24575	-0.613294
AT2G27360	AT1G28610	1.23953	2.09637		AT1G07990	AT2G28360	1.23848	0
AT1G05170	AT2G32430	2.6517	1.90984		AT1G22970	AT1G71150	1.22982	0
AT3G05490	AT4G15800	1.18872	6.50352		AT1G20650	AT1G76370	1.22967	0
AT1G28600	AT1G28610	2.10561	2.09637		AT3G63000	AT2G47970	1.2285	-0.0503562
AT5G04950	AT1G09240	1.36408	1.5395		AT3G53030	AT3G44850	1.22579	0
AT5G14200	AT1G31180	1.83878	-2.75715		AT5G23690	AT3G48830	1.2241	0
AT1G09210	AT1G56340	-3.55145	-3.53443		AT1G33520	AT4G25020	1.22046	0
AT4G23820	AT5G41870	-1.68784	1.26681		AT5G22760	AT5G35210	1.21958	0.748106
AT1G63800	AT5G41340	2.70865	1.68222		AT4G36780	AT3G50750	1.21801	-0.0964116
AT3G12030	AT5G06660	14.9319	1.35433		AT2G37460	AT2G37450	1.21705	-0.309987
AT5G56000	AT5G56010	-1.22228	-1.50356		AT3G11850	AT5G06560	1.21303	-0.386426
AT2G16660	AT4G34950	-1.95211	-2.74805		AT4G08310	AT1G44780	1.21268	0
AT2G28740	AT3G46320	1.55209	1.96188		AT2G45330	AT5G23600	1.21058	0
AT1G12710	AT1G63090	3.00972	2.64203		AT1G14400	AT2G02760	1.2097	0.790163
AT1G16060	AT1G79700	-9.28677	4.25635		AT3G08620	AT2G38610	1.20956	0.168941
AT4G10770	AT4G27730	2.4863	-1.00063		AT2G24100	AT4G30780	1.20474	0.498007
AT1G06620	AT1G06650	-2.93806	2.81045		AT1G06780	AT2G30575	1.19293	0
AT3G16470	AT1G52040	1.27782	7.51532		AT3G20970	AT1G51390	1.19237	0.51744
AT2G47180	AT1G56600	-1.25219	6.74128		AT3G61790	AT4G27880	1.18995	-0.691773
AT3G51860	AT2G38170	-17.0454	-2.93546		AT1G47200	AT5G43070	1.1863	0
AT5G65070	AT5G65080	5.96234	3.99907		AT4G08480	AT4G08500	1.18618	-0.350958
AT5G28540	AT5G42020	-5.09862	-6.22831		AT4G38360	AT1G77220	1.18538	0
AT4G13340	AT4G18670	-1.38115	-1.30544		AT5G07220	AT5G62100	1.17601	0
AT1G14360	AT2G02810	-4.14051	-5.87564		AT4G20860	AT5G44360	1.17459	0
AT3G58990	AT2G43100	1.44301	3.83902		AT2G17930	AT4G36080	1.17327	0
AT2G07707	ATMG00480	-1.89677	-1.89923		AT3G05380	AT5G27610	1.16388	0
AT4G12480	AT4G12490	-4.99702	-5.21563		AT3G23540	AT4G14290	1.15785	0
AT2G19810	AT4G29190	7.60755	1.77461		AT5G53970	AT5G36160	1.15556	0.156285
AT3G48240	AT5G63130	6.60058	1.44163		AT1G49710	AT3G19280	1.15141	0
AT3G15510	AT1G52880	4.57089	2.7596		AT1G20920	AT3G09620	1.14789	0
AT1G80120	AT3G15810	4.3724	1.48146		AT1G60220	AT1G10570	1.146	0.862411
AT3G06770	AT5G49215	3.29785	-1.91565		AT2G33310	AT1G04550	1.14412	0.730799
AT3G03870	AT5G18130	3.17738	6.80298		AT1G72650	AT1G17460	1.14329	0
AT2G17970	AT4G36090	2.98184	-2.02941		AT5G46270	AT5G46260	1.14256	0
AT3G25290	AT4G12980	2.75861	3.07917		AT5G46190	AT4G18375	1.1416	0
AT2G41870	AT3G57540	2.69748	4.62353		AT1G54580	AT1G54630	1.14131	0.0417153
AT1G63840	AT5G41400	2.49243	1.79933		AT3G12480	AT5G19490	1.14097	0
AT1G25480	AT1G68600	2.3655	-1.63305		AT1G12400	AT1G62886	1.13352	0
AT3G23170	AT4G14450	2.31994	-4.73717		AT4G17530	AT5G47200	1.13077	0.0288294
AT1G19220	AT5G20730	2.26303	1.09664		AT2G18750	AT5G57580	1.12615	-0.106675
AT4G18210	AT4G18220	2.25489	2.5114		AT3G55020	AT2G39280	1.12531	0
AT1G73980	AT1G26190	2.16915	1.76025		AT4G18910	AT4G19030	1.12415	0
AT1G34320	AT5G08660	2.07405	1.52147		AT2G04230	AT3G49030	1.11877	0
AT1G04350	AT5G59530	1.7391	-2.08177		AT2G39750	AT5G06050	1.116	0
AT5G09220	AT5G63850	1.64022	1.11278		AT2G17340	AT4G35360	1.11465	0.446796
AT1G80700	AT1G80980	1.61876	2.74451		AT3G51370	AT5G66080	1.10992	0
AT3G04450	AT5G29000	1.60235	-1.27032		AT5G02180	AT3G09330	1.10957	0
AT1G60620	AT1G60850	1.5268	-1.6324		AT2G26570	AT4G33390	1.10449	0
AT1G73390	AT1G17940	1.49006	3.83351		AT2G46450	AT2G46440	1.09893	-0.262609
AT1G70300	AT5G14880	1.48107	1.37562		AT4G04630	AT4G21970	1.09615	0
AT3G46130	AT5G59780	1.46229	-5.66637		AT1G07530	AT2G29060	1.09612	0
AT3G09600	AT5G02840	1.33902	1.39903		AT1G12820	AT3G26810	1.09469	0.997017
AT4G16780	AT5G47370	1.25169	1.86395		AT1G50640	AT3G20310	1.09031	-0.205108
AT2G02080	AT1G14580	1.22974	-1.47436		AT4G26620	AT5G55900	1.082	0
AT5G28020	AT5G28030	1.22787	1.40971		AT4G18140	AT5G46410	1.08186	0.0976923
AT1G07650	AT1G53430	1.18881	-1.51806		AT4G37880	AT2G22690	1.08038	0.189115
AT3G09410	AT3G09405	1.18666	-3.12356		AT1G73660	AT1G18160	1.07991	0.632491
AT1G18300	AT1G73540	1.12693	6.24623		AT1G69295	AT1G26450	1.07955	0
AT1G02820	AT4G02380	1.09774	-4.44551		AT3G27260	AT5G14270	1.07941	0.476174
AT1G78080	AT1G22190	1.09025	3.72987		AT2G25710	AT1G37150	1.07918	0
AT2G35660	AT2G29720	1.07441	-2.06547		AT1G05200	AT2G32390	1.07808	0
AT2G40300	AT3G56090	1.06475	-3.19583		AT5G35450	AT5G43470	1.0691	0.703515
AT1G53090	AT3G15354	1.02315	1.14009		AT1G53160	AT3G15270	1.06355	0
AT5G50920	AT3G48870	1.00449	-1.02565		AT5G16590	AT3G02880	1.05976	-0.261385
AT5G56950	AT4G26110	-1.00945	-1.34487		AT5G58770	AT5G58782	1.05347	0
AT3G07010	AT5G48900	-1.12824	-1.33937		AT3G12400	AT5G13860	1.0484	-0.269835
AT1G54770	AT5G30495	-1.13156	1.13509		AT5G09460	AT5G64340	1.04539	0.0625071
AT4G38470	AT4G35780	-1.16545	1.69074		AT1G60160	AT5G09400	1.0453	0.287826
AT2G04390	AT5G04800	-1.31768	-2.51594		AT1G44820	AT1G44180	1.04474	0
AT5G43970	AT1G04070	-1.34579	2.22668		AT4G38520	AT5G66080	1.04023	0
AT2G05070	AT2G05100	-1.37225	1.44085		AT3G50210	AT3G49630	1.03896	0
AT3G20410	AT1G50700	-1.40247	1.62249		AT2G05310	AT4G13500	1.02758	-0.106973
AT2G41880	AT3G57550	-1.41531	-1.7749		AT2G45850	AT3G61310	1.02516	0
AT3G25020	AT3G24982	-1.51256	5.04316		AT1G80790	AT1G15910	1.02341	0
AT1G53430	AT1G53440	-1.51806	-1.35996		AT3G62980	AT4G03190	1.02266	0
AT5G11520	AT5G19550	-1.51951	-1.53089		AT4G18700	AT5G45810	1.02204	0
AT2G05220	AT5G04800	-1.53085	-2.51594		AT5G22950	AT3G45000	1.0187	0
AT1G65930	AT1G54340	-1.54621	2.20094		AT3G21750	AT3G21760	1.01619	0
AT1G16670	AT3G09010	-1.62566	-1.95903		AT2G01980	AT1G14660	1.01541	0
AT1G08360	AT2G27530	-1.65277	-2.89462		AT1G19400	AT1G75180	1.01334	0.653886
AT4G18730	AT3G58700	-1.7156	-1.2481		AT4G33650	AT2G14120	1.01328	-0.954028
AT3G16950	AT4G16155	-1.72338	-1.56927		AT2G22670	AT5G65670	1.00789	0.688426
AT4G27720	AT3G49310	-1.73766	1.09832		AT3G45240	AT5G60550	1.00652	0
AT3G53430	AT5G60670	-1.81712	-2.68882		AT3G45980	AT5G59910	1.0059	-0.207459
AT2G43460	AT3G59540	-1.84599	-2.16922		AT2G39445	AT1G61280	1.00513	0
AT2G37270	AT3G11940	-1.869	-2.36757		AT3G10760	AT5G05090	1.00273	0.0901156
AT2G47510	AT5G50950	-1.93395	-1.62634		AT4G03960	AT1G05000	1.00022	0
AT1G52930	AT3G15460	-1.98288	1.14484		AT1G22520	AT1G72170	-1.01509	-0.0774034
AT1G15930	AT2G32060	-2.01623	-2.00982		AT2G40960	AT3G56680	-1.01996	-0.439067
AT5G03740	AT3G44750	-2.04371	-4.43533		AT5G56170	AT4G26466	-1.04041	0
AT2G34480	AT3G14600	-2.06599	-1.90805		AT4G35470	AT2G17440	-1.04057	-0.313609
AT4G02400	AT5G08600	-2.0766	-5.2426		AT4G25210	AT4G00130	-1.04783	0
AT3G27690	AT2G05100	-2.20226	1.44085		AT1G48480	AT3G17840	-1.05378	-0.546128
AT3G25610	AT1G13210	-2.2379	-2.50229		AT1G02280	AT5G05000	-1.05381	0.127205
AT3G48890	AT5G52240	-2.26085	-2.72663		AT1G06380	AT2G42650	-1.05993	0
AT1G06830	AT2G30540	-2.30489	-2.61132		AT2G33170	AT5G63930	-1.06588	0
AT3G49010	AT5G23900	-2.3118	-3.34888		AT3G02470	AT5G15950	-1.06779	0.555214
AT3G25520	AT5G39740	-2.32081	-2.75995		AT5G09250	AT5G09240	-1.06813	0
AT4G18100	AT5G46430	-2.38343	-1.43654		AT1G20140	AT2G25700	-1.07201	0
AT1G58380	AT1G58983	-2.40547	-2.86509		AT4G19006	AT5G45620	-1.07389	-0.564702
AT2G19740	AT4G26230	-2.44775	-2.41327		AT5G10840	AT5G25100	-1.074	-0.478582
AT1G18080	AT1G48630	-2.5733	-4.777		AT3G02790	AT5G16470	-1.07503	-0.348217
AT3G22230	AT4G15000	-2.60848	-2.72549		AT2G17520	AT5G24360	-1.07593	0
AT1G43170	AT1G61580	-2.65933	-3.30881		AT2G29740	AT2G29750	-1.07691	0
AT3G04030	AT5G18240	-2.71722	-7.56126		AT3G11400	AT5G06000	-1.08222	0
AT1G70600	AT1G23290	-2.84521	-1.87009		AT3G45260	AT5G60470	-1.08803	0
AT1G50010	AT1G04820	-2.93111	-1.50785		AT1G31550	AT1G28590	-1.08904	0
AT1G07780	AT5G05590	-2.99124	-5.19006		AT2G17530	AT4G35500	-1.09649	0
AT3G02560	AT5G16130	-3.00728	-2.53776		AT1G61190	AT1G61310	-1.10363	0
AT4G15280	AT4G15260	-3.02567	1.10298		AT5G26200	AT1G72820	-1.10401	-0.662887
AT2G40400	AT3G56140	-3.20803	2.14701		AT3G46640	AT5G59570	-1.1185	0
AT1G73480	AT1G18360	-3.32072	1.77516		AT3G02460	AT5G15930	-1.12232	0
AT2G16900	AT4G35110	-3.3435	-6.35727		AT5G20680	AT5G64020	-1.13324	-0.068508
AT2G33370	AT1G04480	-3.37137	-1.82064		AT3G08720	AT3G08730	-1.14274	0.605728
AT5G45775	AT3G58700	-3.61732	-1.2481		AT5G64400	AT5G09570	-1.15086	0
AT2G39390	AT5G02610	-3.75836	-1.51376		AT1G61790	AT1G11560	-1.1538	0
AT4G10450	AT1G33140	-4.08869	-1.70809		AT1G11475	AT1G61700	-1.15996	0
AT2G42740	AT3G58700	-4.1719	-1.2481		AT4G18480	AT5G45930	-1.1746	-0.363593
AT3G11340	AT5G05860	-8.19665	-2.88495		AT3G05280	AT5G27490	-1.17764	0
AT1G22360	AT1G22370	-1.36041	2.96503		AT4G34480	AT2G16230	-1.18085	0
AT1G13245	AT3G25717	2.3075	1.83892		AT1G30230	AT2G18110	-1.18302	-0.41078
AT2G22240	AT5G10170	3.76384	-1.20706		AT2G42580	AT3G58620	-1.18462	0.188124
AT3G26932	AT2G28380	3.37612	-1.27215		AT1G09645	AT1G57765	-1.18585	-0.307955
AT2G37190	AT3G53430	-3.52896	-1.81712		AT1G29460	AT1G29440	-1.18867	-0.296205
AT1G09590	AT1G57860	-2.83449	-1.84575		AT3G49530	AT5G24590	-1.20254	0
AT2G33370	AT3G04400	-3.37137	-1.88219		AT1G13270	AT3G25740	-1.22883	0.609346
AT2G19740	AT5G56710	-2.44775	-2.15584		AT3G07410	AT1G05810	-1.23358	0.0444723
AT1G02780	AT3G16780	-1.18317	-2.68761		AT2G23940	AT4G30500	-1.23462	0
AT2G41840	AT3G57490	-2.47848	-2.919		AT1G58440	AT4G37760	-1.23849	0.895784
AT2G27710	AT3G44590	-3.72224	-3.01411		AT3G14390	AT5G11880	-1.24731	-0.987767
AT1G08360	AT5G22440	-1.65277	-3.13435		AT1G74790	AT5G62630	-1.25016	0.741754
AT2G04390	AT3G10610	-1.31768	-3.25333		AT1G49750	AT3G19320	-1.25663	0
AT1G33120	AT4G10450	-1.90718	-4.08869		AT3G17440	AT1G48240	-1.27143	0.358651
AT3G48930	AT4G30800	-2.68748	-9.02705		AT2G16710	AT2G36260	-1.27363	0
AT4G26690	AT5G55480	-1.15421	-1.91568		AT3G58760	AT4G18950	-1.28321	-0.716633
AT5G60680	AT3G45210	1.17977	1.49031		AT4G26210	AT4G29480	-1.29085	-0.784646
AT1G17180	AT1G78380	-2.8091	-1.01172		AT3G07800	AT5G23070	-1.29845	-0.134892
AT2G18300	AT4G36540	-1.79959	-1.94228		AT5G07710	AT5G61390	-1.29936	0
AT2G34410	AT5G46340	1.42679	1.97506		AT2G23810	AT4G30430	-1.31204	0
AT1G66200	AT5G37600	1.20889	-2.13354		AT1G77590	AT2G04350	-1.3135	0.758345
AT2G32870	AT2G32880	-1.42099	1.72152		AT1G68780	AT3G25670	-1.3258	-0.95598
AT5G37600	AT5G16570	-2.13354	6.44955		AT3G12390	AT5G13850	-1.32618	-0.729589
AT1G66880	AT5G38210	-3.38413	-1.58336		AT1G51860	AT1G51880	-1.32955	0
AT3G15350	AT4G27480	-1.57045	4.5864		AT3G10410	AT3G45010	-1.35458	-0.0113321
AT4G12600	AT5G20160	-3.61901	-2.18327		AT3G56150	AT3G22860	-1.35539	0
AT4G25630	AT5G52470	-5.75109	-1.92129		AT2G18740	AT4G30330	-1.37509	-0.507803
AT1G10155	AT1G31200	1.05804	-1.3496		AT2G47485	AT3G62650	-1.38485	0.998262
AT1G07260	AT2G29740	-2.53059	-1.07691		AT1G08130	AT1G49250	-1.38872	0
AT1G08630	AT3G04520	-3.44738	1.14636		AT1G16170	AT1G79660	-1.393	0.888976
AT5G47070	AT4G17660	-1.84134	-7.98802		AT3G04080	AT5G18280	-1.3989	-0.467884
AT4G33040	AT5G11930	4.91097	4.50486		AT2G20140	AT4G29040	-1.4175	0.0710503
AT1G07280	AT2G29670	2.1531	2.82052		AT1G28395	AT2G33847	-1.41867	0
AT3G26932	AT5G41070	3.37612	-2.48343		AT5G67630	AT3G49830	-1.42224	0
AT1G04990	AT2G32930	-4.04032	-2.23337		AT4G24770	AT5G50250	-1.4269	-0.532946
AT2G40140	AT3G55980	-1.79173	2.31308		AT1G29520	AT5G46530	-1.46258	0
AT1G01720	AT1G77450	1.28768	1.13533		AT2G17240	AT3G24506	-1.48501	0
AT5G23730	AT5G52250	1.89841	1.38641		AT1G04820	AT4G14960	-1.50785	-0.916779
AT1G26910	AT1G66580	-1.86625	-3.51857		AT3G53420	AT2G37170	-1.51001	-0.593872
AT1G23840	AT1G23850	-1.79553	-2.9197		AT4G00620	AT4G00600	-1.51044	0
AT3G27170	AT5G40890	-1.27333	-1.85716		AT5G41010	AT1G53690	-1.52482	0
AT1G07250	AT1G07260	1.2966	-2.53059		AT3G04670	AT5G28650	-1.52939	0
AT1G32450	AT4G21680	1.53878	-3.29048		AT2G25670	AT4G32610	-1.53245	0.25587
AT4G25810	AT5G57560	-3.09188	-2.55005		AT1G18890	AT1G74740	-1.55985	0.616983
AT4G04020	AT4G22240	1.70292	1.23409		AT4G17720	AT5G46870	-1.56438	0
AT3G49120	AT4G08780	-2.34705	-1.07386		AT5G61210	AT1G13890	-1.5664	0
AT5G08370	AT5G08380	2.95734	-1.71018		AT2G31390	AT1G06030	-1.57261	0
AT3G15790	AT1G15340	1.03256	1.25408		AT4G26780	AT5G55200	-1.57584	-0.828682
AT4G01070	AT1G01420	3.09755	1.99909		AT4G34120	AT4G36910	-1.57823	-0.221036
AT1G27360	AT1G27370	2.58615	1.88116		AT2G35010	AT1G31020	-1.58987	-0.0223673
AT1G78380	AT1G78370	-1.01172	1.37127		AT1G73080	AT1G17750	-1.59949	0
AT1G19300	AT3G50760	-2.31697	3.03808		AT2G40510	AT2G40590	-1.60196	-0.258021
AT5G53550	AT5G24380	-1.22133	-1.2657		AT2G43160	AT3G59290	-1.60831	-0.418563
AT2G40280	AT3G56080	1.43671	3.39479		AT3G01390	AT4G23710	-1.61182	0.0446452
AT5G07580	AT5G61590	2.47874	1.87866		AT5G15870	AT1G18310	-1.61358	0
AT3G47360	AT3G47350	2.00876	6.68045		AT4G10280	AT4G10290	-1.61641	0
AT2G04795	AT5G35732	1.24286	1.23857		AT3G07980	AT3G13530	-1.62905	0
AT3G04580	AT3G23150	-1.03423	-2.57981		AT1G07640	AT2G28810	-1.63027	0.140909
AT1G05870	AT2G43340	4.37619	1.31838		AT3G28480	AT3G28490	-1.66233	0
AT1G66430	AT5G51830	-2.2095	-4.43624		AT1G08410	AT2G27200	-1.67601	0
AT1G05870	AT2G31560	4.37619	1.82589		AT1G07705	AT5G59710	-1.67871	-0.0243293
AT3G22160	AT4G15120	-3.40735	-2.30062		AT1G26740	AT1G69485	-1.6818	0
AT5G64810	AT5G26170	-7.70856	-5.87578		AT2G23930	AT3G11500	-1.68897	-0.173028
AT1G03495	AT1G03940	7.04762	8.98723		AT2G24990	AT5G37350	-1.69385	-0.170271
AT4G27280	AT5G54490	1.0223	-2.21896		AT1G68560	AT3G45940	-1.70003	0
AT1G17170	AT1G17180	-3.9274	-2.8091		AT5G21090	AT3G43740	-1.70443	-0.245601
AT5G03350	AT3G16530	-7.03652	-5.06761		AT3G07430	AT4G27990	-1.71363	0.6554
AT4G12720	AT2G04450	-4.44341	-6.5189		AT1G52825	AT4G14615	-1.75394	0.00236157
AT3G23110	AT3G23120	-2.03767	-4.21484		AT4G31985	AT3G02190	-1.76668	0.12841
AT2G23270	AT4G37290	-4.78241	-4.53134		AT2G42520	AT3G58510	-1.78281	-0.695197
AT4G17500	AT5G47220	-6.63673	-3.92597		AT1G61870	AT1G11630	-1.78777	-0.390147
AT1G25560	AT1G68840	1.38408	6.95766		AT1G09780	AT3G08590	-1.78939	0.548767
AT2G30750	AT2G30770	-8.69195	-10.8559		AT5G08565	AT5G63670	-1.81626	0.418893
AT4G37520	AT4G37530	-3.9866	-1.9596		AT3G09830	AT5G03320	-1.83375	-0.479997
AT3G15356	AT3G16530	-9.72958	-5.06761		AT2G22360	AT4G39960	-1.83713	0.214566
AT2G26010	AT5G44430	-10.4563	-9.52242		AT5G11430	AT5G25520	-1.84354	0.0141487
AT4G23140	AT4G23160	-6.75936	-4.405		AT5G44980	AT5G44960	-1.84551	0
AT3G48080	AT3G48090	-1.40319	-4.57121		AT1G10410	AT1G59650	-1.85324	-0.208284
AT1G35710	AT4G08850	-3.56483	-1.55833		AT3G51160	AT5G66280	-1.89981	0
AT2G25000	AT4G31800	1.26169	-2.42397		AT4G22530	AT5G10830	-1.90918	0
AT3G57240	AT3G57260	-6.175	-19.5836		AT1G03860	AT4G28510	-1.91092	-0.712733
AT1G21240	AT1G21250	-8.2867	-2.71707		AT4G03550	AT4G04970	-1.91481	0
AT1G73500	AT1G18350	3.04399	-1.79035		AT3G10500	AT5G04410	-1.92341	0.748454
AT3G02040	AT5G41080	4.46699	-3.90736		AT3G09500	AT3G55170	-1.93826	0.112393
AT1G21100	AT1G21120	-2.80228	-6.4248		AT5G40710	AT5G63280	-1.94758	0.540661
AT1G02610	AT4G02075	2.19541	2.25482		AT3G18080	AT3G18070	-1.95346	0
AT1G21120	AT1G21110	-6.4248	-3.7805		AT1G07490	AT2G29125	-1.95713	0
AT1G05675	AT1G05680	-4.90455	-2.72523		AT1G50140	AT3G19740	-1.95853	0.228966
AT5G22300	AT3G44300	7.61408	-2.94839		AT1G61250	AT1G11180	-1.96108	0.992611
AT1G26390	AT1G26420	-6.02902	-8.73334		AT1G55500	AT3G13460	-1.97158	-0.590381
AT4G08770	AT4G08780	-6.73396	-1.07386		AT4G29900	AT5G57110	-1.97876	0.226244
AT2G37130	AT4G21960	1.27784	2.00152		AT4G11630	AT5G11750	-1.99187	0.327453
AT1G23050	AT1G70985	1.27269	1.45286		AT3G20000	AT1G50400	-1.99359	0
AT2G22240	AT4G39800	3.76384	1.81976		AT3G26980	AT4G24990	-2.03285	0.358456
AT4G12730	AT5G55730	-2.12283	-1.66339		AT3G02555	AT5G16110	-2.05391	0.616895
AT1G05010	AT1G62380	-2.65022	-1.27971		AT1G66230	AT5G16600	-2.07435	0
AT3G12500	AT4G01700	-1.94179	-5.8473		AT5G47420	AT4G17420	-2.07481	0
AT1G14520	AT2G19800	2.81372	-1.91153		AT2G17800	AT3G51300	-2.1013	0
AT4G23990	AT4G24010	7.32152	3.50112		AT5G44400	AT5G44390	-2.138	0
AT3G22235	AT3G22240	-2.87769	-10.5907		AT5G25265	AT2G25260	-2.14821	0
AT3G16660	AT3G16670	-2.99384	-10.1528		AT2G09990	AT3G04230	-2.15081	-0.041537
AT4G16260	AT3G57260	-11.8286	-19.5836		AT1G49600	AT3G19130	-2.1524	-0.266575
AT5G22380	AT3G44350	-1.47316	-6.26701		AT3G50920	AT5G66450	-2.16399	0.338704
AT4G04610	AT4G21990	1.7834	1.31251		AT1G69840	AT5G62740	-2.16747	0.534164
AT3G23840	AT4G13840	1.15544	1.13602		AT4G11850	AT4G11840	-2.20193	0.0215855
AT1G25220	AT5G57890	-5.06602	-1.66428		AT4G39640	AT4G39650	-2.20699	0
AT1G03220	AT1G03230	-3.80177	-3.07409		AT1G49760	AT4G34110	-2.22602	0.291489
AT1G17147	AT1G78410	-5.87298	-6.53973		AT1G14010	AT2G03290	-2.24793	0
AT5G25250	AT5G25260	-4.39411	-11.4088		AT1G07070	AT1G74270	-2.26141	-0.81587
AT2G29120	AT2G29110	-1.19078	-10.6115		AT4G25890	AT5G57290	-2.30498	0.728418
AT3G29000	AT5G39670	-1.3065	-7.96199		AT5G26860	AT3G05790	-2.34019	0
AT2G41640	AT3G10320	4.14007	-1.44509		AT3G03920	AT5G18180	-2.37233	0
AT3G05060	AT5G27120	-2.28648	-1.95001		AT1G47250	AT5G42790	-2.3818	0.181602
AT3G23220	AT5G43410	-2.27547	-1.50398		AT1G50920	AT1G10300	-2.38815	0
AT1G65690	AT5G36970	-5.68442	-4.66426		AT5G20950	AT5G20940	-2.39059	0
AT2G46670	AT2G46790	5.61662	5.68799		AT4G05180	AT4G21280	-2.40521	-0.740583
AT1G21000	AT1G76590	1.26131	2.24469		AT1G20510	AT1G20500	-2.42059	0
AT1G57860	AT1G57660	-1.84575	-2.30984		AT2G45470	AT3G60900	-2.42774	0
AT4G22010	AT1G76160	-2.0595	-2.80441		AT4G26990	AT5G54920	-2.43847	0.385939
AT1G32940	AT1G32960	-2.33028	-2.79727		AT3G10300	AT5G04170	-2.45216	-0.492136
AT3G57490	AT1G58380	-2.919	-2.40547		AT5G20290	AT5G59240	-2.4538	0
AT3G02230	AT5G15650	-2.92447	-2.55608		AT1G68260	AT1G68280	-2.4613	0
AT3G10610	AT5G04800	-3.25333	-2.51594		AT1G59870	AT1G15210	-2.48825	0
AT2G37190	AT5G60670	-3.52896	-2.68882		AT3G29180	AT5G39430	-2.54058	0
AT1G48630	AT3G18130	-4.777	-5.73361		AT1G80270	AT1G15480	-2.60464	0.198746
AT1G02920	AT1G02930	-8.54802	-5.61612		AT5G51180	AT4G25770	-2.60722	0.603388
AT3G03190	AT5G17220	3.32098	14.2508		AT2G21350	AT4G39040	-2.62582	-0.845704
AT1G03870	AT5G44130	-1.51666	-1.30245		AT2G15000	AT4G34265	-2.64651	0.0526574
AT1G12090	AT2G45180	-2.67992	-1.67303		AT1G32380	AT2G35390	-2.69797	0.582279
AT1G18400	AT1G73830	-2.46155	-2.83478		AT3G45030	AT5G62300	-2.71284	-0.965258
AT1G72830	AT1G17590	-1.31373	8.36662		AT4G36945	AT3G19310	-2.71791	0
AT1G62810	AT4G12290	1.11064	3.78905		AT3G18600	AT5G65900	-2.7395	0
AT1G76350	AT1G20640	3.8869	2.90097		AT3G11510	AT3G52580	-2.75711	-0.539772
AT1G72770	AT1G17550	1.07567	2.43146		AT5G58710	AT2G29960	-2.76125	0.164529
AT3G14270	AT4G33240	1.33241	2.03634		AT1G14685	AT2G01930	-2.78901	0.60641
AT1G07200	AT2G29970	1.65071	1.93268		AT2G44040	AT3G59890	-2.81317	0
AT1G55760	AT1G21780	8.71776	1.85346		AT1G28580	AT1G28590	-2.82518	0
AT2G17700	AT4G35780	1.59075	1.69074		AT3G02080	AT5G15520	-2.85841	0
AT4G36870	AT2G23760	-1.06729	1.54214		AT5G05860	AT5G05880	-2.88495	0
AT4G22820	AT4G12040	1.99726	1.52682		AT3G22520	AT4G14840	-2.88645	0
AT4G21810	AT4G04860	1.5104	1.38367		AT2G30140	AT2G30150	-2.88829	-0.0767067
AT5G49890	AT5G33280	2.23193	1.37632		AT4G29950	AT2G19240	-2.91192	0
AT1G70660	AT1G23260	1.27879	1.34392		AT1G14700	AT2G01890	-2.92807	0
AT4G14040	AT4G14030	2.67733	1.33973		AT3G56340	AT2G40590	-2.96102	-0.258021
AT5G65010	AT5G10240	-2.068	1.30988		AT4G30610	AT2G24000	-2.96177	0
AT4G18160	AT4G01840	2.44911	1.28144		AT1G29250	AT2G34160	-3.04495	0.580358
AT4G02370	AT1G02816	-1.08788	1.23385		AT3G04290	AT5G18430	-3.05741	0
AT5G05110	AT3G12490	1.96458	1.14996		AT5G66920	AT2G23630	-3.07325	0
AT2G30420	AT5G53200	-2.46155	1.1212		AT1G35780	AT1G78150	-3.08117	0.0914599
AT2G44180	AT3G59990	-1.05712	1.10436		AT3G47420	AT4G25220	-3.08588	0
AT5G59700	AT3G46290	1.86878	1.05414		AT3G14840	AT1G53420	-3.11881	0
AT5G20510	AT5G26210	2.46639	1.03974		AT2G36580	AT3G52990	-3.14843	0.124869
AT5G19430	AT5G12310	1.54445	1.03184		AT3G58660	AT2G42650	-3.17689	0
AT5G60360	AT3G45310	1.15142	1.02313		AT1G10230	AT3G25650	-3.5326	0
AT3G53460	AT2G37220	-2.61742	-1.10216		AT1G77810	AT1G22015	-3.63379	0
AT5G04720	AT4G33300	-1.72492	-1.3655		AT3G58270	AT3G58210	-3.7901	0
AT5G52570	AT4G25700	-1.62928	-1.4783		AT2G22860	AT4G37720	-3.99379	0
AT3G06700	AT3G06680	-2.12406	-1.62676		AT3G04300	AT4G28703	-4.01486	0
AT3G62250	AT2G47110	-1.99876	-1.627		AT2G41410	AT3G10190	-4.19726	0
AT3G16080	AT1G15250	-2.35705	-1.62849		AT4G26490	AT5G56050	-4.30084	0
AT3G53890	AT5G27700	-2.98054	-2.109		AT2G02100	AT2G02130	-4.37761	-0.68262
AT5G07090	AT5G58420	-3.25418	-2.32484		AT3G11200	AT5G05610	-4.62726	0.639015
AT1G72330	AT1G17290	-3.32808	-2.64771		AT5G06690	AT5G04260	-4.79217	0.351927
AT3G60690	AT2G45210	2.30918	-2.6642		AT4G20020	AT5G44780	-4.7964	0
AT5G23740	AT3G48930	-2.05586	-2.68748		AT3G07650	AT5G48250	-4.79707	0
AT4G33865	AT3G44010	-1.52069	-3.1929		AT4G18970	AT5G45670	-4.88848	0
AT4G31550	AT2G24570	1.39122	-4.08387		AT1G12900	AT3G26650	-4.9761	-0.406683
AT3G09350	AT3G53800	-1.46625	-9.70168		AT1G80245	AT4G00695	-5.04585	0
AT5G02450	AT3G53740	-2.79132	-2.26441		AT5G41750	AT5G41740	-5.04755	0.031504
AT5G18380	AT2G09990	-8.78538	-2.15081		AT2G07751	ATMG00990	-5.24289	0
AT2G28630	AT1G07720	-1.90496	1.38007		AT1G16510	AT1G79130	-5.34153	0
AT5G37540	AT1G66180	-3.84511	-1.17384		AT1G20350	AT2G37410	-5.37443	0.303648
AT4G13510	AT1G64780	-9.36992	2.78231		AT4G25070	AT3G48860	-5.78556	0.873389
AT4G24570	AT2G22500	5.66597	-4.65662		AT1G12700	AT1G12300	-6.51403	0
AT1G59960	AT1G59950	-2.87386	-5.90582		AT2G32210	AT2G32200	-7.02759	0
AT2G34490	AT2G34500	1.47588	-4.68988		AT1G51800	AT3G21340	-8.02543	0
AT3G49110	AT3G49120	-4.41856	-2.34705		AT2G21540	AT4G39180	-8.28044	0
AT1G77510	AT1G21750	-8.17383	-4.60602		AT1G45180	AT5G42940	-9.01677	0.305661
AT1G01560	AT4G01370	-13.3325	-1.65717		AT1G10050	AT1G58370	-11.4341	0
AT4G13340	AT3G24480	-1.38115	-1.00194		AT2G21210	AT4G38840	-14.8275	-0.0580605
AT2G33330	AT1G04520	-2.72506	1.10413		AT4G21760	AT1G61810	1.89992	-0.119959
AT5G61250	AT5G07830	-1.14228	1.88016		AT4G27260	AT5G54510	1.83202	0
AT4G12030	AT4G22840	1.85557	2.06941		AT2G22170	AT4G39730	-1.27106	0.99075
AT4G15630	AT4G15620	1.1515	3.86809		AT5G25980	AT5G26000	-1.88837	-0.30939
AT4G12480	AT4G12470	-4.99702	-4.17269		AT2G47000	AT3G62150	1.2819	0.66423
AT3G25770	AT3G25780	-4.3355	-4.23511		AT2G05790	AT5G55180	-1.64743	0
AT4G15248	AT3G21890	1.80961	2.9791		AT3G25770	AT3G25760	-4.3355	-0.532742
AT5G06510	AT3G05690	3.17313	2.35173		AT5G49630	AT1G58360	1.26897	0.512465
AT3G19010	AT3G19000	-2.78536	1.865		ATCG00120	AT2G07698	-1.18759	0
AT1G80180	AT1G15400	1.03415	1.73592		AT5G05600	AT3G55970	-5.07985	0
AT1G68650	AT1G25520	2.63773	1.55157		AT2G23290	AT4G37260	3.13441	0.228235
AT1G80820	AT1G15950	-3.37105	1.37691		AT1G28330	AT2G33830	2.20553	-0.316172
AT5G17600	AT3G03550	2.53483	1.27039		AT2G37040	AT3G53260	-1.47906	0.0210427
AT1G48260	AT3G17510	2.54203	1.26003		AT4G12430	AT4G22590	3.46345	-0.997709
AT1G78680	AT1G78660	1.34629	1.24462		AT3G11080	AT5G27060	-9.92763	0
AT3G46930	AT5G58950	1.01377	1.06031		AT2G04495	AT2G04515	-6.1147	0
AT3G21140	AT1G51560	-1.1376	1.05734		AT5G08790	AT5G63790	-4.4013	-0.808176
AT5G59850	AT1G07770	-2.99606	-1.19267		AT2G43590	AT2G43580	-5.17788	0.305096
AT5G58787	AT3G47160	1.20173	-1.27869		AT5G54060	AT5G54010	12.8449	0
AT4G22570	AT1G27450	1.42967	-1.3858		AT4G39330	AT2G21730	-2.0803	0
AT1G52270	AT4G28310	-3.70127	-1.42373		AT1G14250	AT1G14240	-1.38964	0
AT5G16930	AT3G03060	-1.49916	-1.56957		AT1G48750	AT3G18280	-20.9026	0.195125
AT1G74090	AT1G74100	1.65242	-1.68572		AT4G27560	AT4G27570	1.15091	0
AT5G28060	AT3G04920	-2.23346	-1.7115		AT2G20340	AT4G28680	2.51906	0
AT4G17390	AT4G16720	-3.39747	-2.07815		AT4G36810	AT2G18620	-2.99449	0
AT5G67510	AT3G49910	-2.91559	-2.34905		AT5G17050	AT5G17030	2.79796	0
AT1G48860	AT2G45300	-1.79985	-2.55481		AT2G04570	AT2G42990	-2.17681	0
AT3G60510	AT4G31810	-5.73047	-2.57111		AT1G72280	AT2G38960	-4.82301	-0.0413157
AT1G80560	AT1G31180	-1.5602	-2.75715		AT1G55210	AT5G49040	-15.987	0
AT5G45370	AT4G19185	1.62628	-2.86831		AT1G51440	AT2G30550	1.40139	-0.333964
AT2G32210	AT2G32190	-7.02759	-3.29225		AT1G02390	AT4G01950	4.68453	0.0816055
AT4G27090	AT2G20450	-1.70711	-4.19626		AT5G64550	AT5G09670	3.078	0.990343
AT4G39980	AT1G22410	-3.4984	-4.80477		AT4G30400	AT2G18650	2.72896	0
AT4G27830	AT1G02850	1.71053	4.6987		AT2G44940	AT3G60490	2.80177	0
AT3G28900	AT1G26880	-1.63226	-2.56202		AT3G27250	AT5G40800	5.69022	0
AT3G45030	AT3G47370	-2.71284	-2.03309		AT1G05230	AT4G21750	-7.0533	0.295863
AT5G40550	AT3G27460	-1.10062	2.6979		AT1G67300	AT1G79820	3.73288	0
AT5G22020	AT1G08470	3.13247	-1.05136		AT2G36220	AT3G52710	3.4816	0.280099
AT3G61900	AT2G46690	5.82482	2.48759		AT3G60120	AT2G44490	-3.06187	0.683264
AT3G14720	AT1G53510	2.7453	2.10479		AT5G10625	AT5G24860	-2.21296	0
AT3G61190	AT2G45760	-1.86994	-7.80141		AT4G34200	AT3G19480	-3.97865	0.166413
AT5G64260	AT5G09440	-1.42962	5.05721		AT1G12090	AT1G62510	-2.67992	0
AT5G13360	AT5G13370	1.02983	-2.13369		AT2G32180	AT2G32650	-4.50706	-0.920764
AT1G22650	AT4G34860	-1.6283	2.335		AT1G10585	AT1G10586	-3.06997	0
AT4G34710	AT2G16500	-1.7587	-1.5417		AT5G10520	AT5G65530	-1.96915	0
AT5G10760	AT5G10770	-8.05618	3.8909		AT1G67980	AT1G67990	-4.26165	0
AT2G13790	AT4G33430	-2.65507	-1.56701		AT4G38540	AT5G05320	-1.47743	-0.652572
AT2G46330	AT3G61640	-3.49921	-1.28785		AT1G66700	AT1G66690	-8.19065	0
AT5G05730	AT2G29690	-3.92333	-1.47649		AT4G13510	AT3G24300	-9.36992	0
AT1G67330	AT1G27930	4.39533	2.34983		AT5G40990	AT1G53940	-3.76444	0
AT4G28390	AT5G13490	-3.29841	-3.20791		AT2G45220	AT5G51490	-6.6566	0
AT4G21570	AT1G11200	-1.07911	-1.21827		AT3G54640	AT4G02610	-4.07262	0
AT1G61890	AT3G21690	1.36848	1.65842		AT1G14870	AT5G35525	-7.04955	0
AT5G53750	AT4G27460	-2.30386	-2.82491		AT5G64570	AT5G09730	2.87394	0
AT5G45030	AT2G35155	-5.14136	1.05776		AT3G15500	AT1G52890	-2.0695	0
AT3G02020	AT5G13280	3.71567	-2.25315		AT2G28210	AT1G08080	-6.31788	0
AT1G58420	AT1G10140	-1.59675	-1.0528		AT1G68840	AT1G13260	6.95766	0.31771
AT5G44420	AT2G26020	-8.68529	-13.1191		AT1G65970	AT1G65980	-5.9422	0.866286
AT5G04340	AT1G27730	4.05312	4.87534		AT3G23550	AT3G23560	-7.55964	-0.00311552
AT4G02520	AT2G02930	-8.36592	-2.53219		AT3G49620	AT3G49630	-9.26797	0
AT4G23990	AT4G24000	7.32152	2.02404		AT2G45180	AT5G46890	-1.67303	0
AT2G36770	AT2G36780	-2.6296	-1.58697		AT1G06160	AT2G31230	-7.28666	0.634013
AT1G18570	AT1G74080	-2.2537	-3.02616		AT4G35770	AT5G66040	-1.88306	-0.0814058
AT4G34135	AT4G34131	-1.59068	-2.57222		AT5G61160	AT3G29680	-10.6383	0
AT4G15233	AT4G15236	-3.77533	-3.96073		AT1G69490	AT3G04070	3.16152	0
AT2G43590	AT3G54420	-5.17788	-4.6875		AT1G75750	AT2G18420	-1.7636	0
AT1G33720	AT2G45570	2.06433	-2.75583		AT1G27540	AT1G27580	1.07944	0
AT2G30870	AT2G30860	-2.94514	-1.24795		AT1G61370	AT1G61380	-7.51812	-0.0627398
AT1G64610	AT5G42010	-3.24934	-1.5471		AT5G27360	AT5G27350	-1.91069	0.389838
AT5G64660	AT5G09800	1.2559	-2.80757		AT2G40420	AT3G56200	2.74246	-0.826178
AT4G36640	AT1G75170	1.21559	-4.39874		AT1G14720	AT2G01850	-1.37205	-0.324642
AT1G35140	AT4G08950	-1.08086	-5.22255		AT1G01620	AT4G23400	-1.11876	0.611618
					AT2G14610	AT1G50060	-22.4147	0
					AT3G57260	AT3G57270	-19.5836	0
					AT4G21840	AT4G21830	-13.5046	0
					AT2G32680	AT2G33020	-9.13619	0
					AT1G56120	AT1G56130	-1.4261	0
					AT1G65790	AT1G65800	-1.09682	0.275173
					AT4G17770	AT1G06410	5.07089	0.509455
					AT1G10340	AT2G24600	-6.2178	-0.363538
					AT4G17670	AT5G47060	1.83378	0
					AT5G67280	AT2G23300	2.52883	0
					AT4G01060	AT1G01380	6.40582	0
					AT4G30660	AT2G24040	1.0551	0
					AT3G22600	AT4G14815	-17.7009	0
					AT1G71880	AT1G71890	-1.09763	0
					AT2G44290	AT2G44300	-4.30015	0
					AT3G63110	AT5G19040	-3.39913	0
					AT1G79680	AT1G16120	-5.23746	0
					AT5G11670	AT5G25880	-2.07934	0
					AT4G19810	AT4G19820	-3.19603	0
					AT1G68390	AT1G68380	-3.64141	0
					AT4G21390	AT1G61610	-4.99066	0
					AT2G40000	AT3G55840	3.6028	0
					AT4G12735	AT4G12731	-1.7575	0
					AT1G25550	AT1G68670	-3.863	-0.250942
					AT2G38870	AT2G38900	-2.93243	0
					AT1G56070	AT3G12915	-2.00135	0
					AT5G49700	AT1G14490	-4.01647	0
					AT3G25250	AT4G13000	-3.64667	0
					AT3G02800	AT5G16480	-3.10548	0.362597
					AT4G27410	AT3G04070	-1.0185	0
					AT2G15220	AT2G15130	-2.50911	0
					AT1G64220	AT5G41685	-1.44443	0.542188
					AT2G37430	AT3G53600	-2.90301	0
					AT2G02010	AT2G02000	-6.21483	0
					AT2G35930	AT3G52450	-2.08785	0
					AT2G43490	AT3G59570	-1.71454	0
					AT1G75760	AT1G19970	2.34634	0.706442
					AT1G17500	AT1G72700	-1.89491	0
					AT1G67910	AT1G24577	-4.39759	0
					AT5G18600	AT4G15700	-2.57215	0
					AT1G13830	AT2G03505	-2.19311	-0.689103
					AT3G44190	AT5G22140	-1.02773	0
					AT1G51090	AT1G49420	2.75594	0
					AT1G04680	AT4G13710	-2.14062	0.677324
					AT1G35720	AT5G10230	-1.8893	0
					AT3G02020	AT5G14060	3.71567	-0.602319
					AT4G21440	AT4G05100	2.44902	0.810023
					AT3G05880	AT3G05890	-1.61611	0
					AT3G11410	AT2G29380	2.5182	0
					AT1G13930	AT2G03440	1.92589	0.790363
					AT3G03250	AT5G17310	1.43365	0.290149
					AT1G70580	AT1G23310	1.64057	0.0130645
					AT4G35300	AT1G20840	1.26084	0.61546
					AT2G36080	AT5G06250	-1.45711	0
					AT5G12170	AT5G19380	1.47577	0
					AT2G45310	AT4G00110	-9.80075	0
					AT1G53730	AT3G14350	-1.45054	0.309606
					AT2G43000	AT3G12910	-1.57437	0
					AT2G38860	AT3G54600	-1.91164	0.83387
					AT1G37130	AT1G77760	-1.29843	-0.481704
					AT1G53380	AT3G14870	-14.4716	0
					AT2G28950	AT2G39700	-2.43988	0.920584
					AT4G15490	AT4G15500	3.08107	0
					AT2G16890	AT5G14860	1.27671	0
					AT3G22530	AT4G14830	21.6834	0
					AT5G61790	AT5G07340	-5.25065	-0.793804
					AT3G50930	AT3G50940	-7.83289	0
					AT2G32530	AT2G32540	-1.52054	-0.741498
					AT1G04980	AT2G32920	-8.49707	-0.8461
					AT1G07900	AT2G28500	-2.46722	0
					AT3G55430	AT2G39640	-1.73422	0
					AT2G21650	AT4G39250	1.95378	0
					AT1G18400	AT1G25330	-2.46155	0
					AT4G08900	AT4G08870	1.27014	-0.0647617
					AT5G02560	AT5G59870	2.56781	0.481116
					AT1G29050	AT2G34070	5.73112	0.644024
					AT1G78070	AT1G36070	1.92657	0.713311
					AT1G57590	AT3G05910	8.15345	-0.207142
					AT3G62820	AT2G47670	1.50863	0
					AT2G17840	AT4G35985	-1.97747	0
					AT1G15670	AT1G80440	-3.64597	0.0166007
					AT1G64670	AT5G41900	-1.77175	-0.215179
					AT1G30135	AT2G34600	-2.68061	0
					AT1G65970	AT1G60740	-5.9422	0
					AT5G56550	AT4G26288	-1.58955	0
					AT1G32920	AT1G32928	1.3871	0
					AT1G69920	AT1G27130	-2.90142	-0.366959
					AT1G32170	AT4G18990	1.30581	0
					AT4G37540	AT3G49940	-1.75983	0
					AT1G35210	AT1G72240	-1.12214	0
					AT4G15660	AT4G15700	-4.57747	0
					AT1G20823	AT1G76410	4.20634	0
					AT2G22430	AT4G40060	2.10251	-0.591317
					AT1G73680	AT3G01420	1.32264	0
					AT5G18080	AT5G18020	1.09124	-0.628388
					AT4G19410	AT5G45280	-1.53182	0.345547
					AT3G06868	AT5G49100	-1.68769	-0.0722785
					AT2G32240	AT1G05320	-1.97595	0.176504
					AT4G26910	AT5G55070	-3.54945	-0.910723
					AT5G48400	AT5G48410	-4.05302	0
					AT5G23230	AT5G23220	10.2055	0
					AT3G22840	AT4G14690	7.22158	0
					AT5G23750	AT3G48940	5.88799	0
					AT4G39210	AT2G21590	5.32584	0
					AT1G23040	AT1G70990	4.82997	0
					AT1G02850	AT4G22100	4.6987	0
					AT3G24460	AT4G13345	4.60853	0
					AT5G67520	AT4G39940	4.52275	0.83221
					AT2G41640	AT3G57380	4.14007	0
					AT1G11700	AT1G61930	3.92134	0
					AT1G70830	AT1G70850	3.6337	0
					AT4G17970	AT5G46600	3.25734	0
					AT1G67340	AT5G50450	3.17722	0
					AT2G40110	AT5G53940	2.96956	-0.119732
					AT1G23710	AT1G70420	2.91511	0
					AT3G22460	AT4G14880	2.79989	-0.896766
					AT5G17580	AT3G03510	2.76176	0
					AT3G07510	AT2G01580	2.73212	0
					AT3G54910	AT4G10400	2.63973	0
					AT3G15210	AT1G53170	2.43042	0.879017
					AT4G17250	AT5G47580	2.23108	0.746879
					AT1G04240	AT5G43700	2.21137	0.77084
					AT2G46940	AT3G62070	1.92028	0
					AT5G17520	AT5G17523	1.87173	0
					AT3G12560	AT5G13820	1.84375	-0.0289811
					AT2G35760	AT4G16442	1.84088	-0.576209
					AT2G22800	AT4G37790	1.82009	0.954608
					AT1G32260	AT2G35480	1.78786	0
					AT5G43850	AT4G14710	1.76462	0.689596
					AT1G63430	AT5G41180	1.72375	0
					AT2G43680	AT3G59690	1.7079	0
					AT1G05630	AT2G31830	1.5683	0
					AT5G15450	AT2G25140	1.56232	0
					AT4G13180	AT3G03980	1.51546	0.120022
					AT4G26850	AT5G55120	1.44677	-0.881607
					AT2G41475	AT5G62200	1.44653	0.959975
					AT4G22570	AT4G12440	1.42967	0
					AT4G19450	AT5G45275	1.37715	0
					AT5G66900	AT5G66910	1.37371	-0.488146
					AT1G14380	AT2G02790	1.32341	0
					AT1G33110	AT1G33090	1.28917	0
					AT2G39705	AT3G55515	1.2882	0
					AT1G15100	AT2G01150	1.23853	0
					AT1G23730	AT1G70410	1.21652	0.694828
					AT1G55960	AT3G13062	1.17494	0.75696
					AT1G50260	AT3G19830	1.14569	-0.0249842
					AT5G54680	AT1G51070	1.14164	-0.9187
					AT3G26170	AT3G26180	1.13092	0.153142
					AT1G68530	AT1G25450	1.12096	0
					AT1G12200	AT1G62580	1.09317	0
					AT1G48430	AT3G17770	1.0491	-0.469284
					AT2G21250	AT2G21260	1.0396	0
					AT1G69890	AT1G59710	1.0254	0.161152
					AT2G16650	AT4G21900	-1.12756	0
					AT1G16520	AT1G56080	-1.14166	0
					AT1G18910	AT1G74770	-1.1499	0
					AT5G56670	AT2G19750	-1.15216	-0.384885
					AT1G10960	AT1G60950	-1.16154	-0.115441
					AT3G14680	AT3G14660	-1.19222	0.207593
					AT3G56370	AT5G01890	-1.20978	0
					AT5G25170	AT2G25190	-1.21479	0.80522
					AT3G54400	AT5G07030	-1.21501	0
					AT2G37660	AT5G02240	-1.23584	0.294069
					AT1G22500	AT1G72200	-1.25909	0
					AT1G33480	AT4G10150	-1.28508	-0.159022
					AT1G14540	AT1G14550	-1.28791	0
					AT5G07350	AT5G61780	-1.32688	-0.5702
					AT3G09800	AT4G08520	-1.3301	-0.997438
					AT1G10590	AT1G23750	-1.34785	-0.541349
					AT1G22360	AT1G22380	-1.36041	0
					AT5G54960	AT4G33070	-1.39502	0
					AT1G04280	AT1G06750	-1.401	0
					AT3G55410	AT5G65750	-1.40588	-0.23526
					AT2G21660	AT4G39260	-1.41488	-0.3103
					AT1G24140	AT1G70170	-1.52287	0
					AT5G02960	AT3G09680	-1.59377	0
					AT2G28110	AT5G22940	-1.75617	0
					AT2G45440	AT3G60880	-1.79387	-0.81974
					AT1G79500	AT1G16340	-1.80951	-0.173653
					AT1G09560	AT1G02335	-1.85216	0
					AT5G13330	AT5G07310	-1.89077	0
					AT4G04480	AT4G22030	-1.89589	0
					AT1G11260	AT4G21480	-2.01746	0
					AT3G47370	AT5G62300	-2.03309	-0.965258
					AT1G56110	AT3G12860	-2.05828	0
					AT4G15610	AT3G06390	-2.10318	0
					AT1G09970	AT3G19700	-2.11576	0
					AT4G05410	AT4G21130	-2.14908	0
					AT4G05020	AT4G21490	-2.15672	0
					AT3G47800	AT5G15140	-2.26257	0
					AT1G22900	AT5G42500	-2.34045	0
					AT2G38940	AT3G54700	-2.42706	0
					AT2G04400	AT5G48220	-2.52567	-0.916146
					AT1G30620	AT4G20460	-2.73779	0
					AT3G44300	AT3G44310	-2.94839	0.139856
					AT5G52540	AT5G24000	-3.06683	0.0915383
					AT5G38250	AT5G38240	-3.15756	0.188188
					AT1G15550	AT1G80340	-3.22506	0
					AT5G39050	AT3G29635	-3.2553	0
					AT1G62300	AT4G22070	-3.28156	0
					AT1G19020	AT3G48180	-3.44092	0
					AT1G66600	AT1G66560	-3.4684	0
					AT1G51760	AT1G51780	-3.53171	0
					AT1G17530	AT1G72750	-3.64796	-0.612339
					AT1G16300	AT1G79530	-3.83855	0
					AT5G17760	AT5G17740	-4.10243	0
					AT1G71100	AT2G01290	-4.43191	0.75286
					AT3G22060	AT3G58310	-4.46299	0
					AT3G28580	AT5G40010	-5.99329	0
					AT4G23190	AT4G23300	-6.3773	0.342215
					AT1G19250	AT5G45180	-6.62367	0
					AT2G22795	AT4G37820	-6.64268	0.994878
					AT3G13950	AT4G13266	-7.3665	0
					AT2G29350	AT2G29290	-8.25014	-0.301556
					AT3G13790	AT3G13784	-9.59157	0
					AT1G48780	AT3G18300	-11.6783	0
					AT1G30410	AT1G30420	-14.6784	-0.94071
					AT5G13740	AT5G13750	-1.6596	0.00576464
					AT1G14700	AT3G17790	-2.92807	-0.265727
					AT1G74670	AT5G15230	-4.34746	0.356184
					AT2G38310	AT5G05440	1.6608	-0.275616
					AT3G19680	AT1G50040	1.69048	0
					AT4G37610	AT5G67480	-1.31325	-0.382202
					AT3G11010	AT5G27060	-4.91182	0
					AT5G02940	AT5G43745	-1.41583	-0.239653
					AT1G35580	AT4G09510	-2.17449	0
					AT5G57060	AT4G26060	1.17223	-0.580373
					AT1G12110	AT2G26690	1.62129	-0.846234
					AT1G68130	AT2G01940	1.41962	0
					AT4G31510	AT2G24550	1.40759	-0.927363
					AT5G42830	AT5G07850	-7.24499	0
					AT4G39030	AT2G21340	-6.59276	0.982449
					AT3G61880	AT2G46660	3.05429	0
					AT5G15310	AT3G01140	2.39726	0
					AT1G76970	AT1G21380	-6.8643	0.212518
					AT1G67920	AT1G24600	-3.89357	0
					AT1G24150	AT1G70140	-5.79827	0
					AT1G76170	AT2G44270	3.86192	-0.481025
					AT3G51330	AT2G17760	-3.78512	0.213315
					AT5G44110	AT1G03905	-1.65218	0
					AT2G38995	AT5G53390	-1.08873	0
					AT5G20150	AT2G26660	1.17635	0.75924
					AT3G59940	AT2G44130	-2.11827	0
					AT5G01880	AT3G10910	-9.28541	0
					AT3G02550	AT1G67100	-3.81242	0
					AT1G68130	AT1G25250	1.41962	0
					AT3G23920	AT4G17090	3.48237	0.468348
					AT2G37640	AT2G39700	-2.31396	0.920584
					AT3G61890	AT2G46680	3.10518	0.329278
					AT4G23920	AT4G10960	1.28575	0.985678
					AT5G14390	AT4G24760	1.53264	-0.805939
					AT5G45100	AT4G19700	-2.14819	-0.516671
					AT3G06320	AT5G18790	-2.55566	-0.212558
					AT3G19850	AT1G50280	1.21129	0
					AT1G75220	AT1G19450	-1.73542	0.2995
					AT5G04950	AT5G56080	1.36408	0
					AT1G45145	AT3G51030	-2.62447	0
					AT2G16990	AT2G16980	6.7684	0
					AT1G28230	AT1G28220	2.29596	0
					AT5G20830	AT3G43190	-1.09066	0
					AT4G05050	AT4G02890	-2.74007	-0.485433
					AT2G39330	AT2G39310	2.22674	0
					AT3G62700	AT2G47800	2.01238	0.384646
					AT3G58990	AT2G43090	1.44301	-0.967985
					AT3G10820	AT5G05140	-1.07987	-0.2056
					AT5G05580	AT3G11170	-1.21998	-0.660192
					AT2G39250	AT3G54990	-2.58372	0
					AT5G05600	AT3G11180	-5.07985	0
					AT1G69526	AT1G69523	3.40381	-0.838494
					AT1G70890	AT1G70840	2.2177	0
					AT5G37790	AT1G66460	1.34561	0
					AT3G18950	AT1G49450	3.67095	0
					AT4G15490	AT4G15480	3.08107	0
					AT1G18620	AT1G74160	-1.66356	0.579419
					AT1G28660	AT1G28670	2.58253	0.387146
					AT1G34060	AT1G34040	12.7374	0
					AT4G31870	AT2G25080	10.8105	-0.461688
					AT4G09810	AT1G34020	9.78476	-0.181694
					AT5G67540	AT3G49880	8.78546	0
					AT5G04660	AT3G10570	8.55691	0
					AT5G24270	AT1G64480	7.97855	0
					AT3G58130	AT2G27340	7.46875	0.463978
					AT4G08300	AT1G21890	6.12657	0
					AT3G58030	AT2G42030	5.79105	0.328304
					AT3G19960	AT1G50360	4.66318	0.573772
					AT5G47050	AT4G17680	4.54412	0
					AT4G00380	AT1G15910	4.45664	0
					AT1G03550	AT2G20840	4.35586	0
					AT5G20790	AT3G43110	4.1391	0
					AT1G18650	AT5G61130	4.11996	-0.444518
					AT1G05570	AT5G13000	4.0917	0.565141
					AT5G41110	AT3G26890	4.06605	0.797591
					AT3G15650	AT1G52700	4.02066	0
					AT4G31170	AT2G24360	3.97493	-0.0525359
					AT1G77920	AT1G22070	3.89833	0
					AT5G12840	AT3G20910	3.77987	0.561624
					AT1G30500	AT3G20910	3.64497	0.561624
					AT5G05550	AT3G11100	3.57092	0.41079
					AT5G19310	AT3G06010	3.4878	0
					AT3G58900	AT3G58860	3.3656	0
					AT5G20885	AT3G43430	3.35706	0
					AT5G23090	AT5G08190	3.35538	0.250169
					AT1G74290	AT1G74280	3.32856	-0.137031
					AT5G54240	AT4G27350	3.29799	0
					AT5G56020	AT4G26550	3.27687	0
					AT3G50840	AT5G66560	3.25859	0
					AT5G50680	AT4G24940	3.19957	0
					AT5G50580	AT4G24940	3.1859	0
					AT4G34990	AT2G16720	3.17057	0
					AT5G26740	AT3G05940	3.13009	0
					AT5G24660	AT3G49570	3.05258	0
					AT1G78100	AT1G22220	3.03594	0
					AT2G01735	AT1G68070	3.00128	0.405124
					AT3G20300	AT1G50630	2.97985	0
					AT1G51700	AT3G21270	2.94717	-0.591198
					AT5G61460	AT5G07660	2.90421	0
					AT2G26260	AT1G47290	2.8783	0
					AT2G17650	AT1G20560	2.82377	0.226622
					AT5G40910	AT5G41540	2.80651	0
					AT3G16920	AT1G05850	2.73319	-0.560406
					AT4G40030	AT5G10980	2.61859	0.548877
					AT5G06100	AT3G11440	2.60372	0
					AT3G57770	AT3G57700	2.59489	0
					AT1G06770	AT2G30580	2.56908	-0.717533
					AT1G72630	AT1G17455	2.55638	0
					AT5G48620	AT5G43470	2.55499	0.703515
					AT5G66770	AT3G50650	2.54773	0
					AT4G01480	AT1G01050	2.52761	0.406046
					AT4G26120	AT1G64280	2.50679	0.100026
					AT5G43930	AT1G04140	2.48619	0.559629
					AT4G25640	AT4G00350	2.4771	0
					AT1G26960	AT1G69780	2.46736	0.835279
					AT1G01725	AT4G00530	2.4219	0.893286
					AT3G06110	AT3G23610	2.36359	0
					AT2G19580	AT5G46700	2.34731	0
					AT4G00050	AT4G36930	2.34269	0
					AT4G09760	AT1G71697	2.3378	0
					AT5G66490	AT3G50900	2.32545	-0.818551
					AT3G23170	AT1G04330	2.31994	0
					AT5G47960	AT3G12160	2.3174	0
					AT1G24580	AT1G67856	2.31732	0
					AT5G25220	AT1G62990	2.30783	0
					AT5G37770	AT1G66400	2.30422	0
					AT4G02430	AT1G02840	2.27189	0.615812
					AT5G65140	AT1G35910	2.2667	0
					AT3G13430	AT1G55530	2.2468	0.28514
					AT4G17880	AT1G32640	2.22053	0
					AT1G31820	AT1G31830	2.19919	-0.0725015
					AT4G38730	AT2G21120	2.19245	0.0116003
					AT3G12830	AT1G56150	2.1794	-0.190416
					AT4G18530	AT4G12840	2.14179	0
					AT1G56240	AT1G09155	2.13523	0
					AT1G71130	AT1G22985	2.12942	-0.814921
					AT1G15170	AT1G15150	2.12772	0
					AT2G45950	AT3G61415	2.11908	0.373672
					AT3G42150	AT1G21930	2.09956	-0.819648
					AT1G67530	AT1G24330	2.0938	0
					AT3G27350	AT5G40700	2.06588	0
					AT1G11410	AT1G11340	2.06405	0
					AT4G27180	AT5G54670	2.05216	0
					AT1G47230	AT1G47210	2.05067	0.136673
					AT5G58340	AT1G15720	2.04106	0
					AT5G63800	AT1G77410	2.03319	0
					AT3G50080	AT5G67250	2.02898	0.95573
					AT4G00040	AT1G02050	2.02391	0.736753
					AT1G59700	AT1G59670	2.0197	0
					AT5G17000	AT5G16970	2.01215	0.778147
					AT5G56600	AT2G19760	2.00009	-0.250147
					AT1G01420	AT1G01390	1.99909	-0.569592
					AT4G24100	AT4G10730	1.97279	0.928235
					AT2G38180	AT3G11210	1.97278	0
					AT3G59640	AT2G43630	1.96805	-0.113384
					AT3G54085	AT2G37975	1.96754	0.0530971
					AT3G23570	AT3G23600	1.95631	0.925562
					AT5G39030	AT5G39020	1.93983	-0.110877
					AT4G31920	AT2G25180	1.91885	-0.940782
					AT4G09180	AT1G35460	1.91128	0.933187
					AT5G36940	AT1G58030	1.90407	0.229143
					AT5G67330	AT2G23150	1.88789	-0.786453
					AT5G06780	AT3G12140	1.88469	0.662578
					AT2G30460	AT1G06890	1.88354	0.309697
					AT5G56910	AT5G56920	1.88082	0
					AT1G79650	AT1G16190	1.87222	0.0100182
					AT1G75800	AT1G20030	1.86995	0
					AT2G31280	AT1G06150	1.86763	0
					AT3G14810	AT1G53470	1.86687	0
					AT1G73460	AT1G73450	1.85585	0
					AT5G10370	AT4G01020	1.85087	0
					AT2G32010	AT1G05470	1.83693	0.943511
					AT5G63530	AT5G50740	1.83487	0.390145
					AT5G05980	AT3G55630	1.83448	0.88391
					AT2G40900	AT5G07050	1.82402	0
					AT2G30040	AT1G07150	1.80549	0
					AT3G19980	AT1G50370	1.80515	-0.280879
					AT3G61070	AT2G45740	1.79944	0.159271
					AT5G18120	AT3G03860	1.79213	0.984818
					AT5G46620	AT4G17960	1.79169	0
					AT4G40040	AT5G10980	1.79079	0.548877
					AT4G23260	AT4G23250	1.788	0.14455
					AT2G41220	AT5G04140	1.78557	0.132901
					AT3G59910	AT2G44090	1.78439	0.980861
					AT1G57870	AT1G09840	1.76723	-0.860381
					AT5G64850	AT5G09960	1.76628	-0.572271
					AT1G80760	AT4G10380	1.76389	-0.591771
					AT2G33510	AT1G28070	1.7449	0
					AT4G25300	AT4G25310	1.73182	0
					AT4G00500	AT3G49050	1.72786	0
					AT4G10170	AT1G33475	1.72731	0
					AT5G50780	AT4G24970	1.72148	0
					AT3G13065	AT1G78980	1.71681	0
					AT5G01390	AT3G08910	1.70734	0
					AT4G00710	AT3G54030	1.68296	0
					AT4G37560	AT4G37550	1.67804	0.971981
					AT4G36190	AT4G36195	1.67645	-0.169512
					AT1G62310	AT1G11950	1.67516	0
					AT1G79520	AT1G16310	1.67074	0
					AT2G35680	AT5G56610	1.66315	0
					AT5G09220	AT1G77380	1.64022	0
					AT5G03500	AT5G03220	1.63012	-0.566129
					AT1G22740	AT4G09720	1.62069	-0.896392
					AT4G17640	AT5G47080	1.62057	0.394117
					AT5G05750	AT3G57340	1.61912	-0.213982
					AT3G17800	AT1G48450	1.61882	-0.397216
					AT2G32560	AT2G26850	1.6141	0
					AT4G28570	AT1G03990	1.60999	0
					AT1G64530	AT4G24020	1.6019	-0.906598
					AT5G02380	AT3G09390	1.59671	-0.280743
					AT1G22830	AT1G71490	1.59331	0
					AT4G19645	AT1G31300	1.58279	0.765309
					AT4G17730	AT5G46860	1.57563	-0.103077
					AT3G23210	AT4G14410	1.56087	-0.13933
					AT2G32160	AT2G32170	1.56037	0.0765179
					AT5G42810	AT1G22100	1.55731	0
					AT2G28740	AT1G07820	1.55209	0.739051
					AT1G10940	AT5G63650	1.53684	0
					AT4G12040	AT1G12440	1.52682	0.349218
					AT2G01630	AT1G66250	1.52426	0.923723
					AT2G24945	AT3G26800	1.51849	0
					AT3G61420	AT1G55750	1.50987	0.105995
					AT4G26100	AT1G72710	1.50848	0.825697
					AT3G60030	AT2G47070	1.50591	0.542071
					AT4G13530	AT4G10080	1.49877	0.343993
					AT1G51360	AT2G31670	1.49584	-0.238955
					AT3G56320	AT2G40520	1.48484	-0.924941
					AT4G14990	AT3G22270	1.47797	0.346191
					AT5G06910	AT3G12170	1.46734	0
					AT4G17840	AT2G35260	1.4643	-0.62243
					AT4G01990	AT1G02370	1.46344	-0.0930933
					AT2G31350	AT1G06130	1.46343	-0.617621
					AT4G23270	AT4G23280	1.46173	0
					AT1G05900	AT2G31450	1.45434	0.513876
					AT4G25680	AT4G25660	1.4496	0.170342
					AT2G47370	AT2G16760	1.44278	0
					AT3G01770	AT5G14270	1.44088	0.476174
					AT4G35040	AT2G16770	1.44074	0
					AT5G23440	AT5G08410	1.4328	0.434473
					AT1G02300	AT1G02305	1.43178	0.843905
					AT5G14500	AT3G01590	1.43032	0.713808
					AT2G34410	AT1G29890	1.42679	0.0400348
					AT1G30810	AT4G20400	1.42604	-0.0388608
					AT5G15260	AT3G01170	1.41734	0.863474
					AT4G13640	AT3G24120	1.41118	-0.711193
					AT5G66790	AT2G23450	1.40404	-0.303414
					AT3G48060	AT3G48050	1.40078	0.878473
					AT4G39140	AT2G21500	1.39526	-0.706537
					AT3G13300	AT3G13290	1.394	0
					AT1G11350	AT1G11330	1.39015	-0.631859
					AT4G08510	AT1G36990	1.3798	0
					AT1G72010	AT1G35560	1.379	0.262607
					AT1G74840	AT1G19000	1.37884	0.882554
					AT1G71360	AT1G22882	1.37628	-0.824274
					AT2G03530	AT1G26440	1.37467	0.527499
					AT5G03530	AT3G09910	1.3741	0
					AT1G78450	AT1G17100	1.37069	0.114625
					AT5G37720	AT1G66260	1.36712	0.752945
					AT3G26310	AT3G26300	1.36698	0.81986
					AT2G31380	AT1G06040	1.3496	0.811049
					AT1G74300	AT2G36290	1.34517	0
					AT5G24655	AT3G49570	1.34166	0
					AT5G53430	AT4G27910	1.33985	0
					AT5G16320	AT1G31814	1.32382	0
					AT3G14100	AT1G17370	1.32246	0.403239
					AT5G37020	AT1G30330	1.32113	-0.360999
					AT2G35520	AT1G32210	1.31912	0.0244218
					AT5G07980	AT5G07940	1.31028	0.663213
					AT3G48690	AT2G03550	1.30863	0.169135
					AT3G46590	AT5G59430	1.30719	-0.987217
					AT2G34960	AT1G17120	1.30656	0.927354
					AT5G55390	AT5G48090	1.29705	0
					AT1G13350	AT3G25840	1.29465	0.836776
					AT3G14010	AT1G54170	1.26189	0.0329513
					AT3G05180	AT1G54790	1.25722	0
					AT2G34380	AT1G29760	1.24981	0.405627
					AT2G41160	AT3G56740	1.2489	0.585659
					AT1G75860	AT1G20100	1.24409	0.280057
					AT1G22640	AT4G09460	1.24335	0.233457
					AT3G21160	AT1G51590	1.2429	0.517748
					AT2G27360	AT1G28590	1.23953	0
					AT4G28770	AT2G20230	1.23564	0.988939
					AT3G22970	AT4G14620	1.23393	0
					AT4G29790	AT2G19390	1.23154	0.615944
					AT5G28020	AT3G04940	1.22787	0.531926
					AT5G23690	AT1G28090	1.2241	0
					AT1G68710	AT3G27870	1.22307	0
					AT3G53670	AT2G37480	1.22197	0.363582
					AT3G01320	AT5G15020	1.21975	0.796356
					AT5G24610	AT3G49550	1.2171	0
					AT5G63030	AT5G40370	1.21699	0.889574
					AT1G76705	AT5G03960	1.21423	0
					AT3G56630	AT1G34540	1.21355	0
					AT3G01560	AT5G14540	1.21044	-0.227616
					AT5G46710	AT4G17900	1.20167	-0.084897
					AT5G06220	AT3G11560	1.20084	0.580214
					AT1G63360	AT1G62630	1.19768	0.709782
					AT4G00270	AT2G25650	1.19304	-0.628394
					AT4G26520	AT4G26530	1.1906	0.150903
					AT5G38150	AT1G66840	1.18685	0.561863
					AT5G62680	AT1G18880	1.18679	0
					AT4G36210	AT2G18100	1.17215	0
					AT3G25600	AT1G18530	1.161	0
					AT3G60180	AT5G26667	1.15931	-0.824931
					AT5G57815	AT4G28060	1.15782	-0.884017
					AT4G33010	AT2G26080	1.15505	0.660119
					AT1G56670	AT1G09390	1.15445	0
					AT2G32580	AT1G05070	1.14211	0.0497485
					AT5G04510	AT3G10540	1.1407	0
					AT5G11250	AT1G69550	1.13968	0
					AT4G37330	AT4G37320	1.13879	0
					AT4G01610	AT1G02305	1.13326	0.843905
					AT3G26170	AT1G13080	1.13092	-0.0422721
					AT2G30440	AT1G06870	1.12394	0.160721
					AT2G04230	AT3G49020	1.11877	0
					AT3G61220	AT1G01800	1.11815	0.314006
					AT2G39750	AT1G77260	1.116	0.469627
					AT5G05460	AT3G11040	1.11306	0
					AT1G72410	AT1G17360	1.10881	0.584812
					AT3G60150	AT2G44525	1.10662	-0.446622
					AT4G07390	AT5G59470	1.096	-0.353034
					AT2G27960	AT2G27970	1.09433	0
					AT2G29360	AT1G07440	1.09089	0.772276
					AT5G23670	AT3G48780	1.08374	-0.0741373
					AT3G15358	AT1G53035	1.07981	0
					AT1G05890	AT2G31510	1.07954	0.624083
					AT1G77770	AT4G08460	1.07824	-0.250283
					AT4G15920	AT3G16690	1.07493	0
					AT3G09560	AT5G42870	1.07435	0.437034
					AT5G28320	AT5G28400	1.0737	0
					AT4G28880	AT4G28860	1.06979	0.430962
					AT5G35450	AT1G53350	1.0691	0
					AT1G20090	AT1G75840	1.0682	0
					AT1G70900	AT1G23110	1.04959	0
					AT5G16050	AT3G02520	1.04882	-0.883662
					AT3G17850	AT5G62310	1.04153	0
					AT5G49980	AT4G24390	1.04054	0
					AT5G26210	AT3G42790	1.03974	0.179515
					AT2G41630	AT3G10330	1.03658	0
					AT3G18160	AT1G48635	1.03527	0.803562
					AT5G47140	AT4G17570	1.03504	0.633519
					AT2G34080	AT1G29090	1.03422	0
					AT4G01450	AT4G01440	1.03233	0
					AT3G59060	AT2G43010	1.02907	-0.132281
					AT1G07810	AT1G07670	1.02406	-0.179737
					AT5G42820	AT1G27650	1.02068	-0.0557014
					AT4G34070	AT5G06260	1.02034	-0.664761
					AT3G10490	AT3G10480	1.01994	0.484506
					AT5G14940	AT3G01350	1.01863	0
					AT4G24805	AT1G24480	1.01199	0
					AT1G75540	AT4G39070	1.01009	0
					AT5G49990	AT5G62890	1.00813	0.268883
					AT5G25630	AT5G21222	1.00503	-0.295172
					AT4G30910	AT4G30920	1.00449	-0.211648
					AT5G08690	AT5G08670	-1.00442	-0.353023
					AT4G28360	AT1G52370	-1.00666	-0.628438
					AT2G20530	AT4G28510	-1.01573	-0.712733
					AT5G57150	AT4G29930	-1.01596	0
					AT5G02502	AT3G12587	-1.02555	0.0793606
					AT4G05060	AT5G54110	-1.04526	-0.179556
					AT4G30260	AT2G18840	-1.04577	-0.441886
					AT5G02100	AT3G09300	-1.0473	-0.0115269
					AT5G18250	AT3G04040	-1.05023	0.617706
					AT5G66210	AT2G17890	-1.05682	0
					AT5G44320	AT4G20980	-1.07415	-0.95432
					AT5G54900	AT4G27000	-1.08307	0.263561
					AT4G34740	AT2G16570	-1.09034	0
					AT1G07000	AT5G58430	-1.10065	0.88648
					AT3G59970	AT2G44160	-1.11068	-0.0175199
					AT2G47650	AT3G62830	-1.11515	0.0557103
					AT5G59150	AT3G46830	-1.11864	0.445357
					AT1G73920	AT1G18460	-1.12906	0.354124
					AT4G19710	AT1G31230	-1.1296	0.447285
					AT2G07675	ATMG00980	-1.14197	0
					AT1G76140	AT1G20380	-1.14915	0
					AT5G56670	AT4G29390	-1.15216	-0.51444
					AT2G37180	AT2G37170	-1.15541	-0.593872
					AT3G29350	AT1G03430	-1.15894	0.962083
					AT4G32390	AT5G25400	-1.15895	0
					AT5G16440	AT3G02780	-1.16439	-0.626181
					AT1G48210	AT3G17410	-1.17942	0.764944
					AT2G21160	AT2G16595	-1.17964	-0.570915
					AT4G20870	AT2G34770	-1.18005	0.157739
					AT1G29460	AT1G29430	-1.18867	0.708638
					AT3G17240	AT1G48030	-1.20392	-0.0105508
					AT3G27850	AT3G27830	-1.20506	-0.585244
					AT1G12920	AT3G26618	-1.21247	0.425622
					AT3G17780	AT1G48440	-1.21339	0.322358
					AT4G31490	AT4G31480	-1.2275	0.250813
					AT5G51120	AT5G65260	-1.23244	0.704363
					AT5G44785	AT4G20010	-1.24971	-0.627236
					AT4G23810	AT4G11070	-1.25501	0
					AT5G06290	AT3G11630	-1.25919	-0.598185
					AT1G57610	AT1G09575	-1.25922	0
					AT1G54690	AT1G08880	-1.26241	0.160954
					AT2G35605	AT3G03590	-1.26705	0
					AT3G13030	AT3G13020	-1.27178	0
					AT5G48580	AT3G25220	-1.27621	-0.429615
					AT1G68310	AT3G09380	-1.28033	0
					AT5G17190	AT3G03160	-1.28252	-0.969463
					AT3G61640	AT5G24105	-1.28785	0.340073
					AT5G44340	AT4G20890	-1.28827	0.321679
					AT3G11250	AT2G40010	-1.33141	0
					AT1G58200	AT5G10490	-1.35117	0.336902
					AT2G24050	AT5G57870	-1.3597	-0.60177
					AT5G39190	AT5G39130	-1.36079	0
					AT5G53540	AT4G27680	-1.36827	0.819884
					AT3G49320	AT5G41970	-1.37636	-0.974452
					AT2G17130	AT4G35260	-1.38328	-0.685324
					AT3G28450	AT1G27190	-1.38968	0
					AT3G60210	AT2G44650	-1.39001	0.0930389
					AT1G28395	AT2G20585	-1.41867	-0.38967
					AT5G43830	AT3G22850	-1.42947	-0.000575195
					AT5G52410	AT5G23890	-1.44384	-0.163484
					AT2G03240	AT1G14040	-1.4453	0
					AT5G66320	AT3G51080	-1.44724	0
					AT3G23480	AT3G23470	-1.47942	0
					AT1G09440	AT1G56720	-1.52162	0
					AT1G68990	AT5G15700	-1.52384	0.424688
					AT5G62575	AT3G47833	-1.53192	0.876633
					AT4G25110	AT1G02170	-1.53217	-0.753065
					AT1G69030	AT1G26300	-1.53361	-0.36128
					AT5G05060	AT5G05040	-1.53972	0
					AT2G21830	AT2G21840	-1.55087	0
					AT1G70370	AT1G23760	-1.56779	0
					AT2G31390	AT3G59480	-1.57261	0
					AT4G36020	AT2G17870	-1.5824	0.184133
					AT5G63570	AT3G48730	-1.58691	-0.458015
					AT3G55030	AT2G39290	-1.6524	0
					AT4G07950	AT1G01210	-1.65357	0.24201
					AT1G77840	AT1G36730	-1.67402	-0.206908
					AT1G22180	AT4G08690	-1.67832	-0.0130664
					AT4G21100	AT4G05420	-1.69289	0.570399
					AT5G48530	AT3G07440	-1.70133	0
					AT4G30190	AT2G18960	-1.70907	0.113369
					AT4G27620	AT4G27610	-1.71228	0.426239
					AT1G59740	AT1G33440	-1.72229	0
					AT5G47210	AT4G17520	-1.73921	-0.394437
					AT2G37360	AT3G53510	-1.75489	0
					AT3G60260	AT2G44770	-1.76373	0.462371
					AT1G08010	AT1G08000	-1.81678	0
					AT5G19510	AT5G12110	-1.81728	0
					AT3G58850	AT2G42870	-1.82001	0
					AT4G01390	AT4G00780	-1.82208	0.16002
					AT3G09830	AT2G39110	-1.83375	0
					AT4G21090	AT4G05450	-1.85356	0
					AT5G44070	AT1G03980	-1.88014	0
					AT4G01010	AT5G53130	-1.88444	-0.0162766
					AT5G62910	AT3G48070	-1.8895	0.61181
					AT1G52160	AT3G16260	-1.89284	0.22103
					AT1G08930	AT1G08920	-1.8968	0
					AT5G04870	AT3G10660	-1.89933	0
					AT3G57330	AT2G41560	-1.90142	-0.914539
					AT3G02200	AT5G15610	-1.92656	-0.812412
					AT4G30020	AT2G19170	-1.95205	0
					AT3G57590	AT3G57580	-1.98613	0
					AT1G67830	AT3G26430	-2.00293	-0.120551
					AT3G12110	AT3G46520	-2.01896	0
					AT2G17800	AT4G35020	-2.1013	0.76803
					AT1G03960	AT5G44090	-2.10488	0.962713
					AT5G27430	AT3G05230	-2.12412	0
					AT5G22840	AT3G44850	-2.12669	0
					AT1G80890	AT1G16000	-2.14201	-0.811046
					AT5G03850	AT3G10090	-2.16992	-0.992561
					AT5G20160	AT4G22380	-2.18327	-0.17014
					AT3G57940	AT1G10490	-2.19224	0.260151
					AT5G22060	AT3G44110	-2.22709	-0.15537
					AT5G08610	AT5G63630	-2.27359	0
					AT4G21140	AT4G05400	-2.28118	-0.758311
					AT4G12120	AT1G12360	-2.28423	-0.158508
					AT1G78540	AT1G17040	-2.31678	0.0474318
					AT2G37890	AT3G53940	-2.32317	0.982674
					AT2G02870	AT1G14330	-2.36164	0.375328
					AT3G23530	AT3G23510	-2.36506	0
					AT1G15080	AT3G02600	-2.37415	-0.192889
					AT5G47730	AT1G55840	-2.38837	0.542284
					AT3G20510	AT1G50740	-2.39031	0.501811
					AT3G23080	AT4G14500	-2.40591	0.630535
					AT3G09200	AT2G40010	-2.41132	0
					AT5G56680	AT1G70980	-2.45226	0.88949
					AT1G20220	AT1G76010	-2.45517	-0.749377
					AT5G62720	AT3G47980	-2.46917	0
					AT1G80620	AT1G15810	-2.47225	0.584118
					AT2G35020	AT1G31070	-2.55956	-0.274465
					AT5G18600	AT4G15680	-2.57215	0
					AT5G55510	AT4G26670	-2.62277	0
					AT4G17190	AT5G47770	-2.63048	-0.332479
					AT4G09570	AT1G35670	-2.63746	-0.484895
					AT2G04650	AT1G74910	-2.73491	0.149953
					AT1G77940	AT1G36240	-2.77837	0
					AT1G66160	AT5G37490	-2.78949	0
					AT5G64140	AT3G10090	-2.83581	-0.992561
					AT4G32470	AT5G25450	-2.85086	0
					AT4G19185	AT3G45870	-2.86831	0
					AT4G36680	AT2G18520	-2.87348	0
					AT3G60245	AT3G10950	-2.90406	0
					AT5G08535	AT3G52350	-2.92361	0
					AT4G37110	AT2G23530	-2.94054	0
					AT4G34720	AT4G38920	-3.0721	0.367111
					AT2G32030	AT2G32020	-3.10142	0
					AT1G60670	AT1G10820	-3.16253	0.47332
					AT4G09000	AT1G35160	-3.1905	-0.193773
					AT3G44010	AT3G43980	-3.1929	-0.936491
					AT4G18250	AT1G70250	-3.47839	0.804773
					AT4G03420	AT1G03610	-3.53885	0.610587
					AT3G08640	AT3G08630	-3.54842	-0.756685
					AT5G24310	AT3G49290	-3.60919	0.655787
					AT5G46350	AT4G18170	-3.6134	0
					AT3G58270	AT3G58400	-3.7901	0
					AT2G42360	AT2G42350	-3.93603	0
					AT2G04070	AT2G04050	-3.98885	0
					AT5G61570	AT5G07620	-4.04383	0
					AT4G30850	AT2G24150	-4.20253	0.522608
					AT5G25475	AT5G25470	-4.24826	0
					AT4G15670	AT4G15680	-4.26826	0
					AT5G20480	AT3G47110	-4.31466	0
					AT2G19670	AT4G29510	-4.47535	-0.810299
					AT3G51440	AT3G51430	-4.81903	0.153385
					AT1G54440	AT5G35910	-4.87752	0.0381464
					AT4G03000	AT1G03365	-5.1108	0
					AT3G61950	AT2G46810	-5.33378	0
					AT5G53300	AT4G27960	-5.41145	-0.237661
					AT4G15640	AT3G21465	-5.8228	0
					AT5G41670	AT1G64190	-5.97611	0.217884
					AT2G19190	AT4G29990	-6.10766	0
					AT4G34570	AT2G16370	-6.30716	0.189018
					AT1G12700	AT3G22470	-6.51403	0
					AT3G20010	AT1G50410	-6.55041	0.751086
					AT1G47890	AT1G45616	-7.12326	0
					AT3G47380	AT5G62350	-7.16302	-0.519229
					AT3G02980	AT5G16800	-7.84114	0.470744
					AT4G13800	AT3G23870	-8.11004	0
					AT2G21540	AT4G36490	-8.28044	0
					AT3G59820	AT1G65540	-8.52598	-0.0827939
					AT3G53800	AT5G02150	-9.70168	-0.14114
					AT3G56240	AT1G66240	-12.488	0.324266
					AT3G21055	AT1G51400	-19.7831	-0.50842
					AT2G46140	AT1G01470	-3.77028	-0.661066
					AT1G76160	AT1G41830	-2.80441	-0.78162
					AT1G19570	AT1G75270	1.21899	-0.236262
					AT1G29395	AT1G29390	1.37078	0.704002
					AT4G01700	AT1G02360	-5.8473	0
					AT2G36080	AT3G11580	-1.45711	0
					AT4G24780	AT1G67750	-1.18877	0
					AT1G76980	AT1G21390	-2.33326	0
					AT1G72150	AT1G22530	1.22598	-0.247594
					AT5G01790	AT2G40475	1.653	-0.563259
					AT5G63160	AT3G48360	1.6763	0
					AT1G29670	AT1G29660	-2.26878	-0.956495
					ATMG01080	AT2G07671	-1.03264	-0.0660736
					AT2G02930	AT2G47730	-2.53219	-0.348212
					AT3G25780	AT3G25760	-4.23511	-0.532742
					AT3G25780	AT1G13280	-4.23511	0.871481
					AT3G25010	AT3G24900	-9.73204	0
					AT2G15490	AT2G15480	-5.70741	-0.50046
					AT5G49360	AT1G02640	1.96197	0
					AT3G11010	AT3G28890	-4.91182	0
					AT1G71020	AT1G23030	1.39373	-0.4554
					AT1G01620	AT3G61430	-1.11876	-0.280458
					AT3G62930	AT1G03020	-3.65551	0
					AT3G49340	AT2G27420	-8.81092	0.694858
					AT4G32480	AT2G20670	-2.01343	0.713171
					AT5G47230	AT4G17490	2.50703	0.428824
					AT5G67420	AT3G49940	-1.9189	0
					AT1G56580	AT1G09310	-6.9332	0.258155
					AT4G15765	AT4G15760	4.55736	-0.832128
					AT2G39210	AT2G28120	-2.40322	-0.414917
					AT3G59900	AT2G44080	-1.35066	0.638155
					AT5G52310	AT5G52300	2.78421	0
					AT5G19470	AT5G19460	11.3769	0.440805
					AT4G01080	AT1G01430	2.18474	-0.250387
					AT5G55450	AT5G55410	-10.3868	0
					AT2G23000	AT1G73300	3.5677	0
					AT4G27595	AT1G65010	1.18187	-0.896324
					AT1G10370	AT1G10360	-1.76207	0.134889
					AT4G10500	AT4G10490	-14.2009	0
					AT3G46670	AT3G46660	1.39179	0.174412
					AT1G55210	AT3G13650	-15.987	0
					AT1G13470	AT1G13480	-8.60835	0
					AT2G17840	AT3G51250	-1.97747	0.979836
					AT4G00700	AT4G11610	-7.37996	0
					AT3G59010	AT2G43050	1.16224	0
					AT5G19190	AT3G06070	-1.86145	0.223078
					AT3G62720	AT4G02500	-1.15318	0.334171
					AT2G36780	AT2G36760	-1.58697	0
					AT5G25460	AT5G11420	-2.49327	-0.165722
					AT2G04040	AT2G04050	-3.4004	0
					AT4G05390	AT1G30510	-3.11135	-0.31999
					AT1G22400	AT1G22380	-9.40475	0
					AT4G35630	AT2G17630	-4.14045	0
					AT5G64120	AT5G39580	-5.24656	0
					AT2G30750	AT3G48270	-8.69195	0
					AT1G03870	AT2G20520	-1.51666	0
					AT3G63380	AT3G22910	-7.74977	0
					AT3G26200	AT3G26190	-5.30301	0
					AT4G37520	AT3G49960	-3.9866	0
					AT2G19800	AT4G26260	-1.91153	0
					AT5G39610	AT5G61430	4.58649	0
					AT3G01930	AT5G14120	1.66203	-0.07203
					AT3G28510	AT5G40010	-8.76745	0
					AT2G14610	AT2G14580	-22.4147	0
					AT1G75040	AT4G38660	-16.83	0
					AT5G64000	AT5G63980	-11.5129	-0.0308958
					AT4G21940	AT4G04720	-1.43445	0.425255
					AT1G35230	AT4G09030	-11.727	0
					AT3G54960	AT5G60640	-3.89591	0.436887
					AT4G21380	AT1G65800	-3.0524	0.275173
					AT3G13610	AT1G55290	-6.80938	0
					AT1G21250	AT1G21230	-2.71707	0
					AT3G46090	AT3G46080	-8.46608	0
					AT4G22305	AT4G22300	-1.8744	0
					AT5G62470	AT3G47600	1.51579	0
					AT4G14365	AT3G23280	-7.83957	0.371074
					AT4G30660	AT4G28088	1.0551	0
					AT1G21240	AT1G21230	-8.2867	0
					AT1G71880	AT1G22710	-1.09763	0.210819
					AT1G19050	AT1G74890	-3.39246	0
					AT5G19290	AT5G14980	1.01673	0
					AT2G24500	AT4G31420	-1.69494	-0.093138
					AT3G28930	AT3G28940	-6.8395	0.152918
					AT1G76520	AT1G20925	2.27808	0
					AT1G13520	AT1G13530	-1.97001	0
					AT4G04610	AT1G62180	1.7834	0.591877
					AT4G31970	AT4G31940	-5.49013	0
					AT5G17390	AT3G03290	-2.46532	0
					AT2G36800	AT2G36790	1.24314	0
					AT4G36670	AT2G18480	-2.45006	0
					AT5G65600	AT5G10530	-2.91712	0
					AT4G34230	AT3G19450	1.10618	-0.164519
					AT5G13490	AT3G08580	-3.20791	-0.565358
					AT2G45570	AT2G45550	-2.75583	0
					AT3G14310	AT1G53830	-3.09289	0
					AT5G02780	AT5G02790	-4.2636	0.574018
					AT3G29100	AT5G39510	5.53987	0.219522
					AT1G71520	AT1G22810	-3.69353	0
					AT3G62950	AT2G47870	-2.85122	0
					AT1G76600	AT1G21010	-1.20902	0
					AT3G48850	AT5G14040	-6.71412	-0.821123
					AT5G64190	AT2G40390	-2.52643	0
					AT2G39030	AT2G39020	-7.3425	-0.551775
					AT3G14720	AT2G42880	2.7453	-0.0148923
					AT5G63130	AT1G70640	1.44163	0
					AT2G44260	AT2G44230	-4.08993	-0.153566
					AT2G38400	AT3G08860	2.0296	0
					AT5G03650	AT2G36390	1.28818	0.358119
					AT2G17300	AT4G35320	1.74145	-0.949809
					AT4G34590	AT1G75390	-1.69287	0
					AT1G53040	AT1G28240	-1.14659	0.13179
					AT4G23900	AT4G11010	5.71362	-0.885855
					AT4G18440	AT1G36280	-4.46287	0.272712
					AT2G38540	AT2G38530	-2.67925	0
					AT3G51450	AT3G51430	-4.38766	0.153385
					AT4G24960	AT5G50720	-1.45676	0
					AT1G58280	AT2G17280	1.68803	0
					AT1G60190	AT1G10560	6.49993	0
					AT1G58520	AT1G10090	2.43061	0.0970053
					AT3G23810	AT4G13940	-3.82692	-0.224162
					AT4G24780	AT5G63180	-1.18877	-0.908544
					AT2G34360	AT5G52450	4.33538	0.752607
					AT4G22950	AT2G45660	6.73046	-0.323919
					AT4G00400	AT1G01610	-1.64716	-0.93641
					AT4G12000	AT4G22850	1.26479	0
					AT5G55400	AT4G26700	-1.72344	0.575697
					AT5G01600	AT3G11050	3.9076	0
					AT4G39950	AT2G22330	-3.54951	0.0787912
					AT2G30360	AT5G01820	5.06076	0.882274
					AT5G37340	AT5G22480	-4.64052	0.842929
					AT2G34430	AT1G29930	-2.45998	-0.893347
					AT4G26690	AT1G66970	-1.15421	-0.909424
					AT5G02490	AT5G02500	-12.3203	-0.0385762
					AT3G60540	AT2G45070	-6.21309	-0.876646
					AT3G18490	AT1G25510	2.03851	0
					AT5G66400	AT3G50980	5.17926	0
					AT5G17700	AT3G03620	4.988	0
					AT3G26520	AT2G36830	-2.17592	-0.944357
					AT4G12420	AT5G48450	-2.48712	0
					AT2G30230	AT1G06980	2.41906	0
					AT2G06850	AT5G13870	-2.10098	0
					AT1G76090	AT1G20330	-1.53939	-0.015955
					AT5G25350	AT2G25490	-1.16099	-0.0322528
					AT4G34770	AT4G38840	-1.4893	-0.0580605
					AT1G74710	AT1G18870	-8.94479	0
					AT4G02520	AT2G47730	-8.36592	-0.348212
					AT5G67080	AT4G36950	-5.65329	0
					AT5G43910	AT4G28706	-11.7201	0.186195
					AT1G78830	AT1G78820	-1.04972	-0.862975
					AT5G40990	AT1G53920	-3.76444	0
					AT5G40990	AT1G53990	-3.76444	0
					AT2G34170	AT1G29240	-1.35273	-0.532298
					AT2G31945	AT1G05575	-2.45568	-0.925323
					AT3G44990	AT2G36870	2.7217	0.733605
					AT1G04220	AT5G43760	-1.67227	-0.225537
					AT5G27420	AT3G05200	-4.15048	0.939196
					AT5G54810	AT4G27070	-2.79991	-0.211757
					AT4G24350	AT4G24340	-4.0796	0
					AT3G15630	AT1G52720	-2.92037	0
					AT4G11370	AT4G11360	-5.6174	0.754353
					AT2G29460	AT2G29420	-9.10706	-0.9906
					AT2G29490	AT2G29420	-4.66477	-0.9906
					AT3G06130	AT5G19090	2.03029	-0.0648644
					AT4G28350	AT4G04960	1.98074	-0.707679
					AT3G57780	AT2G42320	1.97615	0.66843
					AT2G36970	AT2G28080	1.87384	0
					AT5G18080	AT5G18010	1.09124	0
					AT5G53370	AT3G49220	1.05323	-0.622239
					AT1G69750	AT1G66590	-1.04478	-0.974705
					AT4G16250	AT2G18790	-1.146	-0.189034
					AT5G01500	AT3G51870	-1.16453	0
					AT1G74100	AT1G18590	-1.68572	0.646081
					AT2G37620	AT3G53750	-1.70697	0.258133
					AT3G15352	AT1G53030	-1.92894	0.807218
					AT5G13280	AT5G14060	-2.25315	-0.602319
					AT2G31865	AT2G31870	-2.51465	0
					AT5G59820	AT2G28710	-3.56804	0
					AT1G18840	AT1G74690	-4.51246	-0.982989
					AT5G57010	AT2G26190	-8.67979	-0.937039
					AT2G19620	AT5G11790	-3.4475	0.740431
					AT5G59530	AT5G59540	-2.08177	-0.885789
					AT1G11960	AT4G22120	9.71645	0
					AT5G23750	AT3G61260	5.88799	0.297858
					AT4G35900	AT2G17770	5.40318	0
					AT4G39210	AT1G27680	5.32584	0
					AT3G14440	AT1G78390	4.46216	0
					AT2G30020	AT1G07160	3.96698	0
					AT3G47590	AT1G29840	3.35645	0.909132
					AT3G19290	AT1G49720	3.0762	0
					AT1G75420	AT1G19710	2.80965	0
					AT5G41140	AT1G63300	2.59671	0
					AT2G25480	AT4G32330	2.46911	0.27012
					AT3G46110	AT5G59790	2.20472	0
					AT5G42060	AT1G64490	1.92742	-0.280018
					AT1G78880	AT1G16860	1.85906	-0.021508
					AT2G32960	AT1G05000	1.75026	0
					AT4G13770	AT4G31500	1.71977	0.24803
					AT3G61630	AT2G46310	1.70429	0
					AT1G17145	AT1G78420	1.66881	0.979448
					AT3G55240	AT3G28990	1.66704	0
					AT1G61240	AT1G11170	1.65294	0
					AT3G61550	AT2G46160	1.57394	0
					AT3G62220	AT2G47060	1.55443	-0.207004
					AT5G45340	AT4G19230	1.52186	0
					AT3G25560	AT5G16000	1.47903	-0.635521
					AT1G16750	AT3G13000	1.43597	0.117382
					AT5G28030	AT3G04940	1.40971	0.531926
					AT4G31650	AT4G31640	1.392	0
					AT3G61670	AT2G46380	1.38721	0.147477
					AT1G73950	AT1G68820	1.35708	0.232945
					AT4G03070	AT1G52820	1.30734	0
					AT1G62820	AT1G12310	1.27976	0.95196
					AT3G16500	AT1G51950	1.18618	0.588283
					AT5G07220	AT5G52060	1.17601	-0.121095
					AT5G53970	AT2G20610	1.15556	0.90005
					AT1G76670	AT1G21070	1.1536	0
					AT5G16990	AT5G16970	1.15061	0.778147
					AT4G14760	AT3G22790	1.09807	0
					AT1G12200	AT1G62600	1.09317	0.468333
					AT4G14716	AT4G14710	1.08259	0.689596
					AT2G24290	AT4G30996	1.06504	0
					AT3G55770	AT2G39900	1.04706	0
					AT1G09490	AT1G09480	1.02655	0.309019
					AT3G15970	AT1G52380	1.01053	-0.753819
					AT1G80300	AT1G15500	1.01033	0.0702848
					AT5G56950	AT2G19480	-1.00945	-0.679815
					AT4G16265	AT3G16980	-1.01658	0
					AT5G52882	AT4G28000	-1.02518	0
					AT5G06320	AT3G11650	-1.05318	0
					AT1G75680	AT1G19940	-1.06409	0
					AT5G14790	AT3G01450	-1.06461	0
					AT3G10720	AT5G04970	-1.06812	0
					AT1G21270	AT1G21230	-1.07161	0
					AT3G54830	AT2G39130	-1.07372	0.681418
					AT3G53880	AT2G37770	-1.08653	-0.177224
					AT5G53760	AT1G26700	-1.09346	0
					AT3G61820	AT1G01300	-1.20127	0.757414
					AT4G26070	AT4G29810	-1.2274	-0.400626
					AT5G62700	AT5G62690	-1.2332	-0.799198
					AT5G48760	AT4G13170	-1.25793	-0.22727
					AT3G21190	AT1G51630	-1.28091	0.659969
					AT5G16290	AT2G31810	-1.30268	-0.26585
					AT2G43140	AT1G05805	-1.31698	0.838566
					AT4G32920	AT5G11700	-1.37937	0.656232
					AT5G39860	AT3G28857	-1.39983	0
					AT3G49210	AT3G49200	-1.42592	0
					AT4G10480	AT1G33040	-1.49627	0.262896
					AT3G07200	AT5G48655	-1.53324	-0.242647
					AT5G61900	AT5G07300	-1.63204	-0.279905
					AT5G65440	AT4G24610	-1.64059	0
					AT1G68520	AT1G25440	-1.65989	0.685833
					AT1G80280	AT1G15490	-1.68358	0.60167
					AT3G59350	AT2G43230	-1.76448	0
					AT1G64670	AT4G24140	-1.77175	0
					AT4G13050	AT3G25110	-1.81609	0
					AT4G25030	AT5G45410	-1.8421	-0.245184
					AT5G10330	AT1G71920	-1.87513	-0.84297
					AT5G49215	AT3G16850	-1.91565	0.289302
					AT4G31000	AT2G24300	-1.946	0
					AT3G07690	AT2G41540	-1.98253	0
					AT4G21400	AT4G21410	-2.07727	0.755165
					AT2G43240	AT3G59360	-2.07911	-0.861215
					AT2G17720	AT5G66060	-2.13102	0
					AT5G03180	AT3G09760	-2.14269	0
					AT3G50470	AT3G50460	-2.1444	0
					AT1G64710	AT1G32780	-2.19524	0
					AT1G06670	AT2G30800	-2.23648	0
					AT3G26500	AT1G12970	-2.27749	0.546163
					AT1G32940	AT4G10520	-2.33028	0
					AT1G22900	AT1G65870	-2.34045	-0.528506
					AT5G06870	AT5G06860	-2.36959	0.940553
					AT1G61640	AT1G11390	-2.45701	0
					AT1G14170	AT5G15270	-2.53788	-0.776001
					AT4G37010	AT3G50360	-2.66004	-0.109459
					AT5G01950	AT1G06840	-2.70688	-0.32744
					AT5G63680	AT5G08570	-2.83151	-0.112127
					AT4G19120	AT1G31850	-2.90849	0.421777
					AT1G50010	AT4G14960	-2.93111	-0.916779
					AT3G52930	AT2G36460	-2.95908	-0.520186
					AT3G02560	AT1G48830	-3.00728	-0.56854
					AT4G15280	AT3G21760	-3.02567	0
					AT4G37670	AT2G22910	-3.03014	-0.131443
					AT2G32380	AT1G05210	-3.23282	0
					AT5G27760	AT3G05550	-3.26668	0
					AT2G19620	AT5G56750	-3.4475	0.690148
					AT5G12940	AT3G20820	-3.51682	-0.860434
					AT3G04630	AT5G28646	-3.53927	0
					AT1G08940	AT3G05170	-3.75256	0
					AT1G74330	AT1G18670	-4.06065	0
					AT2G17740	AT2G44370	-4.19551	0
					AT5G04160	AT3G10290	-4.40193	0
					AT4G27440	AT5G54190	-4.4097	0
					AT4G14900	AT3G22440	-5.16582	0.561941
					AT5G20630	AT1G72610	-6.68495	-0.930635
					AT4G37370	AT4G37360	-7.28122	0
					AT5G35735	AT5G47530	-7.63562	0
					AT1G57630	AT5G38344	-9.27603	0
					AT3G13790	AT1G55120	-9.59157	0.398793
					AT2G18690	AT2G18680	-10.8206	-0.907554
					AT4G34990	AT4G38620	3.17057	0.564395
					AT5G47700	AT1G01100	-1.85924	0.873553
					AT1G15170	AT1G71140	2.12772	0.159107
					AT1G74090	AT1G18590	1.65242	0.646081
					AT1G72520	AT1G17420	-4.90686	0
					AT5G15350	AT4G12880	-2.80428	-0.79014
					AT5G65870	AT3G49780	3.02945	0
					AT3G55500	AT2G39700	2.59814	0.920584

## Sheet: P.rapae
FF					FP
P1	P2	log2(fc)			P1	P2	log2(fc)
		Pr_1	Pr_2				Pr_1	Pr_2
AT1G12240	AT1G62660	-1.22418	-1.72177		AT1G19180	AT1G74950	-2.41775	-0.970937
AT5G43745	AT5G02940	-2.71815	-1.1891		AT3G16690	AT4G15920	-2.15695	-0.649676
AT1G10560	AT1G60190	-1.06314	-1.70976		AT3G26210	AT1G13110	1.52753	0.656444
AT1G17420	AT1G72520	-1.38753	-2.64862		AT1G56650	AT1G66370	-0.855868	-2.7571
AT1G73080	AT1G17750	-1.97417	-1.85008		AT5G63980	AT5G64000	-0.987861	2.75541
AT1G53885	AT1G53903	-1.14086	-1.14086		AT1G19450	AT1G75220	0.0744794	-1.25333
AT2G37040	AT3G53260	-2.86995	-1.61882		AT1G78660	AT1G78680	-1.25659	-0.379979
AT4G27260	AT5G54510	-1.1132	-3.18771		AT1G15950	AT1G80820	-0.328999	-2.82926
AT1G48750	AT3G18280	1.1378	-1.66852		AT3G50280	AT5G67150	-1.75363	-0.626598
AT1G51760	AT1G51780	-1.17431	-5.85007		AT2G35860	AT3G52370	-0.453418	-1.20197
AT3G48520	AT5G63450	-2.03906	-2.22287		AT4G31290	AT5G26220	-0.982693	-2.03886
AT1G13280	AT3G25780	-1.27478	-2.2904		AT3G53980	AT5G05960	-2.54422	-0.31867
AT4G21440	AT4G05100	-2.59793	-2.90959		AT5G66560	AT3G50840	-0.185097	1.26704
AT1G30135	AT2G34600	-2.32191	-1.42211		AT4G29930	AT5G57150	-3.03497	-0.377466
AT2G20880	AT4G28140	-1.56786	-3.90529		AT4G12730	AT5G55730	-1.8168	-0.762809
AT4G17490	AT5G47230	-2.30176	-2.11356		AT4G27560	AT4G27570	-1.31177	-0.988405
AT1G27730	AT5G04340	-3.21935	-2.30436		AT1G23840	AT1G23850	0.898003	-2.16889
AT3G44260	AT5G22250	-3.25941	-2.3106		AT1G66370	AT1G66390	-2.7571	-0.167469
AT3G46620	AT5G59550	-1.96388	-1.23946		AT1G66370	AT1G66380	-2.7571	0
AT4G24340	AT4G24350	-3.52255	-2.01691		AT3G15356	AT3G16530	-1.46372	0.0962374
AT1G76640	AT1G76650	-3.81848	-3.61933		AT1G74670	AT5G15230	2.3174	-0.731915
AT1G18300	AT1G73540	-3.56405	-3.38385		AT2G10940	AT3G22120	0.55981	-1.63956
AT2G22330	AT4G39950	-2.21313	-2.58322		AT2G39420	AT2G39400	-0.780634	1.66672
AT1G19210	AT1G74930	-1.39295	-1.87885		AT4G38660	AT1G75040	0	2.5604
AT4G18170	AT5G46350	-2.15148	-1.9746		AT5G27060	AT3G11010	-0.344792	1.31693
AT5G67300	AT3G50060	-1.97519	-2.17961		AT5G67520	AT4G39940	-0.297387	-1.31662
AT1G32920	AT1G32928	-2.91339	-1.98671		AT1G18870	AT1G74710	-0.799018	1.51085
AT1G20850	AT4G35350	-1.7123	-2.14528		AT1G52140	AT3G16330	-0.403589	-1.80307
AT2G40140	AT3G55980	-2.43764	-3.41081		AT3G02510	AT5G16040	-1.2521	0
AT3G54400	AT5G07030	-1.61731	-2.13233		AT3G48360	AT5G63160	0	-1.85286
AT1G02335	AT3G62020	-1.76617	-1.60858		AT1G29050	AT2G34070	0.94708	-1.48487
AT4G08950	AT1G35140	-3.20335	-4.30694		AT2G45760	AT3G61190	-0.856213	-1.92995
AT1G19300	AT3G50760	-1.61424	-1.93682		AT3G03190	AT5G17220	-1.24471	-0.699815
AT4G36950	AT5G67080	-1.36326	-1.52177		AT1G33260	AT4G10390	-0.544219	-1.73886
AT1G05100	AT2G32510	-2.6022	-1.5865		AT1G53380	AT3G14870	-0.15312	-1.68188
AT1G17380	AT1G72450	-2.36362	-1.04737		AT2G37170	AT2G37180	-0.828841	-2.45331
AT1G19210	AT5G21960	-1.39295	-2.52069		AT3G09910	AT5G03530	-1.74932	0.751145
AT5G03760	AT5G22740	-1.28014	-1.52315		AT5G59310	AT5G59320	-2.56357	0.167645
AT2G22500	AT4G24570	-1.79457	-3.87411		AT1G07430	AT5G59220	-0.164204	-2.75333
AT1G72920	AT1G72940	-2.83835	-2.51564		AT3G15500	AT1G52890	0	-3.2945
AT2G32190	AT2G32210	-3.31235	-2.07794		AT2G27420	AT3G49340	0	1.54262
AT2G32210	AT2G32200	-2.07794	-1.97188		AT3G51860	AT2G38170	1.1524	-0.467354
AT3G25770	AT3G25760	-1.2153	-1.28814		AT2G37170	AT3G54820	-0.828841	-2.95518
AT4G37260	AT5G67300	-2.59374	-1.97519		AT2G37770	AT3G53880	-3.39989	0
AT1G18590	AT1G74100	-1.59208	-1.52292		AT4G24380	AT5G65400	-1.90699	0
AT3G24900	AT3G25010	2.4792	2.50279		AT5G44400	AT5G44390	-0.596722	-1.80903
AT3G25760	AT3G25780	-1.28814	-2.2904		AT3G30775	AT5G38710	-0.547149	-1.45246
AT3G25760	AT1G13280	-1.28814	-1.27478		AT5G25250	AT5G25260	-0.0938559	1.74945
AT3G25780	AT3G25770	-2.2904	-1.2153		AT4G38540	AT5G05320	0.199095	1.3519
AT4G23140	AT4G23160	2.00982	1.80092		AT1G31690	AT1G31710	-0.925208	-1.21089
AT4G32800	AT2G25820	-1.88229	-1.47926		AT1G51950	AT3G16500	-1.44923	-0.516113
AT5G05600	AT3G55970	-1.94026	-5.24614		AT2G21210	AT4G38840	1.71267	0.647195
AT5G50670	AT5G50570	-1.76188	-1.74311		AT3G55990	AT2G40150	-1.10731	-0.781117
AT5G49730	AT5G49740	1.04793	1.0682		AT2G05790	AT5G55180	-0.484248	-2.16265
AT5G17540	AT3G03480	-1.06719	-1.80264		AT2G44080	AT3G59900	-1.06312	0
AT1G59970	AT1G24140	-1.05352	-1.81187		AT4G25470	AT4G25490	-2.57151	0
AT3G26220	AT3G26230	1.38917	1.05943		AT3G02040	AT5G41080	-0.856042	-1.70334
AT3G51030	AT1G45145	-1.07661	-1.02796		AT1G53890	AT1G53870	0.308113	1.15756
AT1G29450	AT1G29510	1.43865	1.63119		AT3G04290	AT5G18430	-1.42326	0
AT1G29450	AT1G29500	1.43865	1.23979		AT3G08860	AT2G38400	0.222315	-1.2228
AT1G29430	AT1G29450	1.49839	1.43865		AT4G12480	AT4G12490	0.239815	-1.40419
AT1G25440	AT1G68520	1.26953	1.6257		AT2G25850	AT4G32850	-1.1555	0.384097
AT3G11430	AT5G06090	-2.26905	-1.85679		AT3G58990	AT2G43100	-1.18678	-0.679042
AT5G62950	AT3G28956	-1.69766	-1.4527		AT2G18680	AT2G18690	-0.494765	1.9006
AT4G20170	AT5G44670	-1.13741	-1.11145		AT1G07780	AT5G05590	-0.567355	-1.67032
AT2G41800	AT2G41810	-1.91195	-2.02962		AT1G02500	AT4G01850	-0.328335	-1.15554
AT1G21910	AT1G77640	-2.17457	-1.03126		AT2G16500	AT4G34710	-0.845059	-1.939
AT5G18050	AT5G18060	1.34701	1.78288		AT2G36590	AT2G39890	-4.42632	0.192874
AT5G18080	AT5G18020	1.7267	1.53236		AT3G22890	AT4G14680	-0.615386	-1.29353
AT5G13580	AT3G55090	-2.4723	-1.89613		AT3G55290	AT3G55310	-1.67935	0
AT5G18030	AT5G18080	1.86359	1.7267		AT4G27460	AT5G53750	0	-1.86267
AT5G41750	AT5G41740	-2.26384	-2.10605		AT1G01430	AT4G01080	0.345673	-1.73416
AT1G29460	AT1G29440	1.86786	1.43805		AT1G36280	AT4G18440	-0.43844	-2.67243
AT1G35910	AT5G65140	-1.31735	-1.06505		AT2G17630	AT4G35630	0	-1.56365
AT1G55990	AT4G33610	-4.80115	-3.49718		AT2G35930	AT3G52450	-2.94774	-0.732787
AT1G69490	AT3G04070	1.32749	-1.17032		AT2G42980	AT3G59080	0	-2.10878
AT5G18010	AT5G18080	1.50666	1.7267		AT3G09930	AT5G03610	0	-1.2699
AT5G18010	AT5G18020	1.50666	1.53236		AT3G50220	AT5G67210	0	-2.5874
AT5G18020	AT5G18030	1.53236	1.86359		AT4G26600	AT5G55920	1.02797	0.443373
AT5G18020	AT5G18060	1.53236	1.78288		AT5G06860	AT5G06870	-0.388484	-1.94701
AT5G18030	AT5G18010	1.86359	1.50666		AT5G10570	AT5G65640	1.21474	0
AT5G59450	AT3G46600	-1.0562	-1.17513		AT5G21100	AT5G21105	-0.0970525	-1.0897
AT2G39020	AT2G39030	-1.18723	-5.55202		AT5G37490	AT1G66160	0	-1.92482
AT2G40000	AT3G55840	-1.72744	-1.77493		AT1G07160	AT2G30020	0	-2.96298
AT1G15670	AT1G80440	1.60321	2.12719		AT1G26700	AT5G53760	0	-1.3816
AT1G66400	AT5G37770	-2.4787	-2.52156		AT1G60010	AT1G10530	-0.094398	-1.85695
AT2G41010	AT3G56880	-2.89185	-2.22628		AT1G64200	AT4G11150	-1.8047	-0.0361947
AT4G27280	AT5G54490	-2.97215	-1.62186		AT2G37900	AT3G53960	-2.00443	-0.35921
AT1G66500	AT5G43620	-2.28854	-1.53344		AT2G41640	AT3G57380	-2.52358	0
AT3G50800	AT5G66580	-1.91385	1.27172		AT2G45070	AT3G60540	0.10208	1.54675
AT2G47180	AT1G56600	-3.39879	1.26318		AT3G12030	AT5G06660	1.27806	-0.321898
AT2G30540	AT2G47880	-1.91613	-1.61359		AT3G23550	AT3G23560	-1.0568	0
AT3G46660	AT3G46670	-3.58272	-1.90796		AT4G35160	AT4G35150	-5.74101	0
AT1G76640	AT5G42380	-3.81848	-2.53259		AT1G66200	AT5G37600	0.663851	1.22996
AT1G61890	AT1G11670	-3.12142	-1.0082		AT1G70670	AT1G70680	-1.07246	0
AT5G25980	AT5G26000	-2.38656	-2.05597		AT2G14860	AT4G33905	0	-1.5134
AT1G18740	AT1G74450	-1.94153	-2.93052		AT2G37770	AT2G37790	-3.39989	-0.284511
AT3G45970	AT4G38400	-1.07777	-1.59684		AT2G40420	AT3G56200	0.337215	-1.18942
AT3G06070	AT5G19190	1.87308	2.06761		AT3G11180	AT5G05600	0	-1.94026
AT4G25810	AT5G57560	-1.90339	-4.51563		AT3G23840	AT4G13840	-1.03198	0.527227
AT5G09440	AT5G64260	-1.2507	-1.6131		AT3G47960	AT5G62680	-2.1697	-0.574415
AT4G21390	AT1G61610	-1.91043	-2.31022		AT4G16120	AT3G16860	0	-3.15121
AT1G04040	AT5G44020	1.79945	1.55538		AT1G14130	AT1G14120	-0.927874	-2.70849
AT3G43270	AT4G33220	-2.86161	1.35255		AT3G50930	AT3G50940	-2.05782	0
AT1G74000	AT1G74010	-2.39697	-2.41668		AT4G08180	AT2G31020	0.202421	1.46215
AT3G28890	AT3G11010	1.01382	1.31693		AT4G23140	AT4G23180	2.00982	-0.448209
AT3G49120	AT3G49110	-1.17969	-1.32163		AT5G10625	AT5G24860	-1.70426	0
AT4G29690	AT4G29700	-1.96443	-1.53744		AT5G10770	AT5G10760	0.278523	1.96995
AT4G27070	AT5G54810	-1.21144	-1.04649		AT1G07150	AT2G30040	0	-2.36875
AT2G20670	AT4G32480	1.69411	-1.67437		AT1G21010	AT1G76600	-0.709857	-2.56265
AT4G19230	AT5G45340	-2.42622	-3.16235		AT3G15210	AT1G53170	-1.61627	-0.916849
AT2G02100	AT2G02130	-1.74162	-1.01376		AT3G22160	AT4G15120	-0.594603	-1.14334
AT2G39350	AT3G55090	-3.15311	-1.89613		AT1G06620	AT3G61400	-1.68655	0
AT2G37430	AT3G53600	-1.25369	-1.92527		AT1G52720	AT3G15630	-1.6538	0.608902
AT2G40520	AT3G56320	1.45146	-1.47248		AT4G26850	AT5G55120	-0.372517	-1.26719
AT5G67480	AT4G37610	-1.35187	-1.78292		AT2G14580	AT2G14610	0	2.7152
AT1G74010	AT1G74020	-2.41668	-1.2297		AT5G07310	AT5G61890	0	-3.7367
AT1G05340	AT2G32210	-1.18975	-2.07794		AT1G20030	AT1G75800	-1.05619	0.203905
AT3G16470	AT1G52040	-3.02214	-2.55527		AT1G65880	AT1G65890	0	-2.72618
AT1G51660	AT3G21220	-1.44942	1.60521		AT1G75270	AT1G19570	-0.08432	-2.55708
AT1G52690	AT3G15670	-4.48371	-1.25373		AT1G20500	AT5G38120	0	-2.72743
AT3G16660	AT3G16670	-1.56417	-1.04351		AT1G22170	AT1G78050	-1.04083	0
AT1G29240	AT2G34170	1.10738	1.25225		AT1G33590	AT1G33600	1.71664	0.548242
AT2G40370	AT5G05390	-3.58592	-2.08891		AT2G36830	AT3G26520	-1.94018	-0.906836
AT1G29440	AT1G29510	1.43805	1.63119		AT4G02500	AT3G62720	-0.163575	-2.33016
AT2G18300	AT4G36540	1.92769	1.46361		AT4G20860	AT5G44360	-2.05345	0
AT3G05490	AT4G15800	-1.47049	-1.38526		AT5G07000	AT5G07010	0.0768067	-2.94326
AT1G74000	AT1G74020	-2.39697	-1.2297		AT2G05940	AT5G35580	-1.79759	0
AT1G29430	AT1G29460	1.49839	1.86786		AT2G28710	AT5G59820	0	-3.02748
AT5G47910	AT5G51060	-2.11415	-1.61816		AT2G41180	AT3G56710	0	-1.13674
AT1G29440	AT1G29430	1.43805	1.49839		AT4G17500	AT5G47220	-1.40877	-0.945848
AT1G29510	AT1G29460	1.63119	1.86786		AT4G23990	AT4G24010	-0.492784	-1.20082
AT2G26010	AT5G44430	-1.17188	-2.89343		AT4G36010	AT2G17860	-1.99665	0
AT5G37600	AT5G16570	1.22996	1.26234		AT5G41120	AT5G41130	-1.7534	0.100815
AT1G23710	AT1G70420	-2.58066	1.57949		AT1G02460	AT4G01890	-1.31999	0
AT1G70090	AT1G24170	-2.08332	-1.50346		AT1G26770	AT2G03090	-4.22527	0
AT1G17830	AT1G73210	-1.87965	-1.12288		AT1G30900	AT2G34940	1.79236	0.613685
AT3G49530	AT5G24590	-2.06582	-1.94532		AT1G45688	AT5G42860	-0.902418	-1.82507
AT1G56600	AT1G09350	1.26318	2.35324		AT3G22235	AT3G22240	-0.054376	3.34938
AT2G26020	AT5G44420	-1.32078	-2.69272		AT3G22600	AT4G14815	-2.96804	0
AT3G13520	AT1G55330	-1.97752	-1.60291		AT5G07580	AT5G61590	0.481974	1.11204
AT3G25020	AT3G24982	1.26274	-1.93361		AT5G14602	AT5G18150	0	-1.84383
AT4G12500	AT4G12490	-1.2208	-1.40419		AT1G01620	AT4G00430	0.090399	-2.88811
					AT1G23965	AT1G70270	0	-2.763
					AT2G27080	AT5G21130	-2.47091	0
					AT3G11480	AT5G04370	-6.2944	0
					AT3G19450	AT4G34230	0.144196	-1.43249
					AT3G26960	AT5G41050	-1.07561	0
					AT1G10340	AT2G24600	0.705203	-1.35891
					AT2G23810	AT4G30430	-2.20956	-0.650377
					AT1G22500	AT1G72200	1.60318	0
					AT1G27910	AT1G24330	-0.116586	-1.23632
					AT1G29520	AT5G46530	-1.09065	0
					AT2G19570	AT4G29610	1.34605	-0.865461
					AT3G07010	AT5G48900	2.19125	0.489983
					AT1G18590	AT1G74090	-1.59208	-0.635582
					AT2G22860	AT4G37720	-1.54973	0
					AT2G38870	AT2G38900	-2.1544	0
					AT3G48450	AT5G63270	-1.74082	0
					AT1G05850	AT3G16920	-0.662156	-1.95723
					AT1G24330	AT1G67530	-1.23632	-0.800469
					AT2G20340	AT4G28680	-1.66021	0
					AT2G23290	AT4G37260	-0.628662	-2.59374
					AT3G50310	AT5G67080	0	-1.52177
					AT4G37990	AT4G37980	-5.02525	-0.379458
					AT5G05140	AT3G10820	-1.54487	-0.100017
					AT5G50740	AT5G63530	-1.14563	-0.0268388
					AT1G10585	AT1G10586	-1.7655	0
					AT1G49450	AT3G18950	-2.8831	-0.965616
					AT1G65890	AT1G66120	-2.72618	0
					AT2G02990	AT1G14220	-4.0537	0
					AT3G03980	AT3G04000	0	-2.41219
					AT3G07320	AT3G23770	-1.0338	0
					AT3G08770	AT5G01870	-2.65896	0
					AT5G22500	AT3G44540	-2.50814	0
					AT1G02640	AT5G49360	0	1.71821
					AT1G06830	AT2G30540	-0.121565	-1.91613
					AT1G08920	AT1G08930	-2.05675	-0.451826
					AT2G44578	AT2G44581	-2.36741	0
					AT3G28007	AT5G62850	-2.08743	0
					AT3G54640	AT4G02610	-1.4729	0.0160554
					AT2G29730	AT2G29710	-0.989625	-1.46631
					AT1G30910	AT5G44720	0.273451	-1.3527
					AT1G72930	AT1G72920	-0.13689	-2.83835
					AT2G32290	AT4G15210	-0.0838991	-4.44922
					AT3G55430	AT2G39640	-1.95283	0
					AT4G25700	AT5G52570	-0.37968	-1.82541
					AT5G03170	AT5G60490	-1.30843	0
					AT1G20150	AT1G20160	0	-1.32153
					AT1G66100	AT5G36910	-3.56329	0
					AT2G25000	AT4G31800	-0.0189672	-1.76112
					AT2G29420	AT2G29460	-0.062194	-2.16472
					AT5G40460	AT3G27630	-1.41782	0
					AT5G41040	AT5G63560	-4.46903	0
					AT1G23800	AT3G48000	-2.49831	-0.125881
					AT1G64780	AT4G13510	-0.145239	-3.5609
					AT2G04570	AT2G42990	-1.30374	0
					AT2G29130	AT5G60020	0	-1.51314
					AT3G16400	AT3G16410	-2.87347	0
					AT3G26840	AT3G26820	-1.58167	0
					AT3G44860	AT3G44870	-1.3618	0
					AT3G57240	AT3G57260	1.50032	0.929629
					AT3G58760	AT4G18950	-0.00182309	-1.17433
					AT4G12735	AT4G12731	-1.70001	0
					AT4G16730	AT3G25830	-2.19595	0
					AT4G31380	AT5G10625	0	-1.70426
					AT5G24105	AT3G61640	0	-1.82309
					AT1G20510	AT1G20500	-1.11191	0
					AT1G23830	AT1G23850	0.146092	-2.16889
					AT1G28580	AT1G31550	-0.771973	-1.63138
					AT1G28600	AT1G28610	-1.68176	-0.440347
					AT1G31550	AT1G28590	-1.63138	0
					AT1G54000	AT1G54010	0	-4.29182
					AT1G72940	AT1G72950	-2.51564	-0.964104
					AT1G74100	AT1G74090	-1.52292	-0.635582
					AT2G03980	AT2G04020	-1.54982	0
					AT2G23560	AT2G23580	-2.8612	0
					AT2G32510	AT4G26890	-1.5865	0
					AT2G37040	AT3G10340	-2.86995	0
					AT2G38360	AT5G01640	-1.11681	0
					AT2G41640	AT3G10320	-2.52358	0
					AT3G11210	AT2G38180	-1.38727	0
					AT3G25810	AT4G16730	0	-2.19595
					AT3G63250	AT3G22740	0.319811	-1.70718
					AT4G08900	AT4G08870	0.286957	-2.93113
					AT4G10280	AT4G10290	-0.056191	-4.65972
					AT4G21840	AT4G21830	0.738756	-2.43557
					AT4G28706	AT5G43910	0.10788	1.81966
					AT5G15960	AT5G15970	-2.06558	-0.242724
					AT5G48370	AT2G30720	-0.0131237	-1.30018
					AT5G59590	AT3G46660	0	-3.58272
					AT1G01590	AT1G23020	0	1.37335
					AT1G06620	AT1G06650	-1.68655	-0.2258
					AT1G06620	AT2G30840	-1.68655	0
					AT1G06920	AT5G01840	0	-1.80903
					AT1G09560	AT1G02335	-0.22354	-1.76617
					AT1G09560	AT3G62020	-0.22354	-1.60858
					AT1G11580	AT1G11590	-2.4764	0
					AT1G13480	AT1G13470	0	1.29168
					AT1G14250	AT1G14240	-3.35596	0
					AT1G22410	AT4G39980	-0.0211551	-1.24052
					AT1G30040	AT2G34555	-1.07998	0
					AT1G48100	AT1G02460	0	-1.31999
					AT1G56120	AT1G56130	1.20041	0
					AT1G62610	AT3G55290	0.383345	-1.67935
					AT1G64625	AT2G27230	0	-1.19698
					AT1G65310	AT4G30280	0	-1.99896
					AT1G65790	AT1G65800	1.00921	0.660561
					AT1G66760	AT1G66780	-3.53522	0
					AT1G73300	AT2G23000	0	-1.4123
					AT1G77200	AT4G32800	0	-1.88229
					AT2G02120	AT2G02100	0	-1.74162
					AT2G14610	AT1G50060	2.7152	0
					AT2G14610	AT4G33720	2.7152	0
					AT2G23560	AT2G23610	-2.8612	0.00325144
					AT2G23970	AT4G30530	0	-1.04036
					AT2G32680	AT2G33020	1.75332	0
					AT2G36830	AT4G01470	-1.94018	0
					AT2G39310	AT2G39330	0	-4.20425
					AT2G40380	AT2G38360	-0.438096	-1.11681
					AT2G40610	AT5G05290	2.83784	0
					AT3G14210	AT1G54010	0.56631	-4.29182
					AT3G15356	AT1G53070	-1.46372	0
					AT3G20100	AT4G15350	1.2626	0
					AT3G21690	AT1G61890	-0.494314	-3.12142
					AT3G28060	AT5G40210	0	-1.20582
					AT3G46070	AT5G59820	0	-3.02748
					AT3G46170	AT3G55290	0	-1.67935
					AT3G48350	AT3G48340	-1.53082	0
					AT3G50280	AT3G50300	-1.75363	0
					AT3G50800	AT2G23690	-1.91385	0
					AT3G51430	AT3G51450	0.11886	-1.13796
					AT3G52370	AT5G06390	-1.20197	-0.583834
					AT4G00430	AT4G23400	-2.88811	0.658054
					AT4G09030	AT1G35230	-2.5953	0.467752
					AT4G11320	AT4G11310	-5.25061	0
					AT4G13395	AT4G35783	-3.61974	0
					AT4G13940	AT3G23810	-0.141123	-1.12921
					AT4G15160	AT3G22120	0	-1.63956
					AT4G16730	AT3G25820	-2.19595	0
					AT4G16740	AT3G25810	-2.20706	0
					AT4G21650	AT4G21630	-2.12234	0
					AT4G23140	AT4G05200	2.00982	0
					AT4G23180	AT4G23160	-0.448209	1.80092
					AT4G27410	AT3G04070	-0.339999	-1.17032
					AT4G28780	AT3G04290	0.145252	-1.42326
					AT4G33790	AT5G22500	0	-2.50814
					AT4G34810	AT2G21210	0	1.71267
					AT4G36220	AT5G04330	0.279159	-1.50772
					AT4G37990	AT4G37970	-5.02525	0
					AT4G38400	AT3G45960	-1.59684	0
					AT4G39780	AT2G22200	-0.228535	-1.77316
					AT5G01820	AT2G30360	0.363497	-4.06096
					AT5G12010	AT4G29780	-0.536484	-4.49369
					AT5G23820	AT5G23830	-2.79972	0
					AT5G25810	AT4G32800	0	-1.88229
					AT5G28646	AT3G04630	0	-1.13189
					AT5G43140	AT4G33905	-0.747718	-1.5134
					AT5G49520	AT2G47260	-1.66115	0
					AT5G51890	AT5G42180	-1.99147	0
					AT5G54060	AT4G27570	-1.41953	-0.988405
					AT5G60660	AT3G54820	0	-2.95518
					AT5G50370	AT5G63400	-1.27013	-0.242473
					AT1G20823	AT1G76410	-2.29703	0
					AT1G23760	AT1G70370	0	-1.77313
					AT1G29980	AT2G34510	-2.16495	-0.129265
					AT1G32100	AT4G13660	-1.21225	0
					AT2G19780	AT4G29240	-1.18999	0
					AT3G29000	AT5G39670	-2.68778	0.12848
					AT4G18640	AT5G45840	0	1.38728
					AT5G09800	AT5G64660	0	-1.63972
					AT5G11090	AT5G25280	0.344182	1.16425
					AT5G46050	AT5G46040	1.11012	0
					AT1G24140	AT1G70170	-1.81187	0
					AT1G73500	AT1G18350	-1.06373	0
					AT3G03050	AT5G16910	-1.20225	-0.488986
					AT3G03280	AT5G17350	0	-1.81752
					AT1G34040	AT1G34060	0	1.40969
					AT1G58290	AT1G09940	-0.256051	-1.27
					AT3G49940	AT5G67420	0.706795	2.20742
					AT4G13510	AT3G24300	-3.5609	0
					AT4G26580	AT5G55970	0	1.05192
					AT5G07850	AT5G42830	0	2.31852
					AT1G02390	AT4G01950	-0.895496	-3.13932
					AT1G22490	AT1G72210	0	-1.09758
					AT1G32910	AT1G78990	-1.01655	0
					AT1G66950	AT2G36380	0	-1.65191
					AT3G46900	AT5G59030	1.07785	-0.0049176
					AT1G49000	AT3G18560	1.88225	-0.663259
					AT1G53870	AT3G14260	1.15756	0
					AT3G13950	AT4G13266	1.61275	0
					AT4G10490	AT4G10500	0	2.49262
					AT2G32170	AT2G32160	0.287953	1.17554
					AT3G48660	AT5G63500	-1.37581	0.162988
					AT1G02820	AT4G02380	-0.0307132	1.29874
					AT1G22990	AT1G71050	0	-1.25507
					AT3G27330	AT5G40720	0	1.25396
					AT2G17500	AT5G65980	-2.12962	0
					AT4G18800	AT5G45750	0	-1.01393
					AT1G14890	AT2G01610	0	-1.28371
					AT3G23730	AT4G14130	-1.43844	0
					AT4G29905	AT5G57123	1.45673	0
					AT1G02360	AT4G01700	1.15538	-0.0697081
					AT1G10155	AT1G31200	-1.16873	0
					AT1G68440	AT1G25400	-0.599515	-1.67391
					AT2G23690	AT4G37240	0	-1.5286
					AT2G44230	AT2G44260	-1.64585	0
					AT3G01400	AT5G58680	0.682625	-1.06945
					AT4G28000	AT5G52882	0	-1.31423
					AT1G52910	AT3G15480	-1.05618	-0.077692
					AT2G21140	AT4G38770	-1.62104	0.536789
					AT3G08510	AT3G55940	0.13047	-1.14629
					AT3G11650	AT5G06320	-0.753344	-1.84113
					AT3G48020	AT5G62865	1.03202	0
					AT3G53750	AT2G37620	-0.707261	-1.2
					AT2G43120	AT3G59220	-1.29027	0
					AT4G26830	AT5G55180	0	-2.16265
					AT1G09950	AT1G58330	-1.81267	0
					AT1G28330	AT2G33830	-0.776754	1.16091
					AT1G75280	AT1G75290	-0.0498563	-1.59138
					AT1G78080	AT1G22190	-0.446505	-1.61113
					AT1G75780	AT1G20010	0	1.26662
					AT2G35658	AT4G16840	-1.25725	0
					AT3G15530	AT5G54400	-1.17718	0
					AT5G51990	AT4G25470	0	-2.57151
					AT1G75760	AT1G19970	-0.30314	-1.74854
					AT2G43290	AT3G59440	-2.06102	0
					AT3G26320	AT3G26330	0	-2.71941
					AT1G05760	AT1G05770	-1.50848	0
					AT2G27140	AT5G20970	-1.54991	-0.803879
					AT4G25470	AT4G25480	-2.57151	0
					AT5G55410	AT5G55450	0	1.14258
					AT1G61800	AT5G54800	-1.76658	-0.168761
					AT2G38080	AT5G01190	-1.03505	0
					AT3G22460	AT4G14880	1.53011	-0.0555791
					AT3G57530	AT2G41860	-2.32422	0
					AT4G12720	AT2G04450	-0.325454	1.28021
					AT1G26390	AT1G26420	0	1.97512
					AT2G47880	AT3G62960	-1.61359	0
					AT1G17455	AT2G06255	0	-1.24535
					AT1G21400	AT5G09300	0.188096	-1.90905
					AT4G12480	AT4G12500	0.239815	-1.2208
					AT4G34770	AT2G21210	0	1.71267
					AT4G35060	AT4G38580	-1.00816	0.122708
					AT1G04280	AT1G06750	1.19787	0
					AT1G26730	AT1G35350	-1.13956	-0.509424
					AT1G35210	AT1G72240	-1.84217	-0.49541
					AT2G39400	AT3G55180	1.66672	0
					AT3G44300	AT3G44310	-2.24176	-0.0687463
					AT3G46900	AT2G26975	1.07785	-0.111364
					AT4G38080	AT2G22510	0	-2.27946
					AT1G02170	AT4G25110	-0.0152268	1.4567
					AT1G15890	AT5G43730	1.03844	0
					AT1G61470	AT1G27820	-1.95876	0
					AT1G64110	AT5G52882	0	-1.31423
					AT1G73590	AT1G70940	-1.06789	0.0839882
					AT1G75390	AT4G34590	0	-1.31729
					AT1G77520	AT1G77530	-1.48221	0
					AT2G23690	AT5G66580	0	1.27172
					AT2G28210	AT1G08080	-1.36702	0
					AT2G33830	AT5G44300	1.16091	0
					AT2G35460	AT5G06320	0	-1.84113
					AT2G35710	AT4G16600	-1.98755	0
					AT2G40475	AT5G01790	1.22216	-0.502189
					AT2G43800	AT3G25500	-1.51088	-0.247312
					AT2G45570	AT1G33720	-1.67016	0.558913
					AT2G47880	AT1G06830	-1.61359	-0.121565
					AT3G15350	AT1G53100	-0.277775	1.09689
					AT3G44240	AT1G61470	0	-1.95876
					AT3G55940	AT2G40116	-1.14629	0
					AT3G61640	AT2G46330	-1.82309	-0.881557
					AT4G11280	AT3G61510	-3.22456	0
					AT4G11610	AT4G00700	0	2.25888
					AT4G16260	AT3G57260	-1.97221	0.929629
					AT4G25070	AT3G48860	1.04408	0.244068
					AT4G34200	AT3G19480	-1.211	0.54726
					AT4G38190	AT3G03050	0	-1.20225
					AT5G13490	AT4G28390	-0.991521	1.37507
					AT5G17450	AT1G71050	-0.815669	-1.25507
					AT5G22300	AT3G44300	0.545546	-2.24176
					AT5G47100	AT4G17615	0	-1.33535
					AT5G61160	AT3G29680	-2.65817	-0.178035
					AT2G32180	AT2G32650	2.16149	0.659554
					AT3G22840	AT4G14690	-1.26337	0
					AT3G49620	AT3G49630	-1.47488	0
					AT5G12020	AT5G12030	-1.49996	0
					AT1G18670	AT1G74330	-0.25572	-1.12254
					AT1G53830	AT3G14310	0	-1.16689
					AT3G27170	AT5G40890	-1.32209	0.262836
					AT3G45590	AT5G60230	1.28499	0
					AT1G14350	AT2G02820	1.32388	0
					AT3G22530	AT4G14830	-2.44436	0
					AT4G03540	AT1G03700	-3.54338	0
					AT4G26590	AT5G55930	0	1.23617
					AT5G16450	AT3G02770	-1.11196	0.296564
					AT1G69870	AT1G27080	-1.22966	0
					AT3G48740	AT5G23660	-0.77058	-2.41556
					AT4G17870	AT5G46790	0.111559	1.16039
					AT3G29360	AT5G15490	-0.712786	-1.04405
					AT3G16570	AT4G15800	-0.245142	-1.38526
					AT3G48240	AT5G63130	0	-1.72555
					AT1G14040	AT2G03240	0	-1.42851
					AT4G01370	AT1G01560	0.147786	-1.33411
					AT5G16030	AT3G02500	1.97376	0
					AT1G20330	AT1G76090	-0.619862	-1.12737
					AT1G30620	AT4G20460	-1.04088	0
					AT5G40780	AT1G48640	1.11004	0
					AT3G21600	AT4G15450	-1.98345	-0.355867
					AT3G56060	AT5G51950	1.19806	0
					AT3G43110	AT5G20790	0	-1.04204
					AT1G47240	AT2G23150	-0.401867	-1.28959
					AT1G77060	AT1G21440	-0.0102009	-1.00202
					AT4G13340	AT4G18670	-1.98084	0.303928
					AT2G16900	AT4G35110	-0.698893	-1.00085
					AT5G46880	AT4G17710	-1.07465	0
					AT1G32450	AT4G21680	0.266151	-2.24227
					AT5G17580	AT3G03510	-1.14413	0
					AT5G54060	AT5G54010	-1.41953	0
					AT1G45145	AT5G42980	-1.02796	-0.218157
					AT2G17890	AT5G66210	0	-1.26462
					AT2G23150	AT5G67330	-1.28959	-0.832027
					AT2G38310	AT5G05440	1.0484	0.573021
					AT3G24480	AT4G13340	-0.977448	-1.98084
					AT3G61490	AT4G23500	-1.53971	-0.898774
					AT1G29430	AT5G27780	1.49839	0
					AT1G50790	AT1G50750	0	-1.855
					AT2G21220	AT4G38860	0	1.44722
					AT4G24000	AT4G23990	-1.66928	-0.492784
					AT4G38800	AT4G34840	0.302786	1.20563
					AT5G59080	AT3G46880	1.02589	0
					AT1G13245	AT3G25717	0.99911	2.24791
					AT1G66240	AT3G56240	-0.0152456	-1.05229
					AT2G03760	AT2G03770	-1.10617	0
					AT3G12610	AT3G20820	1.41375	0.622606
					AT3G59930	AT5G33355	-2.25579	0
					AT4G22840	AT4G12030	0.121636	-1.44973
					AT1G09930	AT5G64410	0	1.30768
					AT1G19730	AT3G51030	0.294885	-1.07661
					AT1G51820	AT1G51850	-0.372598	1.88759
					AT1G61667	AT5G54530	-1.07006	0
					AT1G70640	AT5G63130	0	-1.72555
					AT1G75580	AT4G38860	0	1.44722
					AT2G03760	AT3G45070	-1.10617	0
					AT2G05440	AT2G05510	-2.324	0
					AT2G38540	AT5G59310	0.146469	-2.56357
					AT3G16340	AT1G15210	-1.61121	0
					AT3G29260	AT3G29250	0	1.51943
					AT4G00880	AT5G53590	-0.233841	-1.25773
					AT4G31810	AT3G60510	0	1.0388
					AT5G49290	AT1G74180	0	1.38181
					AT1G29420	AT1G29510	0	1.63119
					AT1G29510	AT5G27780	1.63119	0
					AT1G74180	AT2G25470	1.38181	0
					AT1G74190	AT1G74180	0	1.38181
					AT1G78380	AT1G78370	0.186567	-1.32744
					AT2G15042	AT3G28890	0.465298	1.01382
					AT2G23540	AT3G50400	0	-3.37133
					AT2G37130	AT4G21960	-1.28856	0.0424726
					AT2G43000	AT3G12910	1.1926	0.752049
					AT2G43090	AT3G58990	0.272473	-1.18678
					AT2G45220	AT5G51490	-3.16267	0
					AT2G46690	AT5G53590	0.190119	-1.25773
					AT3G02875	AT5G54140	-1.20492	0
					AT3G16460	AT1G52040	-0.356705	-2.55527
					AT3G22800	AT4G13340	0	-1.98084
					AT3G45060	AT5G60780	-2.56434	0
					AT3G49120	AT4G08780	-1.17969	0
					AT3G54810	AT3G24050	-2.43553	-0.477091
					AT4G38860	AT4G34760	1.44722	0.658245
					AT5G11650	AT1G73480	-1.11191	-0.331283
					AT5G13330	AT5G07310	-2.48253	0
					AT5G26260	AT5G26280	-3.10841	0
					AT5G51060	AT4G25090	-1.61816	0
					AT5G56260	AT5G16450	0.330883	-1.11196
					AT2G33370	AT1G04480	1.06531	0.0859727
					AT1G18900	AT1G74750	-0.293746	1.43652
					AT3G08850	AT5G01770	0.394205	1.0874
					AT4G05110	AT4G05120	-0.329256	1.28544
					AT4G17410	AT5G47430	0	-1.10479
					AT1G10150	AT1G59510	2.2933	0
					AT1G16500	AT1G79160	0.771768	1.07854
					AT1G21920	AT1G77660	1.64027	0.630365
					AT1G25240	AT1G68110	0	1.09138
					AT1G51170	AT3G20830	0	1.10109
					AT2G19350	AT4G29850	0.127653	1.07111
					AT2G24240	AT4G30940	1.20485	0
					AT2G25080	AT4G31870	1.07521	-0.975299
					AT3G05200	AT5G27420	-0.853217	-1.70189
					AT3G08720	AT3G08730	-1.48871	-0.330714
					AT4G19660	AT5G45110	0.734229	-1.46428
					AT5G05670	AT2G18770	-1.18376	-0.252957
					AT5G52450	AT2G34360	-1.04653	0
					AT1G07750	AT2G28680	-1.15521	0
					AT1G15380	AT1G80160	0	-1.99331
					AT1G17710	AT1G73010	0	-2.28667
					AT1G20340	AT1G76100	0.204932	1.57667
					AT1G50640	AT3G20310	-1.0644	-0.359103
					AT1G59950	AT1G59960	-1.7953	-0.147846
					AT2G21660	AT4G39260	1.23736	0.153836
					AT2G26190	AT4G33050	-0.770983	-1.40291
					AT2G32020	AT2G32030	0	-1.56032
					AT2G36220	AT3G52710	-1.37405	0.490292
					AT3G01450	AT5G14790	-1.03049	0.186745
					AT3G24460	AT4G13345	1.14709	0
					AT3G25250	AT4G13000	-1.40386	0
					AT4G26490	AT5G56050	1.86961	0
					AT5G47070	AT4G17660	-0.804592	1.70445
					AT1G05420	AT2G32100	0	1.08556
					AT1G05710	AT2G31730	-1.25264	-0.254956
					AT1G07720	AT2G28630	-0.416927	1.69681
					AT1G15870	AT1G80720	0	1.17787
					AT1G52565	AT3G15760	-1.4182	-0.102818
					AT1G64160	AT4G23690	0	-1.76543
					AT2G16890	AT5G14860	-1.29146	0
					AT2G18360	AT4G36610	0	-2.99066
					AT2G37710	AT3G53810	0.157879	-1.01492
					AT2G44130	AT3G59940	0	1.34538
					AT3G21270	AT1G51700	-0.10185	-1.67697
					AT4G11070	AT4G23810	0	-1.32651
					AT4G21020	AT5G44310	0	-1.30124
					AT4G25620	AT5G52430	-1.40538	-0.567107
					AT5G22380	AT3G44350	-2.63643	-0.182742
					AT3G07580	AT5G48335	1.09769	0.414029
					AT3G07600	AT5G48290	1.1732	0
					AT4G12430	AT4G22590	-1.11136	-0.803091
					AT5G11420	AT5G25460	0.405889	1.50018
					AT1G03730	AT4G03600	-1.18254	0
					AT1G18330	AT3G10113	1.18163	0
					AT1G33800	AT4G09990	-1.19583	0
					AT2G45550	AT2G45570	0	-1.67016
					AT1G05575	AT2G31945	-1.86785	0
					AT1G23460	AT1G70500	-1.23899	0
					AT3G44940	AT5G22930	0	-1.33411
					AT5G08250	AT5G23190	0	-1.53686
					AT5G10550	AT5G65630	-0.153387	-1.10941
					AT2G37400	AT3G53560	0.283947	1.17107
					AT2G44910	AT3G60390	0	1.00816
					AT1G03790	AT5G44260	0	1.37451
					AT1G45616	AT1G47890	0	1.43928
					AT3G20600	AT3G20590	-1.12236	0
					AT5G08350	AT5G23370	-1.35005	0
					AT1G05300	AT2G32270	1.15979	0
					AT2G36320	AT3G52800	0.868345	-1.42023
					AT2G40300	AT3G56090	-0.27006	-1.10514
					AT1G12090	AT1G62510	0.325949	1.1877
					AT1G17070	AT2G42330	0.361316	1.06619
					AT1G54120	AT3G14060	0	-2.19373
					AT1G55290	AT3G13610	0	1.25585
					AT1G66970	AT4G26690	0.500242	-1.19226
					AT2G20825	AT4G28190	-1.95107	0
					AT3G28200	AT5G40150	-1.01544	0
					AT4G17280	AT5G47530	-1.842	0
					AT4G26530	AT4G26520	1.39624	0.512015
					AT3G23050	AT4G14550	0.885825	-1.22674
					AT3G56380	AT2G40670	0	-1.31327
					AT1G15800	AT1G80610	0	-1.26615
					AT1G67856	AT1G24580	-1.23053	0
					AT1G78610	AT1G53470	-1.40475	0
					AT2G38530	AT2G38540	-1.43003	0.146469
					AT3G09070	AT5G01170	0	-1.09818
					AT3G30180	AT5G38970	1.1777	0
					AT4G33985	AT2G15590	-1.30769	0
					AT4G39210	AT2G21590	-0.206493	-1.72517
					AT5G59790	AT3G46110	-0.545251	-1.17148
					AT1G18530	AT3G25600	0	-1.56695
					AT1G21910	AT1G44830	-2.17457	0
					AT3G16870	AT4G16141	-1.36885	0
					AT3G27540	AT5G14480	-1.13342	0
					AT5G25400	AT5G11230	0	-1.01854
					AT1G05200	AT2G32390	0.0871299	1.10458
					AT1G09155	AT1G56240	0	-1.14186
					AT1G70840	AT1G70890	0	1.12571
					AT4G19700	AT5G45100	1.52424	0.333369
					AT4G20830	AT4G20840	-1.04543	0
					AT4G29990	AT2G19190	0	1.93344
					AT5G10100	AT5G65140	0	-1.06505
					AT1G12990	AT1G67880	0.0716614	-1.49047
					AT1G19020	AT3G48180	-1.6146	0
					AT4G26690	AT5G55480	-1.19226	-0.566349
					AT5G14750	AT5G40330	0	-1.09215
					AT5G55530	AT1G50570	-1.30405	0.0778702
					AT1G23050	AT1G70985	1.12751	0
					AT2G18570	AT2G18560	0	1.52734
					AT2G30580	AT1G06770	0.138123	1.38299
					AT3G07730	AT4G01170	1.62168	0
					AT3G11820	AT3G52400	-0.738718	-1.3641
					AT3G22910	AT3G63380	0	1.52927
					AT3G28857	AT5G39860	0	1.68229
					AT3G28990	AT3G55240	0	1.47159
					AT3G49780	AT5G65870	0.104827	-1.43943
					AT5G58430	AT1G07000	-1.28624	-0.567028
					AT1G06160	AT2G31230	-1.91949	-0.0321248
					AT3G12620	AT3G55050	-0.0463966	-1.02435
					AT3G16030	AT1G67520	1.27473	0
					AT3G49200	AT3G49210	0	-1.06752
					AT4G14620	AT3G22970	0.942842	1.14628
					AT4G21410	AT4G21400	0	1.33135
					AT4G25390	AT5G51770	-1.36551	-0.0159246
					AT1G09970	AT3G19700	-1.10552	0
					AT1G12420	AT4G22780	0.121859	-1.52465
					AT1G51800	AT3G21340	1.12179	0
					AT3G50980	AT5G66400	0	-2.27251
					AT1G77810	AT1G22015	1.01573	0
					AT2G38380	AT2G38390	-1.75354	0
					AT5G38420	AT5G38430	1.12853	-0.383587
					AT2G36780	AT2G36770	-1.12297	-0.832206
					AT3G19680	AT1G50040	-1.18661	0
					AT3G23170	AT4G14450	-2.32242	0
					AT1G09610	AT1G33800	0	-1.19583
					AT1G14220	AT1G26820	0	-1.18964
					AT2G04160	AT5G59810	-1.74358	0
					AT3G15680	AT5G25490	-1.00116	0
					AT3G50360	AT4G37010	-0.19768	-1.43922
					AT1G12610	AT1G63030	-1.26909	0
					AT1G30700	AT4G20830	0	-1.04543
					AT1G59710	AT1G27100	0.102647	-1.43378
					AT1G68870	AT1G26210	0	-1.3736
					AT2G17660	AT4G35655	-1.18649	0
					AT3G46080	AT3G46090	-0.833613	-2.09197
					AT4G13890	AT4G13930	1.75442	-0.485415
					AT1G04330	AT3G23170	0	-2.32242
					AT1G08590	AT4G28650	0	1.77263
					AT1G10690	AT1G60783	1.14593	0
					AT1G56250	AT1G56240	0	-1.14186
					AT2G17280	AT1G58280	-1.00244	0.230971
					AT2G21250	AT2G21260	0.31809	1.77566
					AT2G33370	AT3G04400	1.06531	0.323967
					AT3G02700	AT5G16360	-0.253414	-1.13693
					AT3G12160	AT5G47960	0	-1.72958
					AT3G27540	AT1G12990	-1.13342	0.0716614
					AT3G47360	AT3G47350	0	2.23226
					AT3G52060	AT5G22070	1.29424	0.235591
					AT5G08790	AT5G63790	-1.074	-0.0178971
					AT5G13740	AT5G13750	-0.518935	-1.11792
					AT5G22540	AT5G22550	-1.03853	0
					AT5G38250	AT5G38240	1.24967	0.452591
					AT5G38410	AT5G38420	0.21668	1.12853
					AT5G45410	AT4G25030	-0.240358	-1.08046
					AT5G66390	AT4G36430	0	-2.60772
					AT1G02900	AT3G16570	-1.56867	-0.245142
					AT1G05230	AT4G21750	-1.60062	0.487826
					AT1G05300	AT3G12750	1.15979	-0.221093
					AT1G14500	AT1G14480	0	-1.46046
					AT1G29440	AT1G29420	1.43805	0
					AT1G32700	AT4G17900	1.22062	0.155275
					AT1G51860	AT1G51880	1.8505	0
					AT1G59730	AT1G69880	0	-2.27371
					AT1G59930	AT1G59920	1.15536	0
					AT1G61500	AT1G61480	-1.5084	0
					AT1G70890	AT5G28010	1.12571	0
					AT2G01180	AT3G18220	-2.24047	0
					AT2G21100	AT1G65870	-2.24833	0
					AT2G29525	AT3G54020	-1.09975	-0.776681
					AT2G36760	AT2G36780	0	-1.12297
					AT2G36780	AT2G36750	-1.12297	0
					AT2G39110	AT3G09830	-1.82043	-0.383433
					AT2G45570	AT2G45580	-1.67016	0
					AT3G11050	AT3G56090	0	-1.10514
					AT3G16570	AT3G05490	-0.245142	-1.47049
					AT3G28940	AT3G28930	-0.019076	-1.27975
					AT4G02280	AT5G49190	-1.35535	0
					AT4G17215	AT5G47635	-1.66479	0
					AT4G23690	AT4G11190	-1.76543	0
					AT4G24530	AT5G65470	0	-1.00517
					AT4G32460	AT5G25460	0	1.50018
					AT4G33985	AT3G50350	-1.30769	0
					AT4G36430	AT2G18150	-2.60772	0
					AT5G02590	AT3G53560	0.230411	1.17107
					AT5G05880	AT5G05890	0	1.27565
					AT5G06730	AT2G38380	0	-1.75354
					AT5G23100	AT3G25640	0	-3.0212
					AT5G27360	AT5G27350	-1.70336	0.00100106
					AT5G38760	AT3G02480	0	-5.02759
					AT5G40010	AT3G28510	0	2.71959
					AT5G40330	AT3G27920	-1.09215	0
					AT5G47530	AT5G35735	0	-1.9257
					AT5G51460	AT4G12430	-0.679688	-1.11136
					AT5G52300	AT5G52310	-1.2337	0.00871853
					AT5G53390	AT3G49210	0	-1.06752
					AT5G59430	AT3G46590	1.5194	0.809972
					AT5G61430	AT5G39610	0	1.46627
					AT5G64810	AT5G26170	0.051202	1.14879
					AT5G65140	AT2G22190	-1.06505	-0.411983
