# Supplementary material for: The differential expression patterns of paralogs in response to stresses indicate expression and sequence divergences
Source: BMC Plant Biol. 2020 Jun 16;20:277. doi: 10.1186/s12870-020-02460-x (PMC7298774; doi:10.1186/s12870-020-02460-x)
Supplement: Supplementary file 6 — Additional file 6: Table S6. The log2FC values of seven FF paralogs expression clusters. [file 12870_2020_2460_MOESM6_ESM.xlsx]

## Sheet: Cluster 1
P1	P2	Drought		Cold		B.cinerea		P.rapae
		Dr_1	Dr_2	Cd_1	Cd_2	Bc_1	Bc_2	Pr_1	Pr_2
AT2G18300	AT4G36540	6.99625	4.26664	3.03006	2.01593	-1.79959	-1.94228	1.92769	1.46361
AT1G56600	AT1G09350	-2.20416	-2.02181	-2.96587	-6.59389	6.74128	1.57803	1.26318	2.35324
AT2G47180	AT1G56600	-4.52348	-2.20416	-2.00296	-2.96587	-1.25219	6.74128	-3.39879	1.26318
AT4G20170	AT5G44670	-1.68155	-3.36164	-1.66918	-2.13211	2.01718	1.82675	-1.13741	-1.11145

## Sheet: Cluster 2
P1	P2	Drought		Cold		B.cinerea		P.rapae
		Dr_1	Dr_2	Cd_1	Cd_2	Bc_1	Bc_2	Pr_1	Pr_2
AT1G03495	AT1G03940	-2.83251	-3.84559	-1.34742	-2.81869	7.04762	8.98723	0	0
AT1G04040	AT5G44020	1.83052	5.37456	1.5837	3.98116	0	0	1.79945	1.55538
AT1G18020	AT1G17990	4.97401	4.79317	2.18726	2.2242	0	0	0	0
AT1G37130	AT1G77760	2.87208	3.5773	1.01846	1.02233	-1.29843	-0.481704	0	0
AT1G56650	AT1G66390	-5.12507	-3.2733	-3.01807	-5.07394	10.9094	13.2092	0	0
AT1G74670	AT5G15230	5.98622	2.00614	5.95151	2.29165	-4.34746	0.356184	2.3174	-0.731915
AT2G37040	AT3G53260	-4.50341	-2.98056	-2.19003	-2.17396	-1.47906	0.0210427	-2.86995	-1.61882
AT3G15356	AT3G16530	5.45601	6.51143	1.09179	2.46499	-9.72958	-5.06761	-1.46372	0.0962374
AT4G16260	AT3G57260	2.20604	12.8133	2.31558	1.69888	-11.8286	-19.5836	-1.97221	0.929629
AT4G37540	AT3G49940	4.08062	3.19665	1.79127	1.1699	-1.75983	0	0	0
AT5G63180	AT4G24780	3.47243	2.33705	1.04452	1.22126	-0.908544	-1.18877	0	0
AT1G29460	AT1G29440	1.7644	3.23813	1.91098	1.16966	-1.18867	-0.296205	1.86786	1.43805
AT1G33590	AT1G33600	4.35333	1.36797	3.98142	1.2528	-3.12903	-0.290749	1.71664	0.548242
AT2G47800	AT3G62700	3.4425	-2.18938	-1.11061	-1.29031	0.384646	2.01238	0	0
AT3G25770	AT3G25760	-1.26962	-2.68997	1.01775	1.93304	-4.3355	-0.532742	-1.2153	-1.28814
AT3G26220	AT3G26230	4.3387	4.38601	2.74395	2.66871	0	0	1.38917	1.05943
AT3G46130	AT5G59780	1.89545	-2.13543	1.33194	1.1509	1.46229	-5.66637	0	0
AT4G27560	AT4G27570	-2.93988	-1.91943	-2.72598	-1.54317	1.15091	0	-1.31177	-0.988405
AT5G18080	AT5G18020	1.86233	2.30375	1.28505	2.64484	1.09124	-0.628388	1.7267	1.53236
AT5G28020	AT5G28030	1.70203	1.6672	2.5518	-1.78425	1.22787	1.40971	0	0
AT5G49730	AT5G49740	2.3412	1.95744	4.45265	3.56535	0	0	1.04793	1.0682
AT5G56000	AT5G56010	-1.80023	-2.40635	-1.55575	-1.14109	-1.22228	-1.50356	0	0
AT1G08920	AT1G08930	-1.69523	4.53791	-1.03011	1.38822	0	-1.8968	-2.05675	-0.451826
AT1G12240	AT1G62660	-2.11926	-1.73546	1.91489	1.15093	0	0	-1.22418	-1.72177
AT1G23870	AT1G70290	2.76035	1.41987	2.33565	2.77098	0	0	0	0
AT1G29430	AT1G29460	2.7039	1.7644	1.90781	1.91098	0.708638	-1.18867	1.49839	1.86786
AT1G29440	AT1G29430	3.23813	2.7039	1.16966	1.90781	0	0	1.43805	1.49839
AT1G60140	AT1G23870	1.37002	2.76035	1.8597	2.33565	0	0	0	0
AT2G02100	AT2G02130	-1.47727	-1.24846	-1.62756	-1.18728	-4.37761	-0.68262	-1.74162	-1.01376
AT3G16690	AT4G15920	-1.24541	-1.41524	1.65146	1.08334	0	1.07493	-2.15695	-0.649676
AT3G51430	AT3G51450	1.51226	-2.6297	1.09951	1.72483	0.153385	-4.38766	0.11886	-1.13796
AT4G17550	AT3G47420	-3.23926	-3.13774	-3.74167	-1.39122	1.37837	-3.08588	0	0
AT4G22690	AT4G22710	1.9647	1.97723	2.03822	1.23558	0	0	0	0
AT4G23250	AT4G23260	2.13199	1.10421	-1.10668	1.19006	0.14455	1.788	0	0
AT2G18300	AT4G36540	6.99625	4.26664	3.03006	2.01593	-1.79959	-1.94228	1.92769	1.46361
AT1G56600	AT1G09350	-2.20416	-2.02181	-2.96587	-6.59389	6.74128	1.57803	1.26318	2.35324
AT2G47180	AT1G56600	-4.52348	-2.20416	-2.00296	-2.96587	-1.25219	6.74128	-3.39879	1.26318
AT4G20170	AT5G44670	-1.68155	-3.36164	-1.66918	-2.13211	2.01718	1.82675	-1.13741	-1.11145
AT5G02500	AT5G02490	-1.2511	2.11573	-1.06581	-1.87917	-0.0385762	-12.3203	0	0
AT5G18020	AT5G18030	2.30375	2.69219	2.64484	2.35718	0	0	1.53236	1.86359
AT5G52300	AT5G52310	-7.45581	-2.24774	-2.27878	-6.24428	0	2.78421	-1.2337	0.00871853
AT1G20850	AT4G35350	-3.41647	-4.98657	1.09392	1.07397	0	0	-1.7123	-2.14528
AT1G61890	AT1G11670	-3.35748	-1.67667	-1.72182	1.02267	1.36848	0	-3.12142	-1.0082
AT1G73390	AT1G17940	-2.29565	-3.48973	-3.39949	-1.13252	1.49006	3.83351	0	0
AT2G20670	AT4G32480	4.83264	-1.21069	1.8584	1.55076	0.713171	-2.01343	1.69411	-1.67437
AT2G23910	AT4G30470	-2.21993	-2.01847	-4.32001	-3.29712	0	0	0	0
AT3G28940	AT3G28930	2.60401	2.49002	1.33024	1.35996	0.152918	-6.8395	-0.019076	-1.27975
AT3G29000	AT5G39670	3.91216	10.8083	-1.48108	-1.25186	-1.3065	-7.96199	-2.68778	0.12848
AT3G51860	AT2G38170	2.93353	1.64666	-1.15163	-1.16002	-17.0454	-2.93546	1.1524	-0.467354
AT1G18870	AT1G74710	-2.60272	7.22548	-1.34332	1.85148	0	-8.94479	-0.799018	1.51085
AT1G52720	AT3G15630	-1.70511	3.45838	1.59851	2.32417	0	-2.92037	-1.6538	0.608902
AT1G80130	AT5G20190	-2.75495	-2.22233	-5.3147	-1.457	5.51938	4.19195	0	0
AT2G05070	AT2G05100	2.31021	1.52524	2.0694	1.0842	-1.37225	1.44085	0	0
AT2G39020	AT2G39030	-1.98464	-3.73982	-1.05602	1.37546	-0.551775	-7.3425	-1.18723	-5.55202
AT2G40520	AT3G56320	3.62338	-2.96237	4.02972	-1.18971	-0.924941	1.48484	1.45146	-1.47248
AT3G01500	AT5G14740	1.11213	2.15519	1.58315	1.33365	-1.77883	-2.04782	0	0
AT3G25230	AT5G48570	-1.64987	-2.27267	-1.57585	-1.81722	0	0	0	0
AT3G26210	AT1G13110	7.17291	3.2869	1.53925	2.1471	-3.44546	0.0786415	1.52753	0.656444
AT3G27170	AT5G40890	-2.44776	3.06401	-1.99268	1.04065	-1.27333	-1.85716	-1.32209	0.262836
AT3G27690	AT2G05100	2.31816	1.52524	3.03677	1.0842	-2.20226	1.44085	0	0
AT1G01720	AT1G77450	-2.09723	-1.9667	-1.67906	-2.78493	1.28768	1.13533	0	0
AT1G06160	AT2G31230	3.06623	1.29353	1.94781	-1.57384	-7.28666	0.634013	-1.91949	-0.0321248
AT1G10090	AT1G58520	-1.42708	-1.01926	-1.39703	-2.89173	0.0970053	2.43061	0	0
AT1G18000	AT1G18010	2.28328	2.15372	1.69758	1.65307	1.16434	1.1984	0	0
AT1G20440	AT1G20450	-1.2969	-2.08032	-2.83566	-4.19207	3.66418	2.64588	0	0
AT1G65800	AT4G21380	2.58643	1.87108	1.02274	-1.61973	0.275173	-3.0524	0	0
AT1G70640	AT5G63130	-1.67886	-1.5419	-6.55585	-1.05892	0	1.44163	0	-1.72555
AT2G19570	AT4G29610	6.11069	1.51058	2.4189	1.28955	0	0	1.34605	-0.865461
AT2G39710	AT5G02190	1.40707	-1.2258	-1.43246	-1.25035	0	0	0	0
AT2G44290	AT2G44300	2.94118	-4.0573	1.05407	-1.42129	-4.30015	0	0	0
AT2G46680	AT3G61890	-3.29831	-3.69356	-2.40654	-3.41782	0.329278	3.10518	0	0
AT3G48590	AT5G63470	1.41865	1.88131	1.58221	2.89217	0	0	0	0
AT4G10960	AT4G23920	-1.24302	-1.82088	-1.07052	-1.99856	0.985678	1.28575	0	0
AT4G37760	AT2G22830	-1.65343	1.32197	-2.56045	1.42505	0	0	0	0
AT5G03850	AT5G64140	1.66419	1.2908	-1.10661	-1.05792	-2.16992	-2.83581	0	0
AT5G07580	AT5G61590	4.57985	2.02508	2.17958	4.50395	2.47874	1.87866	0.481974	1.11204
AT5G39050	AT5G39080	1.02883	1.52649	-1.44756	2.04433	0	0	0	0
AT5G65140	AT2G22190	-1.50691	-1.74883	-1.93804	-2.35734	2.2667	1.0264	-1.06505	-0.411983
AT1G02820	AT4G02380	-1.84845	4.31868	-5.66483	-1.26188	1.09774	-4.44551	-0.0307132	1.29874
AT1G10360	AT1G10370	1.56379	-2.86874	1.36933	-4.09684	0.134889	-1.76207	0	0
AT3G48240	AT5G63130	-3.31919	-1.5419	-2.53321	-1.05892	6.60058	1.44163	0	-1.72555
AT3G51430	AT3G51440	1.51226	1.81452	1.09951	1.65246	0.153385	-4.81903	0	0
AT4G23990	AT4G24010	-1.49122	-2.59625	-2.12083	-1.68809	7.32152	3.50112	-0.492784	-1.20082
AT5G57050	AT4G26080	-1.95729	-1.51987	-2.84033	-2.2418	1.29949	-0.234894	0	0
AT1G67750	AT4G24780	-2.5303	2.33705	1.95874	1.22126	0	-1.18877	0	0
AT3G22235	AT3G22240	6.80375	7.13606	-2.00092	1.53207	-2.87769	-10.5907	-0.054376	3.34938
AT4G15700	AT4G15690	3.16766	3.1314	1.84765	2.73913	0	0	0	0
AT1G07430	AT5G59220	-4.81071	-4.35264	-3.89734	-1.90749	0	0	-0.164204	-2.75333
AT2G22240	AT4G39800	-2.10941	-1.64297	-2.4658	-3.78546	3.76384	1.81976	0	0
AT3G06070	AT5G19190	6.19578	4.29367	3.97546	4.96955	0.223078	-1.86145	1.87308	2.06761

## Sheet: Cluster 3
P1	P2	Drought		Cold		B.cinerea		P.rapae
		Dr_1	Dr_2	Cd_1	Cd_2	Bc_1	Bc_2	Pr_1	Pr_2
AT3G46620	AT5G59550	0	0	0	0	4.41	2.96296	-1.96388	-1.23946
AT2G41010	AT3G56880	0	0	0	0	3.05052	2.52814	-2.89185	-2.22628
AT1G18740	AT1G74450	0	0	0	0	1.63271	1.07832	-1.94153	-2.93052
AT1G29450	AT1G29500	4.02816	1.707	0	0	1.3397	-1.01096	1.43865	1.23979
AT1G05340	AT2G32210	-3.36251	-1.22543	0.608151	-1.08395	-4.78444	-7.02759	-1.18975	-2.07794
AT3G13520	AT1G55330	-3.43737	-0.270565	-2.11847	1.12365	-3.78179	4.1278	-1.97752	-1.60291
AT1G17380	AT1G72450	-1.48023	-1.92689	0	0	-5.1805	-1.15368	-2.36362	-1.04737
AT3G44260	AT5G22250	1.1629	0.41177	1.27658	0	9.40971	1.91859	-3.25941	-2.3106
AT2G30540	AT2G47880	-2.6695	-1.4461	0	0	-2.61132	4.49854	-1.91613	-1.61359
AT3G05490	AT4G15800	0	0	0	0	1.18872	6.50352	-1.47049	-1.38526
AT3G16470	AT1G52040	-1.95895	-2.26772	0	0	1.27782	7.51532	-3.02214	-2.55527
AT1G18300	AT1G73540	-1.11053	0.437959	1.11229	0.43356	1.12693	6.24623	-3.56405	-3.38385
AT3G25020	AT3G24982	4.99919	1.96837	0	0	-1.51256	5.04316	1.26274	-1.93361
AT5G37600	AT5G16570	0	0	0	0	-2.13354	6.44955	1.22996	1.26234
AT2G40140	AT3G55980	3.11341	1.2082	-1.13844	0.702315	-1.79173	2.31308	-2.43764	-3.41081
AT2G18300	AT4G36540	6.99625	4.26664	3.03006	2.01593	-1.79959	-1.94228	1.92769	1.46361
AT1G56600	AT1G09350	-2.20416	-2.02181	-2.96587	-6.59389	6.74128	1.57803	1.26318	2.35324
AT2G47180	AT1G56600	-4.52348	-2.20416	-2.00296	-2.96587	-1.25219	6.74128	-3.39879	1.26318
AT4G20170	AT5G44670	-1.68155	-3.36164	-1.66918	-2.13211	2.01718	1.82675	-1.13741	-1.11145
AT4G25810	AT5G57560	0	0	-1.03825	0.190314	-3.09188	-2.55005	-1.90339	-4.51563
AT1G19300	AT3G50760	-1.07258	-1.21438	0.70245	-1.67797	-2.31697	3.03808	-1.61424	-1.93682
AT4G27280	AT5G54490	3.41904	4.91631	0	0	1.0223	-2.21896	-2.97215	-1.62186
AT2G26010	AT5G44430	0	0	-2.61399	-2.95651	-10.4563	-9.52242	-1.17188	-2.89343
AT4G23140	AT4G23160	8.36785	3.64603	0	0	-6.75936	-4.405	2.00982	1.80092
AT3G16660	AT3G16670	0	0	0.844317	1.1159	-2.99384	-10.1528	-1.56417	-1.04351
AT4G24570	AT2G22500	1.11382	0.332604	0	-1.46456	5.66597	-4.65662	-3.87411	-1.79457
AT3G49110	AT3G49120	1.9644	-0.39962	0	0	-4.41856	-2.34705	-1.32163	-1.17969
AT3G25770	AT3G25780	-1.26962	-0.657013	1.01775	0	-4.3355	-4.23511	-1.2153	-2.2904
AT2G32210	AT2G32190	-1.22543	0	-1.08395	-1.03294	-7.02759	-3.29225	-2.07794	-3.31235
AT5G64260	AT5G09440	-1.17149	0.301229	0.254288	-1.03641	-1.42962	5.05721	-1.6131	-1.2507
AT5G44420	AT2G26020	2.96103	0	-2.95255	-1.80122	-8.68529	-13.1191	-2.69272	-1.32078
AT5G04340	AT1G27730	-1.17292	0.14596	-1.76667	-0.892385	4.05312	4.87534	-2.30436	-3.21935
AT1G35140	AT4G08950	-1.21873	0.176586	0	0	-1.08086	-5.22255	-4.30694	-3.20335

## Sheet: Cluster 4
P1	P2	Drought		Cold		B.cinerea		P.rapae
		Dr_1	Dr_2	Cd_1	Cd_2	Bc_1	Bc_2	Pr_1	Pr_2
AT2G15042	AT3G28890	4.48649	4.31854	1.04353	0	0	0	0.465298	1.01382
AT2G43590	AT2G43580	-3.63045	-4.12428	-1.46631	0	-5.17788	0.305096	0	0
AT3G27250	AT5G40800	-3.78131	-4.29336	-2.09953	0	5.69022	0	0	0
AT5G59310	AT5G59320	-7.43941	-7.30502	0	0	0	0	-2.56357	0.167645
AT1G19180	AT1G74950	-2.02601	-2.5553	-1.60911	-0.0609304	-7.68763	-0.970701	-2.41775	-0.970937
AT1G51400	AT3G21055	2.41858	1.93045	4.91931	0.840935	-0.50842	-19.7831	0	0
AT1G56150	AT3G12830	2.23492	2.8813	0	0	-0.190416	2.1794	0	0
AT1G68870	AT1G26210	-2.59538	-3.33211	0.812857	-1.28003	1.28867	0	0	-1.3736
AT2G18680	AT2G18690	5.56613	4.59865	0	0	-0.907554	-10.8206	-0.494765	1.9006
AT2G26190	AT4G33050	4.40428	4.91843	0	0	0	0	-0.770983	-1.40291
AT2G37770	AT3G53880	-2.89124	-1.35362	-3.43891	-0.556872	-0.177224	-1.08653	-3.39989	0
AT3G05200	AT5G27420	1.74184	4.11513	0	0	0.939196	-4.15048	-0.853217	-1.70189
AT3G11650	AT5G06320	1.26276	1.45682	0	0	0	-1.05318	-0.753344	-1.84113
AT3G50280	AT5G67150	-2.80157	-2.50502	0	0	0	0	-1.75363	-0.626598
AT4G25470	AT4G25490	1.52508	1.38447	-2.86034	0	0	0	-2.57151	0
AT4G38540	AT5G05320	4.23243	2.78415	0	0	-1.47743	-0.652572	0.199095	1.3519
AT1G11700	AT1G61930	-1.10086	-2.02227	-0.74475	-1.41644	3.92134	0	0	0
AT1G18720	AT1G74440	-1.1508	1.32806	0	0	0	0	0	0
AT1G20780	AT1G76390	1.95159	-1.50736	0	0	0	0	0	0
AT1G21010	AT1G76600	1.86137	1.69205	0	0	0	-1.20902	-0.709857	-2.56265
AT1G22710	AT1G71880	-1.53281	4.11524	-1.26353	0.0774084	0.210819	-1.09763	0	0
AT1G25422	AT1G68500	-2.14538	-2.09374	0	-3.4026	0	0	0	0
AT1G27910	AT1G24330	-1.901	-2.50755	-1.66734	0	0	0	-0.116586	-1.23632
AT1G30300	AT4G03610	-1.19487	-1.11882	0	0	0	0	0	0
AT1G32700	AT4G17900	1.93227	1.28948	0	0	0	0	1.22062	0.155275
AT1G32860	AT5G42100	-3.2175	-1.18633	-1.86811	0.127004	0	0	0	0
AT1G33260	AT4G10390	-3.22379	-4.13129	0	0	0	0	-0.544219	-1.73886
AT1G52870	AT4G03410	-1.08014	1.24625	-0.183695	-1.51982	0	0	0	0
AT1G55530	AT3G13430	2.39859	3.35928	-0.0189095	1.39139	0.28514	2.2468	0	0
AT1G69780	AT1G26960	3.89661	1.62325	0	0	0.835279	2.46736	0	0
AT1G72810	AT4G29840	-1.30206	-3.03686	0	0	0	0	0	0
AT1G72930	AT1G72920	4.20027	2.24865	1.16922	0.845641	0	0	-0.13689	-2.83835
AT1G78070	AT1G36070	-1.60133	-1.00117	-4.03591	0.368167	1.92657	0.713311	0	0
AT1G79620	AT5G49760	-2.4114	1.70904	0	1.30768	0	0	0	0
AT2G16720	AT4G34990	-1.33648	-1.04485	-0.608754	-3.20363	0	3.17057	0	0
AT2G23150	AT5G67330	-2.42448	-1.90283	-1.49912	-0.37703	-0.786453	1.88789	-1.28959	-0.832027
AT2G23290	AT4G37260	2.14268	2.17226	0	0	3.13441	0.228235	-0.628662	-2.59374
AT2G37170	AT3G54820	2.284	-1.72829	1.19053	-0.879291	0	0	-0.828841	-2.95518
AT2G37770	AT2G37790	-2.89124	-1.42218	-3.43891	0.790109	0	0	-3.39989	-0.284511
AT2G40110	AT3G11230	1.52494	1.86371	1.38446	0.945055	0	0	0	0
AT2G43020	AT3G59050	-2.30231	-1.61803	0	0	0	0	0	0
AT2G44230	AT2G44260	-1.40295	-2.35749	0	0	-0.153566	-4.08993	-1.64585	0
AT3G47090	AT3G47570	2.0467	2.34062	0	0	0	0	0	0
AT3G49930	AT5G67450	1.93497	5.75252	1.04937	0	0	0	0	0
AT3G50910	AT5G66480	-1.55821	1.51191	-2.21853	0	1.7616	0	0	0
AT3G50930	AT3G50940	3.72028	-1.23562	0	0	-7.83289	0	-2.05782	0
AT4G09510	AT1G35580	-1.28151	2.24642	-1.28605	0.301169	0	-2.17449	0	0
AT4G17900	AT5G46710	1.28948	1.79257	0.24551	-2.54515	-0.084897	1.20167	0	0
AT4G19700	AT5G45100	1.64887	1.4865	0	0	-0.516671	-2.14819	1.52424	0.333369
AT4G26850	AT5G55120	-1.5996	-1.82217	-2.97824	-0.578285	1.44677	-0.881607	-0.372517	-1.26719
AT4G28070	AT4G30490	-1.21374	-1.92125	0	0	0	0	0	0
AT5G06860	AT5G06870	1.72764	-1.27737	-0.0786918	2.6541	0.940553	-2.36959	-0.388484	-1.94701
AT5G07350	AT5G61780	-1.00771	-2.0952	0	0	-1.32688	-0.5702	0	0
AT5G40382	AT5G61310	-1.01259	2.63815	0	0	0	0	0	0
AT1G02360	AT4G01700	3.24366	2.98051	-0.211223	1.13982	0	-5.8473	1.15538	-0.0697081
AT1G11330	AT1G11350	3.97215	2.22592	0	0	-0.631859	1.39015	0	0
AT1G12090	AT1G62510	-2.17805	-4.78868	0	0	-2.67992	0	0.325949	1.1877
AT1G13360	AT3G25870	3.11179	-1.48516	-0.78909	-1.82462	2.88454	-0.37963	0	0
AT1G22990	AT1G71050	-4.16404	1.78615	-0.980477	-1.55428	0	0	0	-1.25507
AT1G23830	AT1G23850	2.94397	-1.63419	1.3817	0	0	0	0.146092	-2.16889
AT1G25560	AT1G13260	1.58814	5.72592	0	0	0	0	0	0
AT1G29930	AT2G34430	1.26626	2.69076	0.119627	4.4274	-0.893347	-2.45998	0	0
AT1G30900	AT2G34940	4.68678	3.47157	0	0	-6.15572	0	1.79236	0.613685
AT1G53080	AT5G03350	-1.56442	11.2539	0	0	0	0	0	0
AT1G74160	AT1G18620	-1.13672	2.20108	-0.220022	2.23201	0.579419	-1.66356	0	0
AT2G23340	AT4G36900	-1.43085	-2.87702	-3.44884	-0.578234	0	0	0	0
AT2G45070	AT3G60540	1.6636	5.46045	0	0	-0.876646	-6.21309	0.10208	1.54675
AT2G45310	AT4G00110	1.79434	-1.5982	3.31457	0.362434	-9.80075	0	0	0
AT2G47730	AT4G02520	1.96664	12.6295	-1.83751	-0.184737	-0.348212	-8.36592	0	0
AT3G21600	AT4G15450	-2.08156	-1.39096	0.830493	-1.44713	0	0	-1.98345	-0.355867
AT3G48100	AT5G62920	3.61562	1.81362	1.26256	0.83949	0	0	0	0
AT3G48360	AT5G63160	5.52711	-1.82837	2.55587	-0.986295	0	1.6763	0	-1.85286
AT3G50980	AT5G66400	-1.66673	-6.3142	0	-1.67287	0	5.17926	0	-2.27251
AT3G53230	AT5G03340	-3.17404	-1.04582	-2.31538	0.113087	0	0	0	0
AT3G53980	AT5G05960	-7.09112	-1.59074	0	0	0	0	-2.54422	-0.31867
AT4G09030	AT1G35230	-3.52682	7.94844	0	0	0	-11.727	-2.5953	0.467752
AT4G19410	AT5G45280	3.5882	-1.65325	0.077842	-1.39722	-1.53182	0.345547	0	0
AT4G23190	AT4G23300	3.03797	1.46706	0	1.15213	-6.3773	0.342215	0	0
AT4G39210	AT2G21590	-1.67815	-4.6707	-3.53636	-0.800034	5.32584	0	-0.206493	-1.72517
AT5G11420	AT5G25460	1.35039	1.77715	0	0	-0.165722	-2.49327	0.405889	1.50018
AT5G15450	AT2G25140	-1.65768	-1.45719	-1.40718	-0.6977	1.56232	0	0	0
AT5G47610	AT4G17245	-1.48257	1.83317	-0.883767	2.63794	0	0	0	0
AT5G65360	AT1G09200	1.69108	2.1735	0	0	0	0	0	0
AT5G67520	AT4G39940	-4.62386	-1.28258	0	0	4.52275	0.83221	-0.297387	-1.31662
AT1G10340	AT2G24600	7.53623	2.26855	0	1.87037	-6.2178	-0.363538	0.705203	-1.35891
AT1G29050	AT2G34070	-1.50542	-3.0795	0.938969	-2.06079	5.73112	0.644024	0.94708	-1.48487
AT2G37040	AT3G10340	-4.50341	-2.38083	-2.19003	-0.393908	0	0	-2.86995	0
AT3G16460	AT1G52040	1.41386	-2.26772	1.74753	0	0	0	-0.356705	-2.55527
AT3G48740	AT5G23660	-1.07752	-2.08867	0	0	0	0	-0.77058	-2.41556
AT5G63980	AT5G64000	-1.35853	6.47755	-0.281287	1.37654	-0.0308958	-11.5129	-0.987861	2.75541
AT1G02370	AT4G01990	-1.09103	-1.01683	-1.1276	0	-0.0930933	1.46344	0	0
AT1G07180	AT2G29990	-2.0469	1.49496	-1.85669	0	0	0	0	0
AT1G07630	AT2G28890	1.30102	1.73818	0	0	0	0	0	0
AT1G14010	AT1G26690	1.68094	1.25503	0	0	0	0	0	0
AT1G14450	AT2G02510	1.14365	1.07163	0	0	1.43686	0.786289	0	0
AT1G15030	AT2G01260	1.11725	1.18123	0	0	0	0	0	0
AT1G16300	AT1G79530	-1.5617	-1.00814	0	0	-3.83855	0	0	0
AT1G16500	AT1G79160	1.03283	-1.69761	-1.93568	-0.680665	0	0	0.771768	1.07854
AT1G18590	AT1G74090	-2.20804	-1.22323	0	0	0.646081	1.65242	-1.59208	-0.635582
AT1G20560	AT2G17650	-1.0276	-1.52733	0	0	0.226622	2.82377	0	0
AT1G21930	AT3G42150	1.93912	1.29688	0	0	-0.819648	2.09956	0	0
AT1G22360	AT1G22380	1.13324	-1.19246	3.18036	0	-1.36041	0	0	0
AT1G23460	AT1G70500	-2.62192	-2.19302	0	0	0	0	-1.23899	0
AT1G28110	AT2G33530	2.84186	1.1204	0.83787	-1.74641	0	0	0	0
AT1G29920	AT1G29910	1.79032	1.65802	-0.388213	1.30976	0	0	0	0
AT1G29930	AT1G29910	1.26626	1.65802	0.119627	1.30976	0	0	0	0
AT1G35210	AT1G72240	5.13902	2.33458	0	0	-1.12214	0	-1.84217	-0.49541
AT1G49630	AT3G19170	-1.85844	-1.82627	0	0	0	0	0	0
AT1G50630	AT3G20300	-1.79577	-2.06377	0	-1.41093	0	2.97985	0	0
AT1G50950	AT3G20560	-1.51374	-1.24262	0	0	0	0	0	0
AT1G51680	AT3G21240	-1.72367	-2.36009	0	0	0	0	0	0
AT1G52855	AT3G15534	-1.17213	-1.22153	-1.2873	0	0	0	0	0
AT1G52920	AT2G20770	-1.67335	-1.19167	0	0	0	0	0	0
AT1G58440	AT4G37760	-1.15964	-1.65343	-0.0430906	-2.56045	-1.23849	0.895784	0	0
AT1G64950	AT2G12190	-1.22359	-1.1587	0	0	0	0	0	0
AT1G65790	AT1G65800	2.91311	2.58643	0	1.02274	-1.09682	0.275173	1.00921	0.660561
AT1G77990	AT5G10180	1.33112	-2.14069	1.37345	0.472601	0	0	0	0
AT2G04280	AT4G12700	-1.38702	-1.27045	0	0	0	0	0	0
AT2G20610	AT5G53970	-1.52064	-1.04981	0.121902	-3.95394	0.90005	1.15556	0	0
AT2G21560	AT4G39190	-1.86004	1.65088	0	0	2.32878	0	0	0
AT2G26080	AT4G33010	-1.21821	-2.08984	0	0	0.660119	1.15505	0	0
AT2G29525	AT3G54020	-1.1218	-1.79409	0	0	0	0	-1.09975	-0.776681
AT2G34970	AT4G18300	-1.38073	-1.01282	0	0	0	0	0	0
AT2G35860	AT3G52370	-1.55695	-2.15684	0	0	0	0	-0.453418	-1.20197
AT2G36290	AT1G74300	-1.34362	1.55873	0	0	0	1.34517	0	0
AT2G36390	AT5G03650	-1.07813	-1.34354	-1.46401	-0.145037	0.358119	1.28818	0	0
AT2G37940	AT3G54020	1.22216	-1.79409	0	0	0	0	0	0
AT2G38120	AT5G01240	1.9872	1.14034	0	0	0	0	0	0
AT3G02250	AT5G15740	-1.16414	-2.58404	-1.07025	-0.943525	0	0	0	0
AT3G02700	AT5G16360	1.40536	-1.41334	1.10909	0	0	0	-0.253414	-1.13693
AT3G03050	AT5G16910	-1.74366	-1.8409	0	0	0	0	-1.20225	-0.488986
AT3G09390	AT5G02380	-10.7949	-1.23979	0	0	-0.280743	1.59671	0	0
AT3G09500	AT3G55170	1.09959	1.04884	0	0	-1.93826	0.112393	0	0
AT3G10500	AT5G04410	1.1201	-1.26657	-1.02055	-0.993491	-1.92341	0.748454	0	0
AT3G11660	AT3G52470	1.20775	-1.29427	0.869254	-1.46882	0	0	0	0
AT3G25140	AT3G02350	-1.16448	-1.00153	0	0	0	0	0	0
AT3G42790	AT5G20510	1.27671	-1.17984	0	0	0	0	0	0
AT3G43810	AT3G56800	2.33127	1.04519	0	0	0	0	0	0
AT3G46000	AT3G46010	-1.34161	-1.33399	0	0	4.98709	0.936741	0	0
AT3G48510	AT5G63350	-2.0445	-1.69536	-2.42892	0	0	0	0	0
AT3G61520	AT5G28460	-1.07184	-1.3656	0	0	0	0	0	0
AT3G62840	AT2G47640	1.00313	1.6921	0	0	0	0	0	0
AT4G03205	AT1G03475	1.2671	1.23709	1.45694	0.725616	0	0	0	0
AT4G11850	AT4G11840	3.47583	2.06893	0	0	-2.20193	0.0215855	0	0
AT4G19450	AT5G45275	-1.22709	-1.92031	-1.1348	0	1.37715	0	0	0
AT4G22270	AT4G03820	-1.15814	-1.24642	-1.40986	0	5.54747	0.600919	0	0
AT4G26160	AT4G29670	1.55543	-1.1109	0	0	0	0	0	0
AT4G26270	AT5G56630	1.04268	-1.92022	0.559646	-1.18033	0	0	0	0
AT4G27960	AT5G53300	1.19972	1.38266	0	0	-0.237661	-5.41145	0	0
AT4G29810	AT4G26070	1.45463	2.49139	0	0	-0.400626	-1.2274	0	0
AT4G29900	AT5G57110	1.41038	-1.10736	0.0790252	-1.83902	-1.97876	0.226244	0	0
AT4G36780	AT3G50750	1.24179	3.14792	-0.0250087	1.75265	1.21801	-0.0964116	0	0
AT4G38520	AT5G66080	1.03977	-1.2304	0	0	1.04023	0	0	0
AT4G39350	AT5G64740	-1.43917	-1.8908	0	0	0	0	0	0
AT5G03040	AT3G09710	-1.11463	-1.02372	0	0	2.38532	0	0	0
AT5G04060	AT3G10200	-1.23451	-1.97432	0	0	0	0	0	0
AT5G09620	AT5G64430	-1.71013	-1.10464	-1.04772	0.990541	0	0	0	0
AT5G16800	AT3G02980	1.28756	-2.82434	0	0	0.470744	-7.84114	0	0
AT5G39020	AT5G39030	1.96055	1.01885	0	0	-0.110877	1.93983	0	0
AT5G50720	AT4G24960	-1.71649	-3.47435	-0.762066	-3.64129	0	-1.45676	0	0
AT5G65050	AT5G65060	1.53804	1.1704	0	0	0	0	0	0
AT5G66880	AT3G50500	1.01233	-1.28659	1.85188	0.863357	2.21899	-0.364025	0	0
AT1G09560	AT1G02335	1.10995	-3.66819	0.408415	1.1631	-1.85216	0	-0.22354	-1.76617
AT1G22380	AT1G22400	-1.19246	2.38435	0	2.42305	0	-9.40475	0	0
AT1G24600	AT1G67920	-1.43658	-2.27283	0	0	0	-3.89357	0	0
AT1G30410	AT1G30420	1.79894	1.7385	-1.17868	0	-14.6784	-0.94071	0	0
AT1G53070	AT1G53080	-2.62267	-1.56442	0	0	0	0	0	0
AT2G16370	AT4G34570	1.18827	1.4746	0	0	0.189018	-6.30716	0	0
AT2G24190	AT3G61220	-1.76388	-1.59178	0.197025	-1.47399	0	0	0	0
AT2G36750	AT2G36800	-1.56454	1.74781	-2.14741	0.35256	0	0	0	0
AT2G38860	AT3G54600	3.23346	-1.20994	0	0	-1.91164	0.83387	0	0
AT2G47870	AT3G62950	-1.40917	2.8649	0	0	0	-2.85122	0	0
AT3G02020	AT5G14060	-2.10103	1.39056	0.0087385	1.44261	3.71567	-0.602319	0	0
AT3G13790	AT3G13784	1.46349	-2.96159	0.431315	-4.75246	-9.59157	0	0	0
AT4G23210	AT4G23300	4.95419	1.46706	0	1.15213	0	0	0	0
AT5G07690	AT5G07700	-2.94962	-2.23381	-1.12105	0	2.65799	0	0	0
AT3G16530	AT1G53070	6.51143	-2.62267	2.46499	-0.0787629	0	0	0	0
AT3G46080	AT3G46090	1.64126	5.2239	-0.174335	1.62725	0	-8.46608	-0.833613	-2.09197
AT5G10930	AT5G25110	-2.42157	-3.32676	-0.4116	-3.38506	2.27303	0	0	0

## Sheet: Cluster 5
P1	P2	Drought		Cold		B.cinerea		P.rapae
		Dr_1	Dr_2	Cd_1	Cd_2	Bc_1	Bc_2	Pr_1	Pr_2
AT1G45332	AT2G45030	0	0	-1.4332	-1.32253	0	0	0	0
AT3G44110	AT5G22060	-1.16965	-0.10519	-1.27111	-1.62809	-0.15537	-2.22709	0	0
AT1G03905	AT5G44110	0	0	-2.49444	-2.08894	0	-1.65218	0	0
AT1G07030	AT2G30160	0	0	-1.06748	-1.01566	0	0	0	0
AT1G18800	AT1G74560	-1.01229	-0.62909	-1.92427	-1.40327	0	0	0	0
AT1G18900	AT1G74750	0	0	-2.47304	-1.08006	0	0	-0.293746	1.43652
AT1G19450	AT1G75220	1.43689	-0.637833	-1.42583	2.36543	0.2995	-1.73542	0.0744794	-1.25333
AT1G56110	AT3G12860	0	0	-2.05373	-1.15261	-2.05828	0	0	0
AT1G66070	AT5G37475	0	0	-1.5002	-1.28553	0	0	0	0
AT2G17880	AT4G36040	0	0	1.30572	1.65626	0	0	0	0
AT3G22840	AT4G14690	-4.17473	0	-6.88113	-7.8634	7.22158	0	-1.26337	0
AT5G12020	AT5G12030	0	0	-4.36421	-2.19348	0	0	-1.49996	0
AT5G50710	AT5G50610	0	0	1.74315	1.74232	0	0	0	0
AT1G10490	AT3G57940	0	0	-2.05595	-2.07327	0.260151	-2.19224	0	0
AT1G52140	AT3G16330	0	0	1.35128	-1.42591	0	0	-0.403589	-1.80307
AT1G55310	AT3G13570	0	0	1.3135	-1.63842	0	0	0	0
AT2G18330	AT4G36580	0	0	-1.2187	-2.5193	0	0	0	0
AT2G22360	AT4G39960	0	0	-1.34204	-1.52085	-1.83713	0.214566	0	0
AT3G47980	AT5G62720	0	0	1.06689	2.00636	0	-2.46917	0	0
AT4G05450	AT4G21090	0	0	-1.34399	-1.20469	0	-1.85356	0	0
AT5G17050	AT5G17030	-4.06207	0	-3.42546	-4.98767	2.79796	0	0	0
AT5G23850	AT3G48980	-1.24678	0	-1.74911	-1.86303	0	0	0	0
AT1G01390	AT1G01420	0	0	-1.42655	-1.66826	-0.569592	1.99909	0	0
AT1G03130	AT4G02770	0	0	4.06662	1.58978	0	0	0	0
AT1G18180	AT1G73650	0	0	1.4066	-1.77775	0	0	0	0
AT1G24265	AT1G24267	1.17517	0.128525	-1.35285	-1.28457	0	0	0	0
AT1G52770	AT3G15570	0	0	-2.85187	1.2188	0	0	0	0
AT3G04040	AT5G18250	-1.46227	0.513229	-1.6482	-1.14845	0.617706	-1.05023	0	0
AT4G17670	AT5G47060	0	0	-1.32413	-2.72254	1.83378	0	0	0
AT4G26780	AT5G55200	-1.37967	-0.696926	-1.67311	-1.77263	-1.57584	-0.828682	0	0
AT5G56140	AT4G26480	0	0	-1.32052	-1.04924	0	0	0	0
AT1G13930	AT2G03440	4.97914	0.37311	2.69678	2.24318	1.92589	0.790363	0	0
AT3G28580	AT5G40010	4.99713	0	-1.54026	-1.10043	-5.99329	0	0	0
AT3G60500	AT3G12990	0	0	-1.06013	-1.34655	2.24052	0.774104	0	0
AT1G03880	AT5G44120	0	0	1.64656	3.40217	0	0	0	0
AT1G10900	AT1G60890	0	0	1.1517	-1.93498	1.26758	0	0	0
AT1G17050	AT1G78510	0	0	-2.63502	-3.43224	0	0	0	0
AT1G31690	AT1G31710	0	0	-2.67284	1.67656	0	0	-0.925208	-1.21089
AT3G24020	AT4G13580	0	0	2.27472	2.4998	0	0	0	0
AT4G12430	AT4G22590	0	0	-2.28063	-1.72956	3.46345	-0.997709	-1.11136	-0.803091
AT5G10210	AT5G65030	0	0	2.66507	2.49251	0	0	0	0
AT1G59870	AT1G15210	1.47582	0	2.498	1.3219	-2.48825	0	0	0
AT2G43010	AT3G59060	0	0	2.49086	1.04972	-0.132281	1.02907	0	0
AT3G11550	AT5G06200	0	0	1.97607	2.25529	0	0	0	0
AT3G56970	AT3G56980	0	0	1.96313	2.10094	0	0	0	0
AT5G12080	AT5G19520	0	0	-1.35973	1.25702	0	0	0	0
AT1G56010	AT3G12977	-1.9193	0	1.52186	1.01236	2.23928	0	0	0
AT3G03090	AT5G17010	0	0	-1.02405	-1.61461	0	0	0	0
AT4G17970	AT5G46600	0	0	1.23513	-1.4762	3.25734	0	0	0
AT4G21585	AT4G21600	0	0	2.0037	1.15863	0	0	0	0
AT1G01750	AT4G00680	0	0	1.7618	1.88474	0	0	0	0
AT1G22330	AT1G78260	0	0	2.40642	2.16672	0	0	0	0
AT2G21730	AT2G21890	0	0	2.74786	2.65513	0	0	0	0
AT2G47460	AT3G62610	0	0	-1.17817	-1.97613	0	0	0	0
AT4G12880	AT5G15350	-1.40006	0.319264	1.11592	1.77687	-0.79014	-2.80428	0	0
AT4G27950	AT5G53290	0	0	-1.43363	-1.21308	0	0	0	0
AT3G10710	AT5G04960	0	0	1.74119	2.2057	0	0	0	0
AT3G45030	AT5G62300	1.1152	0.716719	-1.14129	-1.05675	-2.71284	-0.965258	0	0
AT1G05300	AT2G32270	0	0	1.61649	1.37998	0	0	1.15979	0
AT1G38131	AT1G38065	0	0	-1.4071	-1.75352	0	0	0	0
AT2G23600	AT2G23620	1.51849	0	1.62649	1.39616	0	0	0	0
AT2G39430	AT3G55230	0	0	1.90216	2.22146	0	0	0	0
AT3G23730	AT4G14130	0	0	1.04067	2.13649	0	0	-1.43844	0
AT4G27400	AT5G54370	0	0	2.08069	3.05635	0	0	0	0
AT3G01570	AT5G40420	0	0	1.00565	2.49521	0	0	0	0
AT3G53940	AT2G37890	0	0	-1.72518	-1.34627	0.982674	-2.32317	0	0
AT5G10220	AT5G10230	0	0	1.71142	-1.07397	0	0	0	0
AT1G26770	AT2G03090	0	0	-3.92842	-1.65247	-2.36741	0	-4.22527	0
AT2G23630	AT4G37160	0	0	1.98631	1.94512	0	0	0	0
AT4G18970	AT5G45670	1.03405	0	1.80032	1.40864	-4.88848	0	0	0
AT1G28395	AT2G33847	0	0	-1.66705	-1.40496	-1.41867	0	0	0
AT3G49960	AT5G67400	0	0	2.57568	2.65911	0	0	0	0
AT4G25140	AT5G51210	0	0	2.67131	1.84462	0	0	0	0
AT5G15120	AT5G39890	0	0	2.39034	2.82585	0	0	0	0
AT1G12560	AT1G62980	0	0	1.42054	1.43676	0	0	0	0
AT5G08640	AT5G63590	0	0	-3.22867	1.05701	-1.28123	0	0	0
AT1G22500	AT1G72200	0	0	2.98368	1.22767	-1.25909	0	1.60318	0
AT1G28330	AT2G33830	0	0	3.0768	2.98884	2.20553	-0.316172	-0.776754	1.16091
AT4G35090	AT1G20630	0	0	-1.40224	1.2145	2.07451	-0.909959	0	0
AT1G02305	AT4G01610	0	0	1.01831	1.38166	0.843905	1.13326	0	0
AT1G20100	AT1G75860	0	0	-1.73091	-1.68283	0.280057	1.24409	0	0
AT2G07671	ATMG01080	0	0	4.0316	3.15151	-0.0660736	-1.03264	0	0
AT4G26010	AT1G34510	0	0	3.01414	2.4282	0	0	0	0
AT5G01410	AT2G38230	0	0	-1.58591	-1.67867	0	0	0	0
AT1G80050	AT5G11160	2.91625	0	1.17178	-2.0469	2.06741	0	0	0
AT3G18960	AT4G01580	0	0	3.0682	1.63065	0	0	0	0
AT4G15680	AT5G18600	0	0	2.61698	2.05429	0	-2.57215	0	0
AT4G28510	AT2G20530	0	0	-1.36127	-1.02346	-0.712733	-1.01573	0	0
AT1G17100	AT1G78450	0	0	-2.09552	1.89529	0.114625	1.37069	0	0
AT5G36800	AT5G36710	0	0	1.0811	1.08078	0	0	0	0
AT5G63190	AT4G24800	0	0	1.35931	1.57855	0	0	0	0
ATCG00890	ATCG01250	0	0	1.23508	1.21858	0	0	0	0
AT1G54970	AT3G62680	0	0	2.01663	2.20021	0	0	0	0
AT2G44800	AT3G60290	0	0	-1.59055	1.02629	0	0	0	0
AT4G25470	AT4G25480	0	0	-2.86034	-3.93138	0	0	-2.57151	0
ATMG01190	AT2G07698	0	0	1.3584	1.32787	0	0	0	0
AT4G27140	AT5G54740	0	0	4.44911	1.53628	0	0	0	0
AT5G46900	AT5G46890	0	0	2.14666	1.48912	0	0	0	0
AT2G38310	AT5G05440	2.26082	0	3.24938	3.13319	1.6608	-0.275616	1.0484	0.573021
AT1G03630	AT4G27440	0	0	1.01409	2.02244	0	0	0	0
AT1G05240	AT1G05250	0	0	2.70102	2.91648	0	0	0	0
AT1G47600	AT1G51470	0	0	1.67589	1.73112	0	0	0	0
AT1G65870	AT5G42500	0	0	-1.74456	1.01004	0	0	0	0
AT4G12510	AT4G12520	0	0	2.75039	2.81806	0	0	0	0
AT4G25790	AT5G57625	0	0	2.0985	2.679	0	0	0	0
AT4G30320	AT5G57625	0	0	1.42026	2.679	0	0	0	0
AT4G33720	AT2G14580	0	0	2.8496	-2.1936	0	0	0	0
AT4G34810	AT4G34790	0	0	1.54699	1.23173	0	0	0	0
AT5G59080	AT3G46880	3.27156	0	2.02217	2.69685	0	0	1.02589	0
AT5G60520	AT5G60530	0	0	1.26027	2.45377	0	0	0	0
AT1G21400	AT5G09300	-2.39225	-0.902998	-1.08245	1.25488	4.52208	0	0.188096	-1.90905
AT1G23800	AT3G48000	-1.48256	-0.750278	-1.22723	1.13318	0	0	-2.49831	-0.125881
AT2G20520	AT1G03870	0	0	1.99194	2.5398	0	-1.51666	0	0
AT2G24550	AT4G31510	2.38633	-0.136929	2.41948	1.91073	-0.927363	1.40759	0	0
AT2G31810	AT5G16290	1.95002	-0.121825	1.27684	-1.07058	-0.26585	-1.30268	0	0
AT3G12610	AT3G20820	0	0	1.48802	-1.23186	0	0	1.41375	0.622606
AT4G03960	AT1G05000	0	0	-1.53639	-1.38213	1.00022	0	0	0
AT4G27140	AT4G27170	0	0	4.44911	3.39741	0	0	0	0
AT5G15700	AT1G68990	0	0	-1.82482	-1.53888	0.424688	-1.52384	0	0
AT5G18600	AT4G15700	0	0	2.05429	1.84765	-2.57215	0	0	0
AT5G38170	AT5G38160	0	0	3.02451	3.33494	0	0	0	0
AT5G39090	AT5G39050	0	0	-1.09538	-1.44756	0	0	0	0
AT1G13080	AT3G26170	0	0	1.46963	1.0101	-0.0422721	1.13092	0	0
AT1G55910	AT5G59520	2.36826	0	-1.02883	1.34974	0	0	0	0
AT1G62085	AT1G62110	0	0	-1.21564	-1.10343	0	0	0	0
AT2G01340	AT1G71015	1.62154	0	1.04751	1.20652	0	0	0	0
AT2G17280	AT1G58280	-2.06085	-0.232691	-3.35058	-1.6872	0	1.68803	-1.00244	0.230971
AT2G39800	AT3G55610	-1.03224	0.126399	-2.18789	-2.47275	0	0	0	0
AT2G41240	AT3G56980	0	0	2.35753	2.10094	0	0	0	0
AT3G16430	AT3G16420	0	0	1.03144	2.85114	0	0	0	0
AT3G28550	AT3G54580	0	0	2.67234	2.97528	0	0	0	0
AT3G55640	AT3G53940	-1.43559	-0.662494	-1.85205	-1.72518	0	0	0	0
AT4G14630	AT5G38940	0	0	1.01455	1.05828	0	0	0	0
AT4G27160	AT4G27150	0	0	3.9743	4.33637	0	0	0	0
AT4G34800	AT4G34810	0	0	1.2156	1.54699	0	0	0	0
AT4G37520	AT5G67400	0	0	1.681	2.65911	0	0	0	0
AT5G15960	AT5G15970	-3.0404	-0.892627	-7.35216	-5.43681	0	0	-2.06558	-0.242724
AT5G38410	AT5G38420	0	0	1.20558	2.57695	0	0	0.21668	1.12853
AT5G48970	AT3G21390	0	0	-1.0099	-1.95783	0	0	0	0
AT5G54740	AT4G27150	0	0	1.53628	4.33637	0	0	0	0
AT5G57870	AT2G24050	0	0	-1.11443	-1.35779	-0.60177	-1.3597	0	0
AT1G07610	AT1G07600	3.07237	0	2.01387	9.40398	-1.12255	0	0	0
AT1G11390	AT1G61640	0	0	-1.46906	-1.21791	0	-2.45701	0	0
AT1G28670	AT1G28660	0	0	2.84884	2.87117	0.387146	2.58253	0	0
AT1G33700	AT4G10060	0	0	1.27505	2.46805	0	0	0	0
AT1G48100	AT1G02460	-1.32078	0	-5.06203	-2.13522	0	0	0	-1.31999
AT1G52100	AT5G35940	0	0	2.67404	2.83776	0	0	0	0
AT1G55210	AT1G58170	0	0	-1.13	-1.22413	0	0	0	0
AT1G56120	AT1G56130	3.79375	0	-1.89363	-1.95526	-1.4261	0	1.20041	0
AT1G65310	AT4G30280	0	0	1.40214	-1.01509	0	0	0	-1.99896
AT1G78570	AT1G53500	0	0	-2.49896	-1.22317	0	0	0	0
AT2G01520	AT2G01530	0	0	1.65054	2.55842	0	0	0	0
AT2G02120	AT2G02100	0	0	-2.62805	-1.62756	0	0	0	-1.74162
AT2G20585	AT1G28395	0	0	-1.46138	-1.66705	-0.38967	-1.41867	0	0
AT2G29740	AT2G29750	0	0	1.36248	2.21128	-1.07691	0	0	0
AT2G36780	AT2G36750	0	0	1.80241	-2.14741	0	0	-1.12297	0
AT2G38540	AT3G51600	0	0	-1.04862	-1.17001	0	0	0	0
AT2G40330	AT5G05440	0	0	3.24989	3.13319	0	0	0	0
AT2G45180	AT5G46890	0	0	1.6921	1.48912	-1.67303	0	0	0
AT3G11050	AT3G56090	0	0	-1.14102	-2.37645	0	0	0	-1.10514
AT3G16280	AT2G35700	0	0	-1.04502	-1.37618	0	0	0	0
AT3G22800	AT4G13340	0	0	2.2755	1.03601	0	0	0	-1.98084
AT3G26720	AT5G13980	0	0	1.01967	1.1748	0	0	0	0
AT3G47420	AT4G25220	-3.13774	0	-1.39122	1.8272	-3.08588	0	0	0
AT3G48100	AT1G74890	0	0	1.26256	1.50884	0	0	0	0
AT3G52470	AT2G35960	-1.29427	-0.509221	-1.46882	-1.83832	0	0	0	0
AT3G56970	AT2G41240	0	0	1.96313	2.35753	0	0	0	0
AT3G61560	AT4G11220	0	0	-1.13032	-1.29062	0	0	0	0
AT4G05200	AT4G23180	0	0	1.16309	1.26962	0	0	0	0
AT4G12550	AT4G12545	0	0	2.26261	2.90216	0	0	0	0
AT4G15160	AT3G22120	0	0	1.63741	-4.9579	0	0	0	-1.63956
AT4G15680	AT4G15670	0	0	2.61698	1.44988	0	-4.26826	0	0
AT4G15680	AT4G15690	0	0	2.61698	2.73913	0	0	0	0
AT4G27170	AT4G27150	0	0	3.39741	4.33637	0	0	0	0
AT4G28520	AT5G44120	0	0	2.53255	3.40217	0	0	0	0
AT4G34810	AT2G21210	0	0	1.54699	3.68673	0	0	0	1.71267
AT4G36430	AT2G18150	0	0	-1.26945	-1.01952	0	0	-2.60772	0
AT4G38620	AT4G34990	0	0	-1.29142	-3.20363	0.564395	3.17057	0	0
AT4G38690	AT4G34920	0	0	1.13005	1.46173	0	0	0	0
AT4G38860	AT4G34760	0	0	2.4052	1.36744	0	0	1.44722	0.658245
AT5G04560	AT2G36490	0	0	1.45229	-1.47422	0	0	0	0
AT5G06640	AT4G08410	0	0	2.55618	2.33919	0	0	0	0
AT5G13330	AT5G07310	0	0	-1.14785	-1.44549	-1.89077	0	-2.48253	0
AT5G26260	AT5G26280	0	0	1.66386	3.05461	0	0	-3.10841	0
AT5G35190	AT2G24980	0	0	2.99691	1.36295	0	0	0	0
AT5G38940	AT3G05950	0	0	1.05828	1.68687	0	0	0	0
AT5G53970	AT5G36160	-1.04981	-0.958449	-3.95394	-1.13718	1.15556	0.156285	0	0
AT5G54060	AT4G27570	0	0	-3.23392	-1.54317	0	0	-1.41953	-0.988405
AT5G56550	AT4G26288	0	0	2.22259	1.99729	-1.58955	0	0	0
AT5G60660	AT2G37170	0	0	1.17181	1.19053	0	0	0	0
AT5G64360	AT5G09540	1.39102	0	1.04851	1.26429	0	0	0	0
AT5G66920	AT2G23630	0	0	1.1964	1.98631	-3.07325	0	0	0
ATCG00120	AT2G07698	0	0	1.78182	1.32787	-1.18759	0	0	0
AT5G37340	AT5G22480	1.64473	0.335678	2.07372	-1.18815	-4.64052	0.842929	0	0
AT4G01080	AT1G01430	-4.60627	0.461286	-3.12223	1.55616	2.18474	-0.250387	-1.73416	0.345673
AT1G78190	AT1G22270	1.74806	-0.00768786	-1.18461	-1.0577	-0.0988978	1.35231	0	0
AT3G57330	AT2G41560	1.69816	0.336246	1.01293	1.81923	-1.90142	-0.914539	0	0
AT5G05460	AT3G11040	2.62514	0	1.08755	1.89608	1.11306	0	0	0
AT1G79520	AT1G16310	-2.74032	0	-1.63155	-1.1715	1.67074	0	0	0
AT1G29395	AT1G29390	-1.8105	-0.832183	-3.9518	-1.20886	1.37078	0.704002	0	0
AT5G20830	AT3G43190	-1.02941	0	-3.50388	3.6442	-1.09066	0	0	0
AT5G20160	AT4G22380	1.04663	0.792272	-2.09437	-1.74068	-2.18327	-0.17014	0	0
AT3G19830	AT1G50260	-1.89728	-0.892388	-1.49541	-1.36537	-0.0249842	1.14569	0	0
AT4G23630	AT4G11220	-1.49303	-0.820538	-2.39181	-1.29062	0.770262	1.45984	0	0
AT4G15490	AT4G15480	-1.10251	0	-1.43896	-2.36276	3.08107	0	0	0
AT3G15650	AT1G52700	-4.68633	0	-2.42299	-2.29046	4.02066	0	0	0
AT2G16990	AT2G16980	-2.41992	0	-1.73317	1.51486	6.7684	0	0	0
AT5G06980	AT3G12320	-1.47744	-0.409501	-1.10175	-1.84128	0.352152	1.82361	0	0
AT1G54830	AT1G08970	-1.18859	0.144615	-1.08574	-1.34845	0	1.61957	0	0
AT5G05410	AT3G11020	-1.96668	0.0651998	-1.36852	-1.12324	0	0	0	0
AT1G24580	AT1G67856	-3.61023	-0.332627	-5.88063	-1.36139	2.31732	0	0	-1.23053
AT4G34230	AT3G19450	-2.97853	0.902255	-1.36239	-1.03233	1.10618	-0.164519	-1.43249	0.144196
AT1G75180	AT1G19400	2.08893	0.665603	-1.18534	-1.00238	0.653886	1.01334	0	0
AT4G38840	AT2G21210	1.93448	0.476405	3.3083	3.68673	-0.0580605	-14.8275	0.647195	1.71267
AT5G65140	AT5G10100	-1.50691	0	-1.93804	-1.63448	0	0	-1.06505	0
ATCG01300	ATCG00840	1.02615	0.700278	1.25324	1.25007	0	0	0	0
AT1G20010	AT1G75780	1.48172	0	1.06385	1.64897	0	0	1.26662	0
AT4G16750	AT2G35700	-2.3916	0	-1.34552	-1.37618	0	0	0	0
AT1G21440	AT1G77060	-1.44122	-0.491979	1.09763	1.26321	0	0	-1.00202	-0.0102009
AT5G01210	AT2G39980	-4.66962	0.484143	1.74219	-1.92348	0	1.83558	0	0
AT3G62690	AT2G47560	-1.36704	0	-1.93144	1.62035	0	0	0	0
AT4G37980	AT4G37990	-1.97612	0	-1.65606	-2.44476	0	0	-0.379458	-5.02525
AT5G41460	AT4G23490	-1.60936	-0.918232	-2.07937	-1.15304	0	0	0	0
AT5G56540	AT4G26320	-1.09878	0	2.18746	1.37575	0	0	0	0
AT5G49360	AT1G02640	5.02532	0	5.08687	1.85886	1.96197	0	1.71821	0
AT5G16600	AT1G66230	-3.2472	0	-1.45543	2.00831	0	-2.07435	0	0
AT3G26180	AT3G26170	1.32605	0.513059	2.78902	1.0101	0.153142	1.13092	0	0
AT2G17840	AT3G51250	-1.82814	-0.0926272	-2.32344	-1.18366	-1.97747	0.979836	0	0
AT3G17790	AT1G14700	-2.22865	0.171353	-1.2962	1.76767	-0.265727	-2.92807	0	0
AT3G29200	AT1G69370	-1.34423	-0.874965	-1.79238	1.68361	0	0	0	0
AT5G65020	AT5G10230	1.27458	0	1.64503	-1.07397	0	0	0	0
AT2G29340	AT1G07440	1.24688	-0.5887	2.58668	1.04247	0	0	0	0
AT2G03750	AT1G13420	1.28774	0	2.39062	2.64296	0	0	0	0
AT2G03530	AT1G26440	1.86779	0.528179	1.6332	1.68355	1.37467	0.527499	0	0
AT4G34590	AT1G75390	-1.90954	0	-2.18228	-1.91698	-1.69287	0	-1.31729	0
AT3G10520	AT2G16060	1.88872	0	1.06253	3.36332	-0.331924	-6.88085	0	0
AT5G01790	AT2G40475	-1.89629	0.447268	-1.57785	-1.64864	1.653	-0.563259	-0.502189	1.22216
AT5G01600	AT3G11050	-1.60014	0	-1.56127	-1.14102	3.9076	0	0	0
AT4G37520	AT3G49960	2.6383	0	1.681	2.57568	-3.9866	0	0	0
AT1G65590	AT3G55260	1.69239	0.460002	1.05888	1.02065	0	0	0	0
AT3G23920	AT4G17090	-1.84245	-0.825438	-1.04864	-4.88971	3.48237	0.468348	0	0
AT3G28510	AT5G40010	6.44157	0	-1.68856	-1.10043	-8.76745	0	2.71959	0

## Sheet: Cluster 6
P1	P2	Drought		Cold		B.cinerea		P.rapae
		Dr_1	Dr_2	Cd_1	Cd_2	Bc_1	Bc_2	Pr_1	Pr_2
AT2G29370	AT2G29360	-2.13067	0.298019	1.15026	-0.232105	7.60388	1.09089	0	0
AT1G16825	AT1G78895	0	0	0	0	5.58522	2.12204	0	0
AT4G11910	AT4G22920	0	0	0	0	4.23277	2.90682	0	0
AT1G78130	AT5G10190	-1.31273	-0.2332	1.00754	-0.230025	4.18565	2.1279	0	0
AT1G30500	AT2G34720	-1.10407	-0.812216	-0.959236	-2.12714	3.64497	3.76968	0	0
AT2G43500	AT3G59580	-1.54188	-0.11927	-3.22236	0	3.51985	3.24536	0	0
AT3G23790	AT4G14070	0	0	0	0	3.37942	1.48827	0	0
AT1G62610	AT3G55290	0	0	0	0	3.30791	2.68964	0.383345	-1.67935
AT5G50580	AT5G50680	0	0	0	0	3.1859	3.19957	0	0
AT2G48030	AT3G21530	0	0	0	0	3.12666	1.93473	0	0
AT1G25210	AT1G25145	0	0	0	0	3.10608	2.15724	0	0
AT3G10250	AT5G04090	0	0	0	0	3.08782	2.15673	0	0
AT1G48770	AT3G18295	0	0	0	0	2.96673	1.10586	0	0
AT4G12300	AT4G12320	0	0	0	0	2.87391	1.4585	0	0
AT2G28350	AT4G30080	0	0	0	0	2.8524	1.29553	0	0
AT4G38060	AT5G65480	-1.50953	-0.603217	0	0	2.83509	3.3234	0	0
AT1G06650	AT1G06645	0	0	0.567094	1.71467	2.81045	1.86852	0	0
AT3G56860	AT2G41060	0	0	0	0	2.788	2.6312	0	0
AT3G28100	AT3G28080	1.64515	0.75594	1.5253	0	2.7109	1.38879	0	0
AT3G61460	AT5G41400	0	0	0	0	2.67539	1.79933	0	0
AT5G11060	AT5G25220	0	0	0	0	2.64617	2.30783	0	0
AT4G21980	AT4G04620	0	0	0	0	2.51295	2.31759	0	0
AT3G22425	AT4G14910	0	0	0	0	2.45762	1.12068	0	0
AT5G02590	AT3G53560	-1.81326	-0.641931	0	0	2.33832	-1.30341	0.230411	1.17107
AT1G54130	AT3G14050	0	0	0	0	2.30792	-1.32192	0	0
AT3G12830	AT1G16510	2.8813	0	-0.844547	-1.29889	2.1794	-5.34153	0	0
AT1G25054	AT1G25145	0	0	0	0	2.15826	2.15724	0	0
AT1G15060	AT1G73750	0	0	0	2.38517	2.07675	1.23687	0	0
AT1G10870	AT1G60860	0	0	0	0	2.07586	-5.29932	0	0
AT3G26960	AT5G41050	-2.23495	-0.118949	0	0	2.06082	1.04945	-1.07561	0
AT5G06950	AT3G12250	0	0	0	0	2.06044	2.29927	0	0
AT2G25850	AT4G32850	0	0	0	0	2.01427	1.75829	-1.1555	0.384097
AT3G11810	AT2G03330	0	0	0	0	2.00868	2.39591	0	0
AT3G48710	AT5G63550	0	0	0	0	1.99859	-1.23816	0	0
AT5G25050	AT5G25040	0	0	0	0	1.9037	1.14818	0	0
AT2G42130	AT3G58010	0	0	0	0	1.88018	1.07954	0	0
AT3G06330	AT5G18760	0	0	1.18077	0.0602723	1.87131	2.43362	0	0
AT4G27900	AT5G53420	0	0	-0.331265	-2.22806	1.84718	6.85072	0	0
AT4G24590	AT5G49710	0	0	0	0	1.79584	1.08941	0	0
AT1G49780	AT3G19380	1.11049	0.835803	0	0	1.77338	2.58644	0	0
ATCG01230	ATCG00905	0	0	0	0	1.77302	2.17126	0	0
AT4G26630	AT5G55660	0	0	0	0	1.76582	1.03592	0	0
AT2G24390	AT4G31310	1.11037	-0.186122	0	0	1.7335	1.63453	0	0
AT3G01100	AT1G69450	-1.79499	-0.411468	-0.689204	1.05774	1.7218	2.83839	0	0
AT1G55680	AT3G13340	0	0	-1.2261	-0.0116793	1.68689	1.05223	0	0
AT4G00710	AT1G01740	0	0	0	0	1.68296	1.01661	0	0
AT4G11960	AT4G22890	-1.49565	-0.428614	0	0	1.65317	-1.13893	0	0
AT2G37840	AT3G53930	0	0	0.467931	-2.13408	1.64919	2.9181	0	0
AT1G13960	AT2G03340	0	0	0	0	1.6072	1.80971	0	0
AT2G20440	AT4G28550	-1.05405	0.205328	0	0	1.6065	1.38798	0	0
AT5G18630	AT5G18640	1.2786	0.369648	2.87437	0.956342	1.57433	1.56267	0	0
AT4G27320	AT5G54430	0	0	0	0	1.57244	1.09133	0	0
AT1G07240	AT1G07250	1.19104	-0.603579	1.35091	-0.148245	1.54736	1.2966	0	0
AT1G10940	AT1G60940	0	0	0	0	1.53684	1.02707	0	0
AT1G79000	AT1G16710	0	0	0	0	1.51019	1.97364	0	0
AT3G47820	AT5G65200	0	0	0	0	1.50511	2.0586	0	0
AT1G47270	AT2G18280	0	0	-1.24789	0.107117	1.49574	1.08196	0	0
AT1G21410	AT1G77000	0	0	-1.08852	0.233049	1.48908	9.89324	0	0
AT2G46530	AT3G61830	0	0	0	0	1.4778	7.40804	0	0
AT1G30910	AT5G44720	0	0	0	0	1.47006	1.42173	0.273451	-1.3527
AT4G12320	AT4G12310	0	0	0	0	1.4585	1.1135	0	0
AT1G74320	AT4G09760	0	0	0	0	1.4564	2.3378	0	0
AT1G20693	AT1G20696	0	0	0	0	1.453	1.53187	0	0
AT2G45190	AT4G00180	1.72585	0.694868	0	0	1.45044	1.1181	0	0
AT3G04930	AT5G28040	0	0	0	0	1.4485	1.35463	0	0
AT5G48370	AT2G30720	0	0	0	0	1.42181	-1.64232	-0.0131237	-1.30018
AT5G07470	AT5G61640	0	0	0	0	1.41077	1.78903	0	0
AT2G41140	AT3G56760	0	0	-1.13465	-0.468645	1.39713	-1.0185	0	0
AT2G03530	AT2G03590	1.86779	0	1.6332	0	1.37467	2.32655	0	0
AT1G22910	AT1G33470	0	0	0	0	1.37252	4.50658	0	0
AT1G35470	AT4G09340	0	0	0	0	1.35345	2.05888	0	0
AT1G14920	AT2G01570	0	0	0	0	1.3425	1.53521	0	0
AT5G12010	AT4G29780	-1.66752	-0.834019	-1.82592	0	1.34141	4.87878	-0.536484	-4.49369
AT1G60900	AT4G36690	0	0	0	0	1.3373	1.0252	0	0
AT3G27020	AT5G41000	0	0	0	0	1.31739	4.49299	0	0
AT3G01200	AT4G21210	0	0	0	0	1.31644	-2.65196	0	0
AT3G03120	AT5G17060	0	0	0	0	1.3155	1.01516	0	0
AT4G25670	AT4G25690	0	0	0	0	1.28855	1.8372	0	0
AT5G12230	AT5G19480	0	0	0	0	1.27949	1.057	0	0
AT1G17280	AT5G50430	0	0	0	0	1.23465	1.40157	0	0
AT4G02590	AT1G03040	0	0	0	0	1.23158	1.14929	0	0
AT4G03415	AT1G03590	0	0	1.28861	0.560055	1.22333	2.12372	0	0
AT1G68710	AT1G26130	1.30579	-0.077005	0	0	1.22307	-1.37643	0	0
AT1G14350	AT2G02820	0	0	0	0	1.22083	1.27816	1.32388	0
AT5G16840	AT4G17720	0	0	-1.26379	-0.911867	1.21911	-1.56438	0	0
AT1G18470	AT1G73950	0	0	0	0	1.2139	1.35708	0	0
AT3G49800	AT5G65910	0	0	0	0	1.21188	1.44448	0	0
AT1G80210	AT3G06820	0	0	0	0	1.18975	-9.08561	0	0
AT2G36900	AT5G50440	0	0	0	0	1.18503	1.80399	0	0
AT3G01690	AT5G14390	0	0	1.99859	0	1.17498	1.53264	0	0
AT2G25070	AT4G31860	0	0	-0.0182352	-1.41889	1.14781	1.64607	0	0
AT2G36320	AT3G52800	1.43069	-0.281697	0	0	1.14061	2.18081	0.868345	-1.42023
AT4G27020	AT5G54870	-1.12925	-0.24503	0	0	1.10511	1.26496	0	0
AT4G25360	AT5G51640	-1.2164	0.108435	0	0	1.10069	-1.00486	0	0
AT4G16950	AT4G16920	0	0	0.0616956	-3.84921	1.08371	-8.34882	0	0
AT2G28370	AT2G37200	0	0	0	0	1.07916	1.50622	0	0
AT1G80000	AT1G15280	0	0	0	0	1.07282	1.12581	0	0
AT1G76460	AT1G20880	0	0	0	0	1.05625	2.16578	0	0
AT4G11410	AT4G23430	0	0	0	0	1.04379	1.37432	0	0
AT4G16670	AT4G17350	-1.03391	0	1.29965	0	1.04364	2.48825	0	0
AT3G17850	AT1G48490	0	0	0	0	1.04153	1.03847	0	0
AT5G24320	AT5G53500	0	0	0	0	1.03821	1.13132	0	0
AT3G09770	AT5G03200	-1.38353	-0.391751	0	0	1.03228	2.26161	0	0
AT1G32230	AT2G35510	0	0	0	0	1.00462	1.08895	0	0
AT2G43920	AT2G43940	0	0	0	0	-1.02113	-1.08756	0	0
AT1G79940	AT4G21180	0	0	0	0	-1.03381	-2.40025	0	0
AT2G40380	AT3G56110	0	0	0	1.76448	-1.0367	1.52071	0	0
AT5G19770	AT5G19780	0	0	0	0	-1.04831	-1.3839	0	0
AT1G03210	AT4G02860	2.57341	-0.196904	0	0	-1.05696	1.02523	0	0
AT1G13440	AT3G04120	0	0	0	0	-1.07094	-1.53077	0	0
AT1G74050	AT1G74060	0	0	0	0	-1.07404	-1.65728	0	0
AT5G09770	AT5G64650	0	0	0	0	-1.07457	-1.18028	0	0
AT1G05540	AT1G30160	0	0	-1.45291	0	-1.08811	4.80957	0	0
AT2G37400	AT3G53560	-1.13408	-0.641931	0	0	-1.1231	-1.30341	0.283947	1.17107
AT2G24020	AT4G30620	0	0	0	0	-1.12442	-2.72668	0	0
AT1G02780	AT4G02230	0	0	0	0	-1.18317	-1.00868	0	0
AT1G17880	AT1G73230	0	0	0	0	-1.18369	-1.76308	0	0
AT1G67090	AT5G38430	1.14445	0.139427	0	0	-1.19648	-9.25254	0	0
AT2G16430	AT2G27190	0	0	0	0	-1.21904	1.19451	0	0
AT2G14880	AT4G34290	0	0	0	0	-1.24146	-2.66017	0	0
AT3G07470	AT3G07460	0	0	0	0	-1.33078	-1.09498	0	0
AT4G00810	AT5G47700	0	0	0	0	-1.35895	-1.85924	0	0
AT2G45710	AT3G61110	0	0	-1.27703	-0.99493	-1.3724	-1.42226	0	0
AT2G34900	AT3G52280	0	0	0	0	-1.39326	1.24888	0	0
AT3G02530	AT5G16070	0	0	0	0	-1.46155	-1.11466	0	0
AT4G34555	AT4G39200	0	0	0	0	-1.50118	-1.57741	0	0
AT5G08300	AT5G23250	0	0	-0.25826	-1.36882	-1.5321	-2.44699	0	0
AT2G21580	AT4G39200	0	0	-1.37653	-0.576929	-1.55274	-1.57741	0	0
AT1G09640	AT1G57720	0	0	0	0	-1.59115	-2.27292	0	0
AT1G22510	AT1G72175	0	0	0	0	-1.63333	-1.49401	0	0
AT3G46440	AT5G59290	0	0	0	0	-1.63617	-1.35288	0	0
AT4G20440	AT5G44500	-2.59239	-0.0635835	0	0	-1.69612	-7.85403	0	0
AT1G07940	AT1G07920	0	0	1.06806	-0.679514	-1.72394	-1.52795	0	0
AT2G22230	AT5G10160	0	0	0.494426	1.21747	-1.73073	-1.86821	0	0
AT1G34030	AT4G09800	0	0	-1.18542	-0.736526	-1.73919	-1.63723	0	0
AT3G23390	AT4G14320	0	0	0	0	-1.79555	-2.04488	0	0
AT1G33120	AT1G33140	0	0	0	0	-1.90718	-1.70809	0	0
AT5G03660	AT3G09980	0	0	-1.13726	0.0925091	-1.91572	1.77582	0	0
AT1G04270	AT5G09510	0	0	0	0	-1.92769	-1.33557	0	0
AT2G31610	AT5G35530	0	0	0	0	-1.93387	-1.33664	0	0
AT1G20370	AT1G76120	0	0	-0.870091	-1.29514	-1.97535	1.07028	0	0
AT1G29310	AT2G34250	1.56451	0.810867	0	0	-1.99108	-1.67813	0	0
AT1G16350	AT1G79470	0	0	-0.145272	-1.34009	-1.99158	-2.03451	0	0
AT1G55490	AT3G13470	0	0	0	0	-2.06953	-3.04589	0	0
AT4G25740	AT5G52650	0	0	0	0	-2.12052	-2.80451	0	0
AT3G60770	AT4G00100	0	0	0	0	-2.13139	-1.61557	0	0
AT1G55890	AT3G13160	0	0	0	0	-2.16048	-2.58946	0	0
AT1G48840	AT3G18350	0	0	0	0	-2.16598	3.15423	0	0
AT1G13750	AT5G50400	2.12999	-0.142075	0	0	-2.21709	1.31244	0	0
AT2G17360	AT5G07090	0	0	0	0	-2.30539	-3.25418	0	0
AT3G09630	AT5G02870	0	0	-1.03031	-0.748533	-2.35523	-2.90639	0	0
AT3G50260	AT5G67190	0	0	0	0	-2.3696	1.03947	0	0
AT1G52300	AT3G16080	0	0	-0.970134	-1.27338	-2.39225	-2.35705	0	0
AT1G18540	AT1G74050	0	0	-1.08596	-0.693224	-2.44913	-1.07404	0	0
AT1G07930	AT1G07940	0	0	-0.609412	1.06806	-2.4668	-1.72394	0	0
AT2G36160	AT3G11510	0	0	0	0	-2.50636	-2.75711	0	0
AT2G39460	AT3G55280	1.17137	-0.163176	0	0	-2.51442	-2.16337	0	0
AT3G53870	AT5G35530	0	0	0	0	-2.54657	-1.33664	0	0
AT3G16870	AT4G16141	0	0	0	0	-2.54801	-3.15803	-1.36885	0
AT2G01250	AT3G13580	0	0	0	0	-2.5516	-1.99335	0	0
AT1G26880	AT1G69620	0	0	-1.16886	-0.856276	-2.56202	-2.1447	0	0
AT2G37600	AT3G53740	0	0	0	0	-2.57246	-2.26441	0	0
AT1G14320	AT1G26910	0	0	0	0	-2.60682	-1.86625	0	0
AT2G36170	AT3G52590	1.10016	0.901354	0	0	-2.61285	-1.53384	0	0
AT3G05590	AT5G27850	0	0	-0.791851	-1.12104	-2.68547	-3.15627	0	0
AT3G05560	AT5G27770	0	0	-1.02904	-0.956722	-2.72334	-1.31067	0	0
AT2G47610	AT3G62870	0	0	0	0	-2.74757	-2.47283	0	0
AT2G18020	AT4G36130	0	0	0	0	-2.77006	-2.44319	0	0
AT1G41880	AT3G55750	1.00546	0.858114	0	0	-2.80354	-3.16727	0	0
AT1G09590	AT1G09690	0	0	-1.04883	-0.668346	-2.83449	-2.20576	0	0
AT1G59359	AT1G58684	0	0	0	0	-2.85651	-2.8639	0	0
AT1G58983	AT2G41840	0	0	0	0	-2.86509	-2.47848	0	0
AT1G27400	AT1G67430	0	0	-1.05822	-0.68428	-3.0261	-2.26089	0	0
AT1G07370	AT2G29570	0	0	0	0	-3.13786	-2.7936	0	0
AT3G04840	AT4G34670	0	0	-0.978301	-1.03172	-3.18113	-2.54655	0	0
AT2G36620	AT3G53020	0	0	0	0	-3.24698	-1.54068	0	0
AT1G12420	AT4G22780	0	0	0	0	-3.68923	2.14867	0.121859	-1.52465
AT2G27710	AT2G27720	1.0625	0.855456	0	0	-3.72224	-2.79394	0	0
AT4G17410	AT5G47430	-1.42127	-0.406287	0	0	-3.81007	1.55023	0	-1.10479
AT3G50100	AT5G67240	0	0	-0.743612	-1.02345	-3.84959	-1.08685	0	0
AT1G27770	AT4G37640	0	0	0	0	-4.07552	-3.02649	0	0
AT3G25030	AT4G13100	0	0	-1.00267	0.317406	-4.88563	1.5305	0	0
AT5G53300	AT5G41700	0	0	0	0	-5.41145	2.09245	0	0
AT1G48605	AT3G18030	0	0	0	0	-5.48645	-1.49873	0	0
AT2G28760	AT3G46440	-1.90704	0.179202	0	0	-6.39281	-1.63617	0	0
AT4G31700	AT5G10360	0	0	0	0	-7.3583	-2.27543	0	0
AT1G51600	AT3G21175	0	0	-1.25226	-0.316273	-7.38188	1.03812	0	0
AT3G06590	AT3G17100	-1.3952	-0.114587	0	1.25865	-14.1982	1.8578	0	0
AT1G21140	AT1G76800	0	0	0	-1.71942	3.50589	3.74533	0	0
AT1G12390	AT1G62880	0	0	0	0	2.28059	2.49152	0	0
AT2G46690	AT5G53590	0	0	0.37784	-1.64808	2.48759	1.73498	0.190119	-1.25773
AT5G22840	AT3G53030	0	0	-1.10599	0	-2.12669	1.22579	0	0
AT1G15170	AT1G15180	0	0	0	0	2.12772	1.1192	0	0
AT5G48760	AT3G24830	0	0	-1.18902	-0.803194	-1.25793	-2.4619	0	0
AT3G02080	AT5G61170	0	0	-0.396058	-1.2656	-2.85841	-2.72943	0	0
AT2G01250	AT2G44120	0	0	0	0	-2.5516	-2.89444	0	0
AT2G40510	AT3G56340	0	0	0	0	-1.60196	-2.96102	0	0
AT4G18730	AT5G45775	0	0	-0.680369	-1.10291	-1.7156	-3.61732	0	0
AT3G17630	AT4G23700	0	0	0	1.94507	8.63125	-4.65083	0	0
AT4G28780	AT3G04290	0	0	0	0	-1.23884	-3.05741	0.145252	-1.42326
AT5G66620	AT5G66630	0	0	-2.01584	0	1.73808	2.11992	0	0
AT2G47880	AT3G62960	0	0	0.188766	-1.18839	4.49854	4.01302	-1.61359	0
AT3G47960	AT5G62680	-2.87566	-0.72148	0	0	1.42941	1.18679	-2.1697	-0.574415
AT2G23340	AT5G67190	0	0	-3.44884	0	2.04161	1.03947	0	0
AT4G13395	AT4G35783	-2.55138	0	0	0	-2.33384	2.67467	-3.61974	0
AT3G30775	AT5G38710	0	0	1.55952	0	5.20632	-1.93481	-0.547149	-1.45246
AT2G27150	AT5G20960	0	0	-0.109111	1.44614	1.23032	-1.47836	0	0
AT4G31290	AT5G26220	0	0	-0.0147929	-2.6767	-2.58439	-1.3154	-0.982693	-2.03886
AT3G43600	AT5G20960	0	0	0.0974124	1.44614	1.97614	-1.47836	0	0
AT3G01490	AT5G50000	1.4826	0.947551	0	0	-1.24258	-1.47298	0	0
AT1G61667	AT5G54530	0	0	0	0	-1.85659	2.68458	-1.07006	0
AT4G34770	AT2G21210	0	0	0	3.68673	-1.4893	-14.8275	0	1.71267
AT2G27360	AT1G28610	-1.07977	-0.991537	-0.428204	-1.89342	1.23953	2.09637	0	0
AT1G05170	AT2G32430	-1.04616	0	-2.87416	-0.903307	2.6517	1.90984	0	0
AT5G14200	AT1G31180	0	0	0	0	1.83878	-2.75715	0	0
AT1G63800	AT5G41340	0	0	3.47666	0.891753	2.70865	1.68222	0	0
AT3G12030	AT5G06660	6.79568	-0.424627	0	0	14.9319	1.35433	1.27806	-0.321898
AT1G12710	AT1G63090	1.75954	0.0478796	-1.08622	0	3.00972	2.64203	0	0
AT4G10770	AT4G27730	-1.10831	0	0.735907	1.22931	2.4863	-1.00063	0	0
AT1G06620	AT1G06650	0	0	1.50289	0.567094	-2.93806	2.81045	-1.68655	-0.2258
AT5G65070	AT5G65080	1.3657	0.773137	0	0	5.96234	3.99907	0	0
AT4G13340	AT4G18670	1.06876	-0.661004	1.03601	0.430132	-1.38115	-1.30544	-1.98084	0.303928
AT1G80120	AT3G15810	-1.19249	-0.309785	-1.28097	-0.456222	4.3724	1.48146	0	0
AT3G06770	AT5G49215	0	0	0	0	3.29785	-1.91565	0	0
AT3G03870	AT5G18130	0	0	0	0	3.17738	6.80298	0	0
AT2G17970	AT4G36090	0	0	0	-1.22221	2.98184	-2.02941	0	0
AT3G25290	AT4G12980	-2.16058	0.564116	1.56999	0.470948	2.75861	3.07917	0	0
AT1G63840	AT5G41400	-1.08768	-0.161085	0	0	2.49243	1.79933	0	0
AT3G23170	AT4G14450	0	0	-1.43214	0	2.31994	-4.73717	-2.32242	0
AT1G19220	AT5G20730	0	0	0	0	2.26303	1.09664	0	0
AT4G18210	AT4G18220	0	0	0	0	2.25489	2.5114	0	0
AT1G73980	AT1G26190	0	0	0	0	2.16915	1.76025	0	0
AT1G34320	AT5G08660	0	0	0	0	2.07405	1.52147	0	0
AT1G04350	AT5G59530	-1.00075	0	0	0	1.7391	-2.08177	0	0
AT5G09220	AT5G63850	0	0	-0.574862	-1.05199	1.64022	1.11278	0	0
AT1G80700	AT1G80980	0	0	0	0	1.61876	2.74451	0	0
AT3G04450	AT5G29000	0	0	0	0	1.60235	-1.27032	0	0
AT1G60620	AT1G60850	0	0	-0.852255	-1.20737	1.5268	-1.6324	0	0
AT1G70300	AT5G14880	-1.85898	0.0350376	0	0	1.48107	1.37562	0	0
AT3G09600	AT5G02840	0	0	-2.94988	-0.876888	1.33902	1.39903	0	0
AT4G16780	AT5G47370	0	0	0	0	1.25169	1.86395	0	0
AT2G02080	AT1G14580	0	0	0.751695	-1.1135	1.22974	-1.47436	0	0
AT1G78080	AT1G22190	0	0	0	0	1.09025	3.72987	-0.446505	-1.61113
AT2G40300	AT3G56090	0	0	-0.607366	-2.37645	1.06475	-3.19583	-0.27006	-1.10514
AT5G50920	AT3G48870	-1.33029	0.0300215	0	0	1.00449	-1.02565	0	0
AT5G56950	AT4G26110	0	0	-0.962949	-1.08395	-1.00945	-1.34487	0	0
AT3G07010	AT5G48900	1.98692	-0.208444	1.3194	-0.413661	-1.12824	-1.33937	2.19125	0.489983
AT1G54770	AT5G30495	0	0	0	0	-1.13156	1.13509	0	0
AT4G38470	AT4G35780	2.61201	0.611088	1.21613	0.107316	-1.16545	1.69074	0	0
AT2G04390	AT5G04800	0	0	0	0	-1.31768	-2.51594	0	0
AT5G43970	AT1G04070	0	0	0	0	-1.34579	2.22668	0	0
AT3G20410	AT1G50700	1.83688	0	0	0	-1.40247	1.62249	0	0
AT5G11520	AT5G19550	0	0	0	0	-1.51951	-1.53089	0	0
AT2G05220	AT5G04800	0	0	0	0	-1.53085	-2.51594	0	0
AT1G65930	AT1G54340	1.90821	0.322876	1.21792	0.284342	-1.54621	2.20094	0	0
AT1G08360	AT2G27530	0	0	-0.892357	-1.20654	-1.65277	-2.89462	0	0
AT4G18730	AT3G58700	0	0	-0.680369	-1.05852	-1.7156	-1.2481	0	0
AT3G16950	AT4G16155	-1.32611	-0.301338	0	0	-1.72338	-1.56927	0	0
AT2G43460	AT3G59540	0	0	-0.974192	-1.15396	-1.84599	-2.16922	0	0
AT2G37270	AT3G11940	0	0	-1.13992	-0.579405	-1.869	-2.36757	0	0
AT2G47510	AT5G50950	0	0	0	0	-1.93395	-1.62634	0	0
AT1G15930	AT2G32060	1.01061	0.532376	-0.943461	-1.27854	-2.01623	-2.00982	0	0
AT5G03740	AT3G44750	0	0	-0.950278	-2.07811	-2.04371	-4.43533	0	0
AT2G34480	AT3G14600	0	0	0	0	-2.06599	-1.90805	0	0
AT4G02400	AT5G08600	0	0	-1.60108	0	-2.0766	-5.2426	0	0
AT3G48890	AT5G52240	0	0	0	0	-2.26085	-2.72663	0	0
AT3G49010	AT5G23900	0	0	-1.23406	-0.392445	-2.3118	-3.34888	0	0
AT3G25520	AT5G39740	0	0	0	0	-2.32081	-2.75995	0	0
AT4G18100	AT5G46430	0	0	-1.19634	-0.643748	-2.38343	-1.43654	0	0
AT1G58380	AT1G58983	0	0	0	0	-2.40547	-2.86509	0	0
AT2G19740	AT4G26230	1.21063	0.490897	-1.44	-0.32137	-2.44775	-2.41327	0	0
AT1G18080	AT1G48630	0	0	-0.343693	-1.25896	-2.5733	-4.777	0	0
AT3G22230	AT4G15000	0	0	-1.01378	-0.00305744	-2.60848	-2.72549	0	0
AT3G04030	AT5G18240	0	0	0	0	-2.71722	-7.56126	0	0
AT1G70600	AT1G23290	0	0	0	0	-2.84521	-1.87009	0	0
AT1G50010	AT1G04820	0	0	0	0	-2.93111	-1.50785	0	0
AT3G02560	AT5G16130	0	0	-1.18175	-0.961871	-3.00728	-2.53776	0	0
AT4G15280	AT4G15260	0	0	0	1.59246	-3.02567	1.10298	0	0
AT2G40400	AT3G56140	2.06717	-0.249943	-1.48591	0.4374	-3.20803	2.14701	0	0
AT2G16900	AT4G35110	0	0	0	0	-3.3435	-6.35727	-0.698893	-1.00085
AT2G33370	AT1G04480	1.4302	0.856177	-0.609903	-1.59828	-3.37137	-1.82064	1.06531	0.0859727
AT4G10450	AT1G33140	0	0	-1.86196	-0.676867	-4.08869	-1.70809	0	0
AT2G42740	AT3G58700	0	0	-0.122584	-1.05852	-4.1719	-1.2481	0	0
AT3G11340	AT5G05860	0	0	0.634544	1.63709	-8.19665	-2.88495	0	0
AT3G26932	AT2G28380	0	0	0	0	3.37612	-1.27215	0	0
AT2G37190	AT3G53430	0	0	-0.866656	-1.17682	-3.52896	-1.81712	0	0
AT1G09590	AT1G57860	0	0	-1.04883	-0.932387	-2.83449	-1.84575	0	0
AT2G33370	AT3G04400	0	0	0	0	-3.37137	-1.88219	1.06531	0.323967
AT2G19740	AT5G56710	0	0	-1.44	-0.749105	-2.44775	-2.15584	0	0
AT1G02780	AT3G16780	0	0	-0.650896	-1.06219	-1.18317	-2.68761	0	0
AT2G41840	AT3G57490	0	0	-0.718717	-1.12928	-2.47848	-2.919	0	0
AT2G27710	AT3G44590	0	0	0	0	-3.72224	-3.01411	0	0
AT1G08360	AT5G22440	0	0	0	0	-1.65277	-3.13435	0	0
AT2G04390	AT3G10610	0	0	-0.836046	-1.00551	-1.31768	-3.25333	0	0
AT1G33120	AT4G10450	0	0	-0.789846	-1.86196	-1.90718	-4.08869	0	0
AT3G48930	AT4G30800	0	0	-0.970565	-1.13678	-2.68748	-9.02705	0	0
AT4G26690	AT5G55480	0	0	0	0	-1.15421	-1.91568	-1.19226	-0.566349
AT5G60680	AT3G45210	0	0	0	0	1.17977	1.49031	0	0
AT1G17180	AT1G78380	0	0	-3.20417	-0.0649451	-2.8091	-1.01172	0	0
AT2G34410	AT5G46340	0	0	0	0	1.42679	1.97506	0	0
AT2G32870	AT2G32880	-1.01999	-0.254685	0.211077	2.56813	-1.42099	1.72152	0	0
AT3G15350	AT4G27480	-1.70712	0	-1.31461	0	-1.57045	4.5864	0	0
AT1G07260	AT2G29740	0	0	0	1.36248	-2.53059	-1.07691	0	0
AT5G47070	AT4G17660	2.3346	0	0	0	-1.84134	-7.98802	-0.804592	1.70445
AT4G33040	AT5G11930	-1.00372	0	-2.01903	0	4.91097	4.50486	0	0
AT1G07280	AT2G29670	0	0	0	0	2.1531	2.82052	0	0
AT3G26932	AT5G41070	1.70592	0	0.528644	-1.42249	3.37612	-2.48343	0	0
AT1G04990	AT2G32930	0	0	0	0	-4.04032	-2.23337	0	0
AT5G23730	AT5G52250	0	0	-1.43911	0	1.89841	1.38641	0	0
AT1G26910	AT1G66580	0	0	0	0	-1.86625	-3.51857	0	0
AT1G23840	AT1G23850	0	0	0	0	-1.79553	-2.9197	0.898003	-2.16889
AT1G07250	AT1G07260	0	0	0	0	1.2966	-2.53059	0	0
AT3G49120	AT4G08780	0	0	0.803824	-1.20131	-2.34705	-1.07386	-1.17969	0
AT5G08370	AT5G08380	0	0	0	0	2.95734	-1.71018	0	0
AT3G15790	AT1G15340	-1.52049	-0.68448	-1.09358	-0.201612	1.03256	1.25408	0	0
AT4G01070	AT1G01420	-2.16862	-0.205721	-0.670792	-1.66826	3.09755	1.99909	0	0
AT1G27360	AT1G27370	0	0	-1.72647	-0.372939	2.58615	1.88116	0	0
AT1G78380	AT1G78370	0	0	0	0	-1.01172	1.37127	0.186567	-1.32744
AT2G40280	AT3G56080	-1.08316	-0.721692	0	0	1.43671	3.39479	0	0
AT3G47360	AT3G47350	-1.40409	-0.0845491	0	0	2.00876	6.68045	0	2.23226
AT3G04580	AT3G23150	0	0	0.373631	1.16829	-1.03423	-2.57981	0	0
AT1G66430	AT5G51830	0	0	0.412953	-1.56725	-2.2095	-4.43624	0	0
AT1G05870	AT2G31560	-2.14455	-0.5506	0	0	4.37619	1.82589	0	0
AT3G22160	AT4G15120	0	0	0	0	-3.40735	-2.30062	-0.594603	-1.14334
AT2G23270	AT4G37290	0	0	0	0	-4.78241	-4.53134	0	0
AT4G17500	AT5G47220	0	0	1.499	0.342737	-6.63673	-3.92597	-1.40877	-0.945848
AT2G30750	AT2G30770	0	0	0	0	-8.69195	-10.8559	0	0
AT1G73500	AT1G18350	0	0	0	0	3.04399	-1.79035	-1.06373	0
AT3G02040	AT5G41080	0	0	-0.361358	1.02812	4.46699	-3.90736	-0.856042	-1.70334
AT1G05675	AT1G05680	4.12097	0	0	-2.19433	-4.90455	-2.72523	0	0
AT5G22300	AT3G44300	0	0	-2.15043	0.911312	7.61408	-2.94839	0.545546	-2.24176
AT1G26390	AT1G26420	0	0	0	0	-6.02902	-8.73334	0	1.97512
AT4G08770	AT4G08780	0	0	0.397229	-1.20131	-6.73396	-1.07386	0	0
AT2G37130	AT4G21960	0	0	4.43778	0.749962	1.27784	2.00152	-1.28856	0.0424726
AT1G05010	AT1G62380	2.31108	0.683209	1.18414	0.671877	-2.65022	-1.27971	0	0
AT3G12500	AT4G01700	0	0	-0.260064	1.13982	-1.94179	-5.8473	0	0
AT1G14520	AT2G19800	-1.55267	0	0	1.45502	2.81372	-1.91153	0	0
AT4G04610	AT4G21990	0	0	0	0	1.7834	1.31251	0	0
AT3G23840	AT4G13840	0	0	-1.15432	0.55405	1.15544	1.13602	-1.03198	0.527227
AT1G25220	AT5G57890	0	0	0	0	-5.06602	-1.66428	0	0
AT2G41640	AT3G10320	0	0	0	0	4.14007	-1.44509	-2.52358	0
AT3G23220	AT5G43410	0	0	0	0	-2.27547	-1.50398	0	0
AT1G65690	AT5G36970	2.04332	0	-1.05497	0	-5.68442	-4.66426	0	0
AT1G21000	AT1G76590	0	0	-0.0308626	-2.52611	1.26131	2.24469	0	0
AT1G57860	AT1G57660	0	0	0	0	-1.84575	-2.30984	0	0
AT4G22010	AT1G76160	0	0	0	0	-2.0595	-2.80441	0	0
AT1G32940	AT1G32960	0	0	-1.06395	0	-2.33028	-2.79727	0	0
AT3G57490	AT1G58380	0	0	-1.12928	-0.998571	-2.919	-2.40547	0	0
AT3G02230	AT5G15650	-2.93273	-0.798217	-0.805441	-1.65178	-2.92447	-2.55608	0	0
AT3G10610	AT5G04800	0	0	-1.00551	-0.788615	-3.25333	-2.51594	0	0
AT2G37190	AT5G60670	0	0	-0.866656	-1.03041	-3.52896	-2.68882	0	0
AT1G03870	AT5G44130	0	0	2.5398	0.0967601	-1.51666	-1.30245	0	0
AT1G12090	AT2G45180	0	0	0.13401	1.6921	-2.67992	-1.67303	0	0
AT1G18400	AT1G73830	0	0	0	0	-2.46155	-2.83478	0	0
AT1G72830	AT1G17590	1.12764	0	1.58279	-0.439602	-1.31373	8.36662	0	0
AT1G62810	AT4G12290	-1.46914	-0.860118	1.1479	-0.748085	1.11064	3.78905	0	0
AT1G76350	AT1G20640	-1.36393	-0.0649593	0	0	3.8869	2.90097	0	0
AT3G14270	AT4G33240	-1.20898	-0.983896	0	0	1.33241	2.03634	0	0
AT1G07200	AT2G29970	2.09837	0.142481	0	0	1.65071	1.93268	0	0
AT1G55760	AT1G21780	-2.24724	-0.269385	0	0	8.71776	1.85346	0	0
AT2G17700	AT4G35780	-1.08284	0.611088	0	0	1.59075	1.69074	0	0
AT4G36870	AT2G23760	-1.52744	-0.472221	0	0	-1.06729	1.54214	0	0
AT4G22820	AT4G12040	-1.29815	0.0628925	0	0	1.99726	1.52682	0	0
AT4G21810	AT4G04860	1.22136	0.170068	0	0	1.5104	1.38367	0	0
AT5G49890	AT5G33280	-1.39625	-0.822901	0	0	2.23193	1.37632	0	0
AT1G70660	AT1G23260	1.19811	0.688184	0	0	1.27879	1.34392	0	0
AT4G14040	AT4G14030	-1.54312	-0.281047	0	0	2.67733	1.33973	0	0
AT5G65010	AT5G10240	1.99149	-0.281356	0	0	-2.068	1.30988	0	0
AT4G18160	AT4G01840	-1.17789	0	0	0	2.44911	1.28144	0	0
AT4G02370	AT1G02816	1.39908	0.00146035	0	0	-1.08788	1.23385	0	0
AT5G05110	AT3G12490	-1.10067	-0.237334	0	0	1.96458	1.14996	0	0
AT2G30420	AT5G53200	2.84904	0.537592	0	0	-2.46155	1.1212	0	0
AT2G44180	AT3G59990	1.9317	-0.135618	0	0	-1.05712	1.10436	0	0
AT5G59700	AT3G46290	-1.48649	-0.604015	0	0	1.86878	1.05414	0	0
AT5G20510	AT5G26210	-1.17984	-0.284627	0	0	2.46639	1.03974	0	0
AT5G19430	AT5G12310	-1.0302	-0.150888	0	0	1.54445	1.03184	0	0
AT5G60360	AT3G45310	-1.80729	0.394443	0	0	1.15142	1.02313	0	0
AT3G53460	AT2G37220	1.14336	-0.857669	0	0	-2.61742	-1.10216	0	0
AT5G04720	AT4G33300	1.14558	0.973771	0	0	-1.72492	-1.3655	0	0
AT3G06700	AT3G06680	1.5628	0.920341	-0.900287	-1.38537	-2.12406	-1.62676	0	0
AT3G62250	AT2G47110	1.02759	0.629542	0	0	-1.99876	-1.627	0	0
AT3G16080	AT1G15250	1.01998	0.0339612	-1.27338	-0.473411	-2.35705	-1.62849	0	0
AT3G53890	AT5G27700	1.09701	0.604563	0	0	-2.98054	-2.109	0	0
AT5G07090	AT5G58420	1.01151	0.167087	-0.668691	-1.21066	-3.25418	-2.32484	0	0
AT1G72330	AT1G17290	1.27595	0.892941	0	0	-3.32808	-2.64771	0	0
AT3G60690	AT2G45210	-1.29228	0	0	0	2.30918	-2.6642	0	0
AT5G23740	AT3G48930	1.01838	0.22555	-1.16852	-0.970565	-2.05586	-2.68748	0	0
AT4G33865	AT3G44010	1.02794	-0.519567	0	0	-1.52069	-3.1929	0	0
AT4G31550	AT2G24570	1.24441	0	0	0	1.39122	-4.08387	0	0
AT5G02450	AT3G53740	1.0144	0.486752	0	0	-2.79132	-2.26441	0	0
AT2G28630	AT1G07720	4.64259	0.692324	2.2851	-0.672153	-1.90496	1.38007	1.69681	-0.416927
AT5G37540	AT1G66180	-1.33676	0.0410341	0	0	-3.84511	-1.17384	0	0
AT4G13510	AT1G64780	1.64082	-0.656271	0	-2.10861	-9.36992	2.78231	-3.5609	-0.145239
AT1G59960	AT1G59950	2.49226	0	0	0	-2.87386	-5.90582	-0.147846	-1.7953
AT2G34490	AT2G34500	-3.92474	0	0	0	1.47588	-4.68988	0	0
AT1G77510	AT1G21750	2.78927	0.87464	0	0	-8.17383	-4.60602	0	0
AT1G01560	AT4G01370	5.87853	0.160763	0	0	-13.3325	-1.65717	-1.33411	0.147786
AT4G13340	AT3G24480	1.06876	-0.083571	1.03601	0.44576	-1.38115	-1.00194	-1.98084	-0.977448
AT5G61250	AT5G07830	1.08331	-0.0325608	0	1.07621	-1.14228	1.88016	0	0
AT4G12030	AT4G22840	-2.09476	-0.625775	0	0	1.85557	2.06941	-1.44973	0.121636
AT4G15630	AT4G15620	1.73412	0.464305	0	0	1.1515	3.86809	0	0
AT4G12480	AT4G12470	1.02847	0	-0.169221	-1.15061	-4.99702	-4.17269	0	0
AT4G15248	AT3G21890	-2.57076	0	-0.66976	-2.72113	1.80961	2.9791	0	0
AT5G06510	AT3G05690	-3.22284	-0.678552	-1.80724	-0.0863387	3.17313	2.35173	0	0
AT1G80180	AT1G15400	2.742	0.0965306	2.67586	0.99005	1.03415	1.73592	0	0
AT1G68650	AT1G25520	1.18451	-0.0530436	0	0	2.63773	1.55157	0	0
AT1G80820	AT1G15950	-2.31693	-0.685797	0	0	-3.37105	1.37691	-2.82926	-0.328999
AT5G17600	AT3G03550	-1.29988	0	0	0	2.53483	1.27039	0	0
AT1G48260	AT3G17510	2.32765	0.823927	0	0	2.54203	1.26003	0	0
AT1G78680	AT1G78660	-1.77972	-0.348735	0	0	1.34629	1.24462	-0.379979	-1.25659
AT3G46930	AT5G58950	2.08491	-0.0178887	0	0	1.01377	1.06031	0	0
AT3G21140	AT1G51560	1.54517	-0.517155	0	0	-1.1376	1.05734	0	0
AT5G59850	AT1G07770	1.10705	0.466988	-1.32251	-0.436636	-2.99606	-1.19267	0	0
AT4G22570	AT1G27450	3.12122	0.928	0	0	1.42967	-1.3858	0	0
AT1G52270	AT4G28310	2.32242	0	0	0	-3.70127	-1.42373	0	0
AT1G74090	AT1G74100	-1.22323	-0.5649	0	0	1.65242	-1.68572	-0.635582	-1.52292
AT5G28060	AT3G04920	1.04252	0.984371	0	0	-2.23346	-1.7115	0	0
AT4G17390	AT4G16720	1.11089	0.509684	-1.05083	-0.915779	-3.39747	-2.07815	0	0
AT5G67510	AT3G49910	1.83463	0.836302	0	0	-2.91559	-2.34905	0	0
AT1G48860	AT2G45300	-1.33536	-0.604102	0	0	-1.79985	-2.55481	0	0
AT3G60510	AT4G31810	1.47529	-0.740151	0.066529	-1.06616	-5.73047	-2.57111	1.0388	0
AT1G80560	AT1G31180	1.32961	-0.276326	0	0	-1.5602	-2.75715	0	0
AT5G45370	AT4G19185	-2.57226	0.164219	0	0	1.62628	-2.86831	0	0
AT4G27090	AT2G20450	1.02094	0.0376696	-0.876402	-1.17601	-1.70711	-4.19626	0	0
AT4G39980	AT1G22410	-1.70867	-0.4338	-1.14836	-0.886697	-3.4984	-4.80477	-1.24052	-0.0211551
AT3G45030	AT3G47370	1.1152	0.968439	-1.14129	-0.809828	-2.71284	-2.03309	0	0
AT5G40550	AT3G27460	-1.50757	-0.559712	0.0160915	1.11349	-1.10062	2.6979	0	0
AT5G22020	AT1G08470	-1.4979	0	-1.62947	-0.333123	3.13247	-1.05136	0	0
AT3G61900	AT2G46690	-2.25225	0.509802	0	0	5.82482	2.48759	0	0
AT3G14720	AT1G53510	-2.7727	0.220187	-2.62871	-0.550629	2.7453	2.10479	0	0
AT3G61190	AT2G45760	1.89222	0	0	0	-1.86994	-7.80141	-1.92995	-0.856213
AT5G13360	AT5G13370	-1.4344	-0.448481	-0.890425	-1.76699	1.02983	-2.13369	0	0
AT1G22650	AT4G34860	4.90035	-0.985513	0	0	-1.6283	2.335	0	0
AT5G10760	AT5G10770	9.33722	0	0	0	-8.05618	3.8909	1.96995	0.278523
AT2G13790	AT4G33430	2.33983	0.524633	0	0	-2.65507	-1.56701	0	0
AT2G46330	AT3G61640	4.67864	-0.0346393	2.55068	0.0796703	-3.49921	-1.28785	-0.881557	-1.82309
AT5G05730	AT2G29690	1.37966	-0.66534	0	0	-3.92333	-1.47649	0	0
AT1G67330	AT1G27930	1.88559	-0.431642	-2.09146	-0.80969	4.39533	2.34983	0	0
AT4G28390	AT5G13490	2.06343	-0.430788	0.497398	-1.32929	-3.29841	-3.20791	1.37507	-0.991521
AT4G21570	AT1G11200	-2.39635	0	-1.71086	0.406457	-1.07911	-1.21827	0	0
AT5G53750	AT4G27460	-2.85216	0	-1.26492	0	-2.30386	-2.82491	-1.86267	0
AT5G45030	AT2G35155	-6.73019	-0.264788	0	0	-5.14136	1.05776	0	0
AT3G02020	AT5G13280	-2.10103	0	0	0	3.71567	-2.25315	0	0
AT1G58420	AT1G10140	3.15828	-0.947741	0	0	-1.59675	-1.0528	0	0
AT4G02520	AT2G02930	12.6295	0	0	0	-8.36592	-2.53219	0	0
AT4G23990	AT4G24000	-1.49122	-0.669882	-2.12083	0	7.32152	2.02404	-0.492784	-1.66928
AT2G36770	AT2G36780	1.66682	0	0	1.80241	-2.6296	-1.58697	-0.832206	-1.12297
AT1G18570	AT1G74080	5.51377	0	0	0	-2.2537	-3.02616	0	0
AT4G34135	AT4G34131	2.7865	0	-2.13253	-0.0377992	-1.59068	-2.57222	0	0
AT4G15233	AT4G15236	3.35241	0	1.13591	0	-3.77533	-3.96073	0	0
AT2G43590	AT3G54420	-3.63045	0	-1.46631	0.221295	-5.17788	-4.6875	0	0
AT1G33720	AT2G45570	5.10184	0	-1.01591	0	2.06433	-2.75583	0.558913	-1.67016
AT2G30870	AT2G30860	1.17826	0.709512	1.01443	-0.463728	-2.94514	-1.24795	0	0
AT1G64610	AT5G42010	3.35398	0	0	0	-3.24934	-1.5471	0	0
AT5G64660	AT5G09800	1.31489	0	0	0	1.2559	-2.80757	-1.63972	0
AT4G36640	AT1G75170	-1.29592	0.798889	-0.539602	-2.09503	1.21559	-4.39874	0	0

## Sheet: Cluster 7
P1	P2	Drought		Cold		B.cinerea		P.rapae
		Dr_1	Dr_2	Cd_1	Cd_2	Bc_1	Bc_2	Pr_1	Pr_2
AT1G73080	AT1G17750	-1.42859	0	0	0	-1.59949	0	-1.97417	-1.85008
AT4G27260	AT5G54510	0	0	1.22806	0.295739	1.83202	0	-1.1132	-3.18771
AT1G51760	AT1G51780	-1.82101	0	0	0	-3.53171	0	-1.17431	-5.85007
AT1G13280	AT3G25780	0	0	1.16063	0	0.871481	-4.23511	-1.27478	-2.2904
AT2G20880	AT4G28140	-2.52773	-0.738279	0	0	0	0	-1.56786	-3.90529
AT1G76640	AT1G76650	0	0	0	1.13133	0	0	-3.81848	-3.61933
AT4G18170	AT5G46350	0	0	0	0	0	-3.6134	-2.15148	-1.9746
AT1G19210	AT5G21960	0	0	0	0	0	0	-1.39295	-2.52069
AT2G32210	AT2G32200	-1.22543	0	-1.08395	0	-7.02759	0	-2.07794	-1.97188
AT1G18590	AT1G74100	-2.20804	-0.5649	0	0	0.646081	-1.68572	-1.59208	-1.52292
AT3G25760	AT3G25780	-2.68997	-0.657013	1.93304	0	-0.532742	-4.23511	-1.28814	-2.2904
AT5G50670	AT5G50570	0	0	0	0	0	0	-1.76188	-1.74311
AT1G59970	AT1G24140	0	0	0	0	0	0	-1.05352	-1.81187
AT1G29430	AT1G29450	0	0	1.90781	0.633205	0	0	1.49839	1.43865
AT3G11430	AT5G06090	0	0	0	0	0	0	-2.26905	-1.85679
AT5G62950	AT3G28956	0	0	0	0	0	0	-1.69766	-1.4527
AT2G41800	AT2G41810	0	0	0	0	0	0	-1.91195	-2.02962
AT1G21910	AT1G77640	1.33962	0	0	0	0	0	-2.17457	-1.03126
AT5G13580	AT3G55090	0	0	0	0	0	0	-2.4723	-1.89613
AT1G55990	AT4G33610	0	0	0	0	0	0	-4.80115	-3.49718
AT1G69490	AT3G04070	2.69382	0	-1.79473	-0.323252	3.16152	0	1.32749	-1.17032
AT5G18010	AT5G18020	0	0	0	2.64484	0	0	1.50666	1.53236
AT5G18020	AT5G18060	0	0	2.64484	0	0	0	1.53236	1.78288
AT3G50800	AT5G66580	2.94296	0	0	0	0	0	-1.91385	1.27172
AT1G76640	AT5G42380	0	0	0	0	0	0	-3.81848	-2.53259
AT5G25980	AT5G26000	-1.54883	0.738195	-1.05151	-0.460307	-1.88837	-0.30939	-2.38656	-2.05597
AT3G43270	AT4G33220	-2.78866	0.626522	-0.655422	2.00336	0	0	-2.86161	1.35255
AT1G74000	AT1G74010	0	0	0	0	0	0	-2.39697	-2.41668
AT4G27070	AT5G54810	-1.32591	0.270662	0	0	-0.211757	-2.79991	-1.21144	-1.04649
AT2G39350	AT3G55090	0	0	-1.06426	0	0	0	-3.15311	-1.89613
AT2G37430	AT3G53600	0	0	0	0	-2.90301	0	-1.25369	-1.92527
AT1G74010	AT1G74020	0	0	0	0	0	0	-2.41668	-1.2297
AT1G51660	AT3G21220	1.69739	0.359826	0	0	0	0	-1.44942	1.60521
AT1G29240	AT2G34170	0	0	0	1.29785	-0.532298	-1.35273	1.10738	1.25225
AT2G40370	AT5G05390	0	0	0	0	0	0	-3.58592	-2.08891
AT1G29440	AT1G29510	0	0	1.16966	0.532948	0	0	1.43805	1.63119
AT1G74000	AT1G74020	0	0	0	0	0	0	-2.39697	-1.2297
AT5G47910	AT5G51060	0	0	0	0	0	0	-2.11415	-1.61816
AT1G29510	AT1G29460	0	0	0.532948	1.91098	0	0	1.63119	1.86786
AT1G23710	AT1G70420	1.59672	0.0655968	0	0	2.91511	0	-2.58066	1.57949
AT1G70090	AT1G24170	0	0	0	0	0	0	-2.08332	-1.50346
AT3G49530	AT5G24590	0	0	0	0	-1.20254	0	-2.06582	-1.94532
AT4G12500	AT4G12490	0	0	0.351707	-1.52892	0	0	-1.2208	-1.40419
AT1G60190	AT1G10560	-4.61527	-0.0593622	-4.31648	0	6.49993	0	-1.70976	-1.06314
AT4G05100	AT4G21440	-1.31501	0	0	0	0.810023	2.44902	-2.90959	-2.59793
AT4G24350	AT4G24340	-1.17319	0	0	0	-4.0796	0	-2.01691	-3.52255
AT1G74930	AT1G19210	-1.51757	-0.214351	0	0	0	0	-1.87885	-1.39295
AT1G32928	AT1G32920	1.17919	0.511366	0	0	0	1.3871	-1.98671	-2.91339
AT2G25820	AT4G32800	-2.59274	-0.862839	0	-1.85936	0	0	-1.47926	-1.88229
AT3G03480	AT5G17540	-1.97991	0.336428	0	0	0	0	-1.80264	-1.06719
AT1G45145	AT3G51030	1.21227	0	0	0	-2.62447	0	-1.02796	-1.07661
AT3G55840	AT2G40000	-1.67336	0.839767	0	2.11815	0	3.6028	-1.77493	-1.72744
AT5G43620	AT1G66500	1.34986	0.690003	0	0	0	0	-1.53344	-2.28854
AT3G46670	AT3G46660	-2.48396	0	-1.51269	0	1.39179	0.174412	-1.90796	-3.58272
AT4G38400	AT3G45970	-2.64339	-0.877415	-3.52815	0.133464	0	0	-1.59684	-1.07777
AT4G29700	AT4G29690	-1.70543	0	0	0	0	0	-1.53744	-1.96443
