# Supplementary material for: The differential expression patterns of paralogs in response to stresses indicate expression and sequence divergences
Source: BMC Plant Biol. 2020 Jun 16;20:277. doi: 10.1186/s12870-020-02460-x (PMC7298774; doi:10.1186/s12870-020-02460-x)
Supplement: Supplementary file 7 — Additional file 7: Table S7. The log2FC values of seven FP paralogs expression clusters. [file 12870_2020_2460_MOESM7_ESM.xlsx]

## Sheet: Cluster 1
P1	P2	Drought		Cold		B.cinerea		P.rapae
		Dr_1	Dr_2	Cd_1	Cd_2	Bc_1	Bc_2	Pr_1	Pr_2
AT2G40610	AT5G05290	5.3442	0	3.58139	0	-2.27284	0	2.83784	0
AT3G22460	AT4G14880	1.65496	0.520892	2.68854	0.468008	2.79989	-0.896766	1.53011	-0.0555791
AT3G55240	AT3G28990	1.11818	0	2.54336	0	1.66704	0	1.47159	0
AT2G32180	AT2G32650	5.40381	0.243315	2.00147	0.998631	-4.50706	-0.920764	2.16149	0.659554
AT1G05575	AT2G31945	2.54793	0	1.80351	0	-0.925323	-2.45568	-1.86785	0
AT3G14310	AT1G53830	1.84586	0	1.69243	0	-3.09289	0	-1.16689	0
AT3G22970	AT4G14620	2.27638	0.657136	1.65603	0.984336	1.23393	0	1.14628	0.942842
AT4G25110	AT1G02170	4.29711	0.605254	1.52135	0	-1.53217	-0.753065	1.4567	-0.0152268
AT1G04280	AT1G06750	2.86431	0	1.47925	0	-1.401	0	1.19787	0
AT3G26520	AT2G36830	1.6123	0.827912	1.42489	0.462207	-2.17592	-0.944357	-0.906836	-1.94018
AT3G23550	AT3G23560	5.35982	0	1.40904	-0.74279	-7.55964	-0.00311552	-1.0568	0
AT3G56240	AT1G66240	1.11004	0.501268	1.39576	-0.148603	-12.488	0.324266	-1.05229	-0.0152456
AT2G37170	AT2G37180	2.284	0.957712	1.19053	0.239239	-0.593872	-1.15541	-0.828841	-2.45331
AT3G49940	AT5G67420	3.19665	-0.0405974	1.1699	0.486198	0	-1.9189	0.706795	2.20742
AT3G25600	AT1G18530	3.53429	0	1.1291	0	1.161	0	-1.56695	0
AT1G51800	AT3G21340	2.2128	0	1.05727	0	-8.02543	0	1.12179	0
AT2G10940	AT3G22120	2.08644	0.51862	0.440779	-4.9579	-6.04662	-0.363326	0.55981	-1.63956
AT4G21840	AT4G21830	4.58716	0	0	2.99126	-13.5046	0	0.738756	-2.43557
AT2G32030	AT2G32020	3.54476	0	0	-1.14454	-3.10142	0	-1.56032	0
AT4G13510	AT3G24300	1.64082	0	0	1.14132	-9.36992	0	-3.5609	0
AT3G52710	AT2G36220	1.0301	-0.630311	0	-1.24663	0.280099	3.4816	0.490292	-1.37405
AT2G14610	AT2G14580	15.8161	0	-0.113843	-2.1936	-22.4147	0	2.7152	0
AT5G40780	AT1G48640	5.24453	0	-1.36631	0	-2.98357	0	1.11004	0
AT2G29460	AT2G29420	2.07631	-0.0793613	-1.4622	0.595178	-9.10706	-0.9906	-2.16472	-0.062194
AT1G51700	AT3G21270	1.36057	-0.707222	-1.51502	0.340558	2.94717	-0.591198	-1.67697	-0.10185
AT1G75040	AT4G38660	11.8847	-0.951492	-2.25625	0.370457	-16.83	0	2.5604	0
AT2G16890	AT5G14860	1.02869	0	-2.6707	0	1.27671	0	-1.29146	0
AT3G59940	AT2G44130	-1.20535	0	2.37574	0	-2.11827	0	1.34538	0
AT1G14250	AT1G14240	-4.5433	0	2.3236	0.742831	-1.38964	0	-3.35596	0
AT3G20100	AT4G15350	-1.05939	0	2.02217	0	4.27293	0	1.2626	0
AT2G38870	AT2G38900	-1.53987	0	1.95439	0	-2.93243	0	-2.1544	0
AT1G06620	AT3G61400	-1.66945	0	1.50289	0	-2.93806	0	-1.68655	0
AT5G05600	AT3G11180	-2.37486	0	1.40067	0	-5.07985	0	-1.94026	0
AT3G16400	AT3G16410	-3.84203	0	1.09701	0.436316	2.04265	0	-2.87347	0
AT4G20860	AT5G44360	-1.04967	0	1.05834	0	1.17459	0	-2.05345	0
AT4G21400	AT4G21410	-3.03272	0.0166822	0.954464	2.3093	-2.07727	0.755165	1.33135	0
AT1G24330	AT1G67530	-2.50755	-0.761331	0	1.12198	0	2.0938	-1.23632	-0.800469
AT5G07010	AT5G07000	-2.92301	0	0	-1.33634	-0.727796	-1.95017	-2.94326	0.0768067
AT3G08860	AT2G38400	-3.3832	-0.91681	0	2.25419	0	2.0296	0.222315	-1.2228
AT2G39330	AT2G39310	-3.69462	0	-0.369879	1.74516	2.22674	0	-4.20425	0
AT3G56200	AT2G40420	-2.20755	-0.820934	-0.772783	1.44484	-0.826178	2.74246	-1.18942	0.337215
AT4G15210	AT2G32290	-1.54328	-0.956618	-0.827244	1.0116	0	2.00069	-4.44922	-0.0838991
AT2G38540	AT2G38530	-2.20223	0.913973	-1.04862	0.996858	-2.67925	0	0.146469	-1.43003
AT5G53760	AT1G26700	-1.80791	0	-1.44947	0	-1.09346	0	-1.3816	0
AT2G23150	AT1G47240	-2.42448	-0.567277	-1.49912	-0.852552	-0.786453	1.56624	-1.28959	-0.401867
AT3G24460	AT4G13345	-2.33054	-0.0131288	-1.95436	-0.845542	4.60853	0	1.14709	0
AT5G13750	AT5G13740	-1.39074	0.425799	-2.24872	-0.143577	0.00576464	-1.6596	-1.11792	-0.518935
AT2G27420	AT3G49340	-1.68072	0	-2.25868	0	0.694858	-8.81092	0	1.54262
AT3G09910	AT5G03530	-3.28898	-0.0911334	-2.41055	-0.134795	0	1.3741	-1.74932	0.751145
AT2G23000	AT1G73300	-4.15827	0	-2.4555	0	3.5677	0	-1.4123	0
AT4G08870	AT4G08900	-1.96041	-0.642882	-2.47102	0.151986	-0.0647617	1.27014	-2.93113	0.286957
AT4G31870	AT2G25080	-1.98864	0.794955	-2.50844	0.378433	10.8105	-0.461688	-0.975299	1.07521
AT3G23810	AT4G13940	-3.06779	-0.524594	-2.54996	-0.577718	-3.82692	-0.224162	-1.12921	-0.141123
AT4G27410	AT3G04070	-1.62337	0	-2.77721	-0.323252	-1.0185	0	-0.339999	-1.17032
AT3G28007	AT5G62850	-5.40708	0	-2.85361	0	1.00968	0	-2.08743	0
AT1G49450	AT3G18950	-2.68982	-0.64895	-2.93762	0	0	3.67095	-2.8831	-0.965616
AT5G54060	AT5G54010	-6.61134	0	-3.23392	0	12.8449	0	-1.41953	0
AT1G52890	AT3G15500	-2.73831	0	-4.09056	-0.9725	0	-2.0695	-3.2945	0

## Sheet: Cluster 2
P1	P2	Drought		Cold		B.cinerea		P.rapae
		Dr_1	Dr_2	Cd_1	Cd_2	Bc_1	Bc_2	Pr_1	Pr_2
AT5G14120	AT3G01930	3.30354	-0.914835	4.14672	0.526181	-0.07203	1.66203	0	0
AT5G16030	AT3G02500	3.25155	0	3.98053	0	0	0	1.97376	0
AT3G23080	AT4G14500	2.02723	-0.117493	3.7169	0.0580904	0	0	0	0
AT4G35770	AT5G66040	4.11155	-0.76956	3.58972	0.747047	-1.88306	-0.0814058	0	0
AT4G36670	AT2G18480	4.01149	0	3.46479	0	0	0	0	0
AT1G78830	AT1G78820	3.23684	0.437058	3.08218	0.788102	0	0	0	0
AT3G08940	AT5G01530	1.40507	0.69967	3.02674	0.744181	0	0	0	0
AT4G01330	AT1G01540	1.06794	0.296277	3.00914	-0.565329	0	0	0	0
AT5G64120	AT5G39580	1.71139	0	2.89113	-0.61413	0	0	0	0
AT5G18630	AT5G18640	1.2786	0.369648	2.87437	0.956342	1.57433	1.56267	0	0
AT1G80180	AT1G15400	2.742	0.0965306	2.67586	0.99005	0	0	0	0
AT1G49650	AT1G49640	2.87065	0	2.63752	0	0	0	0	0
AT1G09390	AT1G56670	1.72825	0	2.63066	0	0	1.15445	0	0
AT3G47560	AT1G29840	2.73078	0	2.62818	0	0	0	0	0
AT3G50740	AT5G66690	2.32679	0	2.61295	-0.00304307	0	0	0	0
AT5G28020	AT3G04940	1.70203	-0.394947	2.5518	0.206741	0	0	0	0
AT2G46330	AT3G61640	4.67864	-0.0346393	2.55068	0.0796703	0	0	0	0
AT1G23020	AT1G01590	4.08185	0	2.51503	0	0	0	0	0
AT1G12780	AT1G63180	1.13014	0	2.43535	0.351282	0	0	0	0
AT2G44380	AT5G43520	2.56623	0	2.41173	0	0	0	0	0
AT2G44380	AT2G28270	2.56623	0	2.41173	0	0	0	0	0
AT4G38860	AT2G21220	3.92621	0	2.4052	0	0	0	0	0
AT2G21650	AT4G39250	3.79742	0	2.37226	0	1.95378	0	0	0
AT5G15230	AT3G10185	2.00614	0	2.29165	0	0	0	0	0
AT2G28630	AT1G07720	4.64259	0.692324	2.2851	-0.672153	0	0	0	0
AT3G04210	AT3G04220	5.01531	0	2.27238	0	0	0	0	0
AT3G09020	AT5G01250	7.28616	0	2.2717	0	0	0	0	0
AT4G30690	AT2G24060	1.60714	0.521631	2.24207	0.056132	0	0	0	0
AT5G35790	AT5G13110	1.5805	0	2.13246	-0.455784	0	0	0	0
AT4G38850	AT4G13790	1.99937	0	2.13034	0	0	0	0	0
AT5G45490	AT4G19060	2.92852	-0.560921	2.1279	0.375185	0	0	0	0
AT3G62150	AT2G47000	3.61817	0	2.11906	0.147836	0	0	0	0
AT3G52060	AT5G22070	2.05414	-0.0846636	2.05741	-0.95189	0	0	1.29424	0.235591
AT5G63780	AT5G08750	1.02029	0	2.05496	0.518076	0	0	0	0
AT1G66920	AT1G66910	2.41942	0.903763	2.05351	0.414908	0	0	0	0
AT5G54630	AT4G27240	1.86172	0	2.05285	0	0	0	0	0
AT2G45510	AT2G44890	1.32125	0	2.04832	0	0	0	0	0
AT4G19880	AT5G45020	1.12435	0	2.04236	0.925318	0	0	0	0
AT3G48720	AT5G63560	1.42415	0	2.04011	-0.608311	0	0	0	0
AT3G18080	AT3G18070	1.4136	0	2.03733	0	-1.95346	0	0	0
AT3G13030	AT3G13020	2.90124	0	2.03333	0	0	0	0	0
AT1G52230	AT3G16140	1.23142	0.189237	2.02694	0.660001	0	0	0	0
AT4G27440	AT5G54190	2.19739	0	2.02244	0	0	0	0	0
AT1G27210	AT1G59850	1.44209	0	1.98619	0	0	0	0	0
AT2G15880	AT4G33970	2.08034	0	1.9858	0	0	0	0	0
AT3G47800	AT5G15140	2.39713	0	1.96695	0	-2.26257	0	0	0
AT5G16400	AT3G02730	1.0593	0.0190454	1.94046	0.0933965	0	0	0	0
AT2G47130	AT2G47140	7.57565	0	1.92475	0	-2.19256	0	0	0
AT2G18670	AT4G30370	1.09892	0	1.9205	0	0	0	0	0
AT2G39400	AT3G55180	2.97615	0	1.90639	0	0	0	1.66672	0
AT2G39400	AT2G39420	2.97615	-0.853934	1.90639	0.843803	0	0	0	0
AT5G64410	AT1G09930	3.73239	0	1.90478	0	0	0	0	0
AT5G07860	AT5G07870	1.45085	0.636443	1.88237	0.935948	0	0	0	0
AT2G44740	AT5G61650	3.58016	0	1.86546	-0.236294	0	0	0	0
AT2G44740	AT5G07450	3.58016	0	1.86546	0	0	0	0	0
AT3G51330	AT2G17760	7.38325	0.0731094	1.86154	-0.376389	0	0	0	0
AT4G15700	AT4G15660	3.16766	0	1.84765	0	0	0	0	0
AT1G64710	AT1G32780	1.36244	0	1.82344	0	0	0	0	0
AT3G03000	AT1G32250	2.28107	0	1.8105	0	0	0	0	0
AT4G34220	AT2G15300	1.73292	0	1.77917	0	0	0	0	0
AT4G37370	AT4G37360	3.54793	0	1.75075	0	0	0	0	0
AT2G18560	AT2G18570	1.32132	0	1.73751	0	0	0	0	0
AT3G45780	AT5G58140	1.01055	-0.780312	1.699	-0.680962	0	0	0	0
AT3G57260	AT3G57270	12.8133	0	1.69888	0	-19.5836	0	0	0
AT2G37950	AT5G05830	2.61386	-0.907994	1.67035	-0.420246	0	0	0	0
AT1G21050	AT1G76610	2.83376	0	1.66755	0	5.45399	0	0	0
AT2G17450	AT4G35480	1.11996	-0.679163	1.65607	0	0	0	0	0
AT2G03530	AT2G03590	1.86779	0	1.6332	0	1.37467	2.32655	0	0
AT1G71180	AT1G71170	1.04911	-0.556717	1.59918	0.724844	0	0	0	0
AT1G79670	AT1G19390	1.23112	0	1.59457	0	0	0	0	0
AT1G72830	AT1G17590	1.12764	0	1.58279	-0.439602	0	0	0	0
AT4G04630	AT4G21970	2.3228	0	1.54484	0	1.09615	0	0	0
AT1G15700	AT4G04640	1.54616	0.110183	1.5443	0.526228	0	0	0	0
AT1G13245	AT1G68825	1.24321	0	1.52858	0	2.3075	0	0	0
AT3G28100	AT3G28080	1.64515	0.75594	1.5253	0	2.7109	1.38879	0	0
AT1G69040	AT2G03730	1.61339	-0.105061	1.52106	-0.19086	0	0	0	0
AT4G22540	AT4G12460	1.14733	-0.260703	1.51296	-0.329784	0	0	0	0
AT2G34510	AT1G29980	1.93753	0	1.49753	0.309396	0	0	0	0
AT3G06470	AT3G06460	1.89429	0	1.46731	0.0817199	0	0	0	0
AT1G21270	AT1G21230	3.88734	0	1.46407	0	0	0	0	0
AT2G24150	AT4G30850	1.33434	0	1.45769	-0.250838	0.522608	-4.20253	0	0
AT5G57685	AT4G25760	1.29387	0	1.45713	-0.553097	0	0	0	0
AT3G60390	AT2G44910	1.20679	0	1.45031	0	0	0	0	0
AT5G14060	AT5G13280	1.39056	0	1.44261	-0.515656	-0.602319	-2.25315	0	0
AT4G17810	AT2G37740	1.89794	0	1.4321	0	0	0	0	0
AT1G01170	AT4G00860	1.02084	0.314365	1.42591	-0.736622	0	0	0	0
AT3G26320	AT3G26330	2.58588	0	1.40574	0.904018	0	0	0	-2.71941
AT5G01950	AT1G06840	1.74532	0	1.39193	0	0	0	0	0
AT2G40110	AT5G53940	1.52494	0.0858174	1.38446	-0.0617769	2.96956	-0.119732	0	0
AT4G34760	AT2G16580	2.99	0	1.36744	0	0	0	0	0
AT4G34760	AT1G75580	2.99	0	1.36744	0	0	0	0	0
AT1G07240	AT1G07250	1.19104	-0.603579	1.35091	-0.148245	1.54736	1.2966	0	0
AT2G42330	AT1G17070	2.59876	-0.116165	1.34644	0.111651	0	0	0	0
AT4G25940	AT5G57200	2.3581	0	1.33965	0	0	0	0	0
AT3G28940	AT3G28950	2.60401	0.289052	1.33024	0.924569	0	0	0	0
AT3G07010	AT5G48900	1.98692	-0.208444	1.3194	-0.413661	-1.12824	-1.33937	2.19125	0.489983
AT3G50820	AT5G66570	1.23768	0.840726	1.30939	0.721345	0	0	0	0
AT5G49760	AT5G49770	1.70904	0	1.30768	0	0	0	0	0
AT1G74910	AT2G04650	2.03479	0	1.30418	0.210036	0.149953	-2.73491	0	0
AT4G29050	AT1G70110	2.06286	0	1.30235	0	0	0	0	0
AT5G13090	AT1G24270	1.4052	0	1.29425	0	0	0	0	0
AT4G36280	AT4G36290	1.552	-0.281549	1.27667	0.231558	0	0	0	0
AT3G44260	AT5G22250	1.1629	0.41177	1.27658	0	9.40971	1.91859	-3.25941	-2.3106
AT3G54920	AT5G04310	1.19047	0	1.24222	0	0	0	0	0
AT5G25130	AT5G25120	1.29252	-0.330656	1.22869	0.27898	0	0	0	0
AT1G65930	AT1G54340	1.90821	0.322876	1.21792	0.284342	-1.54621	2.20094	0	0
AT4G38470	AT4G35780	2.61201	0.611088	1.21613	0.107316	-1.16545	1.69074	0	0
AT5G38410	AT5G38430	2.29939	0.139427	1.20558	-0.61355	0	0	0	0
AT5G43830	AT3G22850	1.68633	0.154706	1.20452	-0.486035	0	0	0	0
AT5G07820	AT5G61260	1.52297	0	1.20433	0	2.25665	0	0	0
AT3G63110	AT5G19040	1.78523	0	1.19786	0	-3.39913	0	0	0
AT2G01420	AT1G70940	2.2203	0.454388	1.19775	-0.749687	2.30097	0.905429	0	0
AT4G21280	AT4G05180	1.25708	0.814551	1.19582	0.770905	0	0	0	0
AT2G37170	AT3G53420	2.284	0.829294	1.19053	-0.439563	0	0	0	0
AT2G32010	AT1G05470	3.71929	0	1.18501	0	0	0	0	0
AT1G05010	AT1G62380	2.31108	0.683209	1.18414	0.671877	-2.65022	-1.27971	0	0
AT2G26980	AT5G21326	2.33919	0.15203	1.17642	-0.64906	0	0	0	0
AT2G28950	AT2G39700	4.77472	-0.0886326	1.17537	0.835272	-2.43988	0.920584	0	0
AT1G59590	AT1G10220	3.57025	0	1.15174	0	0	0	0	0
AT3G56060	AT5G51950	1.1793	0	1.14769	0	0	0	1.19806	0
AT1G05805	AT2G43140	1.44423	0	1.14448	0.683138	0.838566	-1.31698	0	0
AT4G15233	AT4G15236	3.35241	0	1.13591	0	0	0	0	0
AT2G35020	AT1G31070	1.14127	-0.799285	1.11468	-0.643116	0	0	0	0
AT5G11250	AT1G69550	1.20392	0.746618	1.09472	0.231692	0	0	0	0
AT1G62422	AT1G12020	3.45398	0	1.08244	0	0	0	0	0
AT5G16870	AT3G03010	1.43561	0.00150231	1.08083	-0.533274	0	0	0	0
AT2G30440	AT1G06870	1.04638	-0.339468	1.05745	-0.932546	0	0	0	0
AT3G22060	AT3G58310	5.3554	0	1.04861	0	-4.46299	0	0	0
AT5G64360	AT1G62970	1.39102	0	1.04851	0	0	0	0	0
AT5G56610	AT2G35680	1.69345	0.230027	1.0463	0.819859	0	1.66315	0	0
AT4G13340	AT4G18670	1.06876	-0.661004	1.03601	0.430132	-1.38115	-1.30544	-1.98084	0.303928
AT4G13340	AT3G24480	1.06876	-0.083571	1.03601	0.44576	0	0	0	0
AT5G18170	AT3G03910	3.51001	0	1.02326	0	0	0	0	0
AT1G25400	AT1G68440	1.70519	0	1.01504	-0.597642	0	0	0	0
AT3G13062	AT1G55960	1.80832	0.927774	1.01482	0.739604	0	0	0	0
AT2G30870	AT2G30860	1.17826	0.709512	1.01443	-0.463728	0	0	0	0
AT2G19760	AT4G29350	1.01634	0.176308	1.00392	-0.258786	0	0	0	0
AT5G02150	AT3G53800	1.28245	0.698443	0.340665	3.64418	-0.14114	-9.70168	0	0
AT2G29350	AT2G29290	3.12358	0.730416	-0.324146	3.57484	-8.25014	-0.301556	0	0
AT3G50900	AT5G66490	1.6978	0.352342	0.589612	2.22306	-0.818551	2.32545	0	0
AT5G04260	AT5G06690	1.15543	0.848792	0.394623	2.20975	0	0	0	0
AT5G06560	AT3G11850	1.29139	0.505843	0.212818	2.04705	0	0	0	0
AT4G11370	AT4G11360	1.37163	0.379441	0	2.01681	0	0	0	0
AT2G36770	AT2G36780	1.66682	0	0	1.80241	0	0	0	0
AT3G23480	AT3G23470	1.05934	0	0	1.73012	0	0	0	0
AT3G13790	AT1G55120	1.46349	0.668589	0.431315	1.6644	0	0	0	0
AT5G48485	AT5G48490	1.51901	0	0.116516	1.64012	0	0	0	0
AT4G22530	AT5G10830	2.12282	0	0.274615	1.60168	-1.90918	0	0	0
AT5G65730	AT4G37800	2.22847	0.454144	-0.558945	1.5855	0	0	0	0
AT1G19050	AT1G74890	3.71037	0	0.601665	1.50884	0	0	0	0
AT3G17770	AT1G48430	1.08898	0.251946	-0.00123808	1.49164	0	0	0	0
AT3G54085	AT2G37975	3.57992	0.20291	-0.039407	1.48983	0	0	0	0
AT5G10570	AT5G65640	3.30022	0	0	1.47407	0	0	1.21474	0
AT3G26490	AT1G67900	3.05591	-0.217638	0	1.46958	0	0	0	0
AT2G39210	AT2G28120	1.0245	0.403258	0.494006	1.42126	0	0	0	0
AT5G41110	AT3G26890	2.82209	0.723398	0.109904	1.3445	0	0	0	0
AT5G59870	AT5G02560	1.64425	-0.739114	-0.160677	1.31012	0	0	0	0
AT5G50330	AT4G24810	1.6243	-0.255188	0.231675	1.26832	0	0	0	0
AT3G62980	AT4G03190	1.36761	0	0.426292	1.25328	1.02266	0	0	0
AT4G10810	AT4G24026	1.38916	0	-0.177909	1.22712	2.18465	0	0	0
AT2G22425	AT4G40042	1.07723	0.18647	-0.362837	1.20887	0	0	0	0
AT2G20260	AT4G28750	1.0587	0.693986	0.318337	1.20144	0	0	0	0
AT1G15910	AT4G00380	1.61971	0	0.531312	1.19086	0	4.45664	0	0
AT3G53670	AT2G37480	2.13801	0.998695	-0.0637279	1.14588	0	0	0	0
AT1G11310	AT2G39200	1.32377	0	0.879747	1.14276	0	0	0	0
AT1G75500	AT3G18200	1.63255	0	0.173063	1.13278	0	0	0	0
AT1G06515	AT2G30942	1.22434	0	0.941619	1.08061	0	0	0	0
AT5G61250	AT5G07830	1.08331	-0.0325608	0	1.07621	0	0	0	0
AT3G60510	AT4G31810	1.47529	-0.740151	0.066529	-1.06616	0	0	0	0
AT5G16110	AT3G02555	1.16364	-0.125846	0.259215	-1.07103	0	0	0	0
AT1G68710	AT3G27870	1.30579	-0.402977	-0.637414	-1.11369	0	0	0	0
AT4G12480	AT4G12470	1.02847	0	-0.169221	-1.15061	0	0	0	0
AT3G07800	AT5G23070	1.66508	-0.621249	0.215673	-1.16658	-1.29845	-0.134892	0	0
AT4G27090	AT2G20450	1.02094	0.0376696	-0.876402	-1.17601	0	0	0	0
AT5G18790	AT3G06320	1.54904	0.478321	0.503912	-1.18446	-0.212558	-2.55566	0	0
AT2G43820	AT2G43840	2.31808	0	0.679756	-1.19305	0	0	0	0
AT1G71040	AT1G23010	1.09337	0	-0.866703	-1.19746	0	0	0	0
AT5G07090	AT5G58420	1.01151	0.167087	-0.668691	-1.21066	0	0	0	0
AT1G17520	AT1G72740	1.18792	-0.603327	0.265377	-1.26759	0	0	0	0
AT1G15930	AT2G32060	1.01061	0.532376	-0.943461	-1.27854	-2.01623	-2.00982	0	0
AT3G12830	AT1G16510	2.8813	0	-0.844547	-1.29889	2.1794	-5.34153	0	0
AT4G05060	AT5G54110	1.15124	0.0242156	0.477534	-1.30065	0	0	0	0
AT4G28390	AT5G13490	2.06343	-0.430788	0.497398	-1.32929	0	0	0	0
AT1G75440	AT5G42990	1.39727	0.513914	0.758963	-1.3315	0	0	0	0
AT1G69890	AT1G59710	1.71512	0.840001	0.853062	-1.341	1.0254	0.161152	0	0
AT2G26190	AT5G57010	4.40428	0	0.45955	-1.35506	-0.937039	-8.67979	0	0
AT2G37460	AT2G39510	1.7269	0	-0.120667	-1.35652	0	0	0	0
AT3G06700	AT3G06680	1.5628	0.920341	-0.900287	-1.38537	0	0	0	0
AT3G26932	AT5G41070	1.70592	0	0.528644	-1.42249	3.37612	-2.48343	0	0
AT2G30140	AT2G30150	1.9154	-0.0989198	-0.730576	-1.44496	-2.88829	-0.0767067	0	0
AT4G24570	AT2G22500	1.11382	0.332604	0	-1.46456	0	0	0	0
AT4G29905	AT5G57123	1.59623	0	-0.438713	-1.49342	0	0	1.45673	0
AT1G13260	AT3G25730	5.72592	0	-0.687016	-1.51438	0	0	0	0
AT5G43700	AT1G04240	1.53382	0.00181574	0.676219	-1.5611	0	0	0	0
AT2G33370	AT1G04480	1.4302	0.856177	-0.609903	-1.59828	-3.37137	-1.82064	1.06531	0.0859727
AT5G50450	AT1G67340	1.27155	0.40721	-0.0424684	-1.62266	0	0	0	0
AT1G53030	AT3G15352	1.22791	-0.0680786	-0.00286072	-1.67785	0.807218	-1.92894	0	0
AT5G04950	AT5G56080	1.94306	0	0.826038	-1.81368	0	0	0	0
AT3G21950	AT5G38020	1.01908	0	0	-1.90312	0	0	0	0
AT1G21060	AT1G76620	1.55299	-0.134288	0.667206	-1.97499	0	0	0	0
AT3G07650	AT5G48250	2.37599	0.0037432	-0.917672	-2.01145	-4.79707	0	0	0
AT4G13510	AT1G64780	1.64082	-0.656271	0	-2.10861	0	0	0	0
AT1G05675	AT1G05680	4.12097	0	0	-2.19433	-4.90455	-2.72523	0	0
AT5G05370	AT3G10860	1.88235	0.160719	-0.743342	-2.19616	0	0	0	0
AT1G72240	AT1G22470	2.33458	0	0	-2.44499	0	0	0	0
AT4G16860	AT4G16920	1.41932	0	0.64961	-3.84921	0	0	0	0
AT1G33720	AT2G45570	5.10184	0	-1.01591	0	0	0	0	0
AT3G12550	AT3G48670	1.79563	-0.752242	-1.01608	0.416948	0	0	0	0
AT1G10150	AT1G59510	4.58142	-0.548619	-1.03943	0	0	0	2.2933	0
AT3G07590	AT4G02840	1.23404	0.692841	-1.04274	-0.869886	0	0	0	0
AT4G17390	AT4G16720	1.11089	0.509684	-1.05083	-0.915779	0	0	0	0
AT1G65690	AT5G36970	2.04332	0	-1.05497	0	-5.68442	-4.66426	0	0
AT5G64140	AT3G10090	1.2908	0.706369	-1.05792	-0.72109	0	0	0	0
AT1G12710	AT1G63090	1.75954	0.0478796	-1.08622	0	3.00972	2.64203	0	0
AT5G26690	AT3G05920	8.80348	0	-1.09198	0.786796	0	0	0	0
AT5G03850	AT3G10090	1.66419	0.706369	-1.10661	-0.72109	0	0	0	0
AT2G47160	AT3G62270	1.67772	-0.573241	-1.12397	-0.673092	0	0	0	0
AT3G45030	AT3G47370	1.1152	0.968439	-1.14129	-0.809828	0	0	0	0
AT3G60245	AT3G10950	1.51242	0	-1.15606	0	0	0	0	0
AT5G23740	AT3G48930	1.01838	0.22555	-1.16852	-0.970565	0	0	0	0
AT1G77940	AT1G36240	1.41573	0	-1.19117	0	0	0	0	0
AT3G16080	AT1G15250	1.01998	0.0339612	-1.27338	-0.473411	0	0	0	0
AT2G45695	AT3G61113	1.0198	0	-1.27894	0	0	0	0	0
AT5G09250	AT5G09240	2.02616	0	-1.28063	0	-1.06813	0	0	0
AT5G59850	AT1G07770	1.10705	0.466988	-1.32251	-0.436636	0	0	0	0
AT1G80245	AT4G00695	1.63063	0	-1.38864	0	-5.04585	0	0	0
AT2G19740	AT4G26230	1.21063	0.490897	-1.44	-0.32137	-2.44775	-2.41327	0	0
AT2G40400	AT3G56140	2.06717	-0.249943	-1.48591	0.4374	-3.20803	2.14701	0	0
AT5G61570	AT5G07620	1.05417	0	-1.52918	0.733501	0	0	0	0
AT5G54610	AT5G54620	4.46113	0	-1.6148	0	0	0	0	0
AT3G08620	AT2G38610	2.24678	0.131176	-1.65012	-0.877851	1.20956	0.168941	0	0
AT1G69490	AT3G04070	2.69382	0	-1.79473	-0.323252	3.16152	0	1.32749	-1.17032
AT5G17760	AT5G17740	3.01027	0	-1.81128	0	-4.10243	0	0	0
AT1G75750	AT2G18420	2.93439	0	-1.84029	0	-1.7636	0	0	0
AT2G46440	AT2G46450	2.54194	0.693394	-1.88586	-0.858309	0	0	0	0
AT1G67330	AT1G27930	1.88559	-0.431642	-2.09146	-0.80969	0	0	0	0
AT4G34135	AT4G34131	2.7865	0	-2.13253	-0.0377992	0	0	0	0
AT1G76980	AT1G21390	1.32231	0	-2.49195	-0.513571	0	0	0	0
AT5G01880	AT3G10910	4.22146	0	-4.58749	0	0	0	0	0
AT3G10120	AT5G03890	-2.87112	0	2.78643	0	1.96893	0	0	0
AT3G10740	AT5G26120	-1.31243	0	2.68594	0	0	0	0	0
AT1G11580	AT1G11590	-2.29383	0	2.26282	0	0	0	-2.4764	0
AT1G64200	AT4G11150	-2.82632	0.281308	2.1607	-0.378205	0	0	-1.8047	-0.0361947
AT3G25760	AT3G25780	-2.68997	-0.657013	1.93304	0	-0.532742	-4.23511	-1.28814	-2.2904
AT1G32100	AT4G13660	-4.95058	0	1.65056	-0.107122	0	0	-1.21225	0
AT5G47720	AT5G48230	-5.45477	0	1.60093	0.480301	1.4899	0.840444	0	0
AT1G73680	AT3G01420	-1.56341	0	1.598	0.94002	1.32264	0	0	0
AT3G25290	AT4G12980	-2.16058	0.564116	1.56999	0.470948	2.75861	3.07917	0	0
AT5G07080	AT3G47170	-2.40351	0	1.51391	0	0	0	0	0
AT2G38460	AT5G03570	-1.12931	0	1.34084	0	3.70366	0	0	0
AT1G06090	AT1G06120	-2.38278	0	1.32288	0	0	0	0	0
AT2G21830	AT2G21840	-1.5976	0	1.3173	0	0	0	0	0
AT4G16670	AT4G17350	-1.03391	0	1.29965	0	1.04364	2.48825	0	0
AT3G18170	AT3G18180	-1.34068	0	1.29268	0	0	0	0	0
AT1G01580	AT1G01590	-2.76427	0	1.29012	0	6.49151	0	0	0
AT3G27220	AT1G51540	-1.5684	-0.584325	1.25873	0.585512	0	0	0	0
AT1G62290	AT1G11910	-1.64183	-0.640257	1.23713	-0.207979	0	0	0	0
AT4G27610	AT4G27620	-1.73843	-0.744145	1.22679	-0.425512	0.426239	-1.71228	0	0
AT5G60020	AT2G29130	-3.68831	0	1.19828	0	0	0	0	0
AT2G29370	AT2G29360	-2.13067	0.298019	1.15026	-0.232105	7.60388	1.09089	0	0
AT1G62810	AT4G12290	-1.46914	-0.860118	1.1479	-0.748085	0	0	0	0
AT5G39520	AT5G39530	-3.25321	0.0221605	1.14731	0.822106	2.43828	-0.59051	0	0
AT1G26820	AT1G14220	-3.16134	0	1.12694	0	0	0	0	0
AT1G77420	AT5G16120	-1.24721	0.0476121	1.12024	0.651264	0	0	0	0
AT1G18300	AT1G73540	-1.11053	0.437959	1.11229	0.43356	1.12693	6.24623	-3.56405	-3.38385
AT1G53840	AT3G14300	-1.06428	0	1.09344	0	0	0	0	0
AT3G25770	AT3G25780	-1.26962	-0.657013	1.01775	0	0	0	0	0
AT1G78130	AT5G10190	-1.31273	-0.2332	1.00754	-0.230025	4.18565	2.1279	0	0
AT4G39330	AT2G21730	-1.60414	0	-0.0438361	2.74786	-2.0803	0	0	0
AT2G32870	AT2G32880	-1.01999	-0.254685	0.211077	2.56813	-1.42099	1.72152	0	0
AT3G26460	AT3G26450	-2.90345	0.866037	-0.282224	2.50383	0	0	0	0
AT4G14760	AT3G22790	-1.38261	0	-0.425395	2.47464	0	0	0	0
AT3G55840	AT2G40000	-1.67336	0.839767	0	2.11815	0	0	0	0
AT3G43270	AT4G33220	-2.78866	0.626522	-0.655422	2.00336	0	0	-2.86161	1.35255
AT2G47630	AT3G62860	-1.67685	-0.727578	-0.415783	1.94289	0	0	0	0
AT1G70830	AT1G70850	-3.56666	0	0.394986	1.88742	3.6337	0	0	0
AT1G30220	AT4G16480	-2.63296	0	0	1.8369	0	0	0	0
AT5G51890	AT5G42180	-4.15851	0	0.250073	1.77112	0	0	-1.99147	0
AT1G31830	AT1G31820	-1.14737	-0.404321	0.0788428	1.55863	-0.0725015	2.19919	0	0
AT3G09560	AT5G42870	-1.39417	0.666708	-0.413291	1.45529	0	0	0	0
AT1G14520	AT2G19800	-1.55267	0	0	1.45502	2.81372	-1.91153	0	0
AT3G16340	AT1G15210	-1.69449	0	-0.393059	1.3219	0	0	-1.61121	0
AT5G17520	AT5G17523	-1.23004	0	-0.348997	1.29783	1.87173	0	0	0
AT3G02880	AT5G16590	-1.04145	0.505837	0.398047	1.28544	0	0	0	0
AT4G05050	AT4G02890	-2.78223	-0.280039	-0.598286	1.28243	0	0	0	0
AT3G06590	AT3G17100	-1.3952	-0.114587	0	1.25865	-14.1982	1.8578	0	0
AT4G31590	AT2G24630	-2.02897	0	-0.885996	1.25213	0	0	0	0
AT5G54280	AT4G27370	-3.7898	0	-0.652567	1.2494	0	0	0	0
AT4G10770	AT4G27730	-1.10831	0	0.735907	1.22931	2.4863	-1.00063	0	0
AT3G48350	AT3G48340	-2.35462	0	0.657517	1.2265	0	0	-1.53082	0
AT4G03420	AT1G03610	-1.88235	0.145474	-0.874952	1.2257	0	0	0	0
AT1G23040	AT1G70990	-2.67803	0	0	1.20575	4.82997	0	0	0
AT5G03170	AT5G60490	-2.84927	0	0.529512	1.1858	0	0	-1.30843	0
AT5G40550	AT3G27460	-1.50757	-0.559712	0.0160915	1.11349	0	0	0	0
AT2G17480	AT5G65970	-1.23235	0	0.501726	1.10066	0	0	0	0
AT4G16760	AT2G35690	-1.88311	0	-0.864423	1.09611	0	0	0	0
AT4G35300	AT1G20840	-3.75097	0.301206	-0.950298	1.08954	1.26084	0.61546	0	0
AT3G01100	AT1G69450	-1.79499	-0.411468	-0.689204	1.05774	1.7218	2.83839	0	0
AT2G40435	AT3G56220	-2.55233	0	0	1.03662	0	0	0	0
AT5G27330	AT3G05130	-1.05422	0	-0.499008	1.02653	0	0	0	0
AT1G60710	AT1G60680	-1.19415	0	-0.516385	1.0199	0	0	0	0
AT5G54960	AT4G33070	-1.09258	0	0.251012	-1.00179	-1.39502	0	0	0
AT5G64260	AT5G09440	-1.17149	0.301229	0.254288	-1.03641	0	0	0	0
AT5G03180	AT3G09760	-1.41821	-0.145124	0	-1.03707	0	0	0	0
AT2G38940	AT3G54700	-1.01234	0	-0.801184	-1.03914	-2.42706	0	0	0
AT1G35720	AT5G10230	-2.27813	0	-0.122233	-1.07397	-1.8893	0	0	0
AT2G29500	AT1G07400	-2.6826	-0.759402	0.368295	-1.0816	0	0	0	0
AT1G59860	AT1G07400	-1.95273	-0.759402	0	-1.0816	0	0	0	0
AT3G15970	AT1G52380	-1.03829	-0.580279	0	-1.1132	0	0	0	0
AT3G51090	AT2G16460	-1.10966	-0.490843	0	-1.14496	0	0	0	0
AT4G11350	AT4G23490	-1.88337	-0.918232	-0.530266	-1.15304	0	0	0	0
AT1G15100	AT2G01150	-1.64576	-0.719791	0.222901	-1.17058	1.23853	0	0	0
AT5G20150	AT2G26660	-2.34913	0	-0.129274	-1.1755	0	0	0	0
AT5G12840	AT3G20910	-1.28867	-0.424062	-0.474483	-1.18445	0	0	0	0
AT1G30500	AT3G20910	-1.10407	-0.424062	-0.959236	-1.18445	0	0	0	0
AT3G22270	AT4G14990	-1.23564	0.237513	-0.277051	-1.37665	0.346191	1.47797	0	0
AT3G18750	AT1G49160	-1.32286	0	0.0694508	-1.37965	0	0	0	0
AT2G20560	AT4G28480	-3.97657	-0.565396	0	-1.43885	0	0	0	0
AT5G49520	AT2G47260	-1.10754	0	0	-1.44774	0	0	-1.66115	0
AT3G05640	AT5G27930	-2.55818	-0.436112	-0.212361	-1.45119	-1.84789	0.321776	0	0
AT3G15730	AT1G52570	-1.50252	0	-0.537579	-1.54103	0	0	0	0
AT2G46800	AT3G58810	-1.37954	0	0.0378153	-1.56751	0	0	0	0
AT1G36990	AT4G08510	-1.20919	-0.394726	-0.938223	-1.58269	0	1.3798	0	0
AT3G49570	AT5G24660	-2.3189	0.639495	-0.915321	-1.65068	0	3.05258	0	0
AT3G02230	AT5G15650	-2.93273	-0.798217	-0.805441	-1.65178	-2.92447	-2.55608	0	0
AT1G07900	AT2G28500	-1.52567	-0.87574	0	-1.65664	-2.46722	0	0	0
AT3G05890	AT3G05880	-2.66122	-0.409856	0.394072	-1.66768	0	0	0	0
AT4G01070	AT1G01420	-2.16862	-0.205721	-0.670792	-1.66826	3.09755	1.99909	0	0
AT2G40610	AT5G05290	5.3442	0	3.58139	0	-2.27284	0	2.83784	0
AT3G22460	AT4G14880	1.65496	0.520892	2.68854	0.468008	2.79989	-0.896766	1.53011	-0.0555791
AT3G55240	AT3G28990	1.11818	0	2.54336	0	1.66704	0	1.47159	0
AT2G32180	AT2G32650	5.40381	0.243315	2.00147	0.998631	-4.50706	-0.920764	2.16149	0.659554
AT1G05575	AT2G31945	2.54793	0	1.80351	0	-0.925323	-2.45568	-1.86785	0
AT3G14310	AT1G53830	1.84586	0	1.69243	0	-3.09289	0	-1.16689	0
AT3G22970	AT4G14620	2.27638	0.657136	1.65603	0.984336	1.23393	0	1.14628	0.942842
AT4G25110	AT1G02170	4.29711	0.605254	1.52135	0	-1.53217	-0.753065	1.4567	-0.0152268
AT1G04280	AT1G06750	2.86431	0	1.47925	0	-1.401	0	1.19787	0
AT3G26520	AT2G36830	1.6123	0.827912	1.42489	0.462207	-2.17592	-0.944357	-0.906836	-1.94018
AT3G23550	AT3G23560	5.35982	0	1.40904	-0.74279	-7.55964	-0.00311552	-1.0568	0
AT3G56240	AT1G66240	1.11004	0.501268	1.39576	-0.148603	-12.488	0.324266	-1.05229	-0.0152456
AT2G37170	AT2G37180	2.284	0.957712	1.19053	0.239239	-0.593872	-1.15541	-0.828841	-2.45331
AT3G49940	AT5G67420	3.19665	-0.0405974	1.1699	0.486198	0	-1.9189	0.706795	2.20742
AT3G25600	AT1G18530	3.53429	0	1.1291	0	1.161	0	-1.56695	0
AT1G51800	AT3G21340	2.2128	0	1.05727	0	-8.02543	0	1.12179	0
AT2G10940	AT3G22120	2.08644	0.51862	0.440779	-4.9579	-6.04662	-0.363326	0.55981	-1.63956
AT4G21840	AT4G21830	4.58716	0	0	2.99126	-13.5046	0	0.738756	-2.43557
AT2G32030	AT2G32020	3.54476	0	0	-1.14454	-3.10142	0	-1.56032	0
AT4G13510	AT3G24300	1.64082	0	0	1.14132	-9.36992	0	-3.5609	0
AT3G52710	AT2G36220	1.0301	-0.630311	0	-1.24663	0.280099	3.4816	0.490292	-1.37405
AT2G14610	AT2G14580	15.8161	0	-0.113843	-2.1936	-22.4147	0	2.7152	0
AT5G40780	AT1G48640	5.24453	0	-1.36631	0	-2.98357	0	1.11004	0
AT2G29460	AT2G29420	2.07631	-0.0793613	-1.4622	0.595178	-9.10706	-0.9906	-2.16472	-0.062194
AT1G51700	AT3G21270	1.36057	-0.707222	-1.51502	0.340558	2.94717	-0.591198	-1.67697	-0.10185
AT1G75040	AT4G38660	11.8847	-0.951492	-2.25625	0.370457	-16.83	0	2.5604	0
AT2G16890	AT5G14860	1.02869	0	-2.6707	0	1.27671	0	-1.29146	0
AT3G59940	AT2G44130	-1.20535	0	2.37574	0	-2.11827	0	1.34538	0
AT1G14250	AT1G14240	-4.5433	0	2.3236	0.742831	-1.38964	0	-3.35596	0
AT3G20100	AT4G15350	-1.05939	0	2.02217	0	4.27293	0	1.2626	0
AT2G38870	AT2G38900	-1.53987	0	1.95439	0	-2.93243	0	-2.1544	0
AT1G06620	AT3G61400	-1.66945	0	1.50289	0	-2.93806	0	-1.68655	0
AT5G05600	AT3G11180	-2.37486	0	1.40067	0	-5.07985	0	-1.94026	0
AT3G16400	AT3G16410	-3.84203	0	1.09701	0.436316	2.04265	0	-2.87347	0
AT4G20860	AT5G44360	-1.04967	0	1.05834	0	1.17459	0	-2.05345	0
AT4G21400	AT4G21410	-3.03272	0.0166822	0.954464	2.3093	-2.07727	0.755165	1.33135	0
AT1G24330	AT1G67530	-2.50755	-0.761331	0	1.12198	0	2.0938	-1.23632	-0.800469
AT5G07010	AT5G07000	-2.92301	0	0	-1.33634	-0.727796	-1.95017	-2.94326	0.0768067
AT3G08860	AT2G38400	-3.3832	-0.91681	0	2.25419	0	2.0296	0.222315	-1.2228
AT2G39330	AT2G39310	-3.69462	0	-0.369879	1.74516	2.22674	0	-4.20425	0
AT3G56200	AT2G40420	-2.20755	-0.820934	-0.772783	1.44484	-0.826178	2.74246	-1.18942	0.337215
AT4G15210	AT2G32290	-1.54328	-0.956618	-0.827244	1.0116	0	2.00069	-4.44922	-0.0838991
AT2G38540	AT2G38530	-2.20223	0.913973	-1.04862	0.996858	-2.67925	0	0.146469	-1.43003
AT5G53760	AT1G26700	-1.80791	0	-1.44947	0	-1.09346	0	-1.3816	0
AT2G23150	AT1G47240	-2.42448	-0.567277	-1.49912	-0.852552	-0.786453	1.56624	-1.28959	-0.401867
AT3G24460	AT4G13345	-2.33054	-0.0131288	-1.95436	-0.845542	4.60853	0	1.14709	0
AT5G13750	AT5G13740	-1.39074	0.425799	-2.24872	-0.143577	0.00576464	-1.6596	-1.11792	-0.518935
AT2G27420	AT3G49340	-1.68072	0	-2.25868	0	0.694858	-8.81092	0	1.54262
AT3G09910	AT5G03530	-3.28898	-0.0911334	-2.41055	-0.134795	0	1.3741	-1.74932	0.751145
AT2G23000	AT1G73300	-4.15827	0	-2.4555	0	3.5677	0	-1.4123	0
AT4G08870	AT4G08900	-1.96041	-0.642882	-2.47102	0.151986	-0.0647617	1.27014	-2.93113	0.286957
AT4G31870	AT2G25080	-1.98864	0.794955	-2.50844	0.378433	10.8105	-0.461688	-0.975299	1.07521
AT3G23810	AT4G13940	-3.06779	-0.524594	-2.54996	-0.577718	-3.82692	-0.224162	-1.12921	-0.141123
AT4G27410	AT3G04070	-1.62337	0	-2.77721	-0.323252	-1.0185	0	-0.339999	-1.17032
AT3G28007	AT5G62850	-5.40708	0	-2.85361	0	1.00968	0	-2.08743	0
AT1G49450	AT3G18950	-2.68982	-0.64895	-2.93762	0	0	3.67095	-2.8831	-0.965616
AT5G54060	AT5G54010	-6.61134	0	-3.23392	0	12.8449	0	-1.41953	0
AT1G52890	AT3G15500	-2.73831	0	-4.09056	-0.9725	0	-2.0695	-3.2945	0
AT4G14580	AT3G23000	-1.46614	-0.879962	-0.64458	-1.72494	0	0	0	0
AT5G13360	AT5G13370	-1.4344	-0.448481	-0.890425	-1.76699	0	0	0	0
AT3G13720	AT1G55190	-5.06118	-0.0390278	0	-1.79413	0	0	0	0
AT2G22170	AT4G39730	-1.54046	-0.967975	0.180739	-1.80366	-1.27106	0.99075	0	0
AT1G15480	AT1G80270	-1.55161	-0.950875	0	-1.81663	0	0	0	0
AT1G77200	AT4G32800	-1.11988	-0.862839	0	-1.85936	0	0	0	-1.88229
AT2G25820	AT4G32800	-2.59274	-0.862839	0	-1.85936	0	0	0	0
AT2G27360	AT1G28610	-1.07977	-0.991537	-0.428204	-1.89342	1.23953	2.09637	0	0
AT5G47455	AT4G17310	-1.88387	0	-0.944251	-1.89947	0	0	0	0
AT4G10380	AT1G80760	-1.8059	0.365992	-0.0854519	-2.01415	-0.591771	1.76389	0	0
AT4G36640	AT1G75170	-1.29592	0.798889	-0.539602	-2.09503	0	0	0	0
AT1G30500	AT2G34720	-1.10407	-0.812216	-0.959236	-2.12714	3.64497	3.76968	0	0
AT4G35060	AT4G38580	-2.51592	-0.610989	0.169633	-2.46997	0	0	-1.00816	0.122708
AT5G66110	AT4G38580	-2.74689	-0.610989	0	-2.46997	0	0	0	0
AT4G27585	AT5G54100	-1.10078	0	-0.579963	-2.5308	0	0	0	0
AT4G01450	AT4G01440	-1.41095	0	0.0303816	-2.59228	0	0	0	0
AT4G15248	AT3G21890	-2.57076	0	-0.66976	-2.72113	0	0	0	0
AT2G05440	AT2G05510	-1.34734	0	-0.391323	-3.4707	0	0	-2.324	0
AT5G43950	AT1G04090	-1.38853	0	-1.0022	0	0	0	0	0
AT5G65470	AT4G24530	-3.11526	0.0391888	-1.00496	0	0	0	0	0
AT5G61830	AT5G51030	-1.39085	0	-1.01033	0	0	0	0	0
AT2G39130	AT3G54830	-1.68662	0.920356	-1.01724	0.677177	0.681418	-1.07372	0	0
AT2G24100	AT4G30780	-1.58274	-0.321769	-1.02237	0.03058	1.20474	0.498007	0	0
AT1G19440	AT2G16280	-1.26555	0.330904	-1.02912	0.622862	0	0	0	0
AT1G16430	AT1G07950	-1.01532	-0.0845565	-1.03067	0.498936	0	0	0	0
AT1G72210	AT1G22490	-3.40514	-0.590837	-1.04417	0	0	0	0	0
AT4G08300	AT1G21890	-1.35657	0	-1.04641	0	0	0	0	0
AT5G25980	AT5G26000	-1.54883	0.738195	-1.05151	-0.460307	-1.88837	-0.30939	-2.38656	-2.05597
AT2G36870	AT3G44990	-3.0393	-0.0239042	-1.0546	0.909585	0.733605	2.7217	0	0
AT5G42270	AT1G50250	-1.00221	-0.610171	-1.05964	-0.198203	0	0	0	0
AT4G17840	AT2G35260	-1.38968	0.681225	-1.06033	-0.475713	0	0	0	0
AT1G06180	AT2G31180	-2.3145	0	-1.06358	0	0	0	0	0
AT2G32210	AT2G32200	-1.22543	0	-1.08395	0	-7.02759	0	-2.07794	-1.97188
AT2G43240	AT3G59360	-1.31532	-0.300681	-1.08928	-0.644477	0	0	0	0
AT4G35160	AT4G35150	-4.55618	0	-1.09196	0	0	0	-5.74101	0
AT3G15790	AT1G15340	-1.52049	-0.68448	-1.09358	-0.201612	1.03256	1.25408	0	0
AT2G39770	AT3G55590	-2.37527	0	-1.09663	0	0	0	0	0
AT1G41830	AT1G76160	-1.46671	-0.95469	-1.1021	-0.241978	-0.78162	-2.80441	0	0
AT2G18915	AT5G57360	-1.01953	-0.125026	-1.11361	-0.487565	0	0	0	0
AT5G11790	AT2G19620	-1.77347	-0.800419	-1.11747	-0.214212	0.740431	-3.4475	0	0
AT4G02280	AT5G49190	-2.31991	0	-1.13288	0	0	0	-1.35535	0
AT4G39980	AT1G22410	-1.70867	-0.4338	-1.14836	-0.886697	0	0	0	0
AT1G80300	AT1G15500	-1.57459	-0.664201	-1.15813	-0.200175	0	0	0	0
AT5G08610	AT5G63630	-1.02735	-0.426235	-1.16952	-0.538608	0	0	0	0
AT4G25020	AT1G33520	-1.41767	-0.260421	-1.17272	0.518664	0	0	0	0
AT2G44578	AT2G44581	-1.63367	0	-1.17742	0	0	0	-2.36741	0
AT5G66460	AT3G10890	-1.10252	0	-1.18731	0	0	0	0	0
AT3G48830	AT5G23690	-1.63829	-0.435087	-1.18826	-0.76133	0	0	0	0
AT1G06670	AT2G30800	-3.63422	-0.810856	-1.19228	-0.576138	0	0	0	0
AT1G77520	AT1G77530	-2.50305	0	-1.20718	0	0	0	-1.48221	0
AT2G04160	AT5G59810	-2.01388	0	-1.21607	0	0	0	-1.74358	0
AT1G53500	AT3G14790	-1.14783	-0.729686	-1.22317	-0.626435	0	0	0	0
AT1G77280	AT1G21590	-1.43843	0.224362	-1.23989	-0.559975	3.00269	0.724868	0	0
AT4G34240	AT1G44170	-1.13931	-0.435414	-1.24933	0.236915	0	0	0	0
AT1G64760	AT2G19440	-1.1958	0	-1.2557	0	0	0	0	0
AT1G09710	AT1G58220	-2.67647	-0.059092	-1.26423	0	1.57822	0.863558	0	0
AT5G53750	AT4G27460	-2.85216	0	-1.26492	0	0	0	0	0
AT5G42060	AT1G64490	-1.45963	-0.0764366	-1.26671	-0.58606	0	0	0	0
AT1G67300	AT1G79820	-1.15223	-0.819537	-1.27703	-0.795079	3.73288	0	0	0
AT1G80120	AT3G15810	-1.19249	-0.309785	-1.28097	-0.456222	4.3724	1.48146	0	0
AT4G27030	AT1G62190	-1.26366	0	-1.29318	0	0	0	0	0
AT4G17770	AT1G06410	-2.7957	-0.888083	-1.30756	0.239013	5.07089	0.509455	0	0
AT5G47550	AT4G16500	-2.85361	0.0762481	-1.31194	0.518821	0	0	0	0
AT4G13930	AT4G13890	-1.34982	0	-1.31432	0	0	0	0	0
AT3G15350	AT4G27480	-1.70712	0	-1.31461	0	-1.57045	4.5864	0	0
AT5G57080	AT4G26055	-1.23131	0	-1.32993	0	0	0	0	0
AT5G12140	AT2G40880	-1.67819	0.806339	-1.33814	-0.514622	0	0	0	0
AT5G10730	AT5G15910	-1.23361	-0.118836	-1.3407	-0.986997	1.31231	-0.303272	0	0
AT2G35340	AT1G32490	-1.541	0.431705	-1.36387	0.0059651	0	0	0	0
AT2G26690	AT1G12110	-1.57857	0.611725	-1.38563	0.356474	-0.846234	1.62129	0	0
AT2G43710	AT3G02630	-2.07223	-0.796769	-1.3909	0.75118	0	0	0	0
AT1G22870	AT1G71410	-1.1268	0.149903	-1.39906	0.247289	1.94366	0.574898	0	0
AT5G22290	AT3G44290	-1.20716	0	-1.41455	0	3.17698	0	0	0
AT4G32920	AT5G11700	-3.17755	-0.488039	-1.43217	-0.357337	0	0	0	0
AT4G15490	AT4G15500	-1.10251	0.423318	-1.43896	0.529312	3.08107	0	0	0
AT1G36160	AT1G36180	-1.5768	0	-1.44141	0	0	0	0	0
AT3G03780	AT5G17920	-1.78584	-0.562511	-1.45263	-0.278924	0	0	0	0
AT3G09540	AT3G55140	-1.16918	0.209316	-1.45996	0.201121	0	0	0	0
AT2G43590	AT3G54420	-3.63045	0	-1.46631	0.221295	0	0	0	0
AT5G12110	AT5G19510	-2.65105	0.687118	-1.47231	-0.768178	0	-1.81728	0	0
AT4G14096	AT1G58310	-1.27347	0	-1.47792	0	0	0	0	0
AT1G11960	AT4G22120	-1.67922	0	-1.48017	-0.124828	0	0	0	0
AT4G05110	AT4G05120	-1.70055	0	-1.49417	0	0	0	-0.329256	1.28544
AT3G58030	AT2G42030	-1.507	0.522077	-1.49901	0	0	0	0	0
AT3G56270	AT2G40480	-2.13401	0	-1.49973	-0.280674	0	0	0	0
AT1G06780	AT2G30575	-1.12863	0	-1.50394	0	1.19293	0	0	0
AT3G46670	AT3G46660	-2.48396	0	-1.51269	0	0	0	0	0
AT1G08200	AT2G27860	-2.18517	-0.224407	-1.53519	-0.32177	0	0	0	0
AT5G25780	AT5G27640	-1.03873	-0.526868	-1.53631	-0.763017	0	0	0	0
AT3G17800	AT1G48450	-2.01194	0.139957	-1.56352	0.0232923	0	0	0	0
AT1G33230	AT4G10430	-1.42694	-0.657251	-1.57613	-0.895081	0	0	0	0
AT3G49320	AT5G41970	-1.52552	0.0288962	-1.57751	-0.745837	0	0	0	0
AT4G23500	AT3G61490	-1.30227	0	-1.59075	-0.430809	0	0	0	0
AT5G22020	AT1G08470	-1.4979	0	-1.62947	-0.333123	0	0	0	0
AT5G25390	AT5G11190	-2.53861	0	-1.63467	0	0	0	0	0
AT3G49220	AT5G53370	-3.19257	-0.0662152	-1.64215	-0.188331	-0.622239	1.05323	0	0
AT5G53590	AT4G00880	-2.33984	-0.654854	-1.64808	0.445023	0	0	0	0
AT3G03250	AT5G17310	-1.09428	0.543869	-1.65874	-0.459656	1.43365	0.290149	0	0
AT1G58360	AT5G49630	-2.41066	0.928229	-1.67524	-0.0554085	0	0	0	0
AT1G61730	AT4G00390	-1.04361	0	-1.68069	0.808941	0	0	0	0
AT4G21570	AT1G11200	-2.39635	0	-1.71086	0.406457	0	0	0	0
AT5G09870	AT2G21770	-1.50776	0	-1.71126	0	0	0	0	0
AT1G28200	AT2G22475	-1.15939	-0.390352	-1.73093	0.274754	0	0	0	0
AT4G36810	AT2G18620	-6.36074	0	-1.7313	0	-2.99449	0	0	0
AT5G67540	AT3G49880	-1.99182	-0.870895	-1.75407	0	0	0	0	0
AT5G61030	AT1G74230	-1.06565	-0.246884	-1.76027	-0.276617	0	0	0	0
AT5G04340	AT1G27730	-1.17292	0.14596	-1.76667	-0.892385	0	0	0	0
AT5G53400	AT4G27890	-1.12964	0	-1.76743	0	0	0	0	0
AT4G27350	AT5G54240	-1.71856	0	-1.76917	0	0	3.29799	0	0
AT1G47710	AT3G45220	-1.20216	0	-1.79538	0	0	0	0	0
AT5G06510	AT3G05690	-3.22284	-0.678552	-1.80724	-0.0863387	0	0	0	0
AT5G41900	AT1G64670	-2.13621	0.23163	-1.81411	0.347231	0	0	0	0
AT5G12010	AT4G29780	-1.66752	-0.834019	-1.82592	0	1.34141	4.87878	-0.536484	-4.49369
AT2G33590	AT2G33600	-2.25912	0.0524257	-1.83274	0.467737	0	0	0	0
AT1G05360	AT4G14950	-1.35069	-0.289386	-1.833	0	0	0	0	0
AT5G57110	AT3G21180	-1.10736	0	-1.83902	0	0	0	0	0
AT4G16442	AT2G35760	-1.24038	-0.676957	-1.86665	0	0	0	0	0
AT5G14640	AT5G26751	-1.55016	-0.00393144	-1.87844	0.170635	2.17087	-0.37201	0	0
AT2G44940	AT3G60490	-1.8033	0	-1.88299	0	2.80177	0	0	0
AT5G26860	AT3G05790	-1.07217	0	-1.91799	0	-2.34019	0	0	0
AT3G02480	AT5G38760	-5.54217	0	-1.93848	0	0	0	0	0
AT2G34660	AT1G30400	-1.46721	-0.515057	-1.95639	-0.786955	2.35535	0.0465771	0	0
AT1G79920	AT1G79930	-1.28664	-0.262066	-1.95824	-0.940233	0	0	0	0
AT3G53530	AT2G37390	-1.5529	0	-1.96507	0.813903	0	0	0	0
AT1G78610	AT1G53470	-2.73459	0	-2.01901	-0.937538	0	0	-1.40475	0
AT4G33040	AT5G11930	-1.00372	0	-2.01903	0	4.91097	4.50486	0	0
AT1G65560	AT5G16970	-1.76702	-0.562815	-2.05865	-0.10883	0	0	0	0
AT4G35320	AT2G17300	-2.31926	0.00244702	-2.08497	-0.696748	-0.949809	1.74145	0	0
AT2G04350	AT1G77590	-1.60621	0	-2.09032	-0.34349	0	0	0	0
AT1G10410	AT1G59650	-1.78603	-0.91524	-2.09465	0.0420402	-1.85324	-0.208284	0	0
AT3G55940	AT3G08510	-2.45528	0.142294	-2.1136	0.34279	0	0	0	0
AT2G21130	AT4G38740	-1.04325	-0.877561	-2.11518	-0.36979	0	0	0	0
AT4G23990	AT4G24000	-1.49122	-0.669882	-2.12083	0	0	0	0	0
AT2G36750	AT2G36790	-1.56454	0	-2.14741	0	0	0	0	0
AT5G58770	AT5G58782	-2.01496	0	-2.18248	0	1.05347	0	0	0
AT4G01060	AT1G01380	-2.37712	0	-2.22376	0	6.40582	0	0	0
AT5G51440	AT4G25200	-2.20695	0	-2.23296	0	0	0	0	0
AT1G06430	AT2G30950	-1.23993	-0.735424	-2.23765	0.183174	0	0	0	0
AT5G09930	AT5G64840	-1.09623	-0.836608	-2.25577	-0.320359	0	0	0	0
AT1G76580	AT1G20980	-2.34412	-0.330106	-2.2565	-0.217001	0	0	0	0
AT2G17840	AT4G35985	-1.82814	-0.4575	-2.32344	0	-1.97747	0	0	0
AT4G00050	AT4G36930	-1.77939	-0.543518	-2.40565	0	0	0	0	0
AT5G37990	AT5G37970	-3.32815	0	-2.46398	0	0	0	0	0
AT3G14810	AT1G53470	-1.68258	0	-2.5007	-0.937538	0	0	0	0
AT3G29575	AT1G13740	-2.6685	0	-2.55807	-0.456392	0	0	0	0
AT4G08570	AT4G39700	-6.4821	0	-2.59561	0	0	0	0	0
AT3G14720	AT1G53510	-2.7727	0.220187	-2.62871	-0.550629	0	0	0	0
AT3G51895	AT4G02700	-2.2826	0	-2.69212	0	2.8848	0	0	0
AT5G42570	AT1G11905	-1.81212	0.278824	-2.72106	-0.752712	0	0	0	0
AT1G01470	AT2G46140	-2.30689	0	-2.72492	0.662526	-0.661066	-3.77028	0	0
AT5G02230	AT5G59490	-1.36317	0	-2.73748	0	1.51581	0	0	0
AT5G28910	AT5G28960	-1.06923	0	-2.75419	0	0	0	0	0
AT3G11410	AT2G29380	-2.20558	0	-2.77766	0	2.5182	0	0	0
AT4G12000	AT4G22850	-2.45463	0	-2.79455	0.249114	0	0	0	0
AT1G05170	AT2G32430	-1.04616	0	-2.87416	-0.903307	2.6517	1.90984	0	0
AT5G64550	AT5G09670	-1.45761	-0.266896	-2.89901	0.520649	3.078	0.990343	0	0
AT1G56070	AT3G12915	-6.10497	-0.739025	-2.96082	0	-2.00135	0	0	0
AT4G36010	AT2G17860	-2.50113	0	-3.06698	0	0	0	-1.99665	0
AT2G43500	AT3G59580	-1.54188	-0.11927	-3.22236	0	3.51985	3.24536	0	0
AT1G71360	AT1G22882	-2.10015	-0.809344	-3.24075	-0.493053	0	0	0	0
AT4G38400	AT3G45970	-2.64339	-0.877415	-3.52815	0.133464	0	0	0	0
AT4G39210	AT1G27680	-1.67815	0	-3.53636	-0.859625	0	0	0	0
AT1G07430	AT2G29380	-4.81071	0	-3.89734	0	0	0	0	0
AT1G69870	AT1G27080	-1.11819	0	-4.15404	0	0	0	-1.22966	0
AT4G34650	AT4G34640	-2.89304	-0.586265	-4.22192	-0.122669	0	0	0	0
AT1G60190	AT1G10560	-4.61527	-0.0593622	-4.31648	0	0	0	0	0
AT3G14440	AT1G78390	-3.06122	0	-4.35862	0	0	0	0	0
AT1G74810	AT1G15460	-3.0907	0	-4.36009	0	0	0	0	0
AT4G33905	AT2G14860	-4.59518	0	-4.88444	-0.813097	0	0	0	0
AT1G61800	AT5G54800	-2.36854	-0.0601509	-4.88978	-0.0543215	0	0	-1.76658	-0.168761
AT1G51090	AT1G49420	-3.24031	0	-5.04911	0	2.75594	0	0	0
AT1G04570	AT2G33280	-4.23942	0	-5.87459	0	0	0	0	0

## Sheet: Cluster 3
P1	P2	Drought		Cold		B.cinerea		P.rapae
		Dr_1	Dr_2	Cd_1	Cd_2	Bc_1	Bc_2	Pr_1	Pr_2
AT5G49360	AT1G02640	0	0	0	0	1.96197	0	1.71821	0
AT5G39610	AT5G61430	0	0	0	0	4.58649	0	1.46627	0
AT1G34060	AT1G34040	0	0	0	0	12.7374	0	1.40969	0
AT2G32160	AT2G32170	0	0	0	0	1.56037	0.0765179	1.17554	0.287953
AT1G53870	AT3G14260	-1.50465	0	0	0	3.64579	0	1.15756	0
AT2G38310	AT5G05440	2.26082	0	3.24938	3.13319	1.6608	-0.275616	1.0484	0.573021
AT3G48020	AT5G62865	-2.43893	0	0	0	5.42849	0.340492	1.03202	0
AT2G21250	AT2G21260	0	0	0.36356	1.31254	1.0396	0	0.31809	1.77566
AT5G01790	AT2G40475	0	0	0	0	1.653	-0.563259	-0.502189	1.22216
AT1G28330	AT2G33830	0	0	3.0768	2.98884	2.20553	-0.316172	-0.776754	1.16091
AT4G17870	AT5G46790	0	0	2.20798	0.809788	1.90246	0.808819	0.111559	1.16039
AT1G05200	AT2G32390	0	0	0	0	1.07808	0	0.0871299	1.10458
AT1G24580	AT1G67856	0	0	0	0	2.31732	0	0	-1.23053
AT4G26850	AT5G55120	-1.5996	-1.82217	-2.97824	-0.578285	1.44677	-0.881607	-0.372517	-1.26719
AT5G67520	AT4G39940	-4.62386	-1.28258	0	0	4.52275	0.83221	-0.297387	-1.31662
AT1G68870	AT1G26210	-2.59538	-3.33211	0.812857	-1.28003	1.28867	0	0	-1.3736
AT1G29050	AT2G34070	-1.50542	-3.0795	0.938969	-2.06079	5.73112	0.644024	0.94708	-1.48487
AT4G39210	AT2G21590	-1.67815	-4.6707	-3.53636	-0.800034	5.32584	0	-0.206493	-1.72517
AT1G75760	AT1G19970	0	0	0.227157	-1.82221	2.34634	0.706442	-0.30314	-1.74854
AT1G21400	AT5G09300	-2.39225	-0.902998	-1.08245	1.25488	4.52208	0	0.188096	-1.90905
AT2G23290	AT4G37260	2.14268	2.17226	0	0	3.13441	0.228235	-0.628662	-2.59374
AT1G02390	AT4G01950	-1.23458	-0.89059	0	0	4.68453	0.0816055	-0.895496	-3.13932
AT3G15680	AT5G25490	-3.58445	0	0	0	2.74057	0	-1.00116	0
AT1G50640	AT3G20310	0	0	0	0	1.09031	-0.205108	-1.0644	-0.359103
AT4G12430	AT4G22590	0	0	-2.28063	-1.72956	3.46345	-0.997709	-1.11136	-0.803091
AT1G56240	AT1G09155	0	0	0	0	2.13523	0	-1.14186	0
AT5G17580	AT3G03510	0	0	-1.2452	0	2.76176	0	-1.14413	0
AT1G07750	AT2G28680	0	0	0	0	1.69462	0	-1.15521	0
AT3G46110	AT5G59790	0	0	0	0	2.20472	0	-1.17148	-0.545251
AT3G19680	AT1G50040	1.54568	0	0	0	1.69048	0	-1.18661	0
AT3G58990	AT2G43090	0	0	0	0	1.44301	-0.967985	-1.18678	0.272473
AT3G22840	AT4G14690	-4.17473	0	-6.88113	-7.8634	7.22158	0	-1.26337	0
AT4G27560	AT4G27570	-2.93988	-1.91943	-2.72598	-1.54317	1.15091	0	-1.31177	-0.988405
AT4G34230	AT3G19450	0	0	0	0	1.10618	-0.164519	-1.43249	0.144196
AT3G15210	AT1G53170	0	0	0	0	2.43042	0.879017	-1.61627	-0.916849
AT2G20340	AT4G28680	-1.88812	0	0	0	2.51906	0	-1.66021	0
AT3G55290	AT3G55310	-2.63802	0	0	0	2.68964	0	-1.67935	0
AT2G40610	AT5G05290	5.3442	0	3.58139	0	-2.27284	0	2.83784	0
AT3G22460	AT4G14880	1.65496	0.520892	2.68854	0.468008	2.79989	-0.896766	1.53011	-0.0555791
AT3G55240	AT3G28990	1.11818	0	2.54336	0	1.66704	0	1.47159	0
AT2G32180	AT2G32650	5.40381	0.243315	2.00147	0.998631	-4.50706	-0.920764	2.16149	0.659554
AT1G05575	AT2G31945	2.54793	0	1.80351	0	-0.925323	-2.45568	-1.86785	0
AT3G14310	AT1G53830	1.84586	0	1.69243	0	-3.09289	0	-1.16689	0
AT3G22970	AT4G14620	2.27638	0.657136	1.65603	0.984336	1.23393	0	1.14628	0.942842
AT4G25110	AT1G02170	4.29711	0.605254	1.52135	0	-1.53217	-0.753065	1.4567	-0.0152268
AT1G04280	AT1G06750	2.86431	0	1.47925	0	-1.401	0	1.19787	0
AT3G26520	AT2G36830	1.6123	0.827912	1.42489	0.462207	-2.17592	-0.944357	-0.906836	-1.94018
AT3G23550	AT3G23560	5.35982	0	1.40904	-0.74279	-7.55964	-0.00311552	-1.0568	0
AT3G56240	AT1G66240	1.11004	0.501268	1.39576	-0.148603	-12.488	0.324266	-1.05229	-0.0152456
AT2G37170	AT2G37180	2.284	0.957712	1.19053	0.239239	-0.593872	-1.15541	-0.828841	-2.45331
AT3G49940	AT5G67420	3.19665	-0.0405974	1.1699	0.486198	0	-1.9189	0.706795	2.20742
AT3G25600	AT1G18530	3.53429	0	1.1291	0	1.161	0	-1.56695	0
AT1G51800	AT3G21340	2.2128	0	1.05727	0	-8.02543	0	1.12179	0
AT2G10940	AT3G22120	2.08644	0.51862	0.440779	-4.9579	-6.04662	-0.363326	0.55981	-1.63956
AT4G21840	AT4G21830	4.58716	0	0	2.99126	-13.5046	0	0.738756	-2.43557
AT2G32030	AT2G32020	3.54476	0	0	-1.14454	-3.10142	0	-1.56032	0
AT4G13510	AT3G24300	1.64082	0	0	1.14132	-9.36992	0	-3.5609	0
AT3G52710	AT2G36220	1.0301	-0.630311	0	-1.24663	0.280099	3.4816	0.490292	-1.37405
AT2G14610	AT2G14580	15.8161	0	-0.113843	-2.1936	-22.4147	0	2.7152	0
AT5G40780	AT1G48640	5.24453	0	-1.36631	0	-2.98357	0	1.11004	0
AT2G29460	AT2G29420	2.07631	-0.0793613	-1.4622	0.595178	-9.10706	-0.9906	-2.16472	-0.062194
AT1G51700	AT3G21270	1.36057	-0.707222	-1.51502	0.340558	2.94717	-0.591198	-1.67697	-0.10185
AT1G75040	AT4G38660	11.8847	-0.951492	-2.25625	0.370457	-16.83	0	2.5604	0
AT2G16890	AT5G14860	1.02869	0	-2.6707	0	1.27671	0	-1.29146	0
AT3G59940	AT2G44130	-1.20535	0	2.37574	0	-2.11827	0	1.34538	0
AT1G14250	AT1G14240	-4.5433	0	2.3236	0.742831	-1.38964	0	-3.35596	0
AT3G20100	AT4G15350	-1.05939	0	2.02217	0	4.27293	0	1.2626	0
AT2G38870	AT2G38900	-1.53987	0	1.95439	0	-2.93243	0	-2.1544	0
AT1G06620	AT3G61400	-1.66945	0	1.50289	0	-2.93806	0	-1.68655	0
AT5G05600	AT3G11180	-2.37486	0	1.40067	0	-5.07985	0	-1.94026	0
AT3G16400	AT3G16410	-3.84203	0	1.09701	0.436316	2.04265	0	-2.87347	0
AT4G20860	AT5G44360	-1.04967	0	1.05834	0	1.17459	0	-2.05345	0
AT4G21400	AT4G21410	-3.03272	0.0166822	0.954464	2.3093	-2.07727	0.755165	1.33135	0
AT1G24330	AT1G67530	-2.50755	-0.761331	0	1.12198	0	2.0938	-1.23632	-0.800469
AT5G07010	AT5G07000	-2.92301	0	0	-1.33634	-0.727796	-1.95017	-2.94326	0.0768067
AT3G08860	AT2G38400	-3.3832	-0.91681	0	2.25419	0	2.0296	0.222315	-1.2228
AT2G39330	AT2G39310	-3.69462	0	-0.369879	1.74516	2.22674	0	-4.20425	0
AT3G56200	AT2G40420	-2.20755	-0.820934	-0.772783	1.44484	-0.826178	2.74246	-1.18942	0.337215
AT4G15210	AT2G32290	-1.54328	-0.956618	-0.827244	1.0116	0	2.00069	-4.44922	-0.0838991
AT2G38540	AT2G38530	-2.20223	0.913973	-1.04862	0.996858	-2.67925	0	0.146469	-1.43003
AT5G53760	AT1G26700	-1.80791	0	-1.44947	0	-1.09346	0	-1.3816	0
AT2G23150	AT1G47240	-2.42448	-0.567277	-1.49912	-0.852552	-0.786453	1.56624	-1.28959	-0.401867
AT3G24460	AT4G13345	-2.33054	-0.0131288	-1.95436	-0.845542	4.60853	0	1.14709	0
AT5G13750	AT5G13740	-1.39074	0.425799	-2.24872	-0.143577	0.00576464	-1.6596	-1.11792	-0.518935
AT2G27420	AT3G49340	-1.68072	0	-2.25868	0	0.694858	-8.81092	0	1.54262
AT3G09910	AT5G03530	-3.28898	-0.0911334	-2.41055	-0.134795	0	1.3741	-1.74932	0.751145
AT2G23000	AT1G73300	-4.15827	0	-2.4555	0	3.5677	0	-1.4123	0
AT4G08870	AT4G08900	-1.96041	-0.642882	-2.47102	0.151986	-0.0647617	1.27014	-2.93113	0.286957
AT4G31870	AT2G25080	-1.98864	0.794955	-2.50844	0.378433	10.8105	-0.461688	-0.975299	1.07521
AT3G23810	AT4G13940	-3.06779	-0.524594	-2.54996	-0.577718	-3.82692	-0.224162	-1.12921	-0.141123
AT4G27410	AT3G04070	-1.62337	0	-2.77721	-0.323252	-1.0185	0	-0.339999	-1.17032
AT3G28007	AT5G62850	-5.40708	0	-2.85361	0	1.00968	0	-2.08743	0
AT1G49450	AT3G18950	-2.68982	-0.64895	-2.93762	0	0	3.67095	-2.8831	-0.965616
AT5G54060	AT5G54010	-6.61134	0	-3.23392	0	12.8449	0	-1.41953	0
AT1G52890	AT3G15500	-2.73831	0	-4.09056	-0.9725	0	-2.0695	-3.2945	0
AT4G01080	AT1G01430	0	0	0	0	2.18474	-0.250387	-1.73416	0.345673
AT3G16920	AT1G05850	0	0	0	0	2.73319	-0.560406	-1.95723	-0.662156
AT1G20823	AT1G76410	0	0	0	0	4.20634	0	-2.29703	0
AT3G57530	AT2G41860	0	0	0	0	2.31808	0	-2.32422	0
AT2G30040	AT1G07150	0	0	0	0	1.80549	0	-2.36875	0
AT3G22530	AT4G14830	1.58669	0	0	0	21.6834	0	-2.44436	0
AT2G41640	AT3G57380	0	0	0	0	4.14007	0	-2.52358	0
AT1G19570	AT1G75270	0	0	0	0	1.21899	-0.236262	-2.55708	-0.08432
AT2G30020	AT1G07160	0	0	0	0	3.96698	0	-2.96298	0
AT2G30360	AT5G01820	0	0	0	0	5.06076	0.882274	-4.06096	0.363497
AT3G28510	AT5G40010	0	0	0	0	-8.76745	0	2.71959	0
AT2G14610	AT1G50060	0	0	-0.113843	2.55825	-22.4147	0	2.7152	0
AT4G10500	AT4G10490	0	0	0	0	-14.2009	0	2.49262	0
AT5G42830	AT5G07850	0	0	0	0	-7.24499	0	2.31852	0
AT1G74670	AT5G15230	5.98622	2.00614	5.95151	2.29165	-4.34746	0.356184	2.3174	-0.731915
AT4G00700	AT4G11610	0	0	0	0	-7.37996	0	2.25888	0
AT4G26490	AT5G56050	0	0	0	0	-4.30084	0	1.86961	0
AT1G51860	AT1G51880	0	0	0	0	-1.32955	0	1.8505	0
AT5G43910	AT4G28706	0	0	0	0	-11.7201	0.186195	1.81966	0.10788
AT1G30900	AT2G34940	4.68678	3.47157	0	0	-6.15572	0	1.79236	0.613685
AT2G32680	AT2G33020	8.95254	0	0	0	-9.13619	0	1.75332	0
AT1G33590	AT1G33600	4.35333	1.36797	3.98142	1.2528	-3.12903	-0.290749	1.71664	0.548242
AT5G39860	AT3G28857	0	0	0	0	-1.39983	0	1.68229	0
AT3G13950	AT4G13266	4.49831	0	0	0	-7.3665	0	1.61275	0
AT1G22500	AT1G72200	0	0	2.98368	1.22767	-1.25909	0	1.60318	0
AT3G26210	AT1G13110	7.17291	3.2869	1.53925	2.1471	-3.44546	0.0786415	1.52753	0.656444
AT3G11010	AT5G27060	0	0	0	0	-4.91182	0	1.31693	-0.344792
AT1G13470	AT1G13480	0	0	0	0	-8.60835	0	1.29168	0
AT2G21660	AT4G39260	0	0	-1.39324	0.501688	-1.41488	-0.3103	1.23736	0.153836
AT1G56120	AT1G56130	3.79375	0	-1.89363	-1.95526	-1.4261	0	1.20041	0
AT2G43000	AT3G12910	4.22735	0	0	0	-1.57437	0	1.1926	0.752049
AT5G55450	AT5G55410	0	0	0	0	-10.3868	0	1.14258	0
AT4G25070	AT3G48860	0	0	0	0	-5.78556	0.873389	1.04408	0.244068
AT1G77810	AT1G22015	0	0	-1.22044	0	-3.63379	0	1.01573	0
AT1G65790	AT1G65800	2.91311	2.58643	0	1.02274	-1.09682	0.275173	1.00921	0.660561
AT4G38540	AT5G05320	4.23243	2.78415	0	0	-1.47743	-0.652572	0.199095	1.3519
AT1G12090	AT1G62510	-2.17805	-4.78868	0	0	-2.67992	0	0.325949	1.1877
AT3G58760	AT4G18950	0	0	0	0	-1.28321	-0.716633	-0.00182309	-1.17433
AT4G12480	AT4G12500	1.02847	0	0	0	-4.99702	-0.361452	0.239815	-1.2208
AT1G07000	AT5G58430	0	0	0	0	-1.10065	0.88648	-0.567028	-1.28624
AT1G10340	AT2G24600	7.53623	2.26855	0	1.87037	-6.2178	-0.363538	0.705203	-1.35891
AT1G53380	AT3G14870	0	0	0	0	-14.4716	0	-0.15312	-1.68188
AT1G09560	AT1G02335	1.10995	-3.66819	0.408415	1.1631	-1.85216	0	-0.22354	-1.76617
AT5G44400	AT5G44390	0	0	0	0	-2.138	0	-0.596722	-1.80903
AT1G01620	AT4G00430	0	0	0	0	-1.11876	-0.516045	0.090399	-2.88811
AT3G14210	AT1G54010	0	0	-0.139156	2.86205	-3.31741	0	0.56631	-4.29182
AT4G10280	AT4G10290	0	0	0	0	-1.61641	0	-0.056191	-4.65972
AT1G45145	AT5G42980	1.21227	-0.868736	0	0	-2.62447	0.35983	-1.02796	-0.218157
AT1G30620	AT4G20460	0	0	-1.91833	0	-2.73779	0	-1.04088	0
AT4G20830	AT4G20840	2.20341	-0.163217	0	0	-5.38223	0.0156643	-1.04543	0
AT3G49210	AT3G49200	0	0	0	0	-1.42592	0	-1.06752	0
AT5G08790	AT5G63790	0	0	-0.984472	-1.84335	-4.4013	-0.808176	-1.074	-0.0178971
AT4G25030	AT5G45410	0	0	0	0	-1.8421	-0.245184	-1.08046	-0.240358
AT1G29520	AT5G46530	0	0	0	0	-1.46258	0	-1.09065	0
AT1G09970	AT3G19700	0	0	0	0	-2.11576	0	-1.10552	0
AT2G03760	AT2G03770	3.47696	0	0	0	-1.60708	0	-1.10617	0
AT1G20510	AT1G20500	-1.17276	0	0	0	-2.42059	0	-1.11191	0
AT2G37620	AT3G53750	0	0	0	0	-1.70697	0.258133	-1.2	-0.707261
AT4G34200	AT3G19480	0	0	0	0	-3.97865	0.166413	-1.211	0.54726
AT2G04570	AT2G42990	0	0	0	0	-2.17681	0	-1.30374	0
AT4G34590	AT1G75390	0	0	0	0	-1.69287	0	-1.31729	0
AT4G23810	AT4G11070	0	0	0	0	-1.25501	0	-1.32651	0
AT2G28210	AT1G08080	0	0	0	0	-6.31788	0	-1.36702	0
AT3G25250	AT4G13000	0	0	0	0	-3.64667	0	-1.40386	0
AT3G04290	AT5G18430	0	0	0	0	-3.05741	0	-1.42326	0
AT2G03240	AT1G14040	0	0	0	0	-1.4453	0	-1.42851	0
AT3G54640	AT4G02610	0	0	0	0	-4.07262	0	-1.4729	0.0160554
AT3G49620	AT3G49630	0	0	2.56915	0	-9.26797	0	-1.47488	0
AT3G08720	AT3G08730	0	0	0.0740124	-2.00366	-1.14274	0.605728	-1.48871	-0.330714
AT2G22860	AT4G37720	-2.00064	0	0	0	-3.99379	0	-1.54973	0
AT1G05230	AT4G21750	-1.82783	0.239364	0	0	-7.0533	0.295863	-1.60062	0.487826
AT1G19020	AT3G48180	4.51951	0	0	0	-3.44092	0	-1.6146	0
AT1G31550	AT1G28590	0	0	-1.01287	0	-1.08904	0	-1.63138	0
AT4G12735	AT4G12731	0	0	0	0	-1.7575	0	-1.70001	0
AT5G27360	AT5G27350	0	0	0	1.05983	-1.91069	0.389838	-1.70336	0.00100106
AT5G10625	AT5G24860	0	0	0	0	-2.21296	0	-1.70426	0
AT1G10585	AT1G10586	0	0	-1.23322	0	-3.06997	0	-1.7655	0
AT1G24140	AT1G70170	2.81046	0	0	0	-1.52287	0	-1.81187	0
AT1G35210	AT1G72240	5.13902	2.33458	0	0	-1.12214	0	-1.84217	-0.49541
AT1G06160	AT2G31230	3.06623	1.29353	1.94781	-1.57384	-7.28666	0.634013	-1.91949	-0.0321248
AT3G55430	AT2G39640	-2.53504	0	0	0	-1.73422	0	-1.95283	0
AT3G50930	AT3G50940	3.72028	-1.23562	0	0	-7.83289	0	-2.05782	0
AT2G23810	AT4G30430	1.47739	0	0	0	-1.31204	0	-2.20956	-0.650377
AT3G44300	AT3G44310	0	0	0	0	-2.94839	0.139856	-2.24176	-0.0687463
AT1G19180	AT1G74950	-2.02601	-2.5553	-1.60911	-0.0609304	-7.68763	-0.970701	-2.41775	-0.970937
AT5G13330	AT5G07310	0	0	-1.14785	-1.44549	-1.89077	0	-2.48253	0
AT3G45060	AT5G60780	0	0	0	0	-3.74062	0	-2.56434	0
AT5G61160	AT3G29680	2.02912	0	0	0	-10.6383	0	-2.65817	-0.178035
AT4G18440	AT1G36280	0	0	0	0	-4.46287	0.272712	-2.67243	-0.43844
AT2G35930	AT3G52450	0	0	0	0	-2.08785	0	-2.94774	-0.732787
AT3G22600	AT4G14815	4.7404	0	0	0	-17.7009	0	-2.96804	0
AT2G45220	AT5G51490	0	0	1.4271	0	-6.6566	0	-3.16267	0
AT1G26770	AT2G03090	0	0	-3.92842	-1.65247	-2.36741	0	-4.22527	0
AT2G30580	AT1G06770	0	0	0	0	-0.717533	2.56908	0.138123	1.38299
AT5G66560	AT3G50840	0	0	0	0	0	3.25859	-0.185097	1.26704
AT1G70840	AT1G70890	0	0	0	0	0	2.2177	0	1.12571
AT2G26975	AT3G46900	1.84592	0.0184847	0	0	0.872429	2.67612	-0.111364	1.07785
AT5G59430	AT3G46590	0	0	0	0	-0.987217	1.30719	1.5194	0.809972
AT4G26530	AT4G26520	0	0	0	0	0.150903	1.1906	1.39624	0.512015
AT4G29850	AT2G19350	-1.06173	-0.698345	0	0	0	1.71074	1.07111	0.127653
AT2G17280	AT1G58280	0	0	0	0	0	1.68803	-1.00244	0.230971
AT5G52450	AT2G34360	0	0	0	0	0.752607	4.33538	-1.04653	0
AT1G20030	AT1G75800	0	0	0	0	0	1.86995	-1.05619	0.203905
AT5G50740	AT5G63530	0	0	0	0	0.390145	1.83487	-1.14563	-0.0268388
AT5G52300	AT5G52310	0	0	0	0	0	2.78421	-1.2337	0.00871853
AT2G23150	AT5G67330	0	0	0	0	-0.786453	1.88789	-1.28959	-0.832027
AT3G11210	AT2G38180	0	0	0	0	0	1.97278	-1.38727	0
AT1G51950	AT3G16500	0	0	0	0	0.588283	1.18618	-1.44923	-0.516113
AT1G18590	AT1G74090	0	0	0	0	0.646081	1.65242	-1.59208	-0.635582
AT3G22740	AT3G63250	-1.15562	-0.160019	0	0	0.439383	1.71018	-1.70718	0.319811
AT3G16690	AT4G15920	0	0	0	0	0	1.07493	-2.15695	-0.649676
AT3G43110	AT5G20790	0	0	0	0	0	4.1391	0	-1.04204
AT3G15760	AT1G52565	3.34212	0	0	0	0.703526	1.86693	-0.102818	-1.4182
AT3G49780	AT5G65870	0	0	0	0	0	3.02945	0.104827	-1.43943
AT1G70640	AT5G63130	0	0	0	0	0	1.44163	0	-1.72555
AT3G12160	AT5G47960	0	0	0	0	0	2.3174	0	-1.72958
AT3G48360	AT5G63160	0	0	0	0	0	1.6763	0	-1.85286
AT3G50980	AT5G66400	0	0	0	0	0	5.17926	0	-2.27251
AT1G04330	AT3G23170	0	0	0	0	0	2.31994	0	-2.32242
AT5G63980	AT5G64000	0	0	0	0	-0.0308958	-11.5129	-0.987861	2.75541
AT4G29990	AT2G19190	0	0	0	0	0	-6.10766	0	1.93344
AT2G18680	AT2G18690	0	0	0	0	-0.907554	-10.8206	-0.494765	1.9006
AT4G38840	AT2G21210	1.93448	0.476405	3.3083	3.68673	-0.0580605	-14.8275	0.647195	1.71267
AT2G45070	AT3G60540	0	0	0	0	-0.876646	-6.21309	0.10208	1.54675
AT3G22910	AT3G63380	0	0	0	0	0	-7.74977	0	1.52927
AT1G18870	AT1G74710	0	0	0	0	0	-8.94479	-0.799018	1.51085
AT5G11420	AT5G25460	0	0	0	0	-0.165722	-2.49327	0.405889	1.50018
AT1G45616	AT1G47890	0	0	0	0	0	-7.12326	0	1.43928
AT1G55290	AT3G13610	0	0	0	0	0	-6.80938	0	1.25585
AT5G38240	AT5G38250	1.40137	0	0	0	0.188188	-3.15756	0.452591	1.24967
AT4G19700	AT5G45100	0	0	0	0	-0.516671	-2.14819	1.52424	0.333369
AT1G02360	AT4G01700	0	0	0	0	0	-5.8473	1.15538	-0.0697081
AT3G01450	AT5G14790	0	0	0	0	0	-1.06461	-1.03049	0.186745
AT2G44080	AT3G59900	0	0	0	0	0.638155	-1.35066	-1.06312	0
AT5G05140	AT3G10820	0	0	0	0	-0.2056	-1.07987	-1.54487	-0.100017
AT2G44230	AT2G44260	0	0	0	0	-0.153566	-4.08993	-1.64585	0
AT1G52720	AT3G15630	0	0	0	0	0	-2.92037	-1.6538	0.608902
AT2G39110	AT3G09830	0	0	0	0	0	-1.83375	-1.82043	-0.383433
AT1G08920	AT1G08930	0	0	0	0	0	-1.8968	-2.05675	-0.451826
AT5G55180	AT2G05790	-1.60732	0.131437	0	0	0	-1.64743	-2.16265	-0.484248
AT4G09030	AT1G35230	0	0	0	0	0	-11.727	-2.5953	0.467752
AT4G29930	AT5G57150	0	0	0	0	0	-1.01596	-3.03497	-0.377466
AT2G37770	AT3G53880	0	0	0	0	-0.177224	-1.08653	-3.39989	0
AT1G18670	AT1G74330	0	0	0	0	0	-4.06065	-0.25572	-1.12254
AT2G36760	AT2G36780	0	0	0	0	0	-1.58697	0	-1.12297
AT1G20330	AT1G76090	0	0	0	0	-0.015955	-1.53939	-0.619862	-1.12737
AT5G28646	AT3G04630	0	0	0	0	0	-3.53927	0	-1.13189
AT3G51430	AT3G51450	0	0	0	0	0.153385	-4.38766	0.11886	-1.13796
AT1G66970	AT4G26690	0	0	0	0	-0.909424	-1.15421	0.500242	-1.19226
AT1G19450	AT1G75220	0	0	0	0	0.2995	-1.73542	0.0744794	-1.25333
AT2G17890	AT5G66210	0	0	0	0	0	-1.05682	0	-1.26462
AT3G28940	AT3G28930	0	0	0	0	0.152918	-6.8395	-0.019076	-1.27975
AT4G28000	AT5G52882	0	0	0	0	0	-1.02518	0	-1.31423
AT3G50360	AT4G37010	0	0	0	0	-0.109459	-2.66004	-0.19768	-1.43922
AT2G17630	AT4G35630	0	0	0	0	0	-4.14045	0	-1.56365
AT2G45550	AT2G45570	0	0	0	0	0	-2.75583	0	-1.67016
AT3G05200	AT5G27420	0	0	0	0	0.939196	-4.15048	-0.853217	-1.70189
AT1G23760	AT1G70370	0	0	0	0	0	-1.56779	0	-1.77313
AT5G24105	AT3G61640	0	0	0	0	0.340073	-1.28785	0	-1.82309
AT3G11650	AT5G06320	0	0	0	0	0	-1.05318	-0.753344	-1.84113
AT5G37490	AT1G66160	0	0	0	0	0	-2.78949	0	-1.92482
AT5G47530	AT5G35735	0	0	0	0	0	-7.63562	0	-1.9257
AT5G06860	AT5G06870	0	0	0	0	0.940553	-2.36959	-0.388484	-1.94701
AT3G46080	AT3G46090	0	0	0	0	0	-8.46608	-0.833613	-2.09197
AT4G02500	AT3G62720	0	0	0	0	0.334171	-1.15318	-0.163575	-2.33016
AT1G21010	AT1G76600	0	0	0	0	0	-1.20902	-0.709857	-2.56265
AT2G28710	AT5G59820	0	0	0	0	0	-3.56804	0	-3.02748

## Sheet: Cluster 4
P1	P2	Drought		Cold		B.cinerea		P.rapae
		Dr_1	Dr_2	Cd_1	Cd_2	Bc_1	Bc_2	Pr_1	Pr_2
AT1G05870	AT2G31560	-2.14455	-0.5506	0	0	4.37619	1.82589	0	0
AT1G07350	AT4G35785	-1.49143	0.591586	0	0	0	0	0	0
AT1G17350	AT1G72420	2.50056	-0.0770401	0	0	0	0	0	0
AT1G21910	AT1G77640	1.33962	0	0	0	0	0	-2.17457	-1.03126
AT1G67265	AT5G16023	-2.03008	0	0	0	0	0	0	0
AT2G19810	AT4G29190	-1.67002	0.31971	-1.7633	-1.52572	7.60755	1.77461	0	0
AT2G35070	AT2G35090	-3.65002	0	0	0	0	0	0	0
AT3G13520	AT1G55330	-3.43737	-0.270565	-2.11847	1.12365	-3.78179	4.1278	-1.97752	-1.60291
AT4G12400	AT1G12270	-3.02877	-0.516607	0	0	0	0	0	0
AT1G10470	AT1G59940	3.26163	0	0	0	0	0	0	0
AT1G15010	AT2G01300	-2.38635	0	0	0	0	0	0	0
AT1G24265	AT1G24267	1.17517	0.128525	-1.35285	-1.28457	0	0	0	0
AT1G62810	AT3G43670	-1.46914	0.311599	1.1479	2.01354	1.11064	1.08041	0	0
AT2G01340	AT1G71015	1.62154	0	1.04751	1.20652	0	0	0	0
AT2G03890	AT1G13640	-1.72025	-0.737496	0	0	0	0	0	0
AT2G20440	AT4G28550	-1.05405	0.205328	0	0	1.6065	1.38798	0	0
AT2G40810	AT3G56440	-1.49894	0	0	0	0	0	0	0
AT3G04810	AT5G28290	-1.11783	0	0	0	0	0	0	0
AT4G31330	AT5G24790	-1.44447	0	0	0	0	0	0	0
AT4G37520	AT4G37530	2.6383	0	1.681	1.60483	-3.9866	-1.9596	0	0
AT1G17830	AT1G73210	-3.02066	-0.80342	-1.78755	1.03226	0	0	-1.87965	-1.12288
AT1G18800	AT1G74560	-1.01229	-0.62909	-1.92427	-1.40327	0	0	0	0
AT1G19330	AT1G75060	1.09766	0	0	0	0	0	0	0
AT1G23170	AT1G70770	1.76716	-0.0812267	0	0	0	0	0	0
AT1G28050	AT2G33500	-1.41534	0	0	0	0	0	0	0
AT1G29640	AT2G34340	-2.32387	0	0	0	0	0	0	0
AT1G33770	AT4G10010	1.49667	0	0	0	0	0	0	0
AT1G62620	AT1G63370	-3.02723	-0.288341	0	0	0	0	0	0
AT1G63010	AT4G22990	-2.0212	-0.176526	0	0	0	0	0	0
AT1G67090	AT5G38430	1.14445	0.139427	0	0	-1.19648	-9.25254	0	0
AT1G67210	AT5G38600	3.35833	-0.0210599	0	0	0	0	0	0
AT1G70300	AT5G14880	-1.85898	0.0350376	0	0	1.48107	1.37562	0	0
AT1G72120	AT1G72125	-1.43043	0	0	0	0	0	0	0
AT2G12400	AT2G25270	-2.54853	0	0	0	0	0	0	0
AT2G24762	AT4G31730	2.74784	0	0	0	0	0	0	0
AT2G28760	AT3G46440	-1.90704	0.179202	0	0	-6.39281	-1.63617	0	0
AT2G37570	AT5G02480	-1.95182	-0.870574	0	0	0	0	0	0
AT2G40270	AT3G56050	1.53377	-0.440345	0	0	0	0	0	0
AT2G41210	AT3G56960	-1.20433	-0.06027	0	0	0	0	0	0
AT2G47440	AT3G62570	-1.35817	0	0	0	0	0	0	0
AT3G08870	AT5G01560	1.12245	-0.464184	0	0	0	0	0	0
AT3G43790	AT5G13740	-1.17954	0.425799	0	0	0	0	0	0
AT3G50800	AT5G66580	2.94296	0	0	0	0	0	-1.91385	1.27172
AT3G55640	AT3G53940	-1.43559	-0.662494	-1.85205	-1.72518	0	0	0	0
AT3G57640	AT1G65250	1.2161	0	0	0	0	0	0	0
AT4G00930	AT5G37190	1.55887	-0.46117	0	0	0	0	0	0
AT4G09600	AT4G09610	-4.53679	-0.0895382	0	0	0	0	0	0
AT4G12410	AT4G22620	-3.223	0	0	0	0	0	0	0
AT4G17340	AT5G47450	1.06269	0	0	0	0	0	0	0
AT4G20780	AT5G44460	4.19852	0	0	0	0	0	0	0
AT4G20910	AT4G20920	-3.35595	0	0	0	0	0	0	0
AT5G09590	AT4G37910	-2.00556	-0.942552	-1.47863	-1.51657	-1.12417	-2.37849	0	0
AT5G45650	AT5G45640	1.31918	0	0	0	0	0	0	0
AT5G58300	AT3G08680	-2.05504	0.218572	0	0	0	0	0	0
AT5G64360	AT5G09540	1.39102	0	1.04851	1.26429	0	0	0	0
AT5G67385	AT3G49970	1.62688	0	0	0	0	0	0	0
AT1G01550	AT2G46080	1.23751	-0.209913	0	0	0	0	0	0
AT1G03070	AT4G02690	-1.73499	0	0	0	0	0	0	0
AT1G03210	AT4G02860	2.57341	-0.196904	0	0	-1.05696	1.02523	0	0
AT1G04230	AT5G43720	-1.20952	0.401734	0	0	0	0	0	0
AT1G04350	AT5G59530	-1.00075	0	0	0	1.7391	-2.08177	0	0
AT1G04750	AT2G33120	1.64925	0.797514	0	0	0	0	0	0
AT1G07510	AT2G29080	-2.02578	-0.565277	0	0	0	0	0	0
AT1G07870	AT2G28590	-1.50989	0	0	0	0	0	0	0
AT1G08250	AT2G27820	-2.10892	-0.772244	0	0	0	0	0	0
AT1G09430	AT1G10670	1.26165	-0.501185	0	0	0	0	0	0
AT1G10740	AT1G23330	-2.90127	-0.489592	0	0	0	0	0	0
AT1G12880	AT3G26690	-1.34436	0	0	0	0	0	0	0
AT1G13750	AT5G50400	2.12999	-0.142075	0	0	-2.21709	1.31244	0	0
AT1G14590	AT2G02061	-1.41056	0	0	0	0	0	0	0
AT1G15310	AT5G49500	-1.9053	0	0	0	0	0	0	0
AT1G16020	AT1G80910	-1.08741	0.368991	0	0	0	0	0	0
AT1G17270	AT5G50420	-1.87214	0	0	0	0	0	0	0
AT1G21880	AT1G77630	-1.1607	0	0	0	0	0	0	0
AT1G21900	AT1G09580	1.44106	0	0	0	0	0	0	0
AT1G24400	AT1G67640	1.73471	0	0	0	0	0	0	0
AT1G24764	AT1G68060	-1.2366	-0.352865	0	0	0	0	0	0
AT1G25230	AT1G14700	5.30828	0.171353	3.17275	1.76767	-3.11153	-2.92807	0	0
AT1G26690	AT1G69460	1.25503	0.667022	0	0	0	0	0	0
AT1G26945	AT1G74500	1.0127	0	0	0	0	0	0	0
AT1G28280	AT2G33780	2.00392	0	0	0	0	0	0	0
AT1G29060	AT4G14600	1.02563	0.0492088	0	0	0	0	0	0
AT1G29310	AT2G34250	1.56451	0.810867	0	0	-1.99108	-1.67813	0	0
AT1G30820	AT4G20320	-1.44722	-0.925745	0	0	0	0	0	0
AT1G41880	AT3G55750	1.00546	0.858114	0	0	-2.80354	-3.16727	0	0
AT1G48330	AT3G17580	-1.14985	0	0	0	0	0	0	0
AT1G49620	AT3G19150	-1.41112	0.235304	0	0	0	0	0	0
AT1G49780	AT3G19380	1.11049	0.835803	0	0	1.77338	2.58644	0	0
AT1G51660	AT3G21220	1.69739	0.359826	0	0	0	0	-1.44942	1.60521
AT1G55910	AT5G59520	2.36826	0	-1.02883	1.34974	0	0	0	0
AT1G58602	AT1G58848	1.09371	-0.299322	0	0	0	0	0	0
AT1G63840	AT5G41400	-1.08768	-0.161085	0	0	2.49243	1.79933	0	0
AT1G64060	AT4G11230	-1.932	0	0	0	0	0	0	0
AT1G64300	AT5G41730	-3.37583	0	0	0	0	0	0	0
AT1G68710	AT1G26130	1.30579	-0.077005	0	0	1.22307	-1.37643	0	0
AT1G69290	AT1G68980	-2.07359	0	0	0	0	0	0	0
AT1G69740	AT1G44318	1.1192	0	0	0	0	0	0	0
AT1G70480	AT1G23560	-1.78546	0	0	0	0	0	0	0
AT1G70790	AT2G01540	-1.39987	0.243119	0	0	0	0	0	0
AT1G74170	AT1G74190	1.32134	0	0	0	0	0	0	0
AT1G76490	AT2G17370	-1.28228	0	0	0	0	0	0	0
AT2G13100	AT1G30560	-2.94513	0	0	0	0	0	0	0
AT2G13650	AT1G07290	1.19408	0	0	0	0	0	0	0
AT2G18196	AT4G10465	-3.03732	0	0	0	0	0	0	0
AT2G20650	AT4G28370	-2.58119	-0.120684	0	0	0	0	0	0
AT2G21060	AT4G38680	-1.19363	0.061486	0	0	0	0	0	0
AT2G21320	AT4G38960	-1.1995	0	-4.48568	-2.36375	1.07791	1.03203	0	0
AT2G21510	AT4G39150	-2.68564	0.389227	0	0	0	0	0	0
AT2G22900	AT4G37690	-1.35143	0	0	0	0	0	0	0
AT2G23600	AT2G23620	1.51849	0	1.62649	1.39616	0	0	0	0
AT2G23610	AT2G23580	-1.09552	0	0	0	0	0	0	0
AT2G24390	AT4G31310	1.11037	-0.186122	0	0	1.7335	1.63453	0	0
AT2G24645	AT4G00260	1.20101	0	0	0	0	0	0	0
AT2G27050	AT3G20770	2.01269	0.0751025	0	0	0	0	0	0
AT2G27710	AT2G27720	1.0625	0.855456	0	0	-3.72224	-2.79394	0	0
AT2G31010	AT3G58640	-2.35886	0.162412	0	0	0	0	0	0
AT2G33990	AT3G15050	-1.07625	0	0	0	0	0	0	0
AT2G35120	AT1G32470	-1.06808	0.241936	0	0	0	0	0	0
AT2G35810	AT2G35830	1.40335	0.375456	0	0	0	0	0	0
AT2G36060	AT3G52560	1.91744	0.783617	0	0	0	0	0	0
AT2G36170	AT3G52590	1.10016	0.901354	0	0	-2.61285	-1.53384	0	0
AT2G36290	AT3G48410	-1.34362	0	0	0	0	0	0	0
AT2G36400	AT3G52910	1.12014	0	0	0	0	0	0	0
AT2G36480	AT4G04885	-1.04757	-0.785164	0	0	0	0	0	0
AT2G36680	AT3G53120	1.19192	-0.0500313	0	0	0	0	0	0
AT2G36850	AT3G07160	-1.07673	-0.620414	0	0	0	0	0	0
AT2G37470	AT3G53650	1.2639	0	0	0	0	0	0	0
AT2G39460	AT3G55280	1.17137	-0.163176	0	0	-2.51442	-2.16337	0	0
AT2G39800	AT3G55610	-1.03224	0.126399	-2.18789	-2.47275	0	0	0	0
AT2G40095	AT3G55880	3.92198	-0.14202	0	0	0	0	0	0
AT2G40280	AT3G56080	-1.08316	-0.721692	0	0	1.43671	3.39479	0	0
AT2G40320	AT3G11030	-2.10914	0	0	0	0	0	0	0
AT2G40410	AT3G56170	1.30349	0.568335	0	0	0	0	0	0
AT2G41730	AT5G24640	2.51145	0	0	0	0	0	0	0
AT2G42010	AT4G00240	-1.75358	0	0	0	0	0	0	0
AT2G43850	AT3G59830	1.16457	0	0	0	0	0	0	0
AT2G45190	AT4G00180	1.72585	0.694868	0	0	1.45044	1.1181	0	0
AT2G45290	AT3G60750	-1.62903	-0.263106	0	0	0	0	0	0
AT2G47500	AT5G27000	-3.04132	0	0	0	0	0	0	0
AT3G01490	AT5G50000	1.4826	0.947551	0	0	-1.24258	-1.47298	0	0
AT3G02490	AT5G15980	-1.35602	-0.213679	0	0	0	0	0	0
AT3G02580	AT3G02590	-1.02373	0	0	0	0	0	0	0
AT3G02900	AT5G16660	1.16101	0.56535	0	0	0	0	0	0
AT3G03520	AT3G03530	-1.34357	0	0	0	0	0	0	0
AT3G05570	AT4G39235	-1.09589	0.439457	0	0	0	0	0	0
AT3G08570	AT3G08660	-2.10355	0	0	0	0	0	0	0
AT3G09770	AT5G03200	-1.38353	-0.391751	0	0	1.03228	2.26161	0	0
AT3G10550	AT5G04540	-1.02923	-0.322773	0	0	0	0	0	0
AT3G13720	AT3G13710	-5.06118	0	0	0	0	0	0	0
AT3G15940	AT1G52420	-1.05374	0.0698004	0	0	0	0	0	0
AT3G16950	AT4G16155	-1.32611	-0.301338	0	0	-1.72338	-1.56927	0	0
AT3G17180	AT1G61130	-1.05308	0	0	0	0	0	0	0
AT3G17712	AT3G17740	-1.03192	-0.712643	0	0	0	0	0	0
AT3G18830	AT2G16120	1.46601	0	0	0	0	0	0	0
AT3G19240	AT4G33400	-2.05575	0	0	0	0	0	0	0
AT3G19330	AT3G19250	3.99235	0	0	0	0	0	0	0
AT3G19540	AT1G49840	1.20723	-0.395039	0	0	0	0	0	0
AT3G20410	AT1G50700	1.83688	0	0	0	-1.40247	1.62249	0	0
AT3G28640	AT3G28660	2.72866	0	0	0	0	0	0	0
AT3G42670	AT5G20420	1.54624	0	0	0	0	0	0	0
AT3G45010	AT5G22980	-1.32224	0	0	0	0	0	0	0
AT3G46010	AT5G59890	-1.33399	0.0561639	0	0	0	0	0	0
AT3G46430	AT5G59613	1.22196	0.931858	0	0	0	0	0	0
AT3G46580	AT5G59380	1.06493	0.942749	0	0	0	0	0	0
AT3G47250	AT3G47200	1.25902	0	0	0	0	0	0	0
AT3G47570	AT3G47580	2.34062	0	0	0	0	0	0	0
AT3G48040	AT5G62880	3.10053	-0.23186	0	0	0	0	0	0
AT3G48690	AT1G19190	-1.27299	0	0	0	0	0	0	0
AT3G50700	AT5G66730	1.71302	-0.323745	0	0	0	0	0	0
AT3G50960	AT5G66410	-1.71396	-0.490132	0	0	0	0	0	0
AT3G52470	AT2G35960	-1.29427	-0.509221	-1.46882	-1.83832	0	0	0	0
AT3G57650	AT1G51260	-1.27299	0	0	0	0	0	0	0
AT3G58050	AT2G41960	-1.01772	-0.801469	0	0	0	0	0	0
AT3G60190	AT2G44590	1.01295	0	0	0	0	0	0	0
AT3G61280	AT3G61290	3.61763	0	0	0	0	0	0	0
AT3G63030	AT4G22745	1.00444	0.336409	0	0	0	0	0	0
AT4G04695	AT4G04700	3.36348	0	0	0	0	0	0	0
AT4G04790	AT4G21880	-2.77688	0	0	0	0	0	0	0
AT4G05320	AT5G20620	1.76665	-0.142892	0	0	0	0	0	0
AT4G09460	AT1G35515	1.07033	0	0	0	0	0	0	0
AT4G11960	AT4G22890	-1.49565	-0.428614	0	0	1.65317	-1.13893	0	0
AT4G15080	AT3G22180	-1.49156	0	0	0	0	0	0	0
AT4G19840	AT1G33920	-1.12332	0	0	0	0	0	0	0
AT4G20440	AT5G44500	-2.59239	-0.0635835	0	0	-1.69612	-7.85403	0	0
AT4G25360	AT5G51640	-1.2164	0.108435	0	0	1.10069	-1.00486	0	0
AT4G25630	AT5G52470	1.14018	-0.285225	-2.44137	-1.44963	-5.75109	-1.92129	0	0
AT4G27020	AT5G54870	-1.12925	-0.24503	0	0	1.10511	1.26496	0	0
AT4G27760	AT5G53090	1.14675	0	0	0	0	0	0	0
AT4G27830	AT4G27820	-1.07144	-0.642082	-1.84983	-1.98866	1.71053	1.88221	0	0
AT4G27840	AT5G52990	-1.15977	0	0	0	0	0	0	0
AT4G28400	AT2G20630	1.17272	0.396477	0	0	0	0	0	0
AT4G29000	AT2G20110	-1.56632	0	0	0	0	0	0	0
AT4G29100	AT2G20100	-1.12392	0	0	0	0	0	0	0
AT4G32410	AT2G25540	-1.34231	0	0	0	0	0	0	0
AT4G38060	AT5G65480	-1.50953	-0.603217	0	0	2.83509	3.3234	0	0
AT4G39350	AT2G21770	-1.43917	0	0	0	0	0	0	0
AT5G03340	AT3G09840	-1.04582	-0.55085	0	0	0	0	0	0
AT5G06350	AT5G27010	-1.31508	0	0	0	0	0	0	0
AT5G07320	AT5G51050	-1.15934	-0.313112	0	0	0	0	0	0
AT5G08335	AT5G23320	1.17113	0	0	0	0	0	0	0
AT5G08610	AT5G08620	-1.02735	0.477925	-1.16952	-1.35247	-2.27359	-2.20515	0	0
AT5G13300	AT5G61980	-1.07187	0	0	0	0	0	0	0
AT5G19070	AT1G03260	-1.02227	0	0	0	0	0	0	0
AT5G23850	AT3G48980	-1.24678	0	-1.74911	-1.86303	0	0	0	0
AT5G24990	AT5G25010	-1.98583	0	0	0	0	0	0	0
AT5G38220	AT1G66900	-1.58531	0.141735	0	0	0	0	0	0
AT5G38590	AT5G38570	-1.06204	0	0	0	0	0	0	0
AT5G43400	AT5G43390	-2.78951	0	0	0	0	0	0	0
AT5G50150	AT1G10750	-1.27056	0	0	0	0	0	0	0
AT5G50920	AT3G48870	-1.33029	0.0300215	0	0	1.00449	-1.02565	0	0
AT5G55290	AT4G26710	1.80926	0.656066	0	0	0	0	0	0
AT5G65070	AT5G65080	1.3657	0.773137	0	0	5.96234	3.99907	0	0
AT2G20880	AT4G28140	-2.52773	-0.738279	0	0	0	0	-1.56786	-3.90529
AT4G02520	AT2G02930	12.6295	0	0	0	-8.36592	-2.53219	0	0
AT5G44420	AT2G26020	2.96103	0	-2.95255	-1.80122	-8.68529	-13.1191	-2.69272	-1.32078
AT5G45030	AT2G35155	-6.73019	-0.264788	0	0	-5.14136	1.05776	0	0
AT3G53340	AT2G37060	2.44773	0	0	0	0	0	0	0
AT3G49110	AT3G49120	1.9644	-0.39962	0	0	-4.41856	-2.34705	-1.32163	-1.17969
AT3G09350	AT3G53800	-1.95395	0.698443	-1.09609	3.64418	-1.46625	-9.70168	0	0
AT4G14040	AT4G14030	-1.54312	-0.281047	0	0	2.67733	1.33973	0	0
AT1G52270	AT4G28310	2.32242	0	0	0	-3.70127	-1.42373	0	0
AT4G29700	AT4G29690	-1.70543	0	0	0	0	0	-1.53744	-1.96443
AT5G65010	AT5G10240	1.99149	-0.281356	0	0	-2.068	1.30988	0	0
AT1G55760	AT1G21780	-2.24724	-0.269385	0	0	8.71776	1.85346	0	0
AT5G05730	AT2G29690	1.37966	-0.66534	0	0	-3.92333	-1.47649	0	0
AT2G43350	AT2G31570	1.11895	0.853825	0	0	0	0	0	0
AT2G32210	AT2G32190	-1.22543	0	-1.08395	-1.03294	-7.02759	-3.29225	-2.07794	-3.31235
AT2G34490	AT2G34500	-3.92474	0	0	0	1.47588	-4.68988	0	0
AT4G16750	AT2G35700	-2.3916	0	-1.34552	-1.37618	0	0	0	0
AT3G59880	AT2G44010	3.19083	0	0	0	0	0	0	0
AT5G61290	AT5G07800	-3.65506	0	0	0	0	0	0	0
AT3G02020	AT5G13280	-2.10103	0	0	0	3.71567	-2.25315	0	0
AT4G38530	AT5G58670	-2.07902	0.742275	0	0	0	0	0	0
AT3G59480	AT1G06030	1.12036	0	0	0	0	0	0	0
AT1G58420	AT1G10140	3.15828	-0.947741	0	0	-1.59675	-1.0528	0	0
AT1G62740	AT1G12270	-1.07287	-0.516607	0	0	0	0	0	0
AT5G27750	AT1G13780	1.19984	0	0	0	0	0	0	0
AT2G02950	AT1G14280	2.60469	0.542932	0	0	0	0	0	0
AT2G01670	AT1G14860	1.29277	0	0	0	0	0	0	0
AT1G73150	AT1G17790	-1.43362	0	0	0	0	0	0	0
AT1G74930	AT1G19210	-1.51757	-0.214351	0	0	0	0	-1.87885	-1.39295
AT1G75230	AT1G19480	-3.06841	0	0	0	0	0	0	0
AT1G75250	AT1G19510	4.27717	0	0	0	0	0	0	0
AT1G76350	AT1G20640	-1.36393	-0.0649593	0	0	3.8869	2.90097	0	0
AT1G76380	AT1G20670	-1.22594	0	0	0	0	0	0	0
AT1G69360	AT1G26620	-2.18117	-0.225078	0	0	0	0	0	0
AT1G69850	AT1G27040	2.28554	0	0	0	0	0	0	0
AT4G22570	AT1G27450	3.12122	0.928	0	0	1.42967	-1.3858	0	0
AT3G02570	AT1G67070	-1.44493	0	0	0	0	0	0	0
AT3G29200	AT1G69370	-1.34423	-0.874965	-1.79238	1.68361	0	0	0	0
AT1G18570	AT1G74080	5.51377	0	0	0	-2.2537	-3.02616	0	0
AT1G62200	AT2G02040	1.49723	0.33533	0	0	0	0	0	0
AT5G18380	AT2G09990	-1.15783	0.456754	-1.15442	-1.05662	-8.78538	-2.15081	0	0
AT4G30110	AT2G19110	2.16025	-0.163176	0	0	0	0	0	0
AT4G29740	AT2G19500	5.11433	0	0	0	0	0	0	0
AT4G31550	AT2G24570	1.24441	0	0	0	1.39122	-4.08387	0	0
AT3G61900	AT2G46690	-2.25225	0.509802	0	0	5.82482	2.48759	0	0
AT5G27520	AT3G05290	-1.49043	-0.318833	0	0	0	0	0	0
AT2G28940	AT3G09830	2.54292	0.747777	0	0	0	0	0	0
AT5G04130	AT3G10270	-1.11329	0	0	0	0	0	0	0
AT5G06670	AT3G12020	3.92253	-0.325263	0	0	0	0	0	0
AT1G48260	AT3G17510	2.32765	0.823927	0	0	2.54203	1.26003	0	0
AT1G49730	AT3G19300	2.8845	0	0	0	0	0	0	0
AT3G63420	AT3G22942	1.49788	0	0	0	0	0	0	0
AT5G13210	AT3G24780	-2.19421	0	0	0	0	0	0	0
AT5G40640	AT3G27390	-1.22115	0.00364287	0	0	0	0	0	0
AT1G10070	AT3G49680	-2.70863	-0.158619	0	0	0	0	0	0
AT1G65590	AT3G55260	1.69239	0.460002	1.05888	1.02065	0	0	0	0
AT5G59920	AT4G01350	-1.59407	0	0	0	0	0	0	0
AT3G61950	AT4G01460	-1.49556	0	0	0	0	0	0	0
AT2G47440	AT4G02100	-1.35817	0	0	0	0	0	0	0
AT4G14390	AT4G05040	2.04212	-0.809384	0	0	0	0	0	0
AT4G15630	AT4G15620	1.73412	0.464305	0	0	1.1515	3.86809	0	0
AT5G45370	AT4G19185	-2.57226	0.164219	0	0	1.62628	-2.86831	0	0
AT3G51940	AT5G03990	-1.22052	-0.253111	0	0	0	0	0	0
AT5G65020	AT5G10230	1.27458	0	1.64503	-1.07397	0	0	0	0
AT2G28190	AT5G18100	2.4439	0.551482	0	0	0	0	0	0
AT4G23470	AT5G41390	1.55949	0	0	0	0	0	0	0
AT3G18750	AT5G41990	-1.32286	0.063693	0	0	0	0	0	0
AT5G06420	AT1G01350	2.0737	0.7558	0	0	0	0	0	0
AT4G00520	AT1G01710	-1.04821	-0.347668	0	0	0	0	0	0
AT4G00110	AT1G02000	-1.5982	-0.22467	0	0	0	0	0	0
AT4G01883	AT1G02475	1.09355	0.314097	0	0	0	0	0	0
AT4G02370	AT1G02816	1.39908	0.00146035	0	0	-1.08788	1.23385	0	0
AT4G27830	AT1G02850	-1.07144	0.945681	-1.84983	-2.07336	1.71053	4.6987	0	0
AT2G47860	AT1G03010	3.70085	0	0	0	0	0	0	0
AT4G20340	AT1G03280	2.93486	-0.152403	0	0	0	0	0	0
AT4G03110	AT1G03457	1.50073	0	0	0	0	0	0	0
AT5G43330	AT1G04410	-1.11473	0.533338	0	0	0	0	0	0
AT2G33330	AT1G04520	1.12873	0	1.37957	-1.02843	-2.72506	1.10413	0	0
AT2G32340	AT1G05270	-1.32366	0.113105	0	0	0	0	0	0
AT2G29680	AT1G07270	2.58245	0	0	0	0	0	0	0
AT2G29340	AT1G07440	1.24688	-0.5887	2.58668	1.04247	0	0	0	0
AT1G60810	AT1G10670	1.61601	-0.501185	0	0	0	0	0	0
AT1G63120	AT1G12750	-1.28992	-0.0111101	0	0	0	0	0	0
AT2G03750	AT1G13420	1.28774	0	2.39062	2.64296	0	0	0	0
AT5G39500	AT1G13980	-1.11185	-0.972861	0	0	0	0	0	0
AT3G60190	AT1G14830	1.01295	-0.379898	0	0	0	0	0	0
AT1G72330	AT1G17290	1.27595	0.892941	0	0	-3.32808	-2.64771	0	0
AT1G72770	AT1G17550	-2.54355	-0.741654	-2.08409	-1.12996	1.07567	2.43146	0	0
AT1G73655	AT1G18170	1.49165	0.188508	0	0	0	0	0	0
AT3G43210	AT1G18370	-2.37564	0	0	0	0	0	0	0
AT1G76020	AT1G20225	-1.20828	-0.188352	0	0	0	0	0	0
AT1G70660	AT1G23260	1.19811	0.688184	0	0	1.27879	1.34392	0	0
AT1G25211	AT1G25055	-1.19815	-0.243631	0	0	0	0	0	0
AT1G68650	AT1G25520	1.18451	-0.0530436	0	0	2.63773	1.55157	0	0
AT3G28900	AT1G26880	1.53782	0.551587	-1.03076	-1.16886	-1.63226	-2.56202	0	0
AT1G27180	AT1G27170	1.30563	-0.175652	0	0	0	0	0	0
AT4G28490	AT1G28440	2.56943	-0.0641098	0	0	0	0	0	0
AT2G34300	AT1G29470	-1.11583	-0.964943	0	0	0	0	0	0
AT2G34790	AT1G30760	-2.79212	0	0	0	0	0	0	0
AT2G35060	AT1G31120	-1.55296	-0.927111	0	0	0	0	0	0
AT1G80560	AT1G31180	1.32961	-0.276326	0	0	-1.5602	-2.75715	0	0
AT3G51480	AT1G42540	-1.38818	-0.886798	0	0	0	0	0	0
AT1G77390	AT1G44110	-1.4069	0	0	0	0	0	0	0
AT3G20060	AT1G50490	1.03686	0	0	0	0	0	0	0
AT3G20670	AT1G51060	2.10367	-0.319532	0	0	0	0	0	0
AT3G21140	AT1G51560	1.54517	-0.517155	0	0	-1.1376	1.05734	0	0
AT3G14590	AT1G53590	-4.12914	-0.863568	0	0	0	0	0	0
AT3G13980	AT1G54200	-1.80709	0	0	0	0	0	0	0
AT3G13970	AT1G54210	2.239	0.59179	0	0	0	0	0	0
AT3G12740	AT1G54320	1.66126	0.149838	0	0	0	0	0	0
AT1G65150	AT1G65050	-1.31223	0	0	0	0	0	0	0
AT5G37540	AT1G66180	-1.33676	0.0410341	0	0	-3.84511	-1.17384	0	0
AT5G43620	AT1G66500	1.34986	0.690003	0	0	0	0	-1.53344	-2.28854
AT4G27010	AT1G72270	-1.14676	0	0	0	0	0	0	0
AT1G17920	AT1G73360	-1.26927	0	0	0	0	0	0	0
AT1G75120	AT1G75110	-1.28071	0	0	0	0	0	0	0
AT3G54350	AT1G75530	-1.35924	0	0	0	0	0	0	0
AT4G36180	AT1G75640	-1.62555	0	0	0	0	0	0	0
AT1G75900	AT1G75880	-1.23001	0	0	0	0	0	0	0
AT3G15640	AT1G80230	1.21612	-0.126804	0	0	0	0	0	0
AT1G14370	AT2G02800	1.43137	0.40075	0	0	0	0	0	0
AT1G49660	AT2G03550	-2.65937	0.383216	0	0	0	0	0	0
AT4G35050	AT2G16780	-1.06325	-0.302017	0	0	0	0	0	0
AT4G35100	AT2G16850	1.0476	0	0	0	0	0	0	0
AT4G36600	AT2G18340	-1.64837	0	0	0	0	0	0	0
AT4G29480	AT2G19680	1.11491	0.864674	0	0	0	0	0	0
AT4G38910	AT2G21240	3.67992	0.0685333	0	0	0	0	0	0
AT4G36870	AT2G23760	-1.52744	-0.472221	0	0	-1.06729	1.54214	0	0
AT4G30710	AT2G24070	-2.6599	0	0	0	0	0	0	0
AT4G32070	AT2G25290	-1.10416	-0.0217627	0	0	0	0	0	0
AT1G07200	AT2G29970	2.09837	0.142481	0	0	1.65071	1.93268	0	0
AT2G43850	AT2G31800	1.16457	0.737467	0	0	0	0	0	0
AT1G04750	AT2G32670	1.64925	0	0	0	0	0	0	0
AT3G52890	AT2G36350	-1.33909	0	0	0	0	0	0	0
AT3G09735	AT2G37120	1.3294	0.0476448	0	0	0	0	0	0
AT3G53460	AT2G37220	1.14336	-0.857669	0	0	-2.61742	-1.10216	0	0
AT3G54560	AT2G38810	2.01894	0	0	0	0	0	0	0
AT5G59845	AT2G39540	-2.20946	0	0	0	0	0	0	0
AT4G04200	AT2G39960	1.07721	0.565604	0	0	0	0	0	0
AT5G58700	AT2G40116	-1.20505	0	0	0	0	0	0	0
AT5G05380	AT2G40380	1.05625	-0.426035	0	0	0	0	0	0
AT5G50720	AT2G42820	-1.71649	0	0	0	0	0	0	0
AT3G60200	AT2G44600	1.74546	0	0	0	0	0	0	0
AT3G60690	AT2G45210	-1.29228	0	0	0	2.30918	-2.6642	0	0
AT1G48860	AT2G45300	-1.33536	-0.604102	0	0	-1.79985	-2.55481	0	0
AT3G61570	AT2G46180	-1.12057	-0.2073	0	0	0	0	0	0
AT3G62250	AT2G47110	1.02759	0.629542	0	0	-1.99876	-1.627	0	0
AT3G62410	AT2G47400	1.01129	0.667487	0	0	0	0	0	0
AT3G62690	AT2G47560	-1.36704	0	-1.93144	1.62035	0	0	0	0
AT5G16790	AT3G02950	-2.6722	-0.184663	0	0	0	0	0	0
AT5G17600	AT3G03550	-1.29988	0	0	0	2.53483	1.27039	0	0
AT5G18490	AT3G04350	1.95202	-0.421675	0	0	0	0	0	0
AT5G28060	AT3G04920	1.04252	0.984371	0	0	-2.23346	-1.7115	0	0
AT5G19200	AT3G06060	-1.32151	0.441275	0	0	0	0	0	0
AT5G19025	AT3G06180	-1.71367	0	0	0	0	0	0	0
AT5G48660	AT3G07190	1.66291	0	0	0	0	0	0	0
AT5G02320	AT3G09370	-4.04321	0.0505345	0	0	0	0	0	0
AT5G03470	AT3G09880	1.05695	0.346452	0	0	0	0	0	0
AT5G06770	AT3G12130	1.17447	-0.319955	0	0	0	0	0	0
AT5G05110	AT3G12490	-1.10067	-0.237334	0	0	1.96458	1.14996	0	0
AT1G56190	AT3G12780	1.21596	-0.338187	0	0	0	0	0	0
AT5G60860	AT3G15060	-1.27506	0	0	0	0	0	0	0
AT4G28400	AT3G15260	1.17272	0.544701	0	0	0	0	0	0
AT1G65040	AT3G16090	1.63958	0	0	0	0	0	0	0
AT3G17700	AT3G17690	1.70303	0	0	0	0	0	0	0
AT1G75020	AT3G18850	1.04945	-0.626363	0	0	0	0	0	0
AT3G19010	AT3G19000	1.97579	-0.654191	1.18595	1.35312	-2.78536	1.865	0	0
AT5G40540	AT3G27560	-2.64391	0.368464	0	0	0	0	0	0
AT5G39320	AT3G29360	-1.18159	-0.839815	0	0	0	0	0	0
AT5G20900	AT3G43440	-1.24579	-0.620681	0	0	0	0	0	0
AT4G33865	AT3G44010	1.02794	-0.519567	0	0	-1.52069	-3.1929	0	0
AT5G60360	AT3G45310	-1.80729	0.394443	0	0	1.15142	1.02313	0	0
AT5G59700	AT3G46290	-1.48649	-0.604015	0	0	1.86878	1.05414	0	0
AT3G47010	AT3G47000	4.01504	-0.08132	0	0	0	0	0	0
AT5G58787	AT3G47160	1.18755	0.532663	1.42464	1.53036	1.20173	-1.27869	0	0
AT5G67510	AT3G49910	1.83463	0.836302	0	0	-2.91559	-2.34905	0	0
AT3G51340	AT3G51350	2.24008	0	0	0	0	0	0	0
AT5G02450	AT3G53740	1.0144	0.486752	0	0	-2.79132	-2.26441	0	0
AT2G38630	AT3G54190	1.68732	0.111436	0	0	0	0	0	0
AT2G44180	AT3G59990	1.9317	-0.135618	0	0	-1.05712	1.10436	0	0
AT1G03070	AT3G63310	-1.73499	0.587843	0	0	0	0	0	0
AT4G18160	AT4G01840	-1.17789	0	0	0	2.44911	1.28144	0	0
AT5G38700	AT4G02170	-2.2591	0	0	0	0	0	0	0
AT4G02760	AT4G02740	-1.83052	0.214169	0	0	0	0	0	0
AT4G21810	AT4G04860	1.22136	0.170068	0	0	1.5104	1.38367	0	0
AT4G10400	AT4G09920	1.14428	0	0	0	0	0	0	0
AT4G22820	AT4G12040	-1.29815	0.0628925	0	0	1.99726	1.52682	0	0
AT4G21540	AT4G21534	1.74652	0	0	0	0	0	0	0
AT5G41460	AT4G23490	-1.60936	-0.918232	-2.07937	-1.15304	0	0	0	0
AT5G56540	AT4G26320	-1.09878	0	2.18746	1.37575	0	0	0	0
AT1G55810	AT4G26510	1.60591	0.0357998	0	0	0	0	0	0
AT5G11420	AT4G32460	1.35039	0.937755	0	0	0	0	0	0
AT3G14270	AT4G33240	-1.20898	-0.983896	0	0	1.33241	2.03634	0	0
AT5G04720	AT4G33300	1.14558	0.973771	0	0	-1.72492	-1.3655	0	0
AT2G13790	AT4G33430	2.33983	0.524633	0	0	-2.65507	-1.56701	0	0
AT2G17700	AT4G35780	-1.08284	0.611088	0	0	1.59075	1.69074	0	0
AT2G37540	AT5G02540	1.16826	0	0	0	0	0	0	0
AT3G09810	AT5G03290	1.25553	0.918603	0	0	0	0	0	0
AT3G09820	AT5G03300	-1.03431	0.150591	0	0	0	0	0	0
AT5G23430	AT5G08390	-2.88916	0	0	0	0	0	0	0
AT5G64640	AT5G09760	-1.85356	0	0	0	0	0	0	0
AT5G24990	AT5G10750	-1.98583	-0.397642	0	0	0	0	0	0
AT5G19430	AT5G12310	-1.0302	-0.150888	0	0	1.54445	1.03184	0	0
AT1G24280	AT5G13110	2.79825	0	0	0	0	0	0	0
AT1G65010	AT5G16730	-1.32684	-0.949015	0	0	0	0	0	0
AT3G03480	AT5G17540	-1.97991	0.336428	0	0	0	0	-1.80264	-1.06719
AT5G18780	AT5G18770	1.99498	0	0	0	0	0	0	0
AT3G06080	AT5G19160	4.74461	0	0	0	0	0	0	0
AT3G11490	AT5G22400	-1.91337	0	0	0	0	0	0	0
AT3G49560	AT5G24650	1.1019	-0.244257	0	0	0	0	0	0
AT5G20510	AT5G26210	-1.17984	-0.284627	0	0	2.46639	1.03974	0	0
AT3G53890	AT5G27700	1.09701	0.604563	0	0	-2.98054	-2.109	0	0
AT5G49890	AT5G33280	-1.39625	-0.822901	0	0	2.23193	1.37632	0	0
AT5G38990	AT5G39000	1.49123	0	0	0	0	0	0	0
AT1G64610	AT5G42010	3.35398	0	0	0	-3.24934	-1.5471	0	0
AT2G17830	AT5G42460	-1.10618	0	0	0	0	0	0	0
AT5G44600	AT5G44590	1.22008	0	0	0	0	0	0	0
AT3G24140	AT5G53210	1.14499	0	0	0	0	0	0	0
AT5G20400	AT5G54000	1.30385	0	0	0	0	0	0	0
AT5G56660	AT5G56650	1.09993	0.631516	0	0	0	0	0	0
AT3G46930	AT5G58950	2.08491	-0.0178887	0	0	1.01377	1.06031	0	0
AT3G46820	AT5G59160	1.56807	0.214476	0	0	0	0	0	0
AT5G42770	AT5G66550	2.12166	-0.740146	0	0	0	0	0	0
ATCG01300	ATCG00840	1.02615	0.700278	1.25324	1.25007	0	0	0	0
AT1G35140	AT4G08950	-1.21873	0.176586	0	0	-1.08086	-5.22255	-4.30694	-3.20335
AT1G22650	AT4G34860	4.90035	-0.985513	0	0	-1.6283	2.335	0	0
AT2G30420	AT5G53200	2.84904	0.537592	0	0	-2.46155	1.1212	0	0
AT5G16650	AT2G33735	2.72389	0	0	0	0	0	0	0
AT5G16930	AT3G03060	-1.40627	-0.286575	-2.08934	-1.63069	-1.49916	-1.56957	0	0
AT1G77510	AT1G21750	2.78927	0.87464	0	0	-8.17383	-4.60602	0	0
AT5G05410	AT3G11020	-1.96668	0.0651998	-1.36852	-1.12324	0	0	0	0

## Sheet: Cluster 5
P1	P2	Drought		Cold		B.cinerea		P.rapae
		Dr_1	Dr_2	Cd_1	Cd_2	Bc_1	Bc_2	Pr_1	Pr_2
AT1G34030	AT4G09800	0	0	-1.18542	-0.736526	-1.73919	-1.63723	0	0
AT1G07940	AT1G07920	0	0	1.06806	-0.679514	-1.72394	-1.52795	0	0
AT1G55510	AT3G13450	0	0	0.186129	1.06309	0	0	0	0
AT5G01430	AT3G49420	0	0	-0.66579	-1.3787	0	0	0	0
AT5G12950	AT5G12960	0	0	2.14241	0	0	0	0	0
AT1G56130	AT1G56140	0	0	-1.95526	0.686218	0	0	0	0
AT2G43460	AT3G59540	0	0	-0.974192	-1.15396	-1.84599	-2.16922	0	0
AT3G04840	AT4G34670	0	0	-0.978301	-1.03172	-3.18113	-2.54655	0	0
AT4G37680	AT4G38320	0	0	-1.55604	-0.0558794	0	0	0	0
AT5G36700	AT5G36790	0	0	1.09584	0.990991	0	0	0	0
AT1G01790	AT4G00630	0	0	-0.556989	-1.29493	0	0	0	0
AT1G03220	AT1G03230	2.69102	2.66111	1.86976	0.583649	-3.80177	-3.07409	0	0
AT1G06290	AT1G06310	0	0	1.45979	0	0	0	0	0
AT1G07180	AT2G29990	-2.0469	1.49496	-1.85669	0	0	0	0	0
AT1G16010	AT1G80900	0	0	-0.121353	1.98174	0	0	0	0
AT1G16350	AT1G79470	0	0	-0.145272	-1.34009	-1.99158	-2.03451	0	0
AT1G16780	AT1G78920	0	0	1.08736	0.421744	0	0	0	0
AT1G21410	AT1G77000	0	0	-1.08852	0.233049	1.48908	9.89324	0	0
AT1G26880	AT1G69620	0	0	-1.16886	-0.856276	-2.56202	-2.1447	0	0
AT1G27400	AT1G67430	0	0	-1.05822	-0.68428	-3.0261	-2.26089	0	0
AT1G51420	AT2G35840	0	0	-1.00009	-0.61484	0	0	0	0
AT1G63110	AT1G12730	0	0	0.312277	2.17459	0	0	0	0
AT1G63800	AT5G41340	0	0	3.47666	0.891753	2.70865	1.68222	0	0
AT2G16660	AT4G34950	2.61063	1.32888	-0.597358	-2.74815	-1.95211	-2.74805	0	0
AT2G19730	AT4G29410	1.02979	1.08219	-0.729835	-1.12002	-2.59392	-2.43419	0	0
AT2G21940	AT4G39540	0	0	-1.0207	-0.187271	0	0	0	0
AT2G23420	AT4G36940	0	0	-1.69574	-0.417197	0	0	0	0
AT2G35660	AT2G29720	-1.10702	1.92391	-1.45327	0	1.07441	-2.06547	0	0
AT2G36070	AT2G20510	0	0	-1.00326	0	0	0	0	0
AT2G37270	AT3G11940	0	0	-1.13992	-0.579405	-1.869	-2.36757	0	0
AT2G41740	AT3G57410	0	0	0.620265	1.44575	0	0	0	0
AT3G02250	AT5G15740	-1.16414	-2.58404	-1.07025	-0.943525	0	0	0	0
AT3G04860	AT5G28150	0	0	0	-2.0324	0	0	0	0
AT3G05190	AT5G27410	0	0	0	1.13717	0	0	0	0
AT3G05560	AT5G27770	0	0	-1.02904	-0.956722	-2.72334	-1.31067	0	0
AT3G05590	AT5G27850	0	0	-0.791851	-1.12104	-2.68547	-3.15627	0	0
AT3G06035	AT5G19250	-1.65495	2.10822	-1.08914	0.623855	2.92564	-1.96784	0	0
AT3G09630	AT5G02870	0	0	-1.03031	-0.748533	-2.35523	-2.90639	0	0
AT3G10600	AT5G04770	0	0	0	1.33728	0	0	0	0
AT3G12520	AT5G13550	0	0	1.71377	-0.153128	0	0	0	0
AT3G22230	AT4G15000	0	0	-1.01378	-0.00305744	-2.60848	-2.72549	0	0
AT3G49750	AT5G65830	0	0	1.0299	0.566649	0	0	0	0
AT3G59310	AT3G59340	0	0	1.65065	0	0	0	0	0
AT4G02400	AT5G08600	0	0	-1.60108	0	-2.0766	-5.2426	0	0
AT4G11260	AT4G23570	0	0	-0.30795	1.35123	0	0	0	0
AT4G12110	AT4G22756	0	0	-0.856008	1.80766	0	0	0	0
AT4G14342	AT3G23325	0	0	0.119806	-1.26048	0	0	0	0
AT4G19600	AT5G45190	0	0	-1.03966	-0.54582	0	0	0	0
AT4G24280	AT5G49910	0	0	0.0122472	-1.65311	0	0	0	0
AT5G14420	AT3G01650	0	0	-0.282098	1.82362	0	0	0	0
AT5G19990	AT5G20000	0	0	-0.49153	-1.03103	0	0	0	0
AT5G47540	AT4G17270	0	0	-1.42623	-0.310709	0	0	0	0
AT1G07570	AT2G28930	0	0	-1.68865	-0.660516	0	0	0	0
AT1G10640	AT1G60590	0	0	-0.655757	-1.26409	0	0	0	0
AT1G10970	AT1G60960	0	0	0.254586	1.19656	0	0	0	0
AT1G14530	AT2G02180	0	0	-1.32501	0.201803	0	0	0	0
AT1G15020	AT2G01270	0	0	1.11903	-0.148576	0	0	0	0
AT1G16320	AT1G79510	0	0	-0.873011	-1.42588	0	0	0	0
AT1G19740	AT1G75460	0	0	0.0106473	1.84824	0	0	0	0
AT1G21870	AT1G77610	0	0	0	-1.08993	0	0	0	0
AT1G31420	AT2G35620	0	0	-1.02619	-0.41742	0	0	0	0
AT1G50840	AT3G20540	0	0	-1.04213	-0.693751	0	0	0	0
AT1G53230	AT3G15030	0	0	-0.789028	-1.19406	0	0	0	0
AT1G55630	AT3G60050	0	0	-1.41489	0	0	0	0	0
AT1G55680	AT3G13340	0	0	-1.2261	-0.0116793	1.68689	1.05223	0	0
AT1G64180	AT5G41620	0	0	0	-1.1612	0	0	0	0
AT1G70280	AT1G23880	0	0	1.08073	0	0	0	0	0
AT1G75140	AT1G19370	0	0	1.08331	0	0	0	0	0
AT2G16400	AT4G34610	0	0	0.223672	-1.61005	0	0	0	0
AT2G17970	AT4G36090	0	0	0	-1.22221	2.98184	-2.02941	0	0
AT2G20680	AT4G28320	0	0	0	-1.14922	0	0	0	0
AT2G23970	AT4G30550	0	0	0	1.09106	0	0	0	0
AT2G24590	AT4G31580	0	0	-1.13137	-0.796789	0	0	0	0
AT2G25220	AT4G32000	0	0	0	-1.35422	0	0	0	0
AT2G25355	AT4G32175	0	0	-1.20196	-0.314502	0	0	0	0
AT2G39220	AT3G54950	0	0	0	-1.20808	0	0	0	0
AT2G42380	AT3G58120	0	0	0.808289	2.2049	0	0	0	0
AT2G47250	AT3G62310	0	0	-0.775805	-1.13751	0	0	0	0
AT3G02320	AT5G15810	0	0	-0.861656	-1.31623	0	0	0	0
AT3G23780	AT3G18090	0	0	0.0702866	1.2128	0	0	0	0
AT3G49010	AT5G23900	0	0	-1.23406	-0.392445	-2.3118	-3.34888	0	0
AT4G12910	AT3G25420	0	0	-1.42305	0	0	0	0	0
AT4G18100	AT5G46430	0	0	-1.19634	-0.643748	-2.38343	-1.43654	0	0
AT4G26270	AT5G56630	1.04268	-1.92022	0.559646	-1.18033	0	0	0	0
AT4G26540	AT5G56040	0	0	1.96228	0.270314	0	0	0	0
AT5G09620	AT5G64430	-1.71013	-1.10464	-1.04772	0.990541	0	0	0	0
AT1G03290	AT4G02880	0	0	-1.01916	-0.579566	0	0	0	0
AT1G03770	AT5G44280	0	0	2.93191	-0.619376	0	0	0	0
AT1G10210	AT1G59580	0	0	0.581321	1.73616	0	0	0	0
AT1G13160	AT4G31520	0	0	-1.40655	0	0	0	0	0
AT1G17400	AT1G72490	0	0	0	-2.05286	0	0	0	0
AT1G17810	AT1G73190	0	0	0.26154	1.14381	0	0	0	0
AT1G19360	AT1G75110	0	0	-1.35534	0	0	0	0	0
AT1G19900	AT1G75620	0	0	1.41237	0	0	0	0	0
AT1G22150	AT1G78000	0	0	-0.990662	2.59593	0	0	0	0
AT1G23790	AT1G70340	0	0	1.00034	0.507352	0	0	0	0
AT1G28110	AT2G33530	2.84186	1.1204	0.83787	-1.74641	0	0	0	0
AT1G47128	AT5G43060	0	0	0.457328	1.58761	0	0	0	0
AT1G47578	AT4G31050	0	0	0	1.3917	0	0	0	0
AT1G47820	AT1G47813	0	0	1.65279	0	0	0	0	0
AT1G48940	AT3G18590	0	0	0	-1.89857	0	0	0	0
AT1G63250	AT2G07750	0	0	-1.56728	0	0	0	0	0
AT1G67110	AT5G38450	0	0	1.44667	0	0	0	0	0
AT2G04220	AT4G12690	0	0	0	1.86756	0	0	0	0
AT2G21430	AT4G39090	0	0	0	1.45404	0	0	0	0
AT2G22660	AT4G37900	0	0	1.24639	0	0	0	0	0
AT2G24400	AT4G31320	0	0	0	1.11867	0	0	0	0
AT2G36026	AT3G52525	0	0	1.08675	0	0	0	0	0
AT2G41140	AT3G56760	0	0	-1.13465	-0.468645	1.39713	-1.0185	0	0
AT2G41870	AT3G57540	-1.30756	-1.89788	0.705624	-1.44277	2.69748	4.62353	0	0
AT2G46420	AT3G61700	0	0	-1.65568	-0.564729	0	0	0	0
AT3G03150	AT5G17165	0	0	1.09749	-0.509424	0	0	0	0
AT3G03660	AT5G17810	0	0	-1.80442	0	0	0	0	0
AT3G06140	AT5G19080	0	0	1.01187	0	0	0	0	0
AT3G11450	AT5G06110	0	0	-0.220651	-1.38714	0	0	0	0
AT3G50850	AT5G49560	0	0	0	-1.3901	0	0	0	0
AT3G57360	AT3G02370	0	0	-1.19455	0	0	0	0	0
AT4G04020	AT4G22240	-2.40313	-1.41493	-3.14898	-0.945853	1.70292	1.23409	0	0
AT4G04210	AT4G22150	0	0	-1.39735	-0.218278	0	0	0	0
AT4G14240	AT4G14230	0	0	-1.04379	-0.176818	0	0	0	0
AT4G20430	AT5G44530	0	0	1.16432	-0.43389	0	0	0	0
AT4G28250	AT2G20750	0	0	1.2689	0.864753	0	0	0	0
AT5G06150	AT3G11520	0	0	0.721744	1.03527	0	0	0	0
AT5G08440	AT5G23490	0	0	-0.919181	-1.89942	0	0	0	0
AT5G17270	AT5G37130	0	0	-1.86954	-0.483365	0	0	0	0
AT5G58380	AT5G07070	0	0	-1.74808	-0.91844	0	0	0	0
AT5G61960	AT5G07290	0	0	-1.13536	-0.350337	0	0	0	0
AT5G62670	AT3G47950	0	0	-1.50967	0	0	0	0	0
AT1G02610	AT4G02075	3.03645	1.04086	2.17562	0.30169	2.19541	2.25482	0	0
AT1G13560	AT3G25585	0	0	-0.823327	-1.53165	0	0	0	0
AT1G14390	AT2G02780	0	0	0	1.08348	0	0	0	0
AT1G31280	AT1G31290	0	0	-1.50905	0	0	0	0	0
AT1G35180	AT1G35170	0	0	1.06572	0	0	0	0	0
AT1G52190	AT3G16180	0	0	2.35876	0.546706	0	0	0	0
AT1G70710	AT1G23210	0	0	1.23864	0	0	0	0	0
AT2G21300	AT4G38950	0	0	-1.83562	-0.580969	0	0	0	0
AT2G39518	AT2G39530	0	0	1.52154	0	0	0	0	0
AT2G40113	AT5G47635	0	0	1.67003	0	0	0	0	0
AT2G42200	AT3G57920	0	0	-1.8111	0	0	0	0	0
AT3G07310	AT5G48590	0	0	1.64111	0.268536	0	0	0	0
AT4G15900	AT3G16650	0	0	-0.365465	1.15717	0	0	0	0
AT4G18290	AT5G46240	0	0	1.28062	-0.89643	0	0	0	0
AT5G16370	AT5G16340	0	0	2.71168	0	0	0	0	0
AT5G56350	AT4G26390	0	0	-1.01776	0	0	0	0	0
AT1G04160	AT5G43900	0	0	-1.62607	0.110801	0	0	0	0
AT1G11940	AT1G62305	0	0	0	-1.14089	0	0	0	0
AT1G16390	AT1G79360	0	0	1.91841	0	0	0	0	0
AT1G23540	AT1G70460	0	0	0	1.23342	0	0	0	0
AT1G50660	AT3G20350	0	0	-1.05843	0.6711	0	0	0	0
AT1G52690	AT3G15670	-6.80827	-1.06594	-3.27705	-0.711254	0	0	-4.48371	-1.25373
AT2G16385	AT4G34600	0	0	0	1.10144	0	0	0	0
AT2G41790	AT3G57470	0	0	0.0664856	1.213	0	0	0	0
AT3G50100	AT5G67240	0	0	-0.743612	-1.02345	-3.84959	-1.08685	0	0
AT4G10265	AT4G10270	0	0	0	1.55076	0	0	0	0
AT4G12050	AT4G22810	0	0	0.402518	1.48325	0	0	0	0
AT4G25835	AT5G57480	0	0	1.07312	0.154248	0	0	0	0
AT5G06720	AT5G06730	0	0	0	-1.58007	0	0	0	0
AT1G30630	AT2G34840	0	0	0.015773	1.30932	0	0	0	0
AT1G35710	AT4G08850	9.02957	3.56338	0.0584494	1.3069	-3.56483	-1.55833	0	0
AT1G47490	AT1G47500	0	0	-0.864958	-1.56313	0	0	0	0
AT2G22400	AT4G40000	0	0	-0.72681	-1.81755	0	0	0	0
AT2G23950	AT4G30520	0	0	-1.13843	0	0	0	0	0
AT3G05830	AT5G26770	0	0	-0.419096	-1.33422	0	0	0	0
AT4G22910	AT4G11920	0	0	0	-1.04956	0	0	0	0
AT4G33070	AT5G01320	0	0	-1.00179	0	0	0	0	0
AT5G15460	AT3G01050	0	0	-1.16825	0.0692034	0	0	0	0
AT1G14020	AT2G03280	0	0	-1.21521	0	0	0	0	0
AT1G51600	AT3G21175	0	0	-1.25226	-0.316273	-7.38188	1.03812	0	0
AT1G60620	AT1G60850	0	0	-0.852255	-1.20737	1.5268	-1.6324	0	0
AT1G64000	AT5G41570	0	0	-0.923851	-1.23749	0	0	0	0
AT3G11580	AT5G06250	0	0	-1.46899	0	0	0	0	0
AT3G21650	AT4G15415	0	0	-1.51782	-0.953963	0	0	0	0
AT1G08360	AT2G27530	0	0	-0.892357	-1.20654	-1.65277	-2.89462	0	0
AT1G21000	AT1G76590	0	0	-0.0308626	-2.52611	1.26131	2.24469	0	0
AT1G24090	AT5G51080	0	0	-1.42083	0	0	0	0	0
AT1G75400	AT1G19680	0	0	-1.04329	0	0	0	0	0
AT2G24190	AT3G61220	-1.76388	-1.59178	0.197025	-1.47399	0	0	0	0
AT2G43810	AT3G59810	0	0	-0.407614	-1.32955	0	0	0	0
AT3G60270	AT3G60280	0	0	0	1.46668	0	0	0	0
AT4G18730	AT3G58700	0	0	-0.680369	-1.05852	-1.7156	-1.2481	0	0
AT4G25810	AT5G57560	0	0	-1.03825	0.190314	-3.09188	-2.55005	-1.90339	-4.51563
AT5G45440	AT5G45490	0	0	0	2.1279	0	0	0	0
AT1G25560	AT1G68840	1.58814	6.08837	0.76306	1.5803	1.38408	6.95766	0	0
AT1G78520	AT2G43670	0	0	1.69787	0	0	0	0	0
AT3G16660	AT3G16670	0	0	0.844317	1.1159	-2.99384	-10.1528	-1.56417	-1.04351
AT3G29370	AT5G39240	0	0	0	-1.22846	0	0	0	0
AT4G18820	AT5G45720	0	0	0	-2.09727	0	0	0	0
AT4G19110	AT5G45430	0	0	-0.56769	-1.04341	0	0	0	0
AT1G17180	AT1G78380	0	0	-3.20417	-0.0649451	-2.8091	-1.01172	0	0
AT2G22230	AT5G10160	0	0	0.494426	1.21747	-1.73073	-1.86821	0	0
AT2G37340	AT3G53500	0	0	-0.015093	-1.18125	0	0	0	0
AT3G21260	AT1G21360	0	0	1.72186	0	0	0	0	0
AT3G22360	AT3G22370	0	0	0	-1.47267	0	0	0	0
AT1G03870	AT5G44130	0	0	2.5398	0.0967601	-1.51666	-1.30245	0	0
AT1G09000	AT1G54960	0	0	0	1.44371	0	0	0	0
AT1G09590	AT1G09690	0	0	-1.04883	-0.668346	-2.83449	-2.20576	0	0
AT1G20370	AT1G76120	0	0	-0.870091	-1.29514	-1.97535	1.07028	0	0
AT1G52855	AT3G15534	-1.17213	-1.22153	-1.2873	0	0	0	0	0
AT1G55205	AT3G13674	0	0	-1.5211	-0.334543	0	0	0	0
AT1G76640	AT1G76650	0	0	0	1.13133	0	0	-3.81848	-3.61933
AT2G23980	AT4G30560	0	0	-1.08564	0.0790012	0	0	0	0
AT2G46490	AT5G35110	0	0	1.30182	0	0	0	0	0
AT3G01190	AT5G15180	0	0	2.23968	0.523055	0	0	0	0
AT3G02990	AT5G16820	0	0	-2.57686	0.301498	0	0	0	0
AT3G14690	AT3G14660	0	0	-2.02625	-0.338073	0	0	0	0
AT3G23930	AT4G13540	0	0	1.4599	0	0	0	0	0
AT3G45750	AT3G45760	0	0	-1.51814	0	0	0	0	0
AT4G03415	AT1G03590	0	0	1.28861	0.560055	1.22333	2.12372	0	0
AT4G16480	AT2G35740	0	0	1.8369	0	0	0	0	0
AT4G26880	AT5G55110	0	0	0	1.34359	0	0	0	0
AT1G01050	AT2G46860	0	0	-0.555531	1.25753	0	0	0	0
AT1G11080	AT4G15100	0	0	1.02178	0	0	0	0	0
AT1G13860	AT2G03480	0	0	-1.5244	0	0	0	0	0
AT1G18080	AT1G48630	0	0	-0.343693	-1.25896	-2.5733	-4.777	0	0
AT1G45050	AT5G42990	0	0	-0.392041	-1.3315	0	0	0	0
AT2G18980	AT4G30170	0	0	0.97032	1.85323	0	0	0	0
AT2G45750	AT4G00750	0	0	0.695056	1.01773	0	0	0	0
AT3G05980	AT5G19340	0	0	-1.3793	0.880896	0	0	0	0
AT3G45650	AT3G45660	0	0	1.03942	0	0	0	0	0
AT3G48510	AT5G63350	-2.0445	-1.69536	-2.42892	0	0	0	0	0
AT4G27900	AT5G53420	0	0	-0.331265	-2.22806	1.84718	6.85072	0	0
AT1G11160	AT1G61210	0	0	0	-1.02667	0	0	0	0
AT1G12910	AT3G26640	0	0	1.10409	-0.230955	0	0	0	0
AT1G26150	AT1G68690	0	0	1.01991	-0.853454	0	0	0	0
AT1G28960	AT2G33980	0	0	-1.53527	0	0	0	0	0
AT1G66740	AT5G38110	0	0	-1.27413	-0.400003	0	0	0	0
AT2G37840	AT3G53930	0	0	0.467931	-2.13408	1.64919	2.9181	0	0
AT2G39350	AT3G55090	0	0	-1.06426	0	0	0	-3.15311	-1.89613
AT3G02080	AT5G61170	0	0	-0.396058	-1.2656	-2.85841	-2.72943	0	0
AT3G06250	AT5G18960	0	0	-2.36717	0.449925	0	0	0	0
AT3G06330	AT5G18760	0	0	1.18077	0.0602723	1.87131	2.43362	0	0
AT3G06760	AT5G49230	0	0	-0.696414	-1.17497	0	0	0	0
AT3G14450	AT1G53650	0	0	0	1.22039	0	0	0	0
AT4G04720	AT4G04740	0	0	0.0959777	1.35818	0	0	0	0
AT5G67300	AT3G50060	-2.00962	2.72345	-0.299056	1.3126	0	0	-1.97519	-2.17961
AT1G18210	AT1G73630	0	0	-0.069939	-1.35141	0	0	0	0
AT1G25480	AT1G68600	1.2269	-1.73107	0	-1.01163	2.3655	-1.63305	0	0
AT1G52300	AT3G16080	0	0	-0.970134	-1.27338	-2.39225	-2.35705	0	0
AT1G64390	AT4G11050	0	0	-1.14621	0	0	0	0	0
AT2G35820	AT2G35810	0	0	1.41159	0.455419	0	0	0	0
AT3G02290	AT5G15790	0	0	0.0572472	-1.15798	0	0	0	0
AT5G15140	AT3G01260	0	0	0	2.12477	0	0	0	0
AT5G17720	AT5G17780	0	0	0	-1.67333	0	0	0	0
AT1G01820	AT2G45740	0	0	0.427856	1.02604	0	0	0	0
AT1G02800	AT4G02290	0	0	0	2.9018	0	0	0	0
AT1G05370	AT3G22410	0	0	0	-1.05766	0	0	0	0
AT1G18540	AT1G74050	0	0	-1.08596	-0.693224	-2.44913	-1.07404	0	0
AT1G32940	AT1G32960	0	0	-1.06395	0	-2.33028	-2.79727	0	0
AT1G55920	AT3G13110	0	0	1.00181	-0.88958	0	0	0	0
AT2G20850	AT4G03390	0	0	0.359901	1.43474	0	0	0	0
AT2G40140	AT3G55980	3.11341	1.2082	-1.13844	0.702315	-1.79173	2.31308	-2.43764	-3.41081
AT3G01690	AT5G14390	0	0	1.99859	0	1.17498	1.53264	0	0
AT5G08330	AT5G23280	0	0	1.64766	0.920717	0	0	0	0
AT1G01600	AT4G00360	0	0	-1.14931	-0.459221	0	0	0	0
AT1G08630	AT3G04520	-2.94647	-1.49698	-2.74222	-0.195351	-3.44738	1.14636	0	0
AT1G17345	AT1G72430	0	0	0	3.2483	0	0	0	0
AT1G17430	AT1G72620	0	0	1.21209	0	0	0	0	0
AT1G29030	AT2G34040	0	0	-1.16242	-0.108176	0	0	0	0
AT1G53540	AT5G59720	0	0	0	-1.34429	0	0	0	0
AT2G18900	AT3G26480	0	0	-2.10724	0	0	0	0	0
AT2G36330	AT5G62820	0	0	-0.419359	-1.35734	0	0	0	0
AT2G42300	AT3G57800	0	0	0.26346	-1.39254	0	0	0	0
AT3G16175	AT1G52191	0	0	-1.62098	0	0	0	0	0
AT3G63510	AT5G47970	0	0	0.0254033	-1.10006	0	0	0	0
AT4G11880	AT4G22950	0	0	-1.91297	0	0	0	0	0
AT5G38760	AT5G53820	0	0	0	2.3622	0	0	0	0
AT5G47610	AT4G17245	-1.48257	1.83317	-0.883767	2.63794	0	0	0	0
AT1G02335	AT3G62020	-3.66819	-3.54772	1.1631	0.309506	0	0	-1.76617	-1.60858
AT1G22540	AT1G72140	0	0	1.08384	0	0	0	0	0
AT1G29440	AT1G29510	0	0	1.16966	0.532948	0	0	1.43805	1.63119
AT1G47056	AT4G07400	0	0	0	1.01212	0	0	0	0
AT1G54160	AT3G14020	-1.09326	1.05647	0	-1.02903	2.55888	2.37176	0	0
AT1G65080	AT3G44370	0	0	-1.88123	0	0	0	0	0
AT2G19520	AT4G29730	0	0	-0.711093	-1.3864	0	0	0	0
AT2G23340	AT4G36900	-1.43085	-2.87702	-3.44884	-0.578234	0	0	0	0
AT2G33150	AT1G04710	0	0	1.28039	0.296954	0	0	0	0
AT2G45710	AT3G61110	0	0	-1.27703	-0.99493	-1.3724	-1.42226	0	0
AT2G45830	AT3G61270	0	0	1.73275	0	0	0	0	0
AT3G11660	AT3G52470	1.20775	-1.29427	0.869254	-1.46882	0	0	0	0
AT3G27210	AT5G40860	0	0	-1.16759	0	0	0	0	0
AT5G07240	AT5G62070	0	0	-0.15292	-1.54329	0	0	0	0
AT5G09220	AT5G63850	0	0	-0.574862	-1.05199	1.64022	1.11278	0	0
AT1G30080	AT4G18340	0	0	0	1.01122	0	0	0	0
AT1G44800	AT4G08300	0	0	-0.162346	-1.04641	0	0	0	0
AT1G48370	AT3G17650	0	0	-1.20451	0.485293	0	0	0	0
AT1G69630	AT1G78750	0	0	0	1.899	0	0	0	0
AT1G72160	AT4G09160	0	0	1.97768	0.540856	0	0	0	0
AT1G77990	AT5G10180	1.33112	-2.14069	1.37345	0.472601	0	0	0	0
AT2G05910	AT5G20640	0	0	0	1.19338	0	0	0	0
AT2G18540	AT4G36700	0	0	0	1.49801	0	0	0	0
AT3G01280	AT5G15090	0	0	-0.600512	-1.30572	0	0	0	0
AT3G02830	AT5G16540	0	0	-1.13826	-0.144593	0	0	0	0
AT3G03670	AT5G17820	0	0	0	2.40295	0	0	0	0
AT4G22080	AT4G22090	0	0	1.1475	0	0	0	0	0
AT5G23730	AT5G52250	0	0	-1.43911	0	1.89841	1.38641	0	0
AT5G23980	AT5G23990	0	0	2.01406	0	0	0	0	0
AT5G50260	AT3G48340	0	0	0	1.2265	0	0	0	0
AT5G53550	AT5G24380	2.99301	-1.95169	0.739812	-1.94805	-1.22133	-1.2657	0	0
AT5G65970	AT2G17430	0	0	1.10066	0	0	0	0	0
AT1G12040	AT1G62440	0	0	2.22618	0	0	0	0	0
AT1G19300	AT3G50760	-1.07258	-1.21438	0.70245	-1.67797	-2.31697	3.03808	-1.61424	-1.93682
AT1G29930	AT1G29910	1.26626	1.65802	0.119627	1.30976	0	0	0	0
AT1G29930	AT2G34420	0	0	0.119627	5.3355	0	0	0	0
AT1G70800	AT1G70810	0	0	-1.83062	-0.221194	0	0	0	0
AT1G78570	AT3G14790	0	0	-2.49896	-0.626435	0	0	0	0
AT2G23110	AT2G23120	0	0	0	-2.66237	0	0	0	0
AT2G26060	AT4G32990	0	0	-1.06862	0	0	0	0	0
AT2G37190	AT5G60670	0	0	-0.866656	-1.03041	-3.52896	-2.68882	0	0
AT2G46170	AT3G61560	0	0	-0.868726	-1.13032	0	0	0	0
AT3G02560	AT5G16130	0	0	-1.18175	-0.961871	-3.00728	-2.53776	0	0
AT3G09600	AT5G02840	0	0	-2.94988	-0.876888	1.33902	1.39903	0	0
AT3G43600	AT5G20960	0	0	0.0974124	1.44614	1.97614	-1.47836	0	0
AT4G10540	AT4G10550	0	0	0	1.13443	0	0	0	0
AT4G14096	AT4G14103	0	0	-1.47792	0	0	0	0	0
AT4G20820	AT5G44440	0	0	2.33335	0	0	0	0	0
AT5G04040	AT3G57140	0	0	1.88462	0	0	0	0	0
AT1G05100	AT2G32510	-1.18778	-4.00846	-2.04568	0	0	0	-2.6022	-1.5865
AT1G25422	AT1G68500	-2.14538	-2.09374	0	-3.4026	0	0	0	0
AT1G58430	AT2G24560	0	0	0	-2.81283	0	0	0	0
AT1G73300	AT5G36180	0	0	0	1.26002	0	0	0	0
AT2G28305	AT2G37210	0	0	-1.58553	0	0	0	0	0
AT2G28320	AT3G54800	0	0	-1.17984	0	0	0	0	0
AT2G37190	AT3G53430	0	0	-0.866656	-1.17682	-3.52896	-1.81712	0	0
AT3G09220	AT5G01050	0	0	1.26226	0	0	0	0	0
AT3G09500	AT5G02610	0	0	-0.686887	-1.12918	0	0	0	0
AT3G51420	AT3G51430	0	0	-0.197293	1.09951	0	0	0	0
AT4G15550	AT1G05560	0	0	-2.01497	-0.320325	0	0	0	0
AT4G23820	AT5G41870	2.98951	-1.1159	1.45764	-0.252722	-1.68784	1.26681	0	0
AT4G37870	AT5G65690	0	0	1.35546	0	0	0	0	0
AT5G45860	AT5G45870	0	0	0	-2.02321	0	0	0	0
AT1G05260	AT4G11290	0	0	0.512226	1.78347	0	0	0	0
AT1G05810	AT2G43130	0	0	0.973277	-1.02465	0	0	0	0
AT1G32860	AT5G42100	-3.2175	-1.18633	-1.86811	0.127004	0	0	0	0
AT1G50060	AT1G50050	0	0	2.55825	0	0	0	0	0
AT2G16980	AT2G16970	0	0	1.51486	0	0	0	0	0
AT2G31680	AT2G43130	0	0	0	-1.02465	0	0	0	0
AT2G40380	AT3G56110	0	0	0	1.76448	-1.0367	1.52071	0	0
AT3G11340	AT5G05860	0	0	0.634544	1.63709	-8.19665	-2.88495	0	0
AT3G21620	AT4G15430	0	0	0	-1.2124	0	0	0	0
AT3G27660	AT5G40420	0	0	0.778033	2.49521	0	0	0	0
AT3G48100	AT5G62920	3.61562	1.81362	1.26256	0.83949	0	0	0	0
AT3G49930	AT5G67450	1.93497	5.75252	1.04937	0	0	0	0	0
AT3G53230	AT5G03340	-3.17404	-1.04582	-2.31538	0.113087	0	0	0	0
AT5G08430	AT5G23480	0	0	-1.09732	-0.111728	0	0	0	0
AT5G22660	AT5G22700	0	0	0	1.18421	0	0	0	0
AT5G38940	AT5G38930	0	0	1.05828	0.872464	0	0	0	0
AT5G56950	AT4G26110	0	0	-0.962949	-1.08395	-1.00945	-1.34487	0	0
AT1G06760	AT2G30620	0	0	1.36712	0.497194	0	0	0	0
AT2G22920	AT5G09640	0	0	2.14798	0	0	0	0	0
AT2G23980	AT5G57940	0	0	-1.08564	0.280228	0	0	0	0
AT2G38540	AT5G59320	0	0	-1.04862	-0.882259	0	0	0	0
AT2G42740	AT3G58700	0	0	-0.122584	-1.05852	-4.1719	-1.2481	0	0
AT3G01070	AT5G15350	0	0	0	1.77687	0	0	0	0
AT3G10610	AT2G05220	0	0	-1.00551	-0.387357	0	0	0	0
AT3G21790	AT3G21800	0	0	1.84462	0	0	0	0	0
AT3G22930	AT4G14640	0	0	-1.75245	0	0	0	0	0
AT3G25030	AT4G13100	0	0	-1.00267	0.317406	-4.88563	1.5305	0	0
AT3G46270	AT3G46280	0	0	0	2.61636	0	0	0	0
AT3G57490	AT1G58380	0	0	-1.12928	-0.998571	-2.919	-2.40547	0	0
AT5G03760	AT5G22740	-2.40761	-1.40347	-1.08397	-0.710909	0	0	-1.28014	-1.52315
AT5G08300	AT5G23250	0	0	-0.25826	-1.36882	-1.5321	-2.44699	0	0
AT5G09870	AT5G64740	0	0	-1.71126	-0.568044	0	0	0	0
AT5G51490	AT5G51500	0	0	0	1.41733	0	0	0	0
AT5G59720	AT3G46230	0	0	-1.34429	0	0	0	0	0
AT1G09590	AT1G57860	0	0	-1.04883	-0.932387	-2.83449	-1.84575	0	0
AT1G12000	AT4G04040	0	0	0.0758677	2.11006	0	0	0	0
AT1G23830	AT1G23840	2.94397	4.63188	1.3817	0	8.27626	-1.79553	0	0
AT1G54270	AT1G72730	0	0	-1.16361	-0.908586	0	0	0	0
AT1G58170	AT5G49040	0	0	-1.22413	0	0	0	0	0
AT1G62670	AT1G63130	0	0	0	-1.03042	0	0	0	0
AT2G15430	AT2G15400	0	0	-0.991445	1.01836	0	0	0	0
AT2G17780	AT4G35920	0	0	1.96347	0.00449556	0	0	0	0
AT2G36750	AT2G36800	-1.56454	1.74781	-2.14741	0.35256	0	0	0	0
AT2G43795	AT3G59800	0	0	0	-1.08852	0	0	0	0
AT3G05950	AT5G39130	0	0	1.68687	0	0	0	0	0
AT3G11397	AT5G05987	0	0	-1.00625	-0.740875	0	0	0	0
AT3G25940	AT1G20065	0	0	-1.94231	0	0	0	0	0
AT3G48930	AT4G30800	0	0	-0.970565	-1.13678	-2.68748	-9.02705	0	0
AT4G15350	AT3G20940	0	0	0	1.07222	0	0	0	0
AT5G07170	AT5G62240	0	0	0	-2.26951	0	0	0	0
AT5G10440	AT5G65420	0	0	0	1.18785	0	0	0	0
AT5G20580	AT2G06005	0	0	0	2.15267	0	0	0	0
AT5G38895	AT5G15790	0	0	0.214595	-1.15798	0	0	0	0
AT1G06650	AT1G06645	0	0	0.567094	1.71467	2.81045	1.86852	0	0
AT1G11070	AT4G04980	0	0	3.79551	0	0	0	0	0
AT1G11920	AT4G22080	0	0	0	1.1475	0	0	0	0
AT1G13730	AT2G03640	0	0	-1.03826	-0.30359	0	0	0	0
AT1G33120	AT4G10450	0	0	-0.789846	-1.86196	-1.90718	-4.08869	0	0
AT1G52870	AT4G03410	-1.08014	1.24625	-0.183695	-1.51982	0	0	0	0
AT1G60470	AT1G60450	0	0	-4.12129	0	0	0	0	0
AT1G66150	AT2G01820	0	0	1.03227	-0.332594	0	0	0	0
AT1G66380	AT1G66390	0	0	0	-5.07394	0	0	0	0
AT1G70840	AT1G70850	0	0	0	1.88742	0	0	0	0
AT2G02080	AT1G14580	0	0	0.751695	-1.1135	1.22974	-1.47436	0	0
AT2G16365	AT4G34550	0	0	-0.122154	-4.28521	0	0	0	0
AT2G23610	AT2G23620	0	0	-0.268311	1.39616	0	0	0	0
AT2G25060	AT5G25090	0	0	0.600249	1.03217	0	0	0	0
AT2G32295	AT5G35730	0	0	-1.13369	0.181766	0	0	0	0
AT2G38110	AT4G00400	0	0	-0.605167	1.01171	0	0	0	0
AT2G40710	AT4G38290	0	0	0	-1.67171	0	0	0	0
AT2G44510	AT5G03830	0	0	-1.79947	0.84012	0	0	0	0
AT3G04580	AT3G23150	0	0	0.373631	1.16829	-1.03423	-2.57981	0	0
AT3G07070	AT3G24790	0	0	1.41914	0	0	0	0	0
AT3G09590	AT5G02730	0	0	-1.59439	0	0	0	0	0
AT3G11740	AT5G01750	0	0	0	1.359	0	0	0	0
AT3G12090	AT4G23410	0	0	0.350426	1.31924	0	0	0	0
AT3G14680	AT3G14690	0	0	0.731915	-2.02625	0	0	0	0
AT3G18740	AT1G77940	1.07546	1.41573	-0.89405	-1.19117	-1.76058	-2.77837	0	0
AT3G45650	AT3G45680	0	0	1.03942	0	0	0	0	0
AT3G59200	AT4G14096	0	0	0	-1.47792	0	0	0	0
AT3G59280	AT5G61880	0	0	-1.1647	-0.239641	0	0	0	0
AT4G25480	AT5G51990	0	0	-3.93138	0	0	0	0	0
AT4G34135	AT2G15490	0	0	-2.13253	0.232724	0	0	0	0
AT5G15520	AT5G61170	0	0	-0.0649871	-1.2656	0	0	0	0
AT5G28540	AT5G42020	2.27038	3.20865	-1.29088	-0.646189	-5.09862	-6.22831	0	0
AT5G51780	AT4G25400	0	0	1.54681	0	0	0	0	0
AT1G02780	AT3G16780	0	0	-0.650896	-1.06219	-1.18317	-2.68761	0	0
AT1G03080	AT4G02710	0	0	0.0184737	-1.16116	0	0	0	0
AT1G15060	AT1G73750	0	0	0	2.38517	2.07675	1.23687	0	0
AT1G19010	AT1G74860	0	0	-1.21856	-0.894818	0	0	0	0
AT1G22950	AT3G18210	0	0	-1.86802	-0.0343759	0	0	0	0
AT1G27360	AT1G27370	0	0	-1.72647	-0.372939	2.58615	1.88116	0	0
AT1G29660	AT5G45670	0	0	0.18402	1.40864	0	0	0	0
AT1G29920	AT1G29910	1.79032	1.65802	-0.388213	1.30976	0	0	0	0
AT1G35180	AT1G45010	0	0	1.06572	0.118853	0	0	0	0
AT1G51340	AT3G08040	0	0	-1.51093	-0.0608089	0	0	0	0
AT1G61810	AT1G61820	0	0	0	1.0408	0	0	0	0
AT1G61960	AT1G62085	0	0	0	-1.21564	0	0	0	0
AT1G65580	AT2G43900	0	0	-1.32539	-0.684854	0	0	0	0
AT1G67090	AT5G38410	0	0	0.446904	1.20558	0	0	0	0
AT1G75660	AT5G42540	0	0	-0.417935	-1.06511	0	0	0	0
AT1G76520	AT1G76530	0	0	-0.700002	-1.66605	0	0	0	0
AT2G02360	AT2G02340	0	0	1.54575	0	0	0	0	0
AT2G15970	AT3G50830	0	0	-2.36781	0.347822	0	0	0	0
AT2G18150	AT2G18140	0	0	-1.01952	0	0	0	0	0
AT2G21580	AT4G39200	0	0	-1.37653	-0.576929	-1.55274	-1.57741	0	0
AT2G22920	AT2G22970	0	0	2.14798	0.784805	0	0	0	0
AT2G25070	AT4G31860	0	0	-0.0182352	-1.41889	1.14781	1.64607	0	0
AT2G25890	AT4G25140	0	0	0	2.67131	0	0	0	0
AT2G26770	AT2G40820	0	0	-1.07862	-0.667245	0	0	0	0
AT2G38905	AT3G05880	0	0	0	-1.66768	0	0	0	0
AT2G39270	AT2G37250	0	0	-0.694264	-1.55202	0	0	0	0
AT2G40300	AT3G11050	0	0	-0.607366	-1.14102	0	0	0	0
AT2G45430	AT4G22810	0	0	0	1.48325	0	0	0	0
AT2G46130	AT5G41570	0	0	0	-1.23749	0	0	0	0
AT3G05030	AT5G27150	0	0	-1.46173	-0.216057	0	0	0	0
AT3G05660	AT5G27060	0	0	-3.545	0	0	0	0	0
AT3G18215	AT5G24600	0	0	0.426918	-1.03438	0	0	0	0
AT3G21352	AT3G21351	0	0	0	1.76984	0	0	0	0
AT3G28630	AT1G59710	0	0	0	-1.341	0	0	0	0
AT3G47590	AT3G47560	0	0	0.472822	2.62818	0	0	0	0
AT3G48690	AT1G49650	0	0	-0.645549	2.63752	0	0	0	0
AT4G02890	AT4G05320	0	0	1.28243	-0.0486414	0	0	0	0
AT4G08770	AT4G08780	0	0	0.397229	-1.20131	-6.73396	-1.07386	0	0
AT4G10450	AT1G33140	0	0	-1.86196	-0.676867	-4.08869	-1.70809	0	0
AT4G10695	AT4G10660	0	0	1.46849	0	0	0	0	0
AT4G16130	AT3G42850	0	0	1.23445	0	0	0	0	0
AT4G20820	AT5G44410	0	0	2.33335	0.571089	0	0	0	0
AT4G22517	AT4G22513	0	0	0.480174	1.00578	0	0	0	0
AT4G28330	AT4G28340	0	0	-1.29276	0	0	0	0	0
AT4G28440	AT2G33845	0	0	-1.4075	-0.970968	0	0	0	0
AT4G37320	AT4G37360	0	0	-1.68664	0	0	0	0	0
AT5G01040	AT5G01050	0	0	1.12	0	0	0	0	0
AT5G03740	AT3G44750	0	0	-0.950278	-2.07811	-2.04371	-4.43533	0	0
AT5G20060	AT1G52700	0	0	-0.0271436	-2.29046	0	0	0	0
AT5G35940	AT5G35950	0	0	2.83776	0	0	0	0	0
AT5G40240	AT5G40230	0	0	1.23819	0	0	0	0	0
AT5G42500	AT5G42510	0	0	1.01004	0.752151	0	0	0	0
AT5G58360	AT2G30400	0	0	0	-1.13465	0	0	0	0
AT5G62210	AT5G07190	0	0	-3.87107	0.415113	0	0	0	0
AT5G65925	AT3G49820	0	0	1.60489	0	0	0	0	0
AT5G66760	AT2G18450	0	0	-1.25006	0	0	0	0	0
AT1G03270	AT4G14240	0	0	0	-1.04379	0	0	0	0
AT1G05310	AT2G36710	0	0	1.26776	0	0	0	0	0
AT1G05340	AT2G32210	-3.36251	-1.22543	0.608151	-1.08395	-4.78444	-7.02759	-1.18975	-2.07794
AT1G05540	AT1G30160	0	0	-1.45291	0	-1.08811	4.80957	0	0
AT1G07260	AT2G29740	0	0	0	1.36248	-2.53059	-1.07691	0	0
AT1G07930	AT1G07940	0	0	-0.609412	1.06806	-2.4668	-1.72394	0	0
AT1G09240	AT5G56080	0	0	0.56313	-1.81368	0	0	0	0
AT1G12090	AT2G45180	0	0	0.13401	1.6921	-2.67992	-1.67303	0	0
AT1G17200	AT3G14380	0	0	1.71303	0	0	0	0	0
AT1G18080	AT3G18130	0	0	-0.343693	-1.70067	0	0	0	0
AT1G18540	AT1G74060	0	0	-1.08596	-0.796804	0	0	0	0
AT1G20480	AT1G20500	0	0	1.25187	0	0	0	0	0
AT1G21100	AT1G21120	3.70339	4.66229	2.74008	-0.247853	-2.80228	-6.4248	0	0
AT1G21120	AT1G21110	4.66229	8.49342	-0.247853	1.07158	-6.4248	-3.7805	0	0
AT1G21140	AT1G76800	0	0	0	-1.71942	3.50589	3.74533	0	0
AT1G22710	AT2G14670	0	0	-1.26353	0	0	0	0	0
AT1G24485	AT3G46280	0	0	0	2.61636	0	0	0	0
AT1G28640	AT1G28670	0	0	0	2.84884	0	0	0	0
AT1G28650	AT1G28670	0	0	0	2.84884	0	0	0	0
AT1G29430	AT1G29450	0	0	1.90781	0.633205	0	0	1.49839	1.43865
AT1G29510	AT1G29460	0	0	0.532948	1.91098	0	0	1.63119	1.86786
AT1G30010	AT5G46920	0	0	0	-1.05154	0	0	0	0
AT1G30270	AT1G01140	0	0	0.738968	-1.29165	0	0	0	0
AT1G30720	AT1G30730	0	0	1.52961	-0.539175	0	0	0	0
AT1G31670	AT1G31690	0	0	0	-2.67284	0	0	0	0
AT1G31770	AT4G27420	0	0	1.50487	0	0	0	0	0
AT1G32090	AT3G21620	0	0	1.10063	0	0	0	0	0
AT1G43890	AT5G03530	0	0	-1.33825	-0.134795	0	0	0	0
AT1G47270	AT2G18280	0	0	-1.24789	0.107117	1.49574	1.08196	0	0
AT1G47530	AT1G12950	0	0	-1.95576	0.830755	0	0	0	0
AT1G48650	AT2G01130	0	0	-1.89612	-0.0328794	0	0	0	0
AT1G54890	AT5G54370	0	0	0.604953	3.05635	0	0	0	0
AT1G55360	AT5G56530	0	0	1.56328	0.363363	0	0	0	0
AT1G58170	AT3G13650	0	0	-1.22413	0.896038	0	0	0	0
AT1G58350	AT1G09980	0	0	-0.131643	-1.06888	0	0	0	0
AT1G60130	AT1G60110	0	0	0	2.66699	0	0	0	0
AT1G62150	AT1G62085	0	0	-0.653418	-1.21564	0	0	0	0
AT1G62590	AT1G62930	0	0	0	-1.18276	0	0	0	0
AT1G63130	AT1G63080	0	0	-1.03042	0	0	0	0	0
AT1G64090	AT5G41600	0	0	-0.954935	-1.21245	0	0	0	0
AT1G65190	AT1G65250	0	0	-1.00031	0	0	0	0	0
AT1G65300	AT1G65330	0	0	0	4.02924	0	0	0	0
AT1G66430	AT5G51830	0	0	0.412953	-1.56725	-2.2095	-4.43624	0	0
AT1G67850	AT1G13000	0	0	-2.01644	0	0	0	0	0
AT1G67850	AT3G27470	0	0	-2.01644	0.570357	0	0	0	0
AT1G72150	AT4G09160	0	0	2.8884	0.540856	0	0	0	0
AT1G72850	AT4G09420	0	0	0	1.07461	0	0	0	0
AT1G78000	AT4G08620	0	0	2.59593	0	0	0	0	0
AT1G79250	AT3G12690	0	0	0	-1.15393	0	0	0	0
AT1G79620	AT5G49760	-2.4114	1.70904	0	1.30768	0	0	0	0
AT1G79750	AT5G11670	0	0	0.242372	1.42908	0	0	0	0
AT2G01520	AT1G14930	0	0	1.65054	0	0	0	0	0
AT2G02240	AT2G02360	0	0	0	1.54575	0	0	0	0
AT2G04100	AT2G04050	0	0	0	-1.42445	0	0	0	0
AT2G04390	AT3G10610	0	0	-0.836046	-1.00551	-1.31768	-3.25333	0	0
AT2G19240	AT5G57210	0	0	0	-1.10164	0	0	0	0
AT2G19740	AT5G56710	0	0	-1.44	-0.749105	-2.44775	-2.15584	0	0
AT2G23340	AT5G67190	0	0	-3.44884	0	2.04161	1.03947	0	0
AT2G23340	AT3G50260	0	0	-3.44884	-0.92515	0	0	0	0
AT2G26870	AT1G07230	0	0	1.65301	0.870687	0	0	0	0
AT2G27150	AT5G20960	0	0	-0.109111	1.44614	1.23032	-1.47836	0	0
AT2G28270	AT2G17740	0	0	0	2.15486	0	0	0	0
AT2G35700	AT3G60490	0	0	-1.37618	0	0	0	0	0
AT2G35780	AT3G07990	0	0	1.31195	0.80739	0	0	0	0
AT2G35820	AT2G35830	0	0	1.41159	-0.267782	0	0	0	0
AT2G35960	AT4G09590	0	0	-1.83832	0	0	0	0	0
AT2G40110	AT3G11230	1.52494	1.86371	1.38446	0.945055	0	0	0	0
AT2G41840	AT3G57490	0	0	-0.718717	-1.12928	-2.47848	-2.919	0	0
AT2G43440	AT2G43445	0	0	-1.28494	0	0	0	0	0
AT2G47490	AT1G25380	0	0	-1.64803	-0.385898	0	0	0	0
AT3G04200	AT3G05950	0	0	0	1.68687	0	0	0	0
AT3G04320	AT3G04330	0	0	1.42265	0	0	0	0	0
AT3G05950	AT5G39150	0	0	1.68687	0	0	0	0	0
AT3G05950	AT5G39190	0	0	1.68687	0	0	0	0	0
AT3G05950	AT5G39180	0	0	1.68687	0	0	0	0	0
AT3G07720	AT5G48180	0	0	-2.63213	-0.698565	0	0	0	0
AT3G09100	AT5G01290	0	0	-0.928667	-1.01183	0	0	0	0
AT3G09840	AT3G53230	0	0	-0.423836	-2.31538	0	0	0	0
AT3G10610	AT5G04800	0	0	-1.00551	-0.788615	-3.25333	-2.51594	0	0
AT3G12203	AT2G22920	0	0	-0.521455	2.14798	0	0	0	0
AT3G12500	AT4G01700	0	0	-0.260064	1.13982	-1.94179	-5.8473	0	0
AT3G12670	AT1G30820	0	0	-2.45805	-0.160676	0	0	0	0
AT3G13600	AT3G58480	0	0	-1.71063	0	0	0	0	0
AT3G14690	AT3G14640	0	0	-2.02625	0	0	0	0	0
AT3G15030	AT1G30210	0	0	-1.19406	-0.437777	0	0	0	0
AT3G16530	AT1G53070	6.51143	-2.62267	2.46499	-0.0787629	0	0	0	0
AT3G17630	AT4G23700	0	0	0	1.94507	8.63125	-4.65083	0	0
AT3G18320	AT3G44120	0	0	1.15566	0	0	0	0	0
AT3G19690	AT2G14580	0	0	0	-2.1936	0	0	0	0
AT3G19760	AT1G51380	0	0	-0.853888	-1.84116	0	0	0	0
AT3G20360	AT3G20370	0	0	0	2.43263	0	0	0	0
AT3G20940	AT3G20950	0	0	1.07222	0	0	0	0	0
AT3G24300	AT3G24290	0	0	1.14132	0	0	0	0	0
AT3G25610	AT1G13210	1.28869	2.68304	0	1.18664	-2.2379	-2.50229	0	0
AT3G27660	AT3G01570	0	0	0.778033	1.00565	0	0	0	0
AT3G29410	AT3G14490	0	0	2.45739	0	0	0	0	0
AT3G29670	AT3G29635	0	0	-3.33613	0	0	0	0	0
AT3G30280	AT4G15390	0	0	0	3.41427	0	0	0	0
AT3G46010	AT4G00680	0	0	-0.133039	1.88474	0	0	0	0
AT3G50530	AT2G41140	0	0	0.0243608	-1.13465	0	0	0	0
AT3G51440	AT3G51420	0	0	1.65246	-0.197293	0	0	0	0
AT3G53000	AT1G12710	-1.15502	1.75954	0	-1.08622	1.52293	3.00972	0	0
AT3G55620	AT2G39820	0	0	-1.0858	0	0	0	0	0
AT3G58270	AT3G58200	0	0	0	1.26112	0	0	0	0
AT3G60340	AT5G47330	0	0	1.14318	0.929595	0	0	0	0
AT4G02600	AT2G44110	0	0	0.183199	1.29241	0	0	0	0
AT4G02850	AT1G03210	0	0	1.65713	0.447095	0	0	0	0
AT4G02890	AT5G20620	0	0	1.28243	0.230243	0	0	0	0
AT4G03205	AT1G03475	1.2671	1.23709	1.45694	0.725616	0	0	0	0
AT4G07400	AT5G67250	0	0	1.01212	-0.505474	0	0	0	0
AT4G08390	AT1G77490	0	0	-1.63966	0.699956	0	0	0	0
AT4G11290	AT3G21770	0	0	1.78347	-0.917863	0	0	0	0
AT4G12500	AT4G12490	0	0	0.351707	-1.52892	0	0	-1.2208	-1.40419
AT4G13985	AT1G78750	0	0	0	1.899	0	0	0	0
AT4G14630	AT5G38960	0	0	1.01455	0	0	0	0	0
AT4G14980	AT5G54050	0	0	1.58914	0	0	0	0	0
AT4G15280	AT4G15260	0	0	0	1.59246	-3.02567	1.10298	0	0
AT4G15550	AT1G05530	0	0	-2.01497	0	0	0	0	0
AT4G15700	AT2G47870	0	0	1.84765	0	0	0	0	0
AT4G16690	AT5G58310	0	0	-0.39962	3.24727	0	0	0	0
AT4G16890	AT4G16920	0	0	-0.246693	-3.84921	0	0	0	0
AT4G16950	AT4G16920	0	0	0.0616956	-3.84921	1.08371	-8.34882	0	0
AT4G17970	AT5G46610	0	0	1.23513	0	0	0	0	0
AT4G18040	AT1G29550	0	0	-1.11377	0	0	0	0	0
AT4G18550	AT1G06250	0	0	0	-2.18579	0	0	0	0
AT4G18730	AT5G45775	0	0	-0.680369	-1.10291	-1.7156	-3.61732	0	0
AT4G19690	AT1G31260	0	0	2.6609	0	0	0	0	0
AT4G23180	AT4G23280	0	0	1.26962	0	0	0	0	0
AT4G23210	AT4G23300	4.95419	1.46706	0	1.15213	0	0	0	0
AT4G23400	AT3G61430	0	0	2.58086	0.746862	0	0	0	0
AT4G25225	AT2G35736	0	0	0.427462	-1.15441	0	0	0	0
AT4G25630	AT5G52490	0	0	-2.44137	0	0	0	0	0
AT4G26150	AT5G49300	0	0	1.09681	0	0	0	0	0
AT4G26270	AT4G32840	0	0	0.559646	1.22259	0	0	0	0
AT4G27710	AT2G46950	0	0	2.95713	0	0	0	0	0
AT4G29340	AT2G19760	0	0	0	1.00392	0	0	0	0
AT4G29800	AT3G54950	0	0	0	-1.20808	0	0	0	0
AT4G31140	AT5G58090	0	0	-1.0396	0.177397	0	0	0	0
AT4G33720	AT5G26130	0	0	2.8496	0	0	0	0	0
AT4G34760	AT2G21220	0	0	1.36744	0	0	0	0	0
AT4G34770	AT4G34790	0	0	0	1.23173	0	0	0	0
AT4G34870	AT2G21130	0	0	-0.433348	-2.11518	0	0	0	0
AT5G01290	AT5G28210	0	0	-1.01183	0	0	0	0	0
AT5G01750	AT1G33840	0	0	1.359	0	0	0	0	0
AT5G03350	AT3G16530	11.2539	6.51143	0.742176	2.46499	-7.03652	-5.06761	0	0
AT5G03660	AT3G09980	0	0	-1.13726	0.0925091	-1.91572	1.77582	0	0
AT5G06990	AT2G41660	0	0	0	-1.03412	0	0	0	0
AT5G14130	AT4G37520	0	0	-0.326369	1.681	0	0	0	0
AT5G16600	AT2G16720	0	0	-1.45543	-0.608754	0	0	0	0
AT5G16840	AT4G17720	0	0	-1.26379	-0.911867	1.21911	-1.56438	0	0
AT5G18010	AT5G18020	0	0	0	2.64484	0	0	1.50666	1.53236
AT5G18020	AT5G18060	0	0	2.64484	0	0	0	1.53236	1.78288
AT5G18030	AT5G18010	2.69219	2.51929	2.35718	0	0	0	1.86359	1.50666
AT5G18910	AT5G10520	0	0	0	1.17296	0	0	0	0
AT5G20550	AT5G20400	0	0	1.08669	0.575277	0	0	0	0
AT5G20870	AT4G31140	0	0	0	-1.0396	0	0	0	0
AT5G20960	AT1G04580	0	0	1.44614	0	0	0	0	0
AT5G22440	AT2G27530	0	0	-0.824322	-1.20654	0	0	0	0
AT5G22840	AT3G53030	0	0	-1.10599	0	-2.12669	1.22579	0	0
AT5G24180	AT5G24230	0	0	0	1.65001	0	0	0	0
AT5G26280	AT5G26300	0	0	3.05461	0	0	0	0	0
AT5G38940	AT5G39130	0	0	1.05828	0	0	0	0	0
AT5G39110	AT3G05950	0	0	0	1.68687	0	0	0	0
AT5G40590	AT2G44370	0	0	-1.4934	0.691051	0	0	0	0
AT5G45920	AT5G62930	0	0	0	1.94767	0	0	0	0
AT5G48760	AT3G24830	0	0	-1.18902	-0.803194	-1.25793	-2.4619	0	0
AT5G49900	AT1G33700	0	0	-0.682305	1.27505	0	0	0	0
AT5G57685	AT4G31730	0	0	1.45713	0.851066	0	0	0	0
AT5G59120	AT5G59090	0	0	0	2.76678	0	0	0	0
AT5G59190	AT5G59090	0	0	0	2.76678	0	0	0	0
AT5G62920	AT1G74890	0	0	0.83949	1.50884	0	0	0	0
AT5G63650	AT5G08590	0	0	1.6091	0.0192305	0	0	0	0
AT5G66620	AT5G66630	0	0	-2.01584	0	1.73808	2.11992	0	0
AT5G66700	AT4G36740	0	0	-1.51811	0	0	0	0	0
ATCG01000	ATMG00370	0	0	1.55132	0	0	0	0	0

## Sheet: Cluster 6
P1	P2	Drought		Cold		B.cinerea		P.rapae
		Dr_1	Dr_2	Cd_1	Cd_2	Bc_1	Bc_2	Pr_1	Pr_2
AT5G08640	AT5G63590	0	0	-3.22867	1.05701	-1.28123	0	0	0
AT3G57880	AT1G51570	0	0	0	0	2.89736	-0.36108	0	0
AT4G01460	AT2G46810	0	0	0	0	-1.96326	0	0	0
AT1G18200	AT1G73640	0	0	0	0	1.25222	0	0	0
AT4G26060	AT5G57060	0	0	0	0	-0.580373	1.17223	0	0
AT3G11930	AT3G58450	0	0	0	0	-2.75884	0	0	0
AT2G01940	AT1G68130	0	0	0	0	0	1.41962	0	0
AT2G21340	AT4G39030	0	0	0	0	0.982449	-6.59276	0	0
AT1G24600	AT1G67920	-1.43658	-2.27283	0	0	0	-3.89357	0	0
AT2G44270	AT1G76170	0	0	0	0	-0.481025	3.86192	0	0
AT1G03905	AT5G44110	0	0	-2.49444	-2.08894	0	-1.65218	0	0
AT5G53390	AT2G38995	0	0	0	0	0	-1.08873	0	0
AT1G28230	AT2G33750	0	0	0	0	2.29596	0	0	0
AT5G57050	AT4G26080	-1.95729	-1.51987	-2.84033	-2.2418	1.29949	-0.234894	0	0
AT5G05840	AT3G55720	0	0	0	0	1.42604	0	0	0
AT1G61890	AT1G11670	-3.35748	-1.67667	-1.72182	1.02267	1.36848	0	-3.12142	-1.0082
AT2G39700	AT2G37640	0	0	0	0	0.920584	-2.31396	0	0
AT1G07890	AT3G09640	0	0	0	0	1.02788	0	0	0
AT2G46680	AT3G61890	-3.29831	-3.69356	-2.40654	-3.41782	0.329278	3.10518	0	0
AT4G10960	AT4G23920	-1.24302	-1.82088	-1.07052	-1.99856	0.985678	1.28575	0	0
AT5G35740	AT2G04910	0	0	0	0	-1.06711	0	0	0
AT4G24760	AT5G14390	0	0	0	0	-0.805939	1.53264	0	0
AT3G11780	AT5G06480	0	0	0	0	-3.75645	-0.186214	0	0
AT3G50340	AT5G67020	0	0	0	0	1.79872	0	0	0
AT1G28220	AT1G28230	0	0	0	0	0	2.29596	0	0
AT2G47800	AT3G62700	3.4425	-2.18938	-1.11061	-1.29031	0.384646	2.01238	0	0
AT3G11170	AT5G05580	0	0	0	0	-0.660192	-1.21998	0	0
AT1G78700	AT4G18890	0	0	0	0	1.00189	0	0	0
AT1G69523	AT1G69526	0	0	0	0	-0.838494	3.40381	0	0
AT1G66460	AT5G37790	0	0	0	0	0	1.34561	0	0
AT3G04730	AT3G23050	0	0	0	0	1.44605	0.0212255	0	0
AT1G53910	AT3G14230	0	0	0	0	-2.53918	0.0798948	0	0
AT1G28670	AT1G28660	0	0	2.84884	2.87117	0.387146	2.58253	0	0
AT3G11240	AT5G05700	0	0	0	0	6.85861	0.886047	0	0
AT2G40070	AT3G09000	0	0	0	0	6.31265	-0.356454	0	0
AT3G46000	AT3G46010	-1.34161	-1.33399	0	0	4.98709	0.936741	0	0
AT2G28720	AT5G59910	0	0	0	0	4.97606	-0.207459	0	0
AT1G34780	AT4G08930	0	0	0	0	4.69631	0.241416	0	0
AT5G10350	AT5G65260	0	0	0	0	4.46992	0.704363	0	0
AT5G35995	AT1G64540	0	0	0	0	4.23894	0	0	0
AT4G16680	AT2G47250	0	0	0	0	4.17949	0.075745	0	0
AT1G18650	AT5G08000	0	0	0	0	4.11996	0	0	0
AT1G63350	AT1G62630	0	0	0	0	3.67788	0.709782	0	0
AT1G21140	AT3G43630	0	0	0	0	3.50589	0	0	0
AT3G08890	AT5G37070	0	0	0	0	3.44909	-0.493462	0	0
AT3G23340	AT4G14340	0	0	0	0	3.37045	0	0	0
AT4G35290	AT2G17260	0	0	0	0	3.23234	0	0	0
AT5G65940	AT2G30660	0	0	0	0	3.08267	0	0	0
AT1G34340	AT5G49950	0	0	0	0	2.9879	0.0401947	0	0
AT1G07380	AT2G38010	0	0	0	0	2.94051	-0.600392	0	0
AT4G35140	AT4G38480	0	0	0	0	2.93314	0	0	0
AT2G23790	AT4G36820	0	0	0	0	2.92885	0	0	0
AT1G54110	AT3G55600	0	0	0	0	2.86365	0.566055	0	0
AT2G22540	AT4G24540	0	0	0	0	2.71509	-0.154655	0	0
AT1G20890	AT1G76480	0	0	0	0	2.63458	0	0	0
AT2G30000	AT1G07170	0	0	0	0	2.61987	0.769156	0	0
AT2G44280	AT3G60070	0	0	0	0	2.52434	0	0	0
AT4G17350	AT5G47440	0	0	0	0	2.48825	0	0	0
AT2G46690	AT4G00880	0	0	0	0	2.48759	-0.00298253	0	0
AT2G45800	AT3G61230	0	0	0	0	2.4587	0	0	0
AT1G48540	AT3G17920	0	0	0	0	2.39611	-0.0788934	0	0
AT5G03040	AT3G09710	-1.11463	-1.02372	0	0	2.38532	0	0	0
AT2G21560	AT4G39190	-1.86004	1.65088	0	0	2.32878	0	0	0
AT4G01000	AT3G06455	0	0	0	0	2.30141	0	0	0
AT1G12390	AT1G12340	0	0	0	0	2.28059	0	0	0
AT4G19040	AT5G45560	0	0	0	0	2.27784	0	0	0
AT5G56270	AT4G26440	0	0	0	0	2.2641	0	0	0
AT3G05700	AT5G26990	0	0	0	0	2.25381	0.426412	0	0
AT3G60500	AT3G12990	0	0	-1.06013	-1.34655	2.24052	0.774104	0	0
AT2G19690	AT4G29460	0	0	0	0	2.22719	0	0	0
AT4G27230	AT5G54640	0	0	0	0	2.21262	0	0	0
AT3G01090	AT3G29160	0	0	0	0	2.19877	0.219956	0	0
AT1G55535	AT3G13420	0	0	0	0	2.17511	0	0	0
AT1G78110	AT1G22230	0	0	0	0	2.16354	0	0	0
AT5G10745	AT5G24980	0	0	0	0	2.0852	0.799694	0	0
AT4G35090	AT1G20630	0	0	-1.40224	1.2145	2.07451	-0.909959	0	0
AT5G11910	AT1G29840	0	0	0	0	2.0712	0.909132	0	0
AT3G46460	AT5G59300	0	0	0	0	2.06251	0.552539	0	0
AT5G65200	AT5G62560	0	0	0	0	2.0586	0	0	0
AT1G53400	AT5G45740	0	0	0	0	1.98094	0	0	0
AT3G50810	AT4G37235	0	0	0	0	1.96868	0	0	0
AT1G07090	AT5G58500	0	0	0	0	1.95903	0	0	0
AT3G49870	AT5G67560	0	0	0	0	1.89703	0.55787	0	0
AT1G03380	AT1G54710	0	0	0	0	1.86803	0.531816	0	0
AT3G09980	AT2G36410	0	0	0	0	1.77582	-0.358854	0	0
AT1G09910	AT1G09890	0	0	0	0	1.77305	0	0	0
AT2G43430	AT1G06130	0	0	0	0	1.76765	-0.617621	0	0
AT2G15530	AT4G34040	0	0	0	0	1.76009	0.845528	0	0
AT2G44680	AT3G60250	0	0	0	0	1.75769	0.831114	0	0
AT5G27690	AT1G56210	0	0	0	0	1.75617	0	0	0
AT1G44750	AT4G08700	0	0	0	0	1.74167	0	0	0
AT1G17450	AT1G59453	0	0	0	0	1.73671	0	0	0
AT1G21980	AT1G77740	0	0	0	0	1.70906	0.26291	0	0
AT5G09260	AT5G63880	0	0	0	0	1.6987	0.736197	0	0
AT5G10650	AT5G24870	0	0	0	0	1.69624	0.3482	0	0
AT5G09740	AT5G64610	0	0	0	0	1.65945	-0.0284482	0	0
AT3G61980	AT4G01575	0	0	0	0	1.64712	0	0	0
AT1G16680	AT1G79030	0	0	0	0	1.63974	0	0	0
AT3G27570	AT5G40510	0	0	0	0	1.63205	0	0	0
AT5G57900	AT4G30640	0	0	0	0	1.61023	0	0	0
AT2G31580	AT2G32320	0	0	0	0	1.58817	0.802495	0	0
AT3G01040	AT5G15470	0	0	0	0	1.58449	0	0	0
AT1G34210	AT1G71830	0	0	0	0	1.58131	0	0	0
AT1G05830	AT2G31650	0	0	0	0	1.56398	0	0	0
AT4G05460	AT4G05490	0	0	0	0	1.54667	0	0	0
AT1G06070	AT2G31370	0	0	0	0	1.54516	0.423274	0	0
AT4G04830	AT4G04810	0	0	0	0	1.52392	0	0	0
AT5G46170	AT4G18380	0	0	0	0	1.51707	0	0	0
AT1G21200	AT1G76870	0	0	0	0	1.48893	0	0	0
AT4G25440	AT5G51980	0	0	0	0	1.4865	-0.0176258	0	0
AT3G17430	AT1G48230	0	0	0	0	1.47926	0	0	0
AT3G58170	AT4G14455	0	0	0	0	1.47693	0	0	0
AT3G11280	AT5G05790	0	0	0	0	1.46196	-0.264782	0	0
AT1G35190	AT3G46490	0	0	0	0	1.46033	0	0	0
AT1G14450	AT2G02510	1.14365	1.07163	0	0	1.43686	0.786289	0	0
AT1G30810	AT2G34880	0	0	0	0	1.42604	0	0	0
AT1G68540	AT1G25460	0	0	0	0	1.40963	0	0	0
AT2G22310	AT4G39910	0	0	0	0	1.40782	0.650616	0	0
AT3G23310	AT4G14350	0	0	0	0	1.36908	0.0828974	0	0
AT3G43220	AT5G20840	0	0	0	0	1.35386	0.721369	0	0
AT3G12070	AT5G12210	0	0	0	0	1.34177	0.646036	0	0
AT1G24160	AT1G70100	0	0	0	0	1.34002	-0.590122	0	0
AT4G27780	AT5G53470	0	0	0	0	1.33665	0.281432	0	0
AT3G13772	AT1G55130	0	0	0	0	1.333	0	0	0
AT1G20460	AT1G76185	0	0	0	0	1.32437	-0.796272	0	0
AT5G13020	AT2G44440	0	0	0	0	1.32161	0	0	0
AT5G50400	AT4G24890	0	0	0	0	1.31244	0	0	0
AT5G48150	AT1G50600	0	0	0	0	1.31073	0.48391	0	0
AT2G18730	AT4G30340	0	0	0	0	1.30507	0.403369	0	0
AT5G14680	AT3G01520	0	0	0	0	1.3011	0.693209	0	0
AT5G38690	AT1G67780	0	0	0	0	1.29759	0	0	0
AT1G22050	AT1G77870	0	0	0	0	1.28529	0	0	0
AT5G03490	AT1G51210	0	0	0	0	1.27898	0	0	0
AT3G10525	AT5G04470	0	0	0	0	1.27757	0	0	0
AT1G10900	AT1G60890	0	0	1.1517	-1.93498	1.26758	0	0	0
AT1G05520	AT3G23660	0	0	0	0	1.26216	-0.935606	0	0
AT1G24190	AT1G70060	0	0	0	0	1.25707	0.316599	0	0
AT3G14205	AT5G20840	0	0	0	0	1.25586	0.721369	0	0
AT3G20290	AT4G05520	0	0	0	0	1.2537	0	0	0
AT3G53850	AT5G02060	0	0	0	0	1.2482	0	0	0
AT2G25310	AT4G32130	0	0	0	0	1.24575	-0.613294	0	0
AT1G07990	AT2G28360	0	0	0	0	1.23848	0	0	0
AT1G22970	AT1G71150	0	0	0	0	1.22982	0	0	0
AT1G20650	AT1G76370	0	0	0	0	1.22967	0	0	0
AT3G63000	AT2G47970	0	0	0	0	1.2285	-0.0503562	0	0
AT3G53030	AT3G44850	0	0	0	0	1.22579	0	0	0
AT5G22760	AT5G35210	0	0	0	0	1.21958	0.748106	0	0
AT2G37460	AT2G37450	0	0	0	0	1.21705	-0.309987	0	0
AT4G08310	AT1G44780	0	0	0	0	1.21268	0	0	0
AT2G45330	AT5G23600	0	0	0	0	1.21058	0	0	0
AT1G14400	AT2G02760	0	0	0	0	1.2097	0.790163	0	0
AT3G20970	AT1G51390	0	0	0	0	1.19237	0.51744	0	0
AT3G61790	AT4G27880	0	0	0	0	1.18995	-0.691773	0	0
AT1G47200	AT5G43070	0	0	0	0	1.1863	0	0	0
AT4G08480	AT4G08500	0	0	0	0	1.18618	-0.350958	0	0
AT4G38360	AT1G77220	0	0	0	0	1.18538	0	0	0
AT2G17930	AT4G36080	0	0	0	0	1.17327	0	0	0
AT3G05380	AT5G27610	0	0	0	0	1.16388	0	0	0
AT3G23540	AT4G14290	0	0	0	0	1.15785	0	0	0
AT1G49710	AT3G19280	0	0	0	0	1.15141	0	0	0
AT1G60220	AT1G10570	0	0	0	0	1.146	0.862411	0	0
AT1G72650	AT1G17460	0	0	0	0	1.14329	0	0	0
AT5G46270	AT5G46260	0	0	0	0	1.14256	0	0	0
AT5G46190	AT4G18375	0	0	0	0	1.1416	0	0	0
AT1G54580	AT1G54630	0	0	0	0	1.14131	0.0417153	0	0
AT3G12480	AT5G19490	0	0	0	0	1.14097	0	0	0
AT1G12400	AT1G62886	0	0	0	0	1.13352	0	0	0
AT4G17530	AT5G47200	0	0	0	0	1.13077	0.0288294	0	0
AT2G18750	AT5G57580	0	0	0	0	1.12615	-0.106675	0	0
AT3G55020	AT2G39280	0	0	0	0	1.12531	0	0	0
AT2G39750	AT5G06050	0	0	0	0	1.116	0	0	0
AT2G17340	AT4G35360	0	0	0	0	1.11465	0.446796	0	0
AT3G51370	AT5G66080	0	0	0	0	1.10992	0	0	0
AT5G02180	AT3G09330	0	0	0	0	1.10957	0	0	0
AT2G26570	AT4G33390	0	0	0	0	1.10449	0	0	0
AT1G07530	AT2G29060	0	0	0	0	1.09612	0	0	0
AT1G12820	AT3G26810	0	0	0	0	1.09469	0.997017	0	0
AT4G37880	AT2G22690	0	0	0	0	1.08038	0.189115	0	0
AT3G27260	AT5G14270	0	0	0	0	1.07941	0.476174	0	0
AT2G25710	AT1G37150	0	0	0	0	1.07918	0	0	0
AT5G35450	AT5G43470	0	0	0	0	1.0691	0.703515	0	0
AT3G12400	AT5G13860	0	0	0	0	1.0484	-0.269835	0	0
AT5G09460	AT5G64340	0	0	0	0	1.04539	0.0625071	0	0
AT1G60160	AT5G09400	0	0	0	0	1.0453	0.287826	0	0
AT1G44820	AT1G44180	0	0	0	0	1.04474	0	0	0
AT4G38520	AT5G66080	1.03977	-1.2304	0	0	1.04023	0	0	0
AT2G45850	AT3G61310	0	0	0	0	1.02516	0	0	0
AT1G80790	AT1G15910	0	0	0	0	1.02341	0	0	0
AT5G22950	AT3G45000	0	0	0	0	1.0187	0	0	0
AT2G01980	AT1G14660	0	0	0	0	1.01541	0	0	0
AT4G33650	AT2G14120	0	0	0	0	1.01328	-0.954028	0	0
AT2G22670	AT5G65670	0	0	0	0	1.00789	0.688426	0	0
AT3G45240	AT5G60550	0	0	0	0	1.00652	0	0	0
AT2G39445	AT1G61280	0	0	0	0	1.00513	0	0	0
AT4G03960	AT1G05000	0	0	-1.53639	-1.38213	1.00022	0	0	0
AT1G22520	AT1G72170	0	0	0	0	-1.01509	-0.0774034	0	0
AT2G40960	AT3G56680	0	0	0	0	-1.01996	-0.439067	0	0
AT5G56170	AT4G26466	0	0	0	0	-1.04041	0	0	0
AT4G35470	AT2G17440	0	0	0	0	-1.04057	-0.313609	0	0
AT4G25210	AT4G00130	0	0	0	0	-1.04783	0	0	0
AT2G33170	AT5G63930	0	0	0	0	-1.06588	0	0	0
AT4G19006	AT5G45620	0	0	0	0	-1.07389	-0.564702	0	0
AT5G10840	AT5G25100	0	0	0	0	-1.074	-0.478582	0	0
AT2G17520	AT5G24360	0	0	0	0	-1.07593	0	0	0
AT2G29740	AT2G29750	0	0	1.36248	2.21128	-1.07691	0	0	0
AT1G61190	AT1G61310	0	0	0	0	-1.10363	0	0	0
AT5G26200	AT1G72820	0	0	0	0	-1.10401	-0.662887	0	0
AT3G46640	AT5G59570	0	0	0	0	-1.1185	0	0	0
AT3G02460	AT5G15930	0	0	0	0	-1.12232	0	0	0
AT5G20680	AT5G64020	0	0	0	0	-1.13324	-0.068508	0	0
AT5G64400	AT5G09570	0	0	0	0	-1.15086	0	0	0
AT1G61790	AT1G11560	0	0	0	0	-1.1538	0	0	0
AT4G18480	AT5G45930	0	0	0	0	-1.1746	-0.363593	0	0
AT3G05280	AT5G27490	0	0	0	0	-1.17764	0	0	0
AT4G34480	AT2G16230	0	0	0	0	-1.18085	0	0	0
AT1G30230	AT2G18110	0	0	0	0	-1.18302	-0.41078	0	0
AT1G09645	AT1G57765	0	0	0	0	-1.18585	-0.307955	0	0
AT1G29460	AT1G29440	1.7644	3.23813	1.91098	1.16966	-1.18867	-0.296205	1.86786	1.43805
AT3G49530	AT5G24590	0	0	0	0	-1.20254	0	-2.06582	-1.94532
AT1G13270	AT3G25740	0	0	0	0	-1.22883	0.609346	0	0
AT3G07410	AT1G05810	0	0	0	0	-1.23358	0.0444723	0	0
AT2G23940	AT4G30500	0	0	0	0	-1.23462	0	0	0
AT3G14390	AT5G11880	0	0	0	0	-1.24731	-0.987767	0	0
AT3G17440	AT1G48240	0	0	0	0	-1.27143	0.358651	0	0
AT2G16710	AT2G36260	0	0	0	0	-1.27363	0	0	0
AT4G26210	AT4G29480	0	0	0	0	-1.29085	-0.784646	0	0
AT5G07710	AT5G61390	0	0	0	0	-1.29936	0	0	0
AT1G68780	AT3G25670	0	0	0	0	-1.3258	-0.95598	0	0
AT3G12390	AT5G13850	0	0	0	0	-1.32618	-0.729589	0	0
AT2G47485	AT3G62650	0	0	0	0	-1.38485	0.998262	0	0
AT1G08130	AT1G49250	0	0	0	0	-1.38872	0	0	0
AT3G04080	AT5G18280	0	0	0	0	-1.3989	-0.467884	0	0
AT1G28395	AT2G33847	0	0	-1.66705	-1.40496	-1.41867	0	0	0
AT5G67630	AT3G49830	0	0	0	0	-1.42224	0	0	0
AT4G24770	AT5G50250	0	0	0	0	-1.4269	-0.532946	0	0
AT1G04820	AT4G14960	0	0	0	0	-1.50785	-0.916779	0	0
AT3G04670	AT5G28650	0	0	0	0	-1.52939	0	0	0
AT2G25670	AT4G32610	0	0	0	0	-1.53245	0.25587	0	0
AT4G17720	AT5G46870	0	0	0	0	-1.56438	0	0	0
AT2G31390	AT1G06030	0	0	0	0	-1.57261	0	0	0
AT2G40510	AT2G40590	0	0	0	0	-1.60196	-0.258021	0	0
AT2G43160	AT3G59290	0	0	0	0	-1.60831	-0.418563	0	0
AT3G07980	AT3G13530	0	0	0	0	-1.62905	0	0	0
AT1G07640	AT2G28810	0	0	0	0	-1.63027	0.140909	0	0
AT1G07705	AT5G59710	0	0	0	0	-1.67871	-0.0243293	0	0
AT1G26740	AT1G69485	0	0	0	0	-1.6818	0	0	0
AT1G52825	AT4G14615	0	0	0	0	-1.75394	0.00236157	0	0
AT1G61870	AT1G11630	0	0	0	0	-1.78777	-0.390147	0	0
AT5G08565	AT5G63670	0	0	0	0	-1.81626	0.418893	0	0
AT3G09830	AT5G03320	0	0	0	0	-1.83375	-0.479997	0	0
AT2G22360	AT4G39960	0	0	-1.34204	-1.52085	-1.83713	0.214566	0	0
AT5G11430	AT5G25520	0	0	0	0	-1.84354	0.0141487	0	0
AT5G44980	AT5G44960	0	0	0	0	-1.84551	0	0	0
AT3G51160	AT5G66280	0	0	0	0	-1.89981	0	0	0
AT4G03550	AT4G04970	0	0	0	0	-1.91481	0	0	0
AT3G09500	AT3G55170	1.09959	1.04884	0	0	-1.93826	0.112393	0	0
AT5G40710	AT5G63280	0	0	0	0	-1.94758	0.540661	0	0
AT1G07490	AT2G29125	0	0	0	0	-1.95713	0	0	0
AT4G11630	AT5G11750	0	0	0	0	-1.99187	0.327453	0	0
AT3G26980	AT4G24990	0	0	0	0	-2.03285	0.358456	0	0
AT2G17800	AT3G51300	0	0	0	0	-2.1013	0	0	0
AT4G11850	AT4G11840	3.47583	2.06893	0	0	-2.20193	0.0215855	0	0
AT1G50920	AT1G10300	0	0	0	0	-2.38815	0	0	0
AT4G26990	AT5G54920	0	0	0	0	-2.43847	0.385939	0	0
AT1G68260	AT1G68280	0	0	0	0	-2.4613	0	0	0
AT5G51180	AT4G25770	0	0	0	0	-2.60722	0.603388	0	0
AT1G32380	AT2G35390	0	0	0	0	-2.69797	0.582279	0	0
AT4G36945	AT3G19310	0	0	0	0	-2.71791	0	0	0
AT3G11510	AT3G52580	0	0	0	0	-2.75711	-0.539772	0	0
AT1G14685	AT2G01930	0	0	0	0	-2.78901	0.60641	0	0
AT2G44040	AT3G59890	0	0	0	0	-2.81317	0	0	0
AT3G02080	AT5G15520	0	0	0	0	-2.85841	0	0	0
AT3G22520	AT4G14840	0	0	0	0	-2.88645	0	0	0
AT4G29950	AT2G19240	0	0	0	0	-2.91192	0	0	0
AT3G56340	AT2G40590	0	0	0	0	-2.96102	-0.258021	0	0
AT4G30610	AT2G24000	0	0	0	0	-2.96177	0	0	0
AT5G66920	AT2G23630	0	0	1.1964	1.98631	-3.07325	0	0	0
AT1G10230	AT3G25650	0	0	0	0	-3.5326	0	0	0
AT3G58270	AT3G58210	0	0	0	0	-3.7901	0	0	0
AT3G04300	AT4G28703	0	0	0	0	-4.01486	0	0	0
AT2G41410	AT3G10190	0	0	0	0	-4.19726	0	0	0
AT2G02100	AT2G02130	-1.47727	-1.24846	-1.62756	-1.18728	-4.37761	-0.68262	-1.74162	-1.01376
AT3G11200	AT5G05610	0	0	0	0	-4.62726	0.639015	0	0
AT1G12900	AT3G26650	0	0	0	0	-4.9761	-0.406683	0	0
AT5G41750	AT5G41740	2.54437	2.28263	0	0	-5.04755	0.031504	-2.26384	-2.10605
AT2G07751	ATMG00990	0	0	0	0	-5.24289	0	0	0
AT1G12700	AT1G12300	0	0	0	0	-6.51403	0	0	0
AT1G45180	AT5G42940	0	0	0	0	-9.01677	0.305661	0	0
AT2G27340	AT3G58130	0	0	0	0	0.463978	7.46875	0	0
AT1G50360	AT3G19960	0	0	0	0	0.573772	4.66318	0	0
AT5G61130	AT1G18650	0	0	0	0	-0.444518	4.11996	0	0
AT1G22070	AT1G77920	0	0	0	0	0	3.89833	0	0
AT3G11100	AT5G05550	0	0	0	0	0.41079	3.57092	0	0
AT3G06010	AT5G19310	0	0	0	0	0	3.4878	0	0
AT1G74280	AT1G74290	0	0	0	0	-0.137031	3.32856	0	0
AT4G24940	AT5G50680	0	0	0	0	0	3.19957	0	0
AT4G24940	AT5G50580	0	0	0	0	0	3.1859	0	0
AT1G22220	AT1G78100	0	0	0	0	0	3.03594	0	0
AT1G68070	AT2G01735	0	0	0	0	0.405124	3.00128	0	0
AT5G07660	AT5G61460	0	0	0	0	0	2.90421	0	0
AT1G20560	AT2G17650	-1.0276	-1.52733	0	0	0.226622	2.82377	0	0
AT3G11440	AT5G06100	0	0	0	0	0	2.60372	0	0
AT3G57700	AT3G57770	0	0	0	0	0	2.59489	0	0
AT5G43470	AT5G48620	0	0	0	0	0.703515	2.55499	0	0
AT3G50650	AT5G66770	0	0	0	0	0	2.54773	0	0
AT1G01050	AT4G01480	0	0	0	0	0.406046	2.52761	0	0
AT1G04140	AT5G43930	0	0	0	0	0.559629	2.48619	0	0
AT1G69780	AT1G26960	3.89661	1.62325	0	0	0.835279	2.46736	0	0
AT4G00530	AT1G01725	0	0	0	0	0.893286	2.4219	0	0
AT5G46700	AT2G19580	0	0	0	0	0	2.34731	0	0
AT1G71697	AT4G09760	0	0	0	0	0	2.3378	0	0
AT1G66400	AT5G37770	1.31206	1.22236	0	0	0	2.30422	-2.4787	-2.52156
AT1G35910	AT5G65140	0	0	-2.6216	-1.93804	0	2.2667	-1.31735	-1.06505
AT1G32640	AT4G17880	0	0	0	0	0	2.22053	0	0
AT1G56150	AT3G12830	2.23492	2.8813	0	0	-0.190416	2.1794	0	0
AT1G22985	AT1G71130	0	0	0	0	-0.814921	2.12942	0	0
AT1G15150	AT1G15170	0	0	0	0	0	2.12772	0	0
AT3G61415	AT2G45950	0	0	0	0	0.373672	2.11908	0	0
AT1G21930	AT3G42150	1.93912	1.29688	0	0	-0.819648	2.09956	0	0
AT1G11340	AT1G11410	0	0	0	0	0	2.06405	0	0
AT5G54670	AT4G27180	0	0	0	0	0	2.05216	0	0
AT1G47210	AT1G47230	0	0	0	0	0.136673	2.05067	0	0
AT5G67250	AT3G50080	0	0	0	0	0.95573	2.02898	0	0
AT1G02050	AT4G00040	0	0	0	0	0.736753	2.02391	0	0
AT1G01390	AT1G01420	0	0	-1.42655	-1.66826	-0.569592	1.99909	0	0
AT4G10730	AT4G24100	0	0	0	0	0.928235	1.97279	0	0
AT2G43630	AT3G59640	0	0	0	0	-0.113384	1.96805	0	0
AT3G23600	AT3G23570	0	0	0	0	0.925562	1.95631	0	0
AT5G39020	AT5G39030	1.96055	1.01885	0	0	-0.110877	1.93983	0	0
AT2G25180	AT4G31920	0	0	0	0	-0.940782	1.91885	0	0
AT1G35460	AT4G09180	0	0	0	0	0.933187	1.91128	0	0
AT1G58030	AT5G36940	0	0	0	0	0.229143	1.90407	0	0
AT3G12140	AT5G06780	0	0	0	0	0.662578	1.88469	0	0
AT1G06890	AT2G30460	0	0	0	0	0.309697	1.88354	0	0
AT5G56920	AT5G56910	0	0	0	0	0	1.88082	0	0
AT1G16190	AT1G79650	0	0	0	0	0.0100182	1.87222	0	0
AT1G73450	AT1G73460	0	0	0	0	0	1.85585	0	0
AT1G50370	AT3G19980	0	0	0	0	-0.280879	1.80515	0	0
AT3G03860	AT5G18120	0	0	0	0	0.984818	1.79213	0	0
AT4G17960	AT5G46620	0	0	0	0	0	1.79169	0	0
AT5G10980	AT4G40040	0	0	0	0	0.548877	1.79079	0	0
AT4G23250	AT4G23260	2.13199	1.10421	-1.10668	1.19006	0.14455	1.788	0	0
AT5G04140	AT2G41220	0	0	0	0	0.132901	1.78557	0	0
AT1G09840	AT1G57870	0	0	0	0	-0.860381	1.76723	0	0
AT1G28070	AT2G33510	0	0	0	0	0	1.7449	0	0
AT4G25310	AT4G25300	0	0	0	0	0	1.73182	0	0
AT1G33475	AT4G10170	0	0	0	0	0	1.72731	0	0
AT3G08910	AT5G01390	0	0	0	0	0	1.70734	0	0
AT1G77380	AT5G09220	0	0	0	0	0	1.64022	0	0
AT5G03220	AT5G03500	0	0	0	0	-0.566129	1.63012	0	0
AT5G47080	AT4G17640	0	0	0	0	0.394117	1.62057	0	0
AT3G57340	AT5G05750	0	0	0	0	-0.213982	1.61912	0	0
AT1G03990	AT4G28570	0	0	0	0	0	1.60999	0	0
AT4G24020	AT1G64530	0	0	0	0	-0.906598	1.6019	0	0
AT3G09390	AT5G02380	-10.7949	-1.23979	0	0	-0.280743	1.59671	0	0
AT5G46860	AT4G17730	0	0	0	0	-0.103077	1.57563	0	0
AT3G26800	AT2G24945	0	0	0	0	0	1.51849	0	0
AT1G72710	AT4G26100	0	0	0	0	0.825697	1.50848	0	0
AT4G10080	AT4G13530	0	0	0	0	0.343993	1.49877	0	0
AT2G40520	AT3G56320	3.62338	-2.96237	4.02972	-1.18971	-0.924941	1.48484	1.45146	-1.47248
AT3G12170	AT5G06910	0	0	0	0	0	1.46734	0	0
AT1G06130	AT2G31350	0	0	0	0	-0.617621	1.46343	0	0
AT4G23280	AT4G23270	0	0	0	0	0	1.46173	0	0
AT4G25660	AT4G25680	0	0	0	0	0.170342	1.4496	0	0
AT5G14270	AT3G01770	0	0	0	0	0.476174	1.44088	0	0
AT3G01590	AT5G14500	0	0	0	0	0.713808	1.43032	0	0
AT1G29890	AT2G34410	0	0	0	0	0.0400348	1.42679	0	0
AT4G20400	AT1G30810	0	0	0	0	-0.0388608	1.42604	0	0
AT3G01170	AT5G15260	0	0	0	0	0.863474	1.41734	0	0
AT3G24120	AT4G13640	0	0	0	0	-0.711193	1.41118	0	0
AT3G48050	AT3G48060	0	0	0	0	0.878473	1.40078	0	0
AT3G13290	AT3G13300	0	0	0	0	0	1.394	0	0
AT1G11330	AT1G11350	3.97215	2.22592	0	0	-0.631859	1.39015	0	0
AT1G35560	AT1G72010	0	0	0	0	0.262607	1.379	0	0
AT1G17100	AT1G78450	0	0	-2.09552	1.89529	0.114625	1.37069	0	0
AT3G26300	AT3G26310	0	0	0	0	0.81986	1.36698	0	0
AT2G36290	AT1G74300	-1.34362	1.55873	0	0	0	1.34517	0	0
AT4G27910	AT5G53430	0	0	0	0	0	1.33985	0	0
AT1G31814	AT5G16320	0	0	0	0	0	1.32382	0	0
AT1G32210	AT2G35520	0	0	0	0	0.0244218	1.31912	0	0
AT2G03550	AT3G48690	0	0	0	0	0.169135	1.30863	0	0
AT1G17120	AT2G34960	0	0	0	0	0.927354	1.30656	0	0
AT5G48090	AT5G55390	0	0	0	0	0	1.29705	0	0
AT3G25840	AT1G13350	0	0	0	0	0.836776	1.29465	0	0
AT1G54170	AT3G14010	0	0	0	0	0.0329513	1.26189	0	0
AT1G54790	AT3G05180	0	0	0	0	0	1.25722	0	0
AT1G29760	AT2G34380	0	0	0	0	0.405627	1.24981	0	0
AT3G56740	AT2G41160	0	0	0	0	0.585659	1.2489	0	0
AT1G20100	AT1G75860	0	0	-1.73091	-1.68283	0.280057	1.24409	0	0
AT4G09460	AT1G22640	0	0	0	0	0.233457	1.24335	0	0
AT1G51590	AT3G21160	0	0	0	0	0.517748	1.2429	0	0
AT2G20230	AT4G28770	0	0	0	0	0.988939	1.23564	0	0
AT2G19390	AT4G29790	0	0	0	0	0.615944	1.23154	0	0
AT1G28090	AT5G23690	0	0	0	0	0	1.2241	0	0
AT5G15020	AT3G01320	0	0	0	0	0.796356	1.21975	0	0
AT3G49550	AT5G24610	0	0	0	0	0	1.2171	0	0
AT5G40370	AT5G63030	0	0	0	0	0.889574	1.21699	0	0
AT1G34540	AT3G56630	0	0	0	0	0	1.21355	0	0
AT5G14540	AT3G01560	0	0	0	0	-0.227616	1.21044	0	0
AT3G11560	AT5G06220	0	0	0	0	0.580214	1.20084	0	0
AT1G62630	AT1G63360	0	0	0	0	0.709782	1.19768	0	0
AT2G25650	AT4G00270	0	0	0	0	-0.628394	1.19304	0	0
AT2G18100	AT4G36210	0	0	0	0	0	1.17215	0	0
AT2G26080	AT4G33010	-1.21821	-2.08984	0	0	0.660119	1.15505	0	0
AT3G10540	AT5G04510	0	0	0	0	0	1.1407	0	0
AT1G02305	AT4G01610	0	0	1.01831	1.38166	0.843905	1.13326	0	0
AT1G13080	AT3G26170	0	0	1.46963	1.0101	-0.0422721	1.13092	0	0
AT1G77260	AT2G39750	0	0	0	0	0.469627	1.116	0	0
AT1G17360	AT1G72410	0	0	0	0	0.584812	1.10881	0	0
AT2G44525	AT3G60150	0	0	0	0	-0.446622	1.10662	0	0
AT5G59470	AT4G07390	0	0	0	0	-0.353034	1.096	0	0
AT1G53035	AT3G15358	0	0	0	0	0	1.07981	0	0
AT2G31510	AT1G05890	0	0	0	0	0.624083	1.07954	0	0
AT4G08460	AT1G77770	0	0	0	0	-0.250283	1.07824	0	0
AT5G28400	AT5G28320	0	0	0	0	0	1.0737	0	0
AT4G28860	AT4G28880	0	0	0	0	0.430962	1.06979	0	0
AT1G75840	AT1G20090	0	0	0	0	0	1.0682	0	0
AT3G02520	AT5G16050	0	0	0	0	-0.883662	1.04882	0	0
AT5G62310	AT3G17850	0	0	0	0	0	1.04153	0	0
AT4G24390	AT5G49980	0	0	0	0	0	1.04054	0	0
AT3G42790	AT5G26210	0	0	0	0	0.179515	1.03974	0	0
AT3G10330	AT2G41630	0	0	0	0	0	1.03658	0	0
AT1G48635	AT3G18160	0	0	0	0	0.803562	1.03527	0	0
AT1G29090	AT2G34080	0	0	0	0	0	1.03422	0	0
AT2G43010	AT3G59060	0	0	2.49086	1.04972	-0.132281	1.02907	0	0
AT1G07670	AT1G07810	0	0	0	0	-0.179737	1.02406	0	0
AT1G27650	AT5G42820	0	0	0	0	-0.0557014	1.02068	0	0
AT5G06260	AT4G34070	0	0	0	0	-0.664761	1.02034	0	0
AT3G01350	AT5G14940	0	0	0	0	0	1.01863	0	0
AT1G24480	AT4G24805	0	0	0	0	0	1.01199	0	0
AT4G39070	AT1G75540	0	0	0	0	0	1.01009	0	0
AT5G08670	AT5G08690	0	0	0	0	-0.353023	-1.00442	0	0
AT1G52370	AT4G28360	0	0	0	0	-0.628438	-1.00666	0	0
AT4G28510	AT2G20530	0	0	-1.36127	-1.02346	-0.712733	-1.01573	0	0
AT4G27000	AT5G54900	0	0	0	0	0.263561	-1.08307	0	0
AT2G44160	AT3G59970	0	0	0	0	-0.0175199	-1.11068	0	0
AT3G62830	AT2G47650	0	0	0	0	0.0557103	-1.11515	0	0
AT3G46830	AT5G59150	0	0	0	0	0.445357	-1.11864	0	0
ATMG00980	AT2G07675	0	0	0	0	0	-1.14197	0	0
AT4G29390	AT5G56670	0	0	0	0	-0.51444	-1.15216	0	0
AT1G03430	AT3G29350	0	0	0	0	0.962083	-1.15894	0	0
AT5G25400	AT4G32390	0	0	0	0	0	-1.15895	0	0
AT3G02780	AT5G16440	0	0	0	0	-0.626181	-1.16439	0	0
AT2G16595	AT2G21160	0	0	0	0	-0.570915	-1.17964	0	0
AT2G34770	AT4G20870	0	0	0	0	0.157739	-1.18005	0	0
AT1G29430	AT1G29460	2.7039	1.7644	1.90781	1.91098	0.708638	-1.18867	1.49839	1.86786
AT1G48030	AT3G17240	0	0	0	0	-0.0105508	-1.20392	0	0
AT3G26618	AT1G12920	0	0	0	0	0.425622	-1.21247	0	0
AT1G48440	AT3G17780	0	0	0	0	0.322358	-1.21339	0	0
AT4G31480	AT4G31490	0	0	0	0	0.250813	-1.2275	0	0
AT5G65260	AT5G51120	0	0	0	0	0.704363	-1.23244	0	0
AT4G20010	AT5G44785	0	0	0	0	-0.627236	-1.24971	0	0
AT1G08880	AT1G54690	0	0	0	0	0.160954	-1.26241	0	0
AT3G03590	AT2G35605	0	0	0	0	0	-1.26705	0	0
AT3G25220	AT5G48580	0	0	0	0	-0.429615	-1.27621	0	0
AT3G09380	AT1G68310	0	0	0	0	0	-1.28033	0	0
AT2G40010	AT3G11250	0	0	0	0	0	-1.33141	0	0
AT5G10490	AT1G58200	0	0	0	0	0.336902	-1.35117	0	0
AT5G57870	AT2G24050	0	0	-1.11443	-1.35779	-0.60177	-1.3597	0	0
AT5G39130	AT5G39190	0	0	0	0	0	-1.36079	0	0
AT1G27190	AT3G28450	0	0	0	0	0	-1.38968	0	0
AT2G44650	AT3G60210	0	0	0	0	0.0930389	-1.39001	0	0
AT2G20585	AT1G28395	0	0	-1.46138	-1.66705	-0.38967	-1.41867	0	0
AT5G15700	AT1G68990	0	0	-1.82482	-1.53888	0.424688	-1.52384	0	0
AT3G47833	AT5G62575	0	0	0	0	0.876633	-1.53192	0	0
AT1G26300	AT1G69030	0	0	0	0	-0.36128	-1.53361	0	0
AT5G05040	AT5G05060	0	0	0	0	0	-1.53972	0	0
AT3G48730	AT5G63570	0	0	0	0	-0.458015	-1.58691	0	0
AT2G39290	AT3G55030	0	0	0	0	0	-1.6524	0	0
AT1G36730	AT1G77840	0	0	0	0	-0.206908	-1.67402	0	0
AT4G05420	AT4G21100	0	0	0	0	0.570399	-1.69289	0	0
AT3G07440	AT5G48530	0	0	0	0	0	-1.70133	0	0
AT4G17520	AT5G47210	0	0	0	0	-0.394437	-1.73921	0	0
AT1G08000	AT1G08010	0	0	0	0	0	-1.81678	0	0
AT4G05450	AT4G21090	0	0	-1.34399	-1.20469	0	-1.85356	0	0
AT5G53130	AT4G01010	0	0	0	0	-0.0162766	-1.88444	0	0
AT3G48070	AT5G62910	0	0	0	0	0.61181	-1.8895	0	0
AT3G10660	AT5G04870	0	0	0	0	0	-1.89933	0	0
AT5G15610	AT3G02200	0	0	0	0	-0.812412	-1.92656	0	0
AT2G19170	AT4G30020	0	0	0	0	0	-1.95205	0	0
AT3G46520	AT3G12110	0	0	0	0	0	-2.01896	0	0
AT1G16000	AT1G80890	0	0	0	0	-0.811046	-2.14201	0	0
AT1G10490	AT3G57940	0	0	-2.05595	-2.07327	0.260151	-2.19224	0	0
AT1G12360	AT4G12120	0	0	0	0	-0.158508	-2.28423	0	0
AT3G53940	AT2G37890	0	0	-1.72518	-1.34627	0.982674	-2.32317	0	0
AT3G02600	AT1G15080	0	0	0	0	-0.192889	-2.37415	0	0
AT1G55840	AT5G47730	0	0	0	0	0.542284	-2.38837	0	0
AT1G50740	AT3G20510	0	0	0	0	0.501811	-2.39031	0	0
AT2G40010	AT3G09200	0	0	0	0	0	-2.41132	0	0
AT1G76010	AT1G20220	0	0	0	0	-0.749377	-2.45517	0	0
AT3G47980	AT5G62720	0	0	1.06689	2.00636	0	-2.46917	0	0
AT1G15810	AT1G80620	0	0	0	0	0.584118	-2.47225	0	0
AT4G15680	AT5G18600	0	0	2.61698	2.05429	0	-2.57215	0	0
AT4G26670	AT5G55510	0	0	0	0	0	-2.62277	0	0
AT1G35670	AT4G09570	0	0	0	0	-0.484895	-2.63746	0	0
AT5G25450	AT4G32470	0	0	0	0	0	-2.85086	0	0
AT3G45870	AT4G19185	0	0	0	0	0	-2.86831	0	0
AT2G23530	AT4G37110	0	0	0	0	0	-2.94054	0	0
AT4G38920	AT4G34720	0	0	0	0	0.367111	-3.0721	0	0
AT1G10820	AT1G60670	0	0	0	0	0.47332	-3.16253	0	0
AT1G35160	AT4G09000	0	0	0	0	-0.193773	-3.1905	0	0
AT3G43980	AT3G44010	0	0	0	0	-0.936491	-3.1929	0	0
AT3G08630	AT3G08640	0	0	0	0	-0.756685	-3.54842	0	0
AT4G18170	AT5G46350	0	0	0	0	0	-3.6134	-2.15148	-1.9746
AT3G58400	AT3G58270	0	0	0	0	0	-3.7901	0	0
AT2G42350	AT2G42360	0	0	0	0	0	-3.93603	0	0
AT5G25470	AT5G25475	0	0	0	0	0	-4.24826	0	0
AT4G15680	AT4G15670	0	0	2.61698	1.44988	0	-4.26826	0	0
AT3G51430	AT3G51440	1.51226	1.81452	1.09951	1.65246	0.153385	-4.81903	0	0
AT5G35910	AT1G54440	0	0	0	0	0.0381464	-4.87752	0	0
AT1G03365	AT4G03000	0	0	0	0	0	-5.1108	0	0
AT2G46810	AT3G61950	0	0	0	0	0	-5.33378	0	0
AT4G27960	AT5G53300	1.19972	1.38266	0	0	-0.237661	-5.41145	0	0
AT3G21465	AT4G15640	0	0	0	0	0	-5.8228	0	0
AT1G64190	AT5G41670	0	0	0	0	0.217884	-5.97611	0	0
AT2G16370	AT4G34570	1.18827	1.4746	0	0	0.189018	-6.30716	0	0
AT3G22470	AT1G12700	0	0	0	0	0	-6.51403	0	0
AT1G50410	AT3G20010	0	0	0	0	0.751086	-6.55041	0	0
AT5G62350	AT3G47380	0	0	0	0	-0.519229	-7.16302	0	0
AT5G16800	AT3G02980	1.28756	-2.82434	0	0	0.470744	-7.84114	0	0
AT4G21760	AT1G61810	0	0	0	0	1.89992	-0.119959	0	0
AT1G67750	AT4G24780	-2.5303	2.33705	1.95874	1.22126	0	-1.18877	0	0
AT2G07671	ATMG01080	0	0	4.0316	3.15151	-0.0660736	-1.03264	0	0
AT3G25770	AT3G25760	-1.26962	-2.68997	1.01775	1.93304	-4.3355	-0.532742	-1.2153	-1.28814
ATCG00120	AT2G07698	0	0	1.78182	1.32787	-1.18759	0	0	0
AT3G24900	AT3G25010	4.62329	10.1389	0	0	0	-9.73204	2.4792	2.50279
AT3G28890	AT3G11010	4.31854	7.15841	0	0	0	-4.91182	1.01382	1.31693
AT2G37040	AT3G53260	-4.50341	-2.98056	-2.19003	-2.17396	-1.47906	0.0210427	-2.86995	-1.61882
AT3G61430	AT1G01620	0	0	0	0	-0.280458	-1.11876	0	0
AT2G20670	AT4G32480	4.83264	-1.21069	1.8584	1.55076	0.713171	-2.01343	1.69411	-1.67437
AT1G48750	AT3G18280	-5.27048	-3.56329	0	0	-20.9026	0.195125	1.1378	-1.66852
AT1G09310	AT1G56580	0	0	0	0	0.258155	-6.9332	0	0
AT1G14870	AT5G35525	0	0	0	0	-7.04955	0	0	0
AT1G65970	AT1G65980	0	0	0	0	-5.9422	0.866286	0	0
AT2G45180	AT5G46890	0	0	1.6921	1.48912	-1.67303	0	0	0
AT1G10360	AT1G10370	1.56379	-2.86874	1.36933	-4.09684	0.134889	-1.76207	0	0
AT2G43050	AT3G59010	0	0	0	0	0	1.16224	0	0
AT1G61370	AT1G61380	0	0	0	0	-7.51812	-0.0627398	0	0
AT3G06070	AT5G19190	6.19578	4.29367	3.97546	4.96955	0.223078	-1.86145	1.87308	2.06761
AT3G48270	AT2G30750	0	0	0	0	0	-8.69195	0	0
AT2G20520	AT1G03870	0	0	1.99194	2.5398	0	-1.51666	0	0
AT4G17670	AT5G47060	0	0	-1.32413	-2.72254	1.83378	0	0	0
AT5G67280	AT2G23300	0	0	0	0	2.52883	0	0	0
AT4G30660	AT2G24040	0	0	0	0	1.0551	0	0	0
AT2G44290	AT2G44300	2.94118	-4.0573	1.05407	-1.42129	-4.30015	0	0	0
AT4G19810	AT4G19820	0	0	0	0	-3.19603	0	0	0
AT1G68390	AT1G68380	0	0	0	0	-3.64141	0	0	0
AT4G21390	AT1G61610	2.14331	-3.7343	0	0	-4.99066	0	-1.91043	-2.31022
AT5G49700	AT1G14490	0	0	0	0	-4.01647	0	0	0
AT2G15220	AT2G15130	0	0	0	0	-2.50911	0	0	0
AT2G37430	AT3G53600	0	0	0	0	-2.90301	0	-1.25369	-1.92527
AT1G65800	AT4G21380	2.58643	1.87108	1.02274	-1.61973	0.275173	-3.0524	0	0
AT3G47600	AT5G62470	0	0	0	0	0	1.51579	0	0
AT4G28088	AT4G30660	0	0	0	0	0	1.0551	0	0
AT1G17500	AT1G72700	0	0	0	0	-1.89491	0	0	0
AT1G21230	AT1G21240	0	0	0	0	0	-8.2867	0	0
AT5G14980	AT5G19290	0	0	0	0	0	1.01673	0	0
AT1G20925	AT1G76520	0	0	0	0	0	2.27808	0	0
AT1G13530	AT1G13520	0	0	0	0	0	-1.97001	0	0
AT3G03290	AT5G17390	0	0	0	0	0	-2.46532	0	0
AT5G18600	AT4G15700	0	0	2.05429	1.84765	-2.57215	0	0	0
AT5G10530	AT5G65600	0	0	0	0	0	-2.91712	0	0
AT1G22810	AT1G71520	0	0	0	0	0	-3.69353	0	0
AT2G47870	AT3G62950	-1.40917	2.8649	0	0	0	-2.85122	0	0
AT5G14040	AT3G48850	0	0	0	0	-0.821123	-6.71412	0	0
AT2G39020	AT2G39030	-1.98464	-3.73982	-1.05602	1.37546	-0.551775	-7.3425	-1.18723	-5.55202
AT1G04680	AT4G13710	0	0	0	0	-2.14062	0.677324	0	0
AT1G70580	AT1G23310	0	0	0	0	1.64057	0.0130645	0	0
AT2G36080	AT5G06250	0	0	0	0	-1.45711	0	0	0
AT1G28240	AT1G53040	0	0	0	0	0.13179	-1.14659	0	0
AT2G38860	AT3G54600	3.23346	-1.20994	0	0	-1.91164	0.83387	0	0
AT4G11010	AT4G23900	0	0	0	0	-0.885855	5.71362	0	0
AT1G37130	AT1G77760	2.87208	3.5773	1.01846	1.02233	-1.29843	-0.481704	0	0
AT1G10090	AT1G58520	-1.42708	-1.01926	-1.39703	-2.89173	0.0970053	2.43061	0	0
AT5G63180	AT4G24780	3.47243	2.33705	1.04452	1.22126	-0.908544	-1.18877	0	0
AT2G45660	AT4G22950	0	0	0	0	-0.323919	6.73046	0	0
AT4G26700	AT5G55400	0	0	0	0	0.575697	-1.72344	0	0
AT2G22330	AT4G39950	-2.39279	-2.39236	0	0	0.0787912	-3.54951	-2.21313	-2.58322
AT1G18400	AT1G25330	0	0	0	0	-2.46155	0	0	0
AT5G02500	AT5G02490	-1.2511	2.11573	-1.06581	-1.87917	-0.0385762	-12.3203	0	0
AT1G25510	AT3G18490	0	0	0	0	0	2.03851	0	0
AT1G06980	AT2G30230	0	0	0	0	0	2.41906	0	0
AT4G36950	AT5G67080	-4.31126	-2.38694	0	0	0	-5.65329	-1.36326	-1.52177
AT1G30135	AT2G34600	-3.02403	-2.96232	0	0	-2.68061	0	-2.32191	-1.42211
AT1G53990	AT5G40990	0	0	0	0	0	-3.76444	0	0
AT1G65970	AT1G60740	0	0	0	0	-5.9422	0	0	0
AT5G56550	AT4G26288	0	0	2.22259	1.99729	-1.58955	0	0	0
AT1G32170	AT4G18990	0	0	0	0	1.30581	0	0	0
AT4G37540	AT3G49940	4.08062	3.19665	1.79127	1.1699	-1.75983	0	0	0
AT2G29420	AT2G29490	0	0	0	0	-0.9906	-4.66477	0	0
AT5G18080	AT5G18020	1.86233	2.30375	1.28505	2.64484	1.09124	-0.628388	1.7267	1.53236
AT3G51870	AT5G01500	0	0	0	0	0	-1.16453	0	0
AT5G59540	AT5G59530	0	0	0	0	-0.885789	-2.08177	0	0
AT4G17970	AT5G46600	0	0	1.23513	-1.4762	3.25734	0	0	0
AT3G54910	AT4G10400	0	0	0	0	2.63973	0	0	0
AT4G17250	AT5G47580	0	0	0	0	2.23108	0.746879	0	0
AT2G46940	AT3G62070	0	0	0	0	1.92028	0	0	0
AT1G32260	AT2G35480	0	0	0	0	1.78786	0	0	0
AT1G63430	AT5G41180	0	0	0	0	1.72375	0	0	0
AT2G43680	AT3G59690	0	0	0	0	1.7079	0	0	0
AT4G13180	AT3G03980	0	0	0	0	1.51546	0.120022	0	0
AT2G39705	AT3G55515	0	0	0	0	1.2882	0	0	0
AT1G23730	AT1G70410	0	0	0	0	1.21652	0.694828	0	0
AT1G12200	AT1G62580	0	0	0	0	1.09317	0	0	0
AT2G16650	AT4G21900	0	0	0	0	-1.12756	0	0	0
AT1G16520	AT1G56080	0	0	0	0	-1.14166	0	0	0
AT1G18910	AT1G74770	0	0	0	0	-1.1499	0	0	0
AT1G10960	AT1G60950	0	0	0	0	-1.16154	-0.115441	0	0
AT3G14680	AT3G14660	0	0	0	0	-1.19222	0.207593	0	0
AT3G56370	AT5G01890	0	0	0	0	-1.20978	0	0	0
AT5G25170	AT2G25190	0	0	0	0	-1.21479	0.80522	0	0
AT3G54400	AT5G07030	-2.60634	-3.07583	0	0	-1.21501	0	-1.61731	-2.13233
AT2G37660	AT5G02240	0	0	0	0	-1.23584	0.294069	0	0
AT1G14540	AT1G14550	0	0	0	0	-1.28791	0	0	0
AT5G07350	AT5G61780	-1.00771	-2.0952	0	0	-1.32688	-0.5702	0	0
AT3G09800	AT4G08520	0	0	0	0	-1.3301	-0.997438	0	0
AT3G55410	AT5G65750	0	0	0	0	-1.40588	-0.23526	0	0
AT5G02960	AT3G09680	0	0	0	0	-1.59377	0	0	0
AT2G28110	AT5G22940	0	0	0	0	-1.75617	0	0	0
AT1G79500	AT1G16340	0	0	0	0	-1.80951	-0.173653	0	0
AT4G04480	AT4G22030	0	0	0	0	-1.89589	0	0	0
AT1G56110	AT3G12860	0	0	-2.05373	-1.15261	-2.05828	0	0	0
AT4G15610	AT3G06390	0	0	0	0	-2.10318	0	0	0
AT2G04400	AT5G48220	0	0	0	0	-2.52567	-0.916146	0	0
AT1G66600	AT1G66560	0	0	0	0	-3.4684	0	0	0
AT1G16300	AT1G79530	-1.5617	-1.00814	0	0	-3.83855	0	0	0
AT1G19250	AT5G45180	0	0	0	0	-6.62367	0	0	0
AT2G17770	AT4G35900	0	0	0	0	0	5.40318	0	0
AT1G29840	AT3G47590	0	0	0	0	0.909132	3.35645	0	0
AT1G19710	AT1G75420	0	0	0	0	0	2.80965	0	0
AT1G63300	AT5G41140	0	0	0	0	0	2.59671	0	0
AT4G32330	AT2G25480	0	0	0	0	0.27012	2.46911	0	0
AT2G46310	AT3G61630	0	0	0	0	0	1.70429	0	0
AT1G78420	AT1G17145	0	0	0	0	0.979448	1.66881	0	0
AT2G46160	AT3G61550	0	0	0	0	0	1.57394	0	0
AT2G47060	AT3G62220	0	0	0	0	-0.207004	1.55443	0	0
AT5G16000	AT3G25560	0	0	0	0	-0.635521	1.47903	0	0
AT3G13000	AT1G16750	0	0	0	0	0.117382	1.43597	0	0
AT4G31640	AT4G31650	0	0	0	0	0	1.392	0	0
AT2G46380	AT3G61670	0	0	0	0	0.147477	1.38721	0	0
AT1G68820	AT1G73950	0	0	0	0	0.232945	1.35708	0	0
AT1G52820	AT4G03070	0	0	0	0	0	1.30734	0	0
AT1G62600	AT1G12200	0	0	0	0	0.468333	1.09317	0	0
AT4G14710	AT4G14716	0	0	0	0	0.689596	1.08259	0	0
AT4G30996	AT2G24290	0	0	0	0	0	1.06504	0	0
AT2G39900	AT3G55770	0	0	0	0	0	1.04706	0	0
AT1G09480	AT1G09490	0	0	0	0	0.309019	1.02655	0	0
AT2G19480	AT5G56950	0	0	0	0	-0.679815	-1.00945	0	0
AT3G16980	AT4G16265	0	0	0	0	0	-1.01658	0	0
AT4G29810	AT4G26070	1.45463	2.49139	0	0	-0.400626	-1.2274	0	0
AT5G62690	AT5G62700	0	0	0	0	-0.799198	-1.2332	0	0
AT1G33040	AT4G10480	0	0	0	0	0.262896	-1.49627	0	0
AT5G48655	AT3G07200	0	0	0	0	-0.242647	-1.53324	0	0
AT1G15490	AT1G80280	0	0	0	0	0.60167	-1.68358	0	0
AT2G43230	AT3G59350	0	0	0	0	0	-1.76448	0	0
AT4G24140	AT1G64670	0	0	0	0	0	-1.77175	0	0
AT1G71920	AT5G10330	0	0	0	0	-0.84297	-1.87513	0	0
AT3G16850	AT5G49215	0	0	0	0	0.289302	-1.91565	0	0
AT2G24300	AT4G31000	0	0	0	0	0	-1.946	0	0
AT2G41540	AT3G07690	0	0	0	0	0	-1.98253	0	0
AT1G11390	AT1G61640	0	0	-1.46906	-1.21791	0	-2.45701	0	0
AT4G14960	AT1G50010	0	0	0	0	-0.916779	-2.93111	0	0
AT2G36460	AT3G52930	0	0	0	0	-0.520186	-2.95908	0	0
AT3G21760	AT4G15280	0	0	0	0	0	-3.02567	0	0
AT2G22910	AT4G37670	0	0	0	0	-0.131443	-3.03014	0	0
AT5G56750	AT2G19620	0	0	0	0	0.690148	-3.4475	0	0
AT3G05170	AT1G08940	0	0	0	0	0	-3.75256	0	0
AT3G10290	AT5G04160	0	0	0	0	0	-4.40193	0	0
AT4G38620	AT4G34990	0	0	-1.29142	-3.20363	0.564395	3.17057	0	0
AT1G17420	AT1G72520	-3.03979	-2.08054	0	0	0	-4.90686	-1.38753	-2.64862

## Sheet: Cluster 7
P1	P2	Drought		Cold		B.cinerea		P.rapae
		Dr_1	Dr_2	Cd_1	Cd_2	Bc_1	Bc_2	Pr_1	Pr_2
AT3G50280	AT5G67150	-2.80157	-2.50502	0	0	0	0	-1.75363	-0.626598
AT2G35860	AT3G52370	-1.55695	-2.15684	0	0	0	0	-0.453418	-1.20197
AT3G53980	AT5G05960	-7.09112	-1.59074	0	0	0	0	-2.54422	-0.31867
AT4G12730	AT5G55730	-2.93076	-2.7387	0	0	-2.12283	-1.66339	-1.8168	-0.762809
AT1G23840	AT1G23850	0	0	0	0	-1.79553	-2.9197	0.898003	-2.16889
AT1G66370	AT1G66380	0	0	0	0	0	0	-2.7571	0
AT3G15356	AT3G16530	5.45601	6.51143	1.09179	2.46499	-9.72958	-5.06761	-1.46372	0.0962374
AT1G52140	AT3G16330	0	0	1.35128	-1.42591	0	0	-0.403589	-1.80307
AT1G33260	AT4G10390	-3.22379	-4.13129	0	0	0	0	-0.544219	-1.73886
AT5G59310	AT5G59320	-7.43941	-7.30502	0	0	0	0	-2.56357	0.167645
AT1G07430	AT5G59220	-4.81071	-4.35264	-3.89734	-1.90749	0	0	-0.164204	-2.75333
AT3G51860	AT2G38170	2.93353	1.64666	-1.15163	-1.16002	-17.0454	-2.93546	1.1524	-0.467354
AT5G25250	AT5G25260	6.8931	6.39981	0	0	-4.39411	-11.4088	-0.0938559	1.74945
AT1G31690	AT1G31710	0	0	-2.67284	1.67656	0	0	-0.925208	-1.21089
AT2G25850	AT4G32850	0	0	0	0	2.01427	1.75829	-1.1555	0.384097
AT3G58990	AT2G43100	-2.83072	-2.03701	0	0	1.44301	3.83902	-1.18678	-0.679042
AT1G07780	AT5G05590	-1.60341	-1.29901	0	0	-2.99124	-5.19006	-0.567355	-1.67032
AT2G36590	AT2G39890	0	0	0	0	0	0	-4.42632	0.192874
AT4G26600	AT5G55920	0	0	-1.88005	-2.01808	-1.85693	-2.60238	1.02797	0.443373
AT1G60010	AT1G10530	0	0	0	0	0	0	-0.094398	-1.85695
AT1G66200	AT5G37600	2.25711	1.32279	0	0	1.20889	-2.13354	0.663851	1.22996
AT1G70670	AT1G70680	0	0	0	0	0	0	-1.07246	0
AT3G22160	AT4G15120	0	0	0	0	-3.40735	-2.30062	-0.594603	-1.14334
AT1G20500	AT5G38120	0	0	0	0	0	0	0	-2.72743
AT1G22170	AT1G78050	0	0	0	0	0	0	-1.04083	0
AT4G23990	AT4G24010	-1.49122	-2.59625	-2.12083	-1.68809	7.32152	3.50112	-0.492784	-1.20082
AT3G22235	AT3G22240	6.80375	7.13606	-2.00092	1.53207	-2.87769	-10.5907	-0.054376	3.34938
AT5G07580	AT5G61590	4.57985	2.02508	2.17958	4.50395	2.47874	1.87866	0.481974	1.11204
AT1G23965	AT1G70270	0	0	0	0	0	0	0	-2.763
AT3G11480	AT5G04370	0	0	0	0	0	0	-6.2944	0
AT2G19570	AT4G29610	6.11069	1.51058	2.4189	1.28955	0	0	1.34605	-0.865461
AT3G50310	AT5G67080	0	0	0	0	0	0	0	-1.52177
AT1G65890	AT1G66120	0	0	0	0	0	0	-2.72618	0
AT2G02990	AT1G14220	0	0	0	0	0	0	-4.0537	0
AT3G07320	AT3G23770	0	0	0	0	0	0	-1.0338	0
AT1G06830	AT2G30540	1.63655	-2.6695	0	0	-2.30489	-2.61132	-0.121565	-1.91613
AT2G29730	AT2G29710	0	0	0	0	0	0	-0.989625	-1.46631
AT1G30910	AT5G44720	0	0	0	0	1.47006	1.42173	0.273451	-1.3527
AT2G25000	AT4G31800	5.69266	-1.41386	0	0	1.26169	-2.42397	-0.0189672	-1.76112
AT5G40460	AT3G27630	0	0	0	0	0	0	-1.41782	0
AT5G41040	AT5G63560	0	0	0	0	0	0	-4.46903	0
AT4G16730	AT3G25830	0	0	0	0	0	0	-2.19595	0
AT4G31380	AT5G10625	0	0	0	0	0	0	0	-1.70426
AT1G28580	AT1G31550	0	0	1.53931	-1.01287	-2.82518	-1.08904	-0.771973	-1.63138
AT2G23560	AT2G23580	0	0	0	0	0	0	-2.8612	0
AT2G32510	AT4G26890	0	0	0	0	0	0	-1.5865	0
AT2G41640	AT3G10320	0	0	0	0	4.14007	-1.44509	-2.52358	0
AT3G25810	AT4G16730	0	0	0	0	0	0	0	-2.19595
AT5G48370	AT2G30720	0	0	0	0	1.42181	-1.64232	-0.0131237	-1.30018
AT5G59590	AT3G46660	0	0	0	0	0	0	0	-3.58272
AT1G09560	AT3G62020	0	0	0	0	0	0	-0.22354	-1.60858
AT1G62610	AT3G55290	0	0	0	0	3.30791	2.68964	0.383345	-1.67935
AT1G65310	AT4G30280	0	0	1.40214	-1.01509	0	0	0	-1.99896
AT2G02120	AT2G02100	0	0	-2.62805	-1.62756	0	0	0	-1.74162
AT2G23560	AT2G23610	0	0	0	0	0	0	-2.8612	0.00325144
AT2G36830	AT4G01470	0	0	0	0	0	0	-1.94018	0
AT3G28060	AT5G40210	0	0	0	0	0	0	0	-1.20582
AT3G50280	AT3G50300	0	0	0	0	0	0	-1.75363	0
AT3G50800	AT2G23690	0	0	0	0	0	0	-1.91385	0
AT4G15160	AT3G22120	0	0	1.63741	-4.9579	0	0	0	-1.63956
AT4G16730	AT3G25820	0	0	0	0	0	0	-2.19595	0
AT4G28780	AT3G04290	0	0	0	0	-1.23884	-3.05741	0.145252	-1.42326
AT4G34810	AT2G21210	0	0	1.54699	3.68673	0	0	0	1.71267
AT4G36220	AT5G04330	0	0	0	0	0	0	0.279159	-1.50772
AT4G39780	AT2G22200	0	0	0	0	0	0	-0.228535	-1.77316
AT5G54060	AT4G27570	0	0	-3.23392	-1.54317	0	0	-1.41953	-0.988405
AT2G19780	AT4G29240	0	0	0	0	0	0	-1.18999	0
AT3G29000	AT5G39670	3.91216	10.8083	-1.48108	-1.25186	-1.3065	-7.96199	-2.68778	0.12848
AT1G73500	AT1G18350	0	0	0	0	3.04399	-1.79035	-1.06373	0
AT3G03050	AT5G16910	-1.74366	-1.8409	0	0	0	0	-1.20225	-0.488986
AT3G03280	AT5G17350	0	0	0	0	0	0	0	-1.81752
AT1G58290	AT1G09940	0	0	0	0	0	0	-0.256051	-1.27
AT1G32910	AT1G78990	0	0	0	0	0	0	-1.01655	0
AT1G66950	AT2G36380	0	0	0	0	0	0	0	-1.65191
AT1G49000	AT3G18560	0	0	0	0	0	0	1.88225	-0.663259
AT1G02820	AT4G02380	-1.84845	4.31868	-5.66483	-1.26188	1.09774	-4.44551	-0.0307132	1.29874
AT1G14890	AT2G01610	0	0	0	0	0	0	0	-1.28371
AT3G23730	AT4G14130	0	0	1.04067	2.13649	0	0	-1.43844	0
AT1G10155	AT1G31200	-3.40667	3.04313	0	0	1.05804	-1.3496	-1.16873	0
AT3G01400	AT5G58680	0	0	0	0	0	0	0.682625	-1.06945
AT1G52910	AT3G15480	0	0	0	0	0	0	-1.05618	-0.077692
AT2G43120	AT3G59220	0	0	0	0	0	0	-1.29027	0
AT4G26830	AT5G55180	0	0	0	0	0	0	0	-2.16265
AT1G78080	AT1G22190	0	0	0	0	1.09025	3.72987	-0.446505	-1.61113
AT1G05760	AT1G05770	0	0	0	0	0	0	-1.50848	0
AT2G27140	AT5G20970	0	0	0	0	0	0	-1.54991	-0.803879
AT4G25470	AT4G25480	0	0	-2.86034	-3.93138	0	0	-2.57151	0
AT4G12720	AT2G04450	1.4548	7.67943	0	0	-4.44341	-6.5189	-0.325454	1.28021
AT1G26390	AT1G26420	0	0	0	0	-6.02902	-8.73334	0	1.97512
AT1G17455	AT2G06255	0	0	0	0	0	0	0	-1.24535
AT4G38080	AT2G22510	0	0	0	0	0	0	0	-2.27946
AT1G73590	AT1G70940	0	0	0	0	0	0	-1.06789	0.0839882
AT2G23690	AT5G66580	0	0	0	0	0	0	0	1.27172
AT2G35460	AT5G06320	0	0	0	0	0	0	0	-1.84113
AT2G35710	AT4G16600	0	0	0	0	0	0	-1.98755	0
AT2G47880	AT1G06830	0	0	0	0	0	0	-1.61359	-0.121565
AT4G16260	AT3G57260	2.20604	12.8133	2.31558	1.69888	-11.8286	-19.5836	-1.97221	0.929629
AT4G38190	AT3G03050	0	0	0	0	0	0	0	-1.20225
AT5G12020	AT5G12030	0	0	-4.36421	-2.19348	0	0	-1.49996	0
AT3G27170	AT5G40890	-2.44776	3.06401	-1.99268	1.04065	-1.27333	-1.85716	-1.32209	0.262836
AT1G14350	AT2G02820	0	0	0	0	1.22083	1.27816	1.32388	0
AT3G48740	AT5G23660	-1.07752	-2.08867	0	0	0	0	-0.77058	-2.41556
AT3G48240	AT5G63130	-3.31919	-1.5419	-2.53321	-1.05892	6.60058	1.44163	0	-1.72555
AT2G16900	AT4G35110	0	0	0	0	-3.3435	-6.35727	-0.698893	-1.00085
AT5G46880	AT4G17710	0	0	0	0	0	0	-1.07465	0
AT1G32450	AT4G21680	0	0	1.11958	1.12571	1.53878	-3.29048	0.266151	-2.24227
AT4G38800	AT4G34840	0	0	0	0	0	0	0.302786	1.20563
AT3G12610	AT3G20820	0	0	1.48802	-1.23186	0	0	1.41375	0.622606
AT3G59930	AT5G33355	0	0	0	0	0	0	-2.25579	0
AT1G19730	AT3G51030	0	0	0	0	0	0	0.294885	-1.07661
AT1G61667	AT5G54530	0	0	0	0	-1.85659	2.68458	-1.07006	0
AT2G03760	AT3G45070	0	0	0	0	0	0	-1.10617	0
AT3G29260	AT3G29250	0	0	0	0	0	0	0	1.51943
AT5G49290	AT1G74180	0	0	0	0	0	0	0	1.38181
AT1G29420	AT1G29510	0	0	0	0	0	0	0	1.63119
AT1G29510	AT5G27780	0	0	0	0	0	0	1.63119	0
AT1G74180	AT2G25470	0	0	0	0	0	0	1.38181	0
AT1G74190	AT1G74180	0	0	0	0	0	0	0	1.38181
AT1G78380	AT1G78370	0	0	0	0	-1.01172	1.37127	0.186567	-1.32744
AT2G23540	AT3G50400	0	0	0	0	0	0	0	-3.37133
AT3G02875	AT5G54140	0	0	0	0	0	0	-1.20492	0
AT3G22800	AT4G13340	0	0	2.2755	1.03601	0	0	0	-1.98084
AT3G54810	AT3G24050	0	0	0	0	0	0	-2.43553	-0.477091
AT4G38860	AT4G34760	0	0	2.4052	1.36744	0	0	1.44722	0.658245
AT5G11650	AT1G73480	0	0	-1.09005	-2.47633	3.19696	-3.32072	-1.11191	-0.331283
AT5G26260	AT5G26280	0	0	1.66386	3.05461	0	0	-3.10841	0
AT5G51060	AT4G25090	0	0	0	0	0	0	-1.61816	0
AT1G18900	AT1G74750	0	0	-2.47304	-1.08006	0	0	-0.293746	1.43652
AT3G08850	AT5G01770	0	0	0	0	0	0	0.394205	1.0874
AT1G25240	AT1G68110	0	0	0	0	0	0	0	1.09138
AT1G51170	AT3G20830	0	0	0	0	0	0	0	1.10109
AT5G05670	AT2G18770	0	0	0	0	0	0	-1.18376	-0.252957
AT2G26190	AT4G33050	4.40428	4.91843	0	0	0	0	-0.770983	-1.40291
AT1G05710	AT2G31730	0	0	0	0	0	0	-1.25264	-0.254956
AT1G64160	AT4G23690	0	0	0	0	0	0	0	-1.76543
AT2G18360	AT4G36610	0	0	0	0	0	0	0	-2.99066
AT4G25620	AT5G52430	0	0	0	0	0	0	-1.40538	-0.567107
AT5G22380	AT3G44350	8.31725	5.9194	0	0	-1.47316	-6.26701	-2.63643	-0.182742
AT3G07600	AT5G48290	0	0	0	0	0	0	1.1732	0
AT1G03730	AT4G03600	0	0	0	0	0	0	-1.18254	0
AT1G18330	AT3G10113	0	0	0	0	0	0	1.18163	0
AT1G23460	AT1G70500	-2.62192	-2.19302	0	0	0	0	-1.23899	0
AT5G08250	AT5G23190	0	0	0	0	0	0	0	-1.53686
AT1G03790	AT5G44260	0	0	0	0	0	0	0	1.37451
AT1G05300	AT2G32270	0	0	1.61649	1.37998	0	0	1.15979	0
AT2G20825	AT4G28190	0	0	0	0	0	0	-1.95107	0
AT3G28200	AT5G40150	0	0	0	0	0	0	-1.01544	0
AT4G17280	AT5G47530	0	0	0	0	0	0	-1.842	0
AT3G09070	AT5G01170	0	0	0	0	0	0	0	-1.09818
AT1G21910	AT1G44830	0	0	0	0	0	0	-2.17457	0
AT3G16870	AT4G16141	0	0	0	0	-2.54801	-3.15803	-1.36885	0
AT3G27540	AT5G14480	0	0	0	0	0	0	-1.13342	0
AT4G26690	AT5G55480	0	0	0	0	-1.15421	-1.91568	-1.19226	-0.566349
AT5G14750	AT5G40330	0	0	0	0	0	0	0	-1.09215
AT1G23050	AT1G70985	0	0	1.75539	-1.2092	1.27269	1.45286	1.12751	0
AT3G07730	AT4G01170	0	0	0	0	0	0	1.62168	0
AT3G11820	AT3G52400	1.67455	3.55493	0	0	-2.84467	-2.67157	-0.738718	-1.3641
AT3G12620	AT3G55050	0	0	0	0	0	0	-0.0463966	-1.02435
AT1G12420	AT4G22780	0	0	0	0	-3.68923	2.14867	0.121859	-1.52465
AT2G38380	AT2G38390	0	0	0	0	0	0	-1.75354	0
AT1G30700	AT4G20830	0	0	0	0	0	0	0	-1.04543
AT1G10690	AT1G60783	0	0	0	0	0	0	1.14593	0
AT1G56250	AT1G56240	0	0	0	0	0	0	0	-1.14186
AT2G33370	AT3G04400	0	0	0	0	-3.37137	-1.88219	1.06531	0.323967
AT5G38410	AT5G38420	0	0	1.20558	2.57695	0	0	0.21668	1.12853
AT1G14500	AT1G14480	0	0	0	0	0	0	0	-1.46046
AT1G32700	AT4G17900	1.93227	1.28948	0	0	0	0	1.22062	0.155275
AT1G61500	AT1G61480	0	0	0	0	0	0	-1.5084	0
AT2G29525	AT3G54020	-1.1218	-1.79409	0	0	0	0	-1.09975	-0.776681
AT2G36780	AT2G36750	0	0	1.80241	-2.14741	0	0	-1.12297	0
AT2G45570	AT2G45580	0	0	0	0	0	0	-1.67016	0
AT3G11050	AT3G56090	0	0	-1.14102	-2.37645	0	0	0	-1.10514
AT3G16570	AT3G05490	0	0	0	0	0	0	-0.245142	-1.47049
AT4G17215	AT5G47635	0	0	0	0	0	0	-1.66479	0
AT4G32460	AT5G25460	0	0	0	0	0	0	0	1.50018
AT4G33985	AT3G50350	0	0	0	0	0	0	-1.30769	0
AT4G36430	AT2G18150	0	0	-1.26945	-1.01952	0	0	-2.60772	0
AT5G23100	AT3G25640	0	0	0	0	0	0	0	-3.0212
AT5G40330	AT3G27920	0	0	0	0	0	0	-1.09215	0
AT5G53390	AT3G49210	0	0	0	0	0	0	0	-1.06752
AT5G65140	AT2G22190	-1.50691	-1.74883	-1.93804	-2.35734	2.2667	1.0264	-1.06505	-0.411983
