# Supplementary material for: The differential expression patterns of paralogs in response to stresses indicate expression and sequence divergences
Source: BMC Plant Biol. 2020 Jun 16;20:277. doi: 10.1186/s12870-020-02460-x (PMC7298774; doi:10.1186/s12870-020-02460-x)
Supplement: Supplementary file 8 — Additional file 8: Table S8. The log2FC values of paralogs in enhancing patterns under four stresses. [file 12870_2020_2460_MOESM8_ESM.xlsx]

## Sheet: Drought 
P1	P2	log2(fc)
		5d_1	5d_2	6d_1	6d_2	7d_1	7d_2
AT1G18870	AT1G74710	-0.392744	1.06192	-1.79138	2.97789	-2.60272	7.22548
AT5G63980	AT5G64000	0.0262093	2.29159	-1.15564	1.82542	-1.35853	6.47755
AT5G22380	AT3G44350	0.784467	1.01291	3.02142	2.05983	8.31725	5.9194
AT1G23830	AT1G23840	1.30199	0.825192	1.8936	1.32891	2.94397	4.63188
AT1G52720	AT3G15630	-0.300516	1.10279	-2.60261	2.88456	-1.70511	3.45838
AT3G26210	AT1G13110	1.39332	0.703558	1.93269	1.24687	7.17291	3.2869
AT3G27170	AT5G40890	0	1.47527	-1.41887	1.81026	-2.44776	3.06401
AT1G66880	AT5G38210	0.876787	1.11411	1.52928	1.9218	5.2715	2.97003
AT1G10340	AT2G24600	1.05063	0.674018	2.64224	2.28027	7.53623	2.26855
AT3G01500	AT5G14740	1.33056	0.724185	1.87965	1.49785	1.11213	2.15519
AT4G23140	AT4G23180	1.07581	0.63154	1.8262	1.3753	8.36785	1.9028
AT4G19230	AT5G45340	-0.24035	1.29933	-2.20272	2.26915	-2.66564	1.85713
AT2G05070	AT2G05100	1.00212	0.86818	1.50385	1.12038	2.31021	1.52524
AT3G27690	AT2G05100	2.27635	0.86818	2.22887	1.12038	2.31816	1.52524
AT5G04950	AT1G09240	1.02769	0.621927	2.70428	2.324	1.94306	1.06683
AT2G25000	AT4G31800	2.61439	-0.109551	2.57908	-2.53859	5.69266	-1.41386
AT3G48740	AT5G23660	-0.475637	-1.07635	-1.02972	-1.88855	-1.07752	-2.08867
AT1G80130	AT5G20190	-1.56948	-0.243936	-1.0655	-1.9193	-2.75495	-2.22233
AT3G16460	AT1G52040	-0.0601256	-1.14645	1.34373	-2.15479	1.41386	-2.26772
AT3G25230	AT5G48570	-0.986368	-1.9471	-1.34488	-2.99688	-1.64987	-2.27267
AT2G37040	AT3G10340	-2.62481	0	-2.86222	-1.56196	-4.50341	-2.38083
AT2G40520	AT3G56320	1.44226	-0.162346	1.82955	-2.1516	3.62338	-2.96237
AT3G54400	AT5G07030	-0.839891	-1.46025	-2.00329	-1.49776	-2.60634	-3.07583
AT1G29050	AT2G34070	-1.53739	0.632826	-1.36687	-1.37366	-1.50542	-3.0795
AT2G39020	AT2G39030	-0.529911	-1.54766	-2.0046	-1.29287	-1.98464	-3.73982
AT2G47730	AT4G02520	-0.444144	2.59229	0.858148	4.23588	1.96664	12.6295
AT1G53080	AT5G03350	0	2.38666	0	2.55618	-1.56442	11.2539
AT3G29000	AT5G39670	-0.208423	1.06913	0.46654	1.48707	3.91216	10.8083
AT4G09030	AT1G35230	-0.405533	2.42002	-0.542861	1.48256	-3.52682	7.94844
AT4G12720	AT2G04450	-0.33252	2.1581	-0.349542	1.99519	1.4548	7.67943
AT3G23110	AT3G23120	0.634239	1.23586	0.58832	1.02509	3.41355	6.05298
AT1G25560	AT1G13260	0.112498	1.00011	-0.235695	1.10082	1.58814	5.72592
AT2G45070	AT3G60540	0.548764	2.24945	0.320192	2.11198	1.6636	5.46045
AT1G21240	AT1G21250	1.55683	0.510575	3.96065	-0.133848	6.46578	3.96275
AT4G23140	AT4G23160	1.07581	0.793393	1.8262	0	8.36785	3.64603
AT1G30900	AT2G34940	1.9141	0	0.952561	1.34961	4.68678	3.47157
AT1G02360	AT4G01700	1.29313	0.454344	1.59672	0.668657	3.24366	2.98051
AT1G29930	AT2G34430	0.515218	1.51658	0.742851	1.44038	1.26626	2.69076
AT3G28940	AT3G28930	0.59674	1.18271	0.945679	1.37802	2.60401	2.49002
AT1G11330	AT1G11350	1.11875	0.586544	0.540821	1.37439	3.97215	2.22592
AT1G74160	AT1G18620	-0.20193	1.02978	0	1.29435	-1.13672	2.20108
AT5G65360	AT1G09200	0.931744	1.7691	1.20138	0.958199	1.69108	2.1735
AT5G47610	AT4G17245	-1.08319	0.930135	-0.576889	2.06678	-1.48257	1.83317
AT3G48100	AT5G62920	0.932131	2.23703	0.914801	1.52782	3.61562	1.81362
AT1G22990	AT1G71050	1.52401	0	-0.383664	2.05358	-4.16404	1.78615
AT5G11420	AT5G25460	0.196706	1.06418	0.424484	1.6721	1.35039	1.77715
AT3G51860	AT2G38170	3.53688	0.865772	2.83804	0.946358	2.93353	1.64666
AT4G23190	AT4G23300	1.67589	0.423257	3.12483	0.880817	3.03797	1.46706
AT1G05870	AT2G43340	-1.2565	-0.192883	-2.11379	0	-2.14455	1.4585
AT1G02920	AT1G02930	1.45872	-0.251222	1.79062	-0.538205	7.2411	1.3674
AT3G53230	AT5G03340	-1.40111	-0.407139	-1.9501	-0.250791	-3.17404	-1.04582
AT4G23820	AT5G41870	1.2052	-0.243991	1.54961	-0.511235	2.98951	-1.1159
AT2G20670	AT4G32480	1.60402	-0.231317	0.980314	-1.9108	4.83264	-1.21069
AT5G67520	AT4G39940	-1.02727	-0.189735	-1.32845	0.0838514	-4.62386	-1.28258
AT2G33810	AT1G53160	-0.790367	-1.11734	-0.911614	-1.24797	-1.04544	-1.31101
AT3G21600	AT4G15450	-1.69367	-0.510331	-3.37051	-0.791073	-2.08156	-1.39096
AT5G15450	AT2G25140	-0.52479	-1.04359	-0.23049	-1.58295	-1.65768	-1.45719
AT1G13360	AT3G25870	-1.29168	-0.463353	2.92944	-0.261015	3.11179	-1.48516
AT1G08630	AT3G04520	-1.3925	-0.148213	-2.76738	0.00647268	-2.94647	-1.49698
AT3G53980	AT5G05960	-3.99521	0	-5.13956	0.317727	-7.09112	-1.59074
AT2G45310	AT4G00110	-2.08171	0	-1.10632	0	1.79434	-1.5982
AT1G23830	AT1G23850	1.30199	0	1.8936	0	2.94397	-1.63419
AT4G19410	AT5G45280	1.38322	-0.306324	1.68761	-0.488001	3.5882	-1.65325
AT1G61890	AT1G11670	-0.52144	1.03731	-3.47838	-0.367086	-3.35748	-1.67667
AT3G48360	AT5G63160	1.46789	-0.825027	0	-1.94274	5.52711	-1.82837
AT2G23910	AT4G30470	-2.20503	-0.560641	-2.40125	-0.151355	-2.21993	-2.01847
AT3G16470	AT1G52040	-0.564563	-1.14645	0.520245	-2.15479	-1.95895	-2.26772
AT2G23340	AT4G36900	-0.286051	-1.54758	-0.647381	-2.22534	-1.43085	-2.87702
AT1G73390	AT1G17940	-0.659804	-1.79402	0.0716789	-1.61838	-2.29565	-3.48973
AT4G39210	AT2G21590	-0.416486	-1.55787	-0.894555	-1.86728	-1.67815	-4.6707
AT1G12090	AT1G62510	-0.287211	-1.4167	-0.944381	-4.42135	-2.17805	-4.78868
AT1G20850	AT4G35350	-1.44944	0	-2.58591	0	-3.41647	-4.98657
AT3G50980	AT5G66400	0	-1.81291	0.254626	-3.40051	-1.66673	-6.3142
AT1G21120	AT1G21110	0.872504	0.587674	2.60991	2.91296	4.66229	8.49342
AT2G26190	AT4G33050	0.538222	-0.38572	1.65491	1.0909	4.40428	4.91843
AT1G21100	AT1G21120	0.524983	0.872504	2.70719	2.60991	3.70339	4.66229
AT2G18680	AT2G18690	0.736389	0.974803	2.22698	2.29775	5.56613	4.59865
AT3G26220	AT3G26230	0.797334	0.760693	1.76416	1.38267	4.3387	4.38601
AT3G05200	AT5G27420	0.263215	0.210562	1.24335	2.13079	1.74184	4.11513
AT1G29460	AT1G29440	0.0435261	0.323556	1.64467	2.17488	1.7644	3.23813
AT1G29450	AT1G29510	0	0.662832	1.48914	2.1312	4.02816	3.01725
AT1G56150	AT3G12830	0.853393	0.862402	2.5415	2.65061	2.23492	2.8813
AT4G38540	AT5G05320	0.95666	0	1.37922	1.56748	4.23243	2.78415
AT5G67300	AT3G50060	-0.310084	0.429194	-2.78084	-1.60349	-2.00962	2.72345
AT5G18080	AT5G18020	0.293512	0.653912	2.09033	1.81332	1.86233	2.30375
AT5G41750	AT5G41740	0.403195	0.754965	1.67857	1.12592	2.54437	2.28263
AT1G22650	AT1G35580	0.616649	0.96344	1.07663	1.2163	4.90035	2.24642
AT2G18210	AT4G36500	0	0.447077	2.59849	1.20533	2.43784	2.17375
AT5G49730	AT5G49740	0.560667	0.369259	1.34583	1.82284	2.3412	1.95744
AT5G18050	AT5G18060	-0.222612	0.446378	2.03394	2.09067	1.01085	1.93596
AT1G51400	AT3G21055	0.379224	0.700527	1.17056	6.52723	2.41858	1.93045
AT5G18010	AT5G18080	0	0.293512	2.38858	2.09033	2.51929	1.86233
AT1G29450	AT1G29500	0	0	1.48914	1.18267	4.02816	1.707
AT5G28020	AT5G28030	-0.0401185	-0.0735509	1.04038	1.80305	1.70203	1.6672
AT3G11650	AT5G06320	0.908456	0.895054	1.19206	1.11193	1.26276	1.45682
AT4G25470	AT4G25490	0.371838	0	1.81563	1.62524	1.52508	1.38447
AT1G33590	AT1G33600	0.197595	-0.484211	1.15186	1.03664	4.35333	1.36797
AT2G37770	AT3G53880	0.947394	0.232277	-1.84907	-1.11555	-2.89124	-1.35362
AT2G30540	AT2G47880	-0.735197	-0.488669	-2.51765	-1.25614	-2.6695	-1.4461
AT1G53885	AT1G53903	-0.0103102	-0.0102803	-2.6191	-2.62179	-1.45409	-1.45049
AT4G27560	AT4G27570	-0.292441	0	-1.63171	-1.225	-2.93988	-1.91943
AT1G17380	AT1G72450	0.0904463	0.0443689	-3.09407	-3.64689	-1.48023	-1.92689
AT4G37260	AT5G67300	-0.207476	-0.310084	-1.73469	-2.78084	2.17226	-2.00962
AT1G17420	AT1G72520	-0.115598	-0.267731	-2.27333	-2.50514	-3.03979	-2.08054
AT3G46130	AT5G59780	0.381597	-0.635786	1.27256	-2.23563	1.89545	-2.13543
AT2G47800	AT3G62700	0.999325	-0.789785	1.50474	-1.27034	3.4425	-2.18938
AT4G36950	AT5G67080	0.0316202	0	-3.70515	-2.60124	-4.31126	-2.38694
AT2G22330	AT4G39950	0.214693	0.47207	-1.38861	-1.52573	-2.39279	-2.39236
AT5G56000	AT5G56010	-0.546942	-0.748642	-1.48522	-2.09975	-1.80023	-2.40635
AT3G50280	AT5G67150	-0.695133	-0.778423	-1.74508	-1.62466	-2.80157	-2.50502
AT1G19180	AT1G74950	-0.0669397	-0.393504	-2.40731	-3.84429	-2.02601	-2.5553
AT3G25770	AT3G25760	0.00832651	0.64278	-1.22186	-2.87575	-1.26962	-2.68997
AT1G30135	AT2G34600	0.781401	0.340312	-4.12173	-5.81052	-3.02403	-2.96232
AT1G68870	AT1G26210	0	0.140061	-1.2981	-2.03648	-2.59538	-3.33211
AT1G05100	AT2G32510	0	-0.169608	-1.32367	-2.11186	-1.18778	-4.00846
AT1G25560	AT1G68840	0.112498	0.276041	-0.235695	1.33235	1.58814	6.08837
AT3G49930	AT5G67450	0	0.994548	0	1.36721	1.93497	5.75252
AT4G27280	AT5G54490	0.0572258	0.362102	-1.00848	0.664111	3.41904	4.91631
AT1G08920	AT1G08930	-0.477703	0.706625	-1.37241	0.473311	-1.69523	4.53791
AT3G48080	AT3G48090	0.545391	0.202318	0.769939	1.25032	4.27887	4.52083
AT1G17147	AT1G78410	0.663053	-0.32206	2.02474	0	3.94636	4.35011
AT1G22710	AT1G71880	-0.954687	0.467733	-1.26633	-0.615508	-1.53281	4.11524
AT5G59450	AT3G46600	0.190094	0.383519	0.0352434	1.95854	1.57679	3.61578
AT3G11820	AT3G52400	0.404826	0.683588	0.672574	2.40901	1.67455	3.55493
AT1G55530	AT3G13430	-0.65111	0	-1.02852	0	2.39859	3.35928
AT1G60140	AT1G23870	0	0	0.854883	1.59279	1.37002	2.76035
AT2G41880	AT3G57550	0.255534	0.560162	2.01488	0	3.3975	2.73984
AT1G29440	AT1G29430	0.323556	0	2.17488	0.877846	3.23813	2.7039
AT5G18020	AT5G18030	0.653912	-0.300096	1.81332	0.63935	2.30375	2.69219
AT5G40382	AT5G61310	0	0.145928	-1.32425	0.590582	-1.01259	2.63815
AT5G18030	AT5G18010	-0.300096	0	0.63935	2.38858	2.69219	2.51929
AT1G72920	AT1G72940	0.446795	0.227983	-1.41786	-0.778735	2.24865	2.34524
AT3G47090	AT3G47570	0.694256	0.850812	1.50016	0.938828	2.0467	2.34062
AT1G72930	AT1G72920	0.637	0.446795	0.832638	-1.41786	4.20027	2.24865
AT4G09510	AT1G35580	-0.357067	0.96344	-0.697417	1.2163	-1.28151	2.24642
AT2G23290	AT4G37260	0	-0.207476	-0.575003	-1.73469	2.14268	2.17226
AT5G02500	AT5G02490	0.0102959	0.178826	-1.2687	-0.996116	-1.2511	2.11573
AT4G22690	AT4G22710	0.555595	0.540079	0.969385	1.1246	1.9647	1.97723
AT2G40110	AT3G11230	0.3804	0.138647	2.11623	0.155602	1.52494	1.86371
AT4G17900	AT5G46710	0.237102	0.430801	1.20314	0.716911	1.28948	1.79257
AT1G29430	AT1G29460	0	0.0435261	0.877846	1.64467	2.7039	1.7644
AT1G79620	AT5G49760	0	0.509043	-2.68958	0.780871	-2.4114	1.70904
AT1G21010	AT1G76600	0	0.880778	0.410914	1.18917	1.86137	1.69205
AT1G69780	AT1G26960	0	0	1.93729	0	3.89661	1.62325
AT3G50910	AT5G66480	-0.573797	0	-1.36237	0	-1.55821	1.51191
AT4G19700	AT5G45100	0.197543	0.585972	1.29334	0.529567	1.64887	1.4865
AT1G23870	AT1G70290	0	-0.0599714	1.59279	0.43969	2.76035	1.41987
AT2G28740	AT3G46320	0.601084	0.733195	1.11562	0.424755	1.49094	1.41048
AT1G18720	AT1G74440	0.0860647	0.285646	-1.81678	0.977198	-1.1508	1.32806
AT1G66200	AT5G37600	0.522412	0.382426	1.19674	0.322761	2.25711	1.32279
AT1G32700	AT4G17900	0.489424	0.237102	0.831715	1.20314	1.93227	1.28948
AT1G52870	AT4G03410	-0.396662	-0.442295	1.27311	-0.345133	-1.08014	1.24625
AT1G66400	AT5G37770	0.633863	0.512993	1.49618	0.764185	1.31206	1.22236
AT2G40140	AT3G55980	0.350597	0.247214	0.76544	1.03645	3.11341	1.2082
AT4G23250	AT4G23260	0.499538	0.284179	1.0315	0.570226	2.13199	1.10421
AT1G02610	AT4G02075	0	0.122647	0	1.29952	3.03645	1.04086
AT1G78070	AT1G36070	-0.467288	-0.990943	0.240354	-3.59183	-1.60133	-1.00117
AT2G16720	AT4G34990	-0.543341	-0.976418	-1.67006	0.217308	-1.33648	-1.04485
AT1G52690	AT3G15670	0	0	-3.73217	0	-6.80827	-1.06594
AT4G01550	AT4G01540	-0.498073	0.303114	-0.184955	2.21156	-1.70935	-1.0766
AT1G30300	AT4G03610	0.312324	0	1.97706	0.944496	-1.19487	-1.11882
AT1G32860	AT5G42100	0.0615065	-0.206124	-1.1504	-0.139733	-3.2175	-1.18633
AT3G15510	AT1G52880	0.335244	-0.419652	1.13853	0.0153052	2.08612	-1.221
AT3G50930	AT3G50940	0.351706	0	1.47238	0	3.72028	-1.23562
AT2G02100	AT2G02130	-0.476881	-0.175035	-1.04363	-0.295911	-1.47727	-1.24846
AT5G06860	AT5G06870	0.0292187	-0.240767	-0.438502	-2.86762	1.72764	-1.27737
AT4G04020	AT4G22240	-0.699868	-0.574748	-1.56996	-0.925298	-2.40313	-1.41493
AT3G16690	AT4G15920	0.0495565	0.0188268	-6.07545	-0.0151293	-1.24541	-1.41524
AT2G37770	AT2G37790	0.947394	-0.952129	-1.84907	-0.577465	-2.89124	-1.42218
AT1G53890	AT1G53870	0.454745	0.41045	-1.67585	-0.289941	-3.99903	-1.50465
AT1G20780	AT1G76390	0	-0.354837	0.418543	-1.1073	1.95159	-1.50736
AT5G43745	AT5G02940	0.416789	0.368046	-0.622163	-1.93948	-1.01261	-1.61495
AT2G43020	AT3G59050	-0.877679	-0.402931	-1.30319	-0.933384	-2.30231	-1.61803
AT2G37170	AT3G54820	0.291265	0	1.53163	-0.951311	2.284	-1.72829
AT1G12240	AT1G62660	-0.393766	-0.684527	-2.87816	-0.377371	-2.11926	-1.73546
AT4G26850	AT5G55120	-0.401399	-0.168599	-0.0124609	-1.94957	-1.5996	-1.82217
AT2G23150	AT5G67330	0	-0.934789	-1.17189	-0.877541	-2.42448	-1.90283
AT4G28070	AT4G30490	0	-0.486661	1.43274	-0.948539	-1.21374	-1.92125
AT4G09550	AT1G73790	0.0932211	-0.0118282	0.560775	-1.26663	1.6776	-1.92644
AT5G53550	AT5G24380	0.364682	-0.74622	1.11045	-0.69692	2.99301	-1.95169
AT1G11700	AT1G61930	-0.939906	-0.511487	0.121697	-1.23328	-1.10086	-2.02227
AT1G25422	AT1G68500	0	0	0	-1.92997	-2.14538	-2.09374
AT5G07350	AT5G61780	0.140636	-0.123743	-0.957703	-1.40953	-1.00771	-2.0952
AT5G52300	AT5G52310	0	-0.860609	-4.18116	-0.413571	-7.45581	-2.24774
AT2G44230	AT2G44260	0.0778	0	-1.58587	0	-1.40295	-2.35749
AT1G27910	AT1G24330	-0.437446	0	-0.105187	-1.3997	-1.901	-2.50755
AT3G51430	AT3G51450	0.233345	0.745426	-0.256459	-3.29209	1.51226	-2.6297
AT1G06830	AT2G30540	0.643	-0.735197	0.314675	-2.51765	1.63655	-2.6695
AT4G12730	AT5G55730	0.423385	-0.645019	-1.27023	-0.877134	-2.93076	-2.7387
AT1G72810	AT4G29840	-0.992632	-0.595806	0.367719	-1.77634	-1.30206	-3.03686
AT4G17550	AT3G47420	-0.91153	-0.819547	-0.758167	-1.09784	-3.23926	-3.13774
AT1G02335	AT3G62020	-0.617259	-0.564813	-0.561837	-2.10326	-3.66819	-3.54772
AT4G21390	AT1G61610	0.254155	-0.655463	0.00257617	-2.84182	2.14331	-3.7343
AT1G33260	AT4G10390	0.104193	-0.239774	-0.708234	-3.90276	-3.22379	-4.13129
AT1G16670	AT3G09010	0.548945	0.985512	0.125617	0.933033	1.01295	4.01481
AT4G36780	AT3G50750	0.311492	0.281333	0.311991	0.452954	1.24179	3.14792
AT3G09410	AT3G09405	-0.0278575	-0.139458	0.73094	0.642759	1.28808	3.03383
AT3G25610	AT1G13210	0.530664	0.585911	0.80333	0.848331	1.28869	2.68304
AT2G47380	AT5G61310	0.36911	0.145928	0.222886	0.590582	1.38439	2.63815
AT1G65790	AT1G65800	0.632498	0.12447	0.66937	0.438245	2.91311	2.58643
AT4G29810	AT4G26070	0.659888	0.380141	-0.0350651	0.733008	1.45463	2.49139
AT1G35210	AT1G72240	0.169022	0.843083	0.432909	0.294743	5.13902	2.33458
AT1G18000	AT1G18010	0.337055	0.318547	0.561645	0.571979	2.28328	2.15372
AT4G17490	AT5G47230	0.1119	0.282152	-0.0360484	-0.290561	1.99557	2.12168
AT1G13245	AT3G25717	-0.144504	-0.292146	0.132868	0.883758	1.24321	2.1212
AT4G11850	AT4G11840	0.640384	0.364997	0.983521	0.031201	3.47583	2.06893
AT5G07580	AT5G61590	0.397807	0.324433	0.204414	-0.0261668	4.57985	2.02508
AT2G35660	AT2G29720	-0.184904	0.312785	0.34359	0.618531	-1.10702	1.92391
AT1G53430	AT1G53440	0.978255	0.364938	0.415879	0.994397	1.44195	1.89627
AT3G48590	AT5G63470	0	0.271599	0.77044	0.813431	1.41865	1.88131
AT1G65800	AT4G21380	0.12447	0.447969	0.438245	-0.115029	2.58643	1.87108
AT3G53000	AT1G12710	-0.250994	-0.154191	-0.542495	0.192911	-1.15502	1.75954
AT1G07630	AT2G28890	0.45667	0.385853	0.370006	0.538895	1.30102	1.73818
AT3G62840	AT2G47640	0.0414225	0.393946	-0.350964	-0.401119	1.00313	1.6921
AT1G29920	AT1G29910	0.892204	0.760287	0.820662	0.665665	1.79032	1.65802
AT1G29930	AT1G29910	0.515218	0.760287	0.742851	0.665665	1.26626	1.65802
AT2G21560	AT4G39190	-0.801619	0	0	0	-1.86004	1.65088
AT2G36290	AT1G74300	-0.717855	0.0924555	-0.340177	0.21845	-1.34362	1.55873
AT5G39050	AT5G39080	0.77447	0.868536	0.0682057	0.290242	1.02883	1.52649
AT2G19570	AT4G29610	0.848871	0.687715	0	0.993543	6.11069	1.51058
AT1G07180	AT2G29990	0.51855	0.339309	-0.954557	0.340527	-2.0469	1.49496
AT1G07650	AT1G53430	-0.0180997	0.978255	0.101291	0.415879	1.02241	1.44195
AT3G18740	AT1G77940	0.637168	0.867677	0.435843	0.504125	1.07546	1.41573
AT4G27960	AT5G53300	0.0510307	-0.0900824	0.276836	-0.19184	1.19972	1.38266
AT2G41835	AT3G57480	0.155304	0.162482	0	0	2.76566	1.36775
AT1G20340	AT1G76100	0.528098	0.426934	0.95701	0.631954	1.25932	1.36134
AT5G10140	AT1G77080	-0.446998	-0.431203	0.376803	0.706726	-3.18632	1.33961
AT4G37760	AT2G22830	-0.315269	0	-0.0559083	0	-1.65343	1.32197
AT1G21930	AT3G42150	0.125584	0.157861	0	0.13254	1.93912	1.29688
AT1G06160	AT2G31230	0	-0.117827	0	-0.107699	3.06623	1.29353
AT5G03850	AT5G64140	0.804265	0.607591	0.448242	0.1585	1.66419	1.2908
AT1G14010	AT1G26690	0.660698	0.222701	0.656848	0.223576	1.68094	1.25503
AT4G03205	AT1G03475	0	0.364374	0	0.425982	1.2671	1.23709
AT1G15030	AT2G01260	0.28256	0.19243	0.658693	0.478004	1.11725	1.18123
AT1G77080	AT5G65060	-0.431203	-0.275145	0.706726	0.810882	1.33961	1.1704
AT5G65050	AT5G65060	0.0793549	-0.275145	0.143491	0.810882	1.53804	1.1704
AT2G38120	AT5G01240	0.296061	0.136778	0.902346	0.636337	1.9872	1.14034
AT1G28110	AT2G33530	0.463273	0.551309	-0.00397729	-0.250084	2.84186	1.1204
AT2G19730	AT4G29410	0.628057	0.552308	0.50091	0.289859	1.02979	1.08219
AT1G14450	AT2G02510	0.0507851	0.264041	-0.396304	0.483471	1.14365	1.07163
AT3G09500	AT3G55170	0.585411	0.0535311	0.517793	0.567311	1.09959	1.04884
AT3G43810	AT3G56800	0.499809	0.285523	0.0826721	0.247808	2.33127	1.04519
AT5G39020	AT5G39030	0.631387	0.0800108	0.926368	0.890104	1.96055	1.01885
AT3G25140	AT3G02350	-0.23045	0.0229279	-0.412053	0.125589	-1.16448	-1.00153
AT1G16300	AT1G79530	0	0	-0.720863	0.104101	-1.5617	-1.00814
AT2G34970	AT4G18300	0	0	-0.0985207	0	-1.38073	-1.01282
AT1G02370	AT4G01990	0	0	-0.918691	-0.31892	-1.09103	-1.01683
AT1G10090	AT1G58520	-0.295067	-0.628438	-0.690358	0.311393	-1.42708	-1.01926
AT5G03040	AT3G09710	-0.243715	0	-0.443278	0	-1.11463	-1.02372
AT4G27720	AT3G49310	0.0985622	-0.231191	-0.0361728	-0.109232	-1.47097	-1.03724
AT2G20610	AT5G53970	-0.187403	0.0603575	-0.932599	-0.372119	-1.52064	-1.04981
AT5G09620	AT5G64430	-0.18818	-0.108889	-0.219093	0.476623	-1.71013	-1.10464
AT4G29900	AT5G57110	0.217261	-0.516629	-0.17392	-0.606625	1.41038	-1.10736
AT4G26160	AT4G29670	-0.0930326	0.0885557	0.575212	-0.00916558	1.55543	-1.1109
AT1G64950	AT2G12190	-0.143654	-0.407123	-0.135879	0.0776445	-1.22359	-1.1587
AT3G42790	AT5G20510	0.179818	-0.698992	0.397084	-0.506469	1.27671	-1.17984
AT1G52920	AT2G20770	0	0	0	-0.776328	-1.67335	-1.19167
AT1G22360	AT1G22380	0.591006	0	0.26177	-0.548132	1.13324	-1.19246
AT1G52855	AT3G15534	0.809551	0	0	0	-1.17213	-1.22153
AT1G18590	AT1G74090	-0.448397	-0.716146	-0.933831	-0.0287302	-2.20804	-1.22323
AT1G05340	AT2G32210	0.701533	0.985836	-0.506389	0	-3.36251	-1.22543
AT2G39710	AT5G02190	0.159506	0	-0.0571591	-0.520697	1.40707	-1.2258
AT4G38520	AT5G66080	-0.247385	0	0.216449	0	1.03977	-1.2304
AT3G09390	AT5G02380	0.506462	-0.812486	0.581545	0.0633022	-10.7949	-1.23979
AT1G50950	AT3G20560	-0.522712	0	-0.270485	-0.100388	-1.51374	-1.24262
AT4G22270	AT4G03820	0	0.0293823	-0.542151	-0.914255	-1.15814	-1.24642
AT3G10500	AT5G04410	-0.0721058	-0.506268	0	-0.815802	1.1201	-1.26657
AT1G05570	AT2G31960	0.720893	-0.455293	0.588075	-0.495283	2.59766	-1.26688
AT2G04280	AT4G12700	-0.322368	0	-0.562117	-0.169722	-1.38702	-1.27045
AT5G66880	AT3G50500	-0.531884	-0.212645	-0.469015	-0.138064	1.01233	-1.28659
AT3G11660	AT3G52470	0.292796	0.00128772	0.451941	0.117929	1.20775	-1.29427
AT1G07780	AT5G05590	-0.271651	0.336753	-0.447094	-0.763058	-1.60341	-1.29901
AT3G46000	AT3G46010	-0.889468	0.268396	-0.274439	0.140482	-1.34161	-1.33399
AT2G36390	AT5G03650	-0.67891	-0.523901	-0.428867	-0.428636	-1.07813	-1.34354
AT3G61520	AT5G28460	0	0	0	0	-1.07184	-1.3656
AT3G02700	AT5G16360	0.218037	0	0.594933	0.932495	1.40536	-1.41334
AT1G20560	AT2G17650	-0.557811	-0.735173	0.0544422	0.0634909	-1.0276	-1.52733
AT1G70640	AT5G63130	-0.991171	0.251764	0.561496	0.387443	-1.67886	-1.5419
AT1G58440	AT4G37760	-0.00343478	-0.315269	-0.839331	-0.0559083	-1.15964	-1.65343
AT3G48510	AT5G63350	0	0	0	0	-2.0445	-1.69536
AT1G16500	AT1G79160	0.360671	-0.569629	-0.881163	0.135669	1.03283	-1.69761
AT1G25480	AT1G68600	0	-0.434324	0.0460849	-0.969066	1.2269	-1.73107
AT5G65140	AT2G22190	0	-0.783406	0	-0.0497872	-1.50691	-1.74883
AT2G29525	AT3G54020	-0.955903	0.548712	0.336995	-0.977303	-1.1218	-1.79409
AT2G37940	AT3G54020	0.435978	0.548712	0.479699	-0.977303	1.22216	-1.79409
AT4G10960	AT4G23920	0.0434122	-0.338501	-0.390168	-0.375316	-1.24302	-1.82088
AT1G49630	AT3G19170	-0.166131	-0.175503	0.22898	-0.80996	-1.85844	-1.82627
AT3G03050	AT5G16910	0.0971762	0.0341358	-0.883135	-0.729845	-1.74366	-1.8409
AT4G39350	AT5G64740	-0.294966	-0.0736282	-0.107458	-0.791777	-1.43917	-1.8908
AT4G26270	AT5G56630	-0.0314831	-0.483302	-0.182115	-0.57756	1.04268	-1.92022
AT4G19450	AT5G45275	-0.217514	-0.666097	-0.566434	-0.438048	-1.22709	-1.92031
AT1G01720	AT1G77450	-0.166873	0	0.779533	0.218315	-2.09723	-1.9667
AT5G04060	AT3G10200	-0.634649	0	-0.637878	0	-1.23451	-1.97432
AT3G58990	AT2G43100	-0.786869	-0.896393	0.0138599	0.38324	-2.83072	-2.03701
AT1G50630	AT3G20300	-0.856142	-0.792023	-0.948441	-0.877941	-1.79577	-2.06377
AT1G20440	AT1G20450	-0.742898	-0.548587	-0.604111	-0.70592	-1.2969	-2.08032
AT2G26080	AT4G33010	-0.0921939	-0.537966	-0.233721	-0.767951	-1.21821	-2.08984
AT1G77990	AT5G10180	-0.161229	-0.869781	0.639088	-0.0478624	1.33112	-2.14069
AT2G35860	AT3G52370	-0.341798	-0.246705	0.0552969	0.142322	-1.55695	-2.15684
AT1G23460	AT1G70500	-0.574515	0	-0.0827547	0	-2.62192	-2.19302
AT1G51680	AT3G21240	-0.537112	-0.815096	-0.656127	0.0215189	-1.72367	-2.36009
AT3G02250	AT5G15740	-0.28148	-0.354239	-0.139143	-0.878078	-1.16414	-2.58404
AT5G16800	AT3G02980	0.305145	0	-0.416213	0	1.28756	-2.82434
AT4G20170	AT5G44670	-0.0563305	0	-0.454623	-0.822447	-1.68155	-3.36164
AT5G50720	AT4G24960	-0.908299	-0.230483	-0.630846	-0.610595	-1.71649	-3.47435
AT1G48750	AT3G18280	-0.66232	-0.678118	0.568815	-0.908034	-5.27048	-3.56329
AT2G46680	AT3G61890	-0.503704	-0.798365	-0.427711	-0.876616	-3.29831	-3.69356
AT2G44290	AT2G44300	0.69547	0	0.654015	-0.887194	2.94118	-4.0573
AT3G23280	AT4G14365	-0.0102581	0.43905	0.158203	2.30614	0.217073	6.53477
AT4G01370	AT1G01560	-0.108365	0.61729	-0.0999839	2.38356	0.160763	5.87853
AT1G74080	AT1G18570	0	0.559112	0	1.86758	0	5.51377
AT5G01820	AT2G30360	0.0346866	-0.064891	1.24234	0.946835	-0.274625	5.41132
AT3G10570	AT5G04660	0	0	0	3.13925	0	5.21484
AT2G19500	AT4G29740	0	0.886513	0	1.97285	0	5.11433
AT1G02640	AT5G49360	0	0.521092	0	2.65053	0	5.02532
AT1G70250	AT4G18250	-0.0830341	0.972311	0	1.57309	0.303599	4.66212
AT1G19510	AT1G75250	0	0	0	1.86027	0	4.27717
AT3G12020	AT5G06670	-0.178366	-0.934282	-1.3261	-0.559747	-0.325263	3.92253
AT3G53510	AT2G37360	0	-0.628296	0	3.74056	0	3.75695
AT1G09930	AT5G64410	0	0.804012	0	1.1744	0	3.73239
AT1G05470	AT2G32010	0	-0.283112	0	1.06606	0	3.71929
AT4G08180	AT2G31020	0.128821	0	-0.400027	1.52088	-0.656587	3.66532
AT2G37975	AT3G54085	0.287549	0.10156	-0.212986	2.25171	0.20291	3.57992
AT4G37360	AT4G37370	0	0	0	1.03375	0	3.54793
AT1G12020	AT1G62422	0	0.887971	0	1.78339	0	3.45398
AT1G74790	AT5G62630	0	0.669806	0	1.24335	0	3.42639
AT1G52565	AT3G15760	0	0.42572	0	1.64594	0	3.34212
AT1G13195	AT1G24440	-0.386093	0.313119	0.722881	1.78177	-0.078324	3.1705
AT1G10140	AT1G58420	-0.471675	0.883303	-0.692916	1.75935	-0.947741	3.15828
AT1G27450	AT4G22570	0.391888	0.150181	0.289583	1.38858	0.928	3.12122
AT1G75580	AT4G34760	0	0.758262	0	1.43993	0	2.99
AT1G70140	AT1G24150	0	0.857972	0	1.43459	0	2.964
AT4G19060	AT5G45490	-0.211314	0.593771	-0.0146779	2.0754	-0.560921	2.92852
AT3G19300	AT1G49730	0	0.635871	0	1.447	0	2.8845
AT1G03980	AT5G44070	0	0.519092	0	1.16985	0	2.75508
AT1G15400	AT1G80180	-0.104932	0.0785462	0.318201	1.05089	0.0965306	2.742
AT5G58430	AT1G07000	0.030345	0.76858	0.449099	1.53873	0.931343	2.61532
AT1G14280	AT2G02950	-0.163539	0.471231	0.532477	1.91054	0.542932	2.60469
AT2G28270	AT2G44380	0	0	0	1.38217	0	2.56623
AT3G09830	AT2G28940	0.200609	0.855606	0.11569	1.08372	0.747777	2.54292
AT1G59950	AT1G59960	0	0.860125	0	1.06644	0	2.49226
AT5G18100	AT2G28190	-0.250108	0.818835	0.201728	2.06831	0.551482	2.4439
AT1G66910	AT1G66920	0	0.577048	0.857652	1.9897	0.903763	2.41942
AT3G17510	AT1G48260	-0.348414	0.0679784	0.612969	2.93255	0.823927	2.32765
AT1G27040	AT1G69850	0	0.491433	0	1.34455	0	2.28554
AT3G53420	AT2G37170	0.00305985	0.291265	0.655502	1.53163	0.829294	2.284
AT1G32250	AT3G03000	0	0.844158	0	1.24557	0	2.28107
AT2G19110	AT4G30110	-0.0487552	-0.0111613	0.472692	2.5494	-0.163176	2.16025
AT1G19400	AT1G75180	-0.00226734	0.764274	0.244971	1.62425	0.665603	2.08893
AT3G51080	AT5G66320	0	0.362435	0	1.44776	0	2.05814
AT4G05040	AT4G14390	-0.0359042	0	3.46445	0	-0.809384	2.04212
AT3G60120	AT2G44490	0	0.547275	0	1.17065	0	1.92483
AT1G27930	AT1G67330	0.0986032	0.810373	-0.293114	1.25775	-0.431642	1.88559
AT3G27360	AT5G10390	0	0.96202	-0.540322	1.74666	0	1.87331
AT3G46900	AT2G26975	0.0331032	0.302138	0.490426	1.14313	0.0184847	1.84592
AT1G55960	AT3G13062	-0.0801256	0.257572	1.14745	0.67769	0.927774	1.80832
AT3G48670	AT3G12550	0	0.539803	0	-2.93011	-0.752242	1.79563
AT3G06868	AT5G49100	0.274501	0.83523	0	1.52427	0.962845	1.75156
AT4G15620	AT4G15630	-0.51952	0.499973	0.884197	1.45973	0.464305	1.73412
AT5G39580	AT5G64120	0	0.877641	0	1.90649	0	1.71139
AT3G04940	AT5G28020	-0.782612	-0.0401185	-0.439198	1.04038	-0.394947	1.70203
AT3G55260	AT1G65590	0.0560085	0.14221	0.0559808	1.33139	0.460002	1.69239
AT5G07300	AT5G61900	0.347585	-0.365155	0.124233	2.07371	0.456488	1.67281
AT5G22480	AT5G37340	0	-0.080899	0	2.79491	0.335678	1.64473
AT3G18200	AT1G75500	0	0.387505	0	1.00103	0	1.63255
AT4G30400	AT2G18650	0	0	0	1.12343	0.499842	1.61879
AT5G41390	AT4G23470	0	0.0680496	0	1.40033	0	1.55949
AT5G19090	AT3G06130	-0.135281	0	0	1.78533	0.772613	1.5257
AT3G22942	AT3G63420	0	0.697809	0	1.17621	0	1.49788
AT2G02040	AT1G62200	-0.159575	0.157204	0.119483	1.69131	0.33533	1.49723
AT1G07820	AT2G28740	-0.256844	0.601084	0.555621	1.11562	0.27176	1.49094
AT4G31810	AT3G60510	0.402631	0	-0.520793	1.43328	-0.740151	1.47529
AT5G38250	AT5G38240	0	0	0	1.43836	0	1.40137
AT1G62970	AT5G64360	0	-0.728504	0	1.68721	0	1.39102
AT3G21270	AT1G51700	-0.324813	0.276956	-0.0638753	1.45141	-0.707222	1.36057
AT5G61430	AT5G39610	0	0	0	1.0145	0	1.30713
AT3G27870	AT1G68710	0.0294637	0	-3.25525	-0.062341	-0.402977	1.30579
AT1G14860	AT2G01670	0	0.487161	0	1.33391	0	1.29277
AT5G10230	AT5G65020	0	0.407762	0	1.19294	0	1.27458
AT1G67340	AT5G50450	-0.743476	0.0961671	0.121581	1.2825	0.40721	1.27155
AT2G32530	AT2G32540	0	0.142029	0.348352	1.24328	-0.023596	1.24898
AT2G24570	AT4G31550	0.984418	0.450469	0.65317	1.30665	0	1.24441
AT1G50790	AT1G50750	0	0.723805	0	2.54341	0	1.21348
AT2G44910	AT3G60390	0	-0.331373	0	1.64094	0	1.20679
AT1G13780	AT5G27750	0	-0.172986	0	1.99157	0	1.19984
AT2G30860	AT2G30870	0.0999826	0.830879	1.02554	0.185379	0.709512	1.17826
AT2G28080	AT2G36970	-0.0755876	0.17769	0	1.01306	0.275936	1.14252
AT1G06030	AT3G59480	0	0	0	1.71883	0	1.12036
AT3G28990	AT3G55240	0	0.401082	0	2.55581	0	1.11818
AT5G07620	AT5G61570	0	0.143705	0	-1.47561	0	1.05417
AT2G36220	AT3G52710	-0.101051	0.243034	1.32023	0.639464	-0.630311	1.0301
AT2G28120	AT2G39210	0	0.405595	-1.14382	0.132316	0.403258	1.0245
AT4G26580	AT5G55970	0	-0.175108	0	1.78518	0	1.00333
AT1G23030	AT1G71020	0	0.0558118	0	2.03517	0	1.00322
AT2G04515	AT2G04495	0	0.831032	0	1.65691	0	8.2971
AT2G47140	AT2G47130	0	0.851505	0	1.60255	0	7.57565
AT2G32650	AT2G32180	-0.27384	-0.151903	-0.427529	-3.49587	0.243315	5.40381
AT3G48180	AT1G19020	0	0.0510204	0	1.5821	0	4.51951
AT5G23220	AT5G23230	0	0.705966	0	1.28948	0	4.28039
AT5G44460	AT4G20780	0	0.726074	0	1.52669	0	4.19852
AT1G05680	AT1G05675	0	0.997099	0	1.75654	0	4.12097
AT5G66040	AT4G35770	-0.754597	0.891782	0.37467	1.16636	-0.76956	4.11155
AT5G43730	AT1G15890	0	0	0	1.0936	0	4.088
AT1G10220	AT1G59590	0	0.845222	0	1.46877	0	3.57025
AT3G03910	AT5G18170	0	0.614304	0	1.01014	0	3.51001
AT2G38960	AT1G72280	0	0.711624	0	1.08146	0	3.44101
AT5G38600	AT1G67210	0.162545	0	1.21492	0	-0.0210599	3.35833
AT5G65640	AT5G10570	-0.693681	0	0	1.42921	0	3.30022
AT4G26690	AT1G66970	0.744744	0.575615	-0.331787	1.24983	-0.532729	3.14513
AT4G12440	AT4G22570	0	0.150181	0	1.38858	0	3.12122
AT1G53420	AT3G14840	0	0.961101	0	1.04921	0	3.09802
AT2G16580	AT4G34760	0	0.758262	0	1.43993	0	2.99
AT5G66580	AT3G50800	0	-0.118031	-0.483239	-1.13466	0	2.94296
AT2G18420	AT1G75750	0	0.868765	0	2.17673	0	2.93439
AT5G36910	AT1G66100	0	0.917329	0	2.07706	0	2.91694
AT5G11160	AT1G80050	0.734107	0	0	1.45127	0	2.91625
AT1G77660	AT1G21920	0	0.197734	0	1.70784	0	2.77552
AT4G31730	AT2G24762	0	0	0	1.58349	0	2.74784
AT5G24000	AT5G52540	0	0.361527	1.0449	0.828705	0	2.69411
AT3G04070	AT1G69490	0.613921	0.0197878	0	2.54338	0	2.69382
AT5G14790	AT3G01450	0.597706	0	0	1.27766	0.378939	2.61464
AT3G59570	AT2G43490	0	0	0	3.52109	0	2.60638
AT5G43520	AT2G44380	0	0	0	1.38217	0	2.56623
AT2G31945	AT1G05575	0	0.0763473	0	1.08846	0	2.54793
AT3G46590	AT5G59430	-0.626001	0.737438	0.798841	1.83793	0.613412	2.50968
AT1G50570	AT5G55530	-0.22158	0.218479	0.125252	1.67545	-0.0120085	2.41533
AT5G15140	AT3G47800	0	0.520602	0	1.0996	0	2.39713
AT5G48250	AT3G07650	-0.401538	0.188873	0.395609	1.41999	0.0037432	2.37599
AT5G21326	AT2G26980	0.439665	0.768731	0.00269648	1.21561	0.15203	2.33919
AT4G17660	AT5G47070	0	0.803315	0	1.01403	0	2.3346
AT5G50780	AT4G24970	-0.228688	0	-1.7183	0.24596	-0.90474	2.33393
AT5G66690	AT3G50740	0	0.350039	0	1.5374	0	2.32679
AT4G21970	AT4G04630	0	0	0	2.10134	0	2.3228
AT2G37180	AT2G37170	0.25211	0.291265	0.142473	1.53163	0.957712	2.284
AT5G05440	AT2G38310	0	0.785295	0	-1.79531	0	2.26082
AT4G20840	AT4G20830	-0.364058	0.471875	-0.333561	1.0483	-0.163217	2.20341
AT4G30940	AT2G24240	0	0	0	1.09302	0	2.08798
AT4G33970	AT2G15880	0	0.318367	0	1.85226	0	2.08034
AT1G70110	AT4G29050	0	0.716493	0	1.71927	0	2.06286
AT5G22070	AT3G52060	-0.211112	-0.333791	-0.020958	1.6486	-0.0846636	2.05414
AT3G53810	AT2G37710	0.210817	0.508824	0	1.13791	0.0417763	1.97088
AT5G16290	AT2G31810	0.233121	0.450496	-4.45787	0.686264	-0.121825	1.95002
AT1G54340	AT1G65930	-0.315764	0.848881	0.195094	1.07202	0.322876	1.90821
AT5G54400	AT3G15530	0	0.268015	0	1.35722	0	1.81357
AT1G67520	AT3G16030	0	-0.0997714	0	3.33479	0	1.78075
AT2G25680	AT1G80310	0	-0.909632	0	-1.71023	0	1.76948
AT1G70770	AT1G23170	0.207926	0	-0.062101	1.11239	-0.0812267	1.76716
AT1G56670	AT1G09390	0	0.683723	0	1.23747	0	1.72825
AT5G20940	AT5G20950	0	0.390863	0	1.15886	0	1.72218
AT5G23070	AT3G07800	0.213716	0.68145	-0.705072	1.14958	-0.621249	1.66508
AT4G14880	AT3G22460	-0.128382	0.0384214	0.483506	1.03357	0.520892	1.65496
AT4G00695	AT1G80245	0	-0.610349	0	1.12989	0	1.63063
AT3G49970	AT5G67385	0	0.5796	0	1.14097	0	1.62688
AT4G24810	AT5G50330	-0.0114741	0	1.04834	0	-0.255188	1.6243
AT5G37190	AT4G00930	0	0.850105	0	2.69383	-0.46117	1.55887
AT1G76620	AT1G21060	0.46664	0.576616	-1.70683	0.10953	-0.134288	1.55299
AT5G65870	AT3G49780	-0.49058	0.93669	1.08283	0.650867	0	1.55177
AT1G50040	AT3G19680	0	-0.474663	0	-2.72592	0	1.54568
AT3G56050	AT2G40270	-0.0381751	0.797879	0.420943	1.85791	-0.440345	1.53377
AT5G53940	AT2G40110	-0.0746461	0.3804	0.291209	2.11623	0.0858174	1.52494
AT5G61260	AT5G07820	0	0	0	1.20572	0	1.52297
AT4G10010	AT1G33770	0	0	0	1.10679	0	1.49667
AT5G05980	AT3G55630	-0.436178	0.100019	-0.162303	1.16975	-0.522797	1.46338
AT3G52800	AT2G36320	0.0748407	0.254981	0.208689	1.33795	-0.281697	1.43069
AT1G04480	AT2G33370	0.468008	0.680331	0.106938	1.48772	0.856177	1.4302
AT3G18070	AT3G18080	0	-0.0350706	0	1.41766	0	1.4136
AT5G09540	AT5G64360	0	-0.728504	0	1.68721	0	1.39102
AT2G39200	AT1G11310	0	0.568197	0	1.41843	0	1.32377
AT5G45640	AT5G45650	0	0.129245	0	1.29589	0	1.31918
AT1G80610	AT1G15800	0.110867	0	1.01344	0	-0.107975	1.31199
AT4G18530	AT4G12840	-0.268785	-0.549766	-0.157368	-1.70649	0.338606	1.31156
AT4G28350	AT4G04960	0.0882913	0.235077	1.22607	0	0.517949	1.30874
AT4G22070	AT1G62300	0	0.85655	0	2.20305	0	1.3081
AT4G39650	AT4G39640	0	0.757042	0	1.81091	0	1.29507
AT3G59440	AT2G43290	0	0.431268	0	1.43839	0	1.22711
AT1G65250	AT3G57640	0.362642	0.195317	0	1.62152	0	1.2161
AT1G72740	AT1G17520	-0.21253	0	-0.40188	1.53781	-0.603327	1.18792
AT5G51950	AT3G56060	0	0.610436	0	1.15279	0	1.1793
AT1G23750	AT1G10590	0.329055	-0.0497026	-1.13255	-0.0836296	0.534079	1.16527
AT5G38430	AT1G67090	0.06539	0.719348	1.37514	0.951922	0.139427	1.14445
AT5G01560	AT3G08870	0	0	2.50729	-0.131081	-0.464184	1.12245
AT2G31390	AT3G59480	0.486003	0	0.0394533	1.71883	0.52327	1.12036
AT3G15240	AT5G53900	0	0.890843	0	2.52549	0	1.10482
AT4G30370	AT2G18670	0	0.379674	0	1.33363	0	1.09892
AT1G75060	AT1G19330	0	0.110539	0	1.66797	0	1.09766
AT5G19380	AT5G12170	0	0	0	1.18799	-0.463572	1.09559
AT5G47450	AT4G17340	0	-0.118038	0	1.55147	0	1.06269
AT5G38020	AT3G21950	0	0	0	1.33923	0	1.01908
AT1G74560	AT1G18800	-0.193601	-0.16999	-0.57599	-1.17377	-0.62909	-1.01229
AT2G01850	AT1G14720	0.223244	-0.103439	-1.00502	0.330101	0.781759	-1.02817
AT3G52980	AT2G05160	0	0	0	1.14442	0	-1.06494
AT4G01520	AT4G01540	0	0.303114	0	2.21156	0	-1.0766
AT2G47260	AT5G49520	0	0.685841	0	1.25855	0	-1.10754
AT1G73540	AT1G18300	0.775983	0.512377	1.85766	0.868638	0.437959	-1.11053
AT5G03570	AT2G38460	0	-0.446689	0	1.75872	0	-1.12931
AT4G27890	AT5G53400	0	-0.377006	0	-1.14485	0	-1.12964
AT5G22060	AT3G44110	-0.252939	-0.522012	-1.0944	-0.864302	-0.10519	-1.16965
AT1G20500	AT1G20510	0	-0.162796	0	-2.78678	0	-1.17276
AT5G26740	AT3G05940	-0.461459	-0.575715	-1.02122	-0.138343	-0.474432	-1.17619
AT5G13740	AT3G43790	0.939683	-0.112653	-0.813995	-1.11037	0.425799	-1.17954
AT3G15810	AT1G80120	0.2862	-0.504861	0.0210437	-2.87348	-0.309785	-1.19249
AT3G56960	AT2G41210	0.440589	0	1.6866	-0.190815	-0.06027	-1.20433
AT5G15910	AT5G10730	0.0650912	-0.484015	-1.40373	-0.841078	-0.118836	-1.23361
AT1G78150	AT1G35780	-0.404558	0	-0.0239383	-1.47153	-0.155075	-1.2686
AT1G49160	AT3G18750	0	-0.369374	0	-1.35881	0	-1.32286
AT2G05510	AT2G05440	0	0	0	5.37503	0	-1.34734
AT3G62570	AT2G47440	0	0.0297173	0	-2.07724	0	-1.35817
AT5G55200	AT4G26780	0.0711034	-0.293169	-0.368158	-1.06752	-0.696926	-1.37967
AT2G33500	AT1G28050	-0.607048	-0.27996	0.637902	-2.25793	0	-1.41534
AT1G17750	AT1G73080	0	-0.436647	0	-1.23078	0	-1.42859
AT1G72125	AT1G72120	0	-0.469387	0	-1.55805	0	-1.43043
AT3G53940	AT3G55640	0	-0.216454	-0.460514	-1.33258	-0.662494	-1.43559
AT1G21590	AT1G77280	0.0555999	-0.553944	0.999982	-1.3189	0.224362	-1.43843
AT1G28610	AT1G28600	-0.614761	-0.133712	-0.490925	-1.07213	-0.991537	-1.44967
AT3G48000	AT1G23800	-0.0707514	0	-0.051751	-1.91941	-0.750278	-1.48256
AT1G15340	AT3G15790	-0.670715	-0.633298	-0.0119573	-1.14622	-0.68448	-1.52049
AT2G28500	AT1G07900	-0.209842	0.504099	0.320859	1.78391	-0.87574	-1.52567
AT2G38900	AT2G38870	0	0.412487	0	1.92702	0	-1.53987
AT2G19800	AT1G14520	0	-0.831827	0	-1.96044	0	-1.55267
AT2G44581	AT2G44578	0	0.208242	0	-3.14819	0	-1.63367
AT4G29780	AT5G12010	0.175321	0.207773	1.10904	-0.724948	-0.834019	-1.66752
AT3G61400	AT1G06620	0	0.594319	0	-2.3978	0	-1.66945
AT3G49340	AT2G27420	0	0	0	1.57005	0	-1.68072
AT4G05120	AT4G05110	0	-0.316902	0	-1.0986	0	-1.70055
AT4G27480	AT3G15350	0.856354	0.190794	2.98084	-0.240813	0	-1.70712
AT5G65400	AT4G24380	-0.272405	-0.674545	0.17182	-1.49523	0.16225	-1.71161
AT4G27620	AT4G27610	0.0950481	-0.0840605	0.396088	-1.32561	-0.744145	-1.73843
AT2G19620	AT5G11790	0.14125	-0.36097	-3.53019	-0.293929	-0.800419	-1.77347
AT1G51780	AT1G51760	0.316802	0.457987	0	-3.67791	0	-1.82101
AT4G21750	AT1G05230	0.0358746	0.121255	0.604984	-1.52914	0.239364	-1.82783
AT5G14880	AT1G70300	-0.177099	-0.703758	0.446661	-1.06125	0.0350376	-1.85898
AT4G28680	AT2G20340	0	0.580152	0	-1.80431	0	-1.88812
AT3G46440	AT2G28760	-0.0689258	-0.568552	0.402516	-1.29788	0.179202	-1.90704
AT5G02480	AT2G37570	-0.708019	-0.642996	-0.154588	-1.30925	-0.870574	-1.95182
AT4G37910	AT5G09590	0.493803	-0.722644	-0.605575	-1.36055	-0.942552	-2.00556
AT5G63400	AT5G50370	0.60281	0.0337281	0.0328934	-1.142	0.243654	-2.0193
AT4G22990	AT1G63010	-0.640084	-0.332673	0.0557182	-1.45545	-0.176526	-2.0212
AT3G08680	AT5G58300	0.258371	-0.599486	-0.0730694	-1.17257	0.218572	-2.05504
AT1G14120	AT1G14130	0.379358	0.0126157	0	-3.1066	0	-2.10619
AT1G01420	AT4G01070	-0.194684	-0.171297	0.783161	-1.41352	-0.205721	-2.16862
AT2G27860	AT1G08200	0.332239	-0.274532	-0.0384525	-1.66967	-0.224407	-2.18517
AT5G41130	AT5G41120	0	-0.493585	0	-2.11002	0	-2.19771
AT1G74100	AT1G18590	0.472418	-0.448397	-1.93331	-0.933831	-0.5649	-2.20804
AT3G44870	AT3G44860	0	0.0327485	0	-2.78125	0	-2.22726
AT2G33600	AT2G33590	-0.104002	-0.394469	0.0774384	-1.00602	0.0524257	-2.25912
AT5G24660	AT3G49570	-0.687182	-0.904628	-0.0224593	1.13431	0.639495	-2.3189
AT5G49190	AT4G02280	0	0	0	-1.5936	0	-2.31991
AT2G34340	AT1G29640	0	-0.743749	0	-2.15345	0	-2.32387
AT5G54800	AT1G61800	-0.0336726	0.694195	0.524733	-1.90454	-0.0601509	-2.36854
AT3G55590	AT2G39770	0	-0.336173	0	-2.26286	0	-2.37527
AT5G09300	AT1G21400	-0.147361	-0.860257	0	-1.77206	-0.902998	-2.39225
AT3G47170	AT5G07080	0	0	0	-1.67662	0	-2.40351
AT4G09990	AT1G33800	0	0	0	-1.65312	0	-2.4074
AT5G62865	AT3G48020	0.903569	0	0	-1.60951	0	-2.43893
AT3G52360	AT2G35850	0	0.852862	0	-1.86434	0.827144	-2.44187
AT2G17860	AT4G36010	0	-0.00844109	0	-1.26079	0	-2.50113
AT2G25270	AT2G12400	0	-0.589051	0	-1.32759	0	-2.54853
AT3G56220	AT2G40435	0	-0.24042	0	-1.64567	0	-2.55233
AT3G18950	AT1G49450	0	0	0.093307	-1.30139	-0.64895	-2.68982
AT3G25780	AT3G25760	-0.0907513	0.64278	-0.688426	-2.87575	-0.657013	-2.68997
AT4G00710	AT3G54030	-0.194229	-0.348084	0.00673287	-1.57028	-0.374065	-2.70752
AT1G53470	AT1G78610	0	-0.888173	0	-1.22664	0	-2.73459
AT4G11150	AT1G64200	0.36603	-0.584984	0.157947	-2.94164	0.281308	-2.82632
AT5G01190	AT2G38080	0	-0.853495	0	-1.18494	0	-2.82873
AT5G03890	AT3G10120	0	0.223841	0	-1.50562	0	-2.87112
AT5G62680	AT3G47960	0.222729	-0.0791092	0.356135	-2.25618	-0.72148	-2.87566
AT5G15650	AT3G02230	0.622559	0.623022	-0.42558	-1.33968	-0.798217	-2.93273
AT1G35350	AT1G26730	0.467066	0.374194	-0.103945	-1.34781	0.672912	-2.98617
AT1G73210	AT1G17830	-0.964703	0	-2.04951	-0.469223	-0.80342	-3.02066
AT1G63370	AT1G62620	-0.902463	0	-0.087309	-1.92783	-0.288341	-3.02723
AT3G44990	AT2G36870	0.360118	-0.583411	2.0022	-0.327365	-0.0239042	-3.0393
AT3G25810	AT4G16740	0	0.643716	0	-3.36531	0	-3.12561
AT4G25220	AT3G47420	0	-0.819547	0	-1.09784	0	-3.13774
AT4G22620	AT4G12410	0	0	0	-2.9301	0	-3.223
AT5G39530	AT5G39520	0.0839753	0.956746	0.933213	-1.72455	0.0221605	-3.25321
AT4G20920	AT4G20910	0	-0.249372	0	-1.10115	0	-3.35595
AT4G27370	AT5G54280	0	0	0	-1.63152	0	-3.7898
AT4G09610	AT4G09600	0	0	0	-2.68579	-0.0895382	-4.53679
AT4G35150	AT4G35160	0	-0.0622722	0	-2.29501	0	-4.55618
AT4G13660	AT1G32100	0	-0.847204	0	-2.31693	0	-4.95058
AT5G62850	AT3G28007	0	-0.536978	0	-2.60178	0	-5.40708
AT1G12270	AT1G62740	-0.0645199	-0.200982	-0.0657203	-1.07166	-0.516607	-1.07287
AT5G41370	AT5G41360	-0.361497	0	0.0337289	-1.05834	-0.388944	-1.10024
AT3G10270	AT5G04130	0.0107494	-0.225415	0	-1.00069	0	-1.11329
AT2G18840	AT4G30260	0.122642	-0.182962	-0.0149499	-1.12006	-0.177633	-1.15505
AT2G09990	AT5G18380	0.521712	0.181592	0.0208009	2.59374	0.456754	-1.15783
AT5G09440	AT5G64260	0.448851	-0.826779	-0.322209	-1.06132	0.301229	-1.17149
AT4G24340	AT4G24350	0	0.426294	0	-1.81434	0	-1.17319
AT2G44130	AT3G59940	0	-0.690147	0	1.00489	0	-1.20535
AT5G03990	AT3G51940	-0.950472	-0.243168	-0.935148	-3.12913	-0.253111	-1.22052
AT3G27390	AT5G40640	-0.413462	0	0.364549	-1.0435	0.00364287	-1.22115
AT1G74100	AT1G74090	0.472418	-0.716146	-1.93331	-0.0287302	-0.5649	-1.22323
AT1G20670	AT1G76380	0	-0.255346	0	-2.43804	0	-1.22594
AT5G16120	AT1G77420	0.0826786	-0.557773	0.148341	-1.45752	0.0476121	-1.24721
AT1G02500	AT4G01850	-0.0247039	0.156195	-0.221107	-1.28738	-0.696525	-1.26873
AT3G25780	AT3G25770	-0.0907513	0.00832651	-0.688426	-1.22186	-0.657013	-1.26962
AT5G41990	AT3G18750	0	-0.369374	-0.104945	-1.35881	0.063693	-1.32286
AT5G07940	AT5G07980	-0.0824365	-0.282307	3.74749	-0.31811	-0.105766	-1.32392
AT1G69370	AT3G29200	-0.150112	-0.532757	-1.99301	-0.479974	-0.874965	-1.34423
AT4G02100	AT2G47440	0	0.0297173	0	-2.07724	0	-1.35817
AT1G20640	AT1G76350	-0.343069	-0.989969	0.19583	-1.01023	-0.0649593	-1.36393
AT3G12560	AT5G13820	0	0	0.701198	-1.15456	0.150626	-1.38537
AT3G09760	AT5G03180	0	-0.283575	0	-1.71817	-0.145124	-1.41821
AT2G23970	AT4G30530	0	0.251049	0	-1.32871	0	-1.42264
AT1G17790	AT1G73150	0	-0.348487	0	-1.10189	0	-1.43362
AT1G67070	AT3G02570	0	0.0911526	0	-2.14192	0	-1.44493
AT3G23000	AT4G14580	-0.628557	-0.549378	1.27677	0.058594	-0.879962	-1.46614
AT4G12290	AT1G62810	-0.786456	-0.794573	1.04024	-0.910874	-0.860118	-1.46914
AT3G12320	AT5G06980	0.387931	-0.319633	0.203117	-1.34078	-0.409501	-1.47744
AT3G05290	AT5G27520	0.0304608	0.0715872	-0.0710888	-3.00912	-0.318833	-1.49043
AT4G11220	AT4G23630	-0.377238	-0.505158	-1.03089	-0.6988	-0.820538	-1.49303
AT4G01460	AT3G61950	0	0	-1.18676	0	0	-1.49556
AT2G42030	AT3G58030	-0.107119	0.567243	-0.494402	-1.61744	0.522077	-1.507
AT3G27460	AT5G40550	-0.373803	-0.125173	-0.604635	-1.04464	-0.559712	-1.50757
AT1G19210	AT1G74930	0.393608	0.234204	0	-1.60912	-0.214351	-1.51757
AT3G22890	AT4G14680	-0.311608	-0.131652	0.321856	-2.21683	-0.0953484	-1.52287
AT1G80270	AT1G15480	0.225704	0	-2.99563	-0.461046	-0.950875	-1.55161
AT4G01350	AT5G59920	0	-0.0509165	0	-2.86236	0	-1.59407
AT4G22120	AT1G11960	0	0.155949	0	-1.0435	0	-1.67922
AT5G23890	AT5G52410	-0.122056	-0.190818	-0.0657825	-1.42443	-0.0301871	-1.68569
AT3G53750	AT2G37620	0.0848892	0.609285	0.00669291	-2.87618	0.254584	-1.68711
AT1G14380	AT2G02790	0.0518483	0.193391	2.19311	-0.387397	0.161353	-1.70804
AT1G22410	AT4G39980	0.978384	0.372554	-0.259367	-2.48971	-0.4338	-1.70867
AT1G26700	AT5G53760	0	-0.422987	0	-1.45448	0	-1.80791
AT1G64625	AT2G27230	0	-0.457962	0	-1.30978	0	-1.85123
AT1G36280	AT4G18440	-0.0365841	-0.211208	-0.832221	-1.98101	-0.565316	-1.86207
AT1G03610	AT4G03420	0.0265075	-0.39924	0	-1.70519	0.145474	-1.88235
AT2G35690	AT4G16760	0	-0.221565	0	-1.07639	0	-1.88311
AT4G17310	AT5G47455	0	0.0790934	0	-1.22411	0	-1.88387
AT1G50260	AT3G19830	0	-0.0647151	-0.216568	-1.44908	-0.892388	-1.89728
AT1G75390	AT4G34590	0	0.0716395	0	-1.61407	0	-1.90954
AT3G03620	AT5G17700	0	0.0248757	0	1.24975	0	-2.02444
AT3G49200	AT3G49210	0	0	0	1.14936	0	-2.06945
AT5G47770	AT4G17190	0.28206	0.299826	0.514753	3.29045	0.772862	-2.10858
AT3G62820	AT2G47670	-0.164475	-0.9712	-0.962393	-1.34429	-0.556389	-2.12824
AT1G26620	AT1G69360	0	-0.750075	0	-1.98092	-0.225078	-2.18117
AT3G24780	AT5G13210	0	-0.879442	0	-1.39559	0	-2.19421
AT2G38530	AT2G38540	0.0144264	-0.222629	3.91782	-0.395868	0.913973	-2.20223
AT2G40420	AT3G56200	-0.533564	0.245591	-0.171914	-3.38767	-0.820934	-2.20755
AT2G46690	AT3G61900	-0.614069	0	2.01044	0.587447	0.509802	-2.25225
AT2G16500	AT4G34710	0.026096	0.0631689	0.603618	-1.30951	0.857953	-2.31565
AT1G20980	AT1G76580	0.112137	-0.836913	-0.0858053	-2.06028	-0.330106	-2.34412
AT4G16120	AT3G16860	0	0.408368	0	-1.11273	0	-2.35646
AT3G11180	AT5G05600	0	0.393584	0	-4.21731	0	-2.37486
AT1G11200	AT4G21570	0.322205	-0.107915	0	-1.02724	0	-2.39635
AT1G09610	AT1G33800	0	0	0	-1.65312	0	-2.4074
AT5G49630	AT1G58360	0.0937512	-0.981382	1.34012	-0.813081	0.928229	-2.41066
AT1G47240	AT2G23150	-0.268483	0	0.191181	-1.17189	-0.567277	-2.42448
AT4G25700	AT5G52570	0	0.227412	0.0020165	-2.14616	-0.0899981	-2.4379
AT3G08510	AT3G55940	-0.317305	-0.692749	-0.108284	-1.33269	0.142294	-2.45528
AT3G21890	AT4G15248	0	0	0	-1.20695	0	-2.57076
AT4G19185	AT5G45370	0	0.628004	0	3.28272	0.164219	-2.57226
AT3G49680	AT1G10070	-0.355609	-0.68272	0.716255	-2.45707	-0.158619	-2.70863
AT3G15500	AT1G52890	0	-0.275831	0	-2.41881	0	-2.73831
AT1G14040	AT2G03240	0	-0.140622	0	-1.12526	0	-2.75299
AT4G27460	AT5G53750	0	-0.127344	0	-3.8601	0	-2.85216
AT1G27540	AT1G27580	0	0.564312	-4.15285	0	0	-2.90693
AT3G50220	AT5G67210	0	-0.419287	0	-3.29737	0	-2.95745
AT3G19450	AT4G34230	0.778075	-0.0921651	0.443639	-1.25683	0.902255	-2.97853
AT4G21410	AT4G21400	0	0.883085	0.653292	2.29103	0.0166822	-3.03272
AT1G19480	AT1G75230	0	0.225203	0	-2.87951	0	-3.06841
AT4G24530	AT5G65470	0	-0.271895	0	-1.17665	0.0391888	-3.11526
AT5G11700	AT4G32920	-0.0506969	0.148241	-0.679544	-1.48456	-0.488039	-3.17755
AT1G66230	AT5G16600	0	0	0	-1.57621	0	-3.2472
AT3G21690	AT1G61890	0.0569886	-0.52144	-0.114467	-3.47838	-0.12568	-3.35748
AT2G30800	AT1G06670	-0.18013	0.00914546	-1.42226	-0.913819	-0.810856	-3.63422
AT2G29130	AT5G60020	0	0	0	-1.82736	0	-3.68831
AT3G03450	AT5G17490	0	-0.674147	0	-2.45175	0	-3.84425
AT2G14860	AT4G33905	0	-0.427367	0	-1.70614	0	-4.59518
AT1G01430	AT4G01080	-0.0242848	-0.141817	0	-2.40233	0.461286	-4.60627
AT1G52700	AT3G15650	0	-0.786403	0	-1.02722	0	-4.68633
AT5G38760	AT3G02480	0	0	0	-4.16882	0	-5.54217
AT1G14330	AT2G02870	0	0.0290413	0	-0.246101	0	-5.18142
AT1G55190	AT3G13720	-0.14737	0.240894	-0.778578	0.46022	-0.0390278	-5.06118
AT3G13710	AT3G13720	0	0.240894	0	0.46022	0	-5.06118
AT2G39980	AT5G01210	0.32925	0	-0.117604	0	0.484143	-4.66962
AT1G67830	AT3G26430	0	-0.00417056	0	-0.0750749	0.792883	-4.15707
AT1G53590	AT3G14590	-0.617407	0.260412	-0.765958	-0.539282	-0.863568	-4.12914
AT1G08590	AT4G28650	0	0	0	0	0	-4.0848
AT3G09370	AT5G02320	-0.201912	0	0.0961443	0	0.0505345	-4.04321
AT1G17040	AT1G78540	-0.266632	-0.452251	0.339255	0	-0.41297	-4.01886
AT1G58330	AT1G09950	0	0.79141	0	-0.229748	0	-3.80368
AT1G67856	AT1G24580	-0.376332	0	0.655559	0.611008	-0.332627	-3.61023
AT5G25490	AT3G15680	0	-0.466764	0	0.119752	0	-3.58445
AT5G25220	AT1G62990	-0.477157	0	0.255886	0	-0.0917887	-3.46361
AT1G22490	AT1G72210	-0.755395	0	-0.336693	0	-0.590837	-3.40514
AT5G41730	AT1G64300	0	0	0	0	0	-3.37583
AT5G53370	AT3G49220	0.0994189	-0.0967637	0.364793	-0.924578	-0.0662152	-3.19257
AT1G14220	AT1G26820	0	0	0	0.347713	0	-3.16134
AT4G26620	AT5G55900	-0.310848	0	0.54864	0	-0.0888087	-3.12384
AT1G15460	AT1G74810	0	0	0	0	0	-3.0907
AT4G13940	AT3G23810	0.149344	0.614124	-0.375348	-0.618953	-0.524594	-3.06779
AT1G78390	AT3G14440	0	-0.730104	0	-0.0271114	0	-3.06122
AT5G27000	AT2G47500	0	0	0	0	0	-3.04132
AT4G10465	AT2G18196	0	0	0	0	0	-3.03732
AT1G30560	AT2G13100	0	-0.743554	0	-0.155154	0	-2.94513
AT5G07000	AT5G07010	0	-0.598234	0	-0.772768	0	-2.92301
AT3G26450	AT3G26460	-0.0890119	-0.65269	0.803249	-0.396536	0.866037	-2.90345
AT1G23330	AT1G10740	-0.198259	0	-0.712064	0.858624	-0.489592	-2.90127
AT5G08390	AT5G23430	0	0	0	0.409782	0	-2.88916
AT2G43090	AT3G58990	0.201884	-0.786869	-0.229906	0.0138599	0.355807	-2.83072
AT1G30760	AT2G34790	0	0	0	-0.289812	0	-2.79212
AT5G43390	AT5G43400	0	-0.674645	0	-0.179173	0	-2.78951
AT4G33220	AT3G43270	0.58141	-0.647393	0.829061	-0.860071	0.626522	-2.78866
AT4G02890	AT4G05050	-0.257915	0.794768	0.682887	0.13319	-0.280039	-2.78223
AT4G21880	AT4G04790	0	0	0	0.36661	0	-2.77688
AT1G53510	AT3G14720	0.34424	0.389406	0.368638	-0.0956919	0.220187	-2.7727
AT5G07220	AT5G62100	0.193242	-0.680748	-0.690094	-0.161472	-0.39393	-2.76522
AT1G01590	AT1G01580	0	0	0	-0.766413	0	-2.76427
AT4G38580	AT5G66110	-0.876537	0	0.469129	-0.983164	-0.610989	-2.74689
AT1G16310	AT1G79520	0	-0.844933	0	-0.676283	0	-2.74032
AT4G39150	AT2G21510	0.0874993	0	-0.10102	0	0.389227	-2.68564
AT1G70990	AT1G23040	0	-0.547167	0	0.0723052	0	-2.67803
AT1G58220	AT1G09710	0	-0.552941	0.076125	0.190793	-0.059092	-2.67647
AT3G02950	AT5G16790	0	0	0	0	-0.184663	-2.6722
AT3G05880	AT3G05890	-0.68255	0	-0.79367	0	-0.409856	-2.66122
AT2G24070	AT4G30710	0	0	0	-0.961209	0	-2.6599
AT2G03550	AT1G49660	-0.298675	-0.726386	0.391235	-0.390206	0.383216	-2.65937
AT3G27560	AT5G40540	0.104357	0	0.119101	0	0.368464	-2.64391
AT4G16480	AT1G30220	-0.601263	0	0	-0.955749	0	-2.63296
AT4G32800	AT2G25820	0.795315	0	0	0	-0.862839	-2.59274
AT5G44500	AT4G20440	0	-0.0659749	0	0.18475	-0.0635835	-2.59239
AT4G28370	AT2G20650	0	0	0.123214	0	-0.120684	-2.58119
AT5G27930	AT3G05640	-0.105744	-0.516773	-0.518133	-0.00876361	-0.436112	-2.55818
AT1G17550	AT1G72770	-0.41556	-0.513708	-0.0457853	-0.330602	-0.741654	-2.54355
AT2G39640	AT3G55430	0	0.0902642	0	-0.524307	0	-2.53504
AT4G38580	AT4G35060	-0.876537	0	0.469129	-0.786474	-0.610989	-2.51592
AT3G46660	AT3G46670	0	-0.328777	0	-0.747158	0	-2.48396
AT4G22850	AT4G12000	0	-0.00402692	0	0.5519	0	-2.45463
AT1G06120	AT1G06090	0	0	0	0	0	-2.38278
AT1G18370	AT3G43210	0	0	0	0	0	-2.37564
AT3G60900	AT2G45470	0	-0.219239	0	-0.696533	0	-2.37094
AT3G58640	AT2G31010	-0.0705226	0.47837	0.297817	-0.471038	0.162412	-2.35886
AT3G48340	AT3G48350	0	-0.820525	0	-0.123522	0	-2.35462
AT2G26660	AT5G20150	-0.190962	-0.627783	0.459316	-0.919664	0	-2.34913
AT4G00880	AT5G53590	-0.157314	-0.24887	0.0222977	-0.972384	-0.654854	-2.33984
AT4G13345	AT3G24460	-0.123406	0	-0.421344	0.0727408	-0.0131288	-2.33054
AT2G17300	AT4G35320	0	-0.493927	-0.410907	-0.596605	0.00244702	-2.31926
AT2G31180	AT1G06180	0	0	0	-0.567326	0	-2.3145
AT3G19740	AT1G50140	0.0889334	-0.244858	-0.24371	-0.855458	-0.315598	-2.31031
AT2G46140	AT1G01470	0	-0.450933	0	-0.718563	0	-2.30689
AT1G11590	AT1G11580	0	-0.400983	0	-0.541884	0	-2.29383
AT4G02700	AT3G51895	0	-0.817135	0	0.273922	0	-2.2826
AT5G10230	AT1G35720	0	-0.652427	0	-0.212661	0	-2.27813
AT4G02170	AT5G38700	0	0	0	0	0	-2.2591
AT5G41050	AT3G26960	-0.359533	-0.461459	0.619294	0.53767	-0.118949	-2.23495
AT1G14700	AT3G17790	-0.375678	-0.15131	-0.0853177	0.152396	0.171353	-2.22865
AT2G39540	AT5G59845	0	0	0	-0.743229	0	-2.20946
AT5G65980	AT2G17500	0	0.799468	0	-0.179266	0	-2.17489
AT5G06390	AT3G52370	-0.105829	-0.246705	-0.0878176	0.142322	-0.77732	-2.15684
AT1G64670	AT5G41900	0.278683	-0.331647	0.00217241	0.463107	0.23163	-2.13621
AT2G40480	AT3G56270	0	0	0	-0.339335	0	-2.13401
AT4G34120	AT4G36910	0.595102	-0.954621	0.17404	-0.874703	0.698892	-2.13181
AT2G29360	AT2G29370	0.121808	0	0.300734	-0.926189	0.298019	-2.13067
AT3G11030	AT2G40320	0	0	0	-0.88287	0	-2.10914
AT2G27820	AT1G08250	-0.456912	-0.456969	-0.822856	-0.461414	-0.772244	-2.10892
AT3G08660	AT3G08570	0	0	0	0	0	-2.10355
AT1G22882	AT1G71360	0	-0.114392	-0.88745	-0.335002	-0.809344	-2.10015
AT4G22840	AT4G12030	0.157155	-0.963007	-0.467529	0.283335	-0.625775	-2.09476
AT1G68980	AT1G69290	0	0	0	0	0	-2.07359
AT3G02630	AT2G43710	-0.422499	-0.444099	-0.221835	-0.667709	-0.796769	-2.07223
AT1G58280	AT2G17280	0.0671008	-0.422565	-0.184147	-0.730358	-0.232691	-2.06085
AT4G33400	AT3G19240	0	0.0410656	0	0.514216	0	-2.05575
AT2G24630	AT4G31590	0	-0.534234	0	-0.0963748	0	-2.02897
AT2G29080	AT1G07510	-0.0434833	-0.408272	-0.0440747	-0.733298	-0.565277	-2.02578
AT3G26300	AT3G26290	-0.609562	-0.246474	0.133302	-0.478186	-0.285751	-2.01575
AT5G58782	AT5G58770	0	-0.614815	0	0.059759	0	-2.01496
AT4G37720	AT2G22860	0	0.875558	0	-0.811422	0	-2.00064
AT3G49880	AT5G67540	-0.389047	-0.0801105	0	0	-0.870895	-1.99182
AT2G25080	AT4G31870	0.899595	0	0.542526	-0.996334	0.794955	-1.98864
AT5G10750	AT5G24990	0.125822	-0.556689	-0.285202	0	-0.397642	-1.98583
AT5G25010	AT5G24990	0	-0.556689	0	0	0	-1.98583
AT5G17540	AT3G03480	0	0	0	-0.336194	0.336428	-1.97991
AT5G25810	AT5G11590	0	0	0	0	0	-1.96124
AT4G08900	AT4G08870	-0.273464	-0.828032	-0.383524	-0.790957	-0.642882	-1.96041
AT5G16970	AT5G17000	-0.00160006	0.330268	-0.138586	-0.223113	-0.562815	-1.95467
AT1G75270	AT1G19570	0.212221	-0.966043	0.0428383	-0.903687	0.0350918	-1.93545
AT4G11230	AT1G64060	0	0	0	-0.825269	0	-1.932
AT3G12977	AT1G56010	0	-0.306822	0	0.639462	0	-1.9193
AT5G22400	AT3G11490	0	0	0	0	0	-1.91337
AT5G49500	AT1G15310	0	-0.614887	0	-0.410974	0	-1.9053
AT5G47100	AT4G17615	-0.29052	0.683173	0.0563307	-0.710855	-0.0773625	-1.90323
AT1G51630	AT3G21190	-0.231578	-0.447999	0.228798	0.400193	-0.260074	-1.90039
AT2G40475	AT5G01790	-0.0048761	-0.15844	-0.52997	0	0.447268	-1.89629
AT5G21100	AT5G21105	-0.335836	-0.488989	-0.212249	-0.460971	-0.79471	-1.89613
AT4G23490	AT4G11350	0	0	0	-0.262455	-0.918232	-1.88337
AT5G50420	AT1G17270	0	0	0	0	0	-1.87214
AT5G09760	AT5G64640	0	0	0	-0.97985	0	-1.85356
AT3G18300	AT1G48780	0	0	0	0	0	-1.84769
AT5G25350	AT2G25490	-0.313268	-0.331875	-0.175008	-0.8017	-0.467489	-1.84603
AT4G17090	AT3G23920	-0.0698804	-0.472454	0.339498	-0.260116	-0.825438	-1.84245
AT4G02740	AT4G02760	-0.0810724	0	0.493825	0	0.214169	-1.83052
AT3G51250	AT2G17840	0.344107	-0.0253261	0.326405	-0.622447	-0.0926272	-1.82814
AT4G35985	AT2G17840	0.502015	-0.0253261	0.226973	-0.622447	-0.4575	-1.82814
AT2G30550	AT1G51440	0.0756573	0	-0.565402	0.367298	-0.687555	-1.82503
AT2G27960	AT2G27970	-0.289467	-0.349947	0.1409	0	-0.254431	-1.82116
AT3G09620	AT1G20920	0	-0.345668	0	0.146047	0	-1.81353
AT3G53560	AT5G02590	-0.229941	0.302215	-0.0272746	0.120405	-0.641931	-1.81326
AT1G11905	AT5G42570	0.0622605	-0.252857	-0.164917	-0.470254	0.278824	-1.81212
AT3G45310	AT5G60360	0.109629	-0.864859	0.397101	-0.423112	0.394443	-1.80729
AT1G54200	AT3G13980	0	-0.620054	0	0	0	-1.80709
AT3G60490	AT2G44940	0	-0.399486	0	-0.632708	0	-1.8033
AT1G69450	AT3G01100	-0.124077	-0.447529	-0.00311826	-0.636664	-0.411468	-1.79499
AT1G59650	AT1G10410	0	0.134446	-0.943051	-0.432318	-0.91524	-1.78603
AT5G17920	AT3G03780	0.426977	-0.361309	-0.0473677	0.867965	-0.562511	-1.78584
AT1G23560	AT1G70480	0	-0.011452	0	-0.916812	0	-1.78546
AT2G21140	AT4G38770	0	0.194855	0	0.0911321	0	-1.78496
AT5G41310	AT1G63640	0	0	0	0	0	-1.77433
AT3G14060	AT1G54120	0	0	0	-0.838363	0	-1.76878
AT5G16970	AT1G65560	-0.00160006	0	-0.138586	0.477613	-0.562815	-1.76702
AT5G09960	AT5G64850	0.117015	0.323699	0.239657	-0.712703	0.200202	-1.76399
AT3G23870	AT4G13800	-0.34743	-0.76854	-0.243355	-0.602586	0.366744	-1.76273
AT4G00240	AT2G42010	0	-0.0329947	0	-0.147496	0	-1.75358
AT1G06920	AT5G01840	0	0	0	0	0	-1.73674
AT3G63310	AT1G03070	0.226405	0	-0.495308	-0.0500324	0.587843	-1.73499
AT4G02690	AT1G03070	0	0	0	-0.0500324	0	-1.73499
AT3G60260	AT2G44770	0.155275	-0.280228	-0.687889	-0.236307	0.85587	-1.73074
AT5G54240	AT4G27350	0	0	0	0	0	-1.71856
AT2G42820	AT5G50720	0	-0.908299	0	-0.630846	0	-1.71649
AT5G66410	AT3G50960	0.43761	0	-0.451542	0	-0.490132	-1.71396
AT3G06180	AT5G19025	0	0	0	0	0	-1.71367
AT1G66250	AT2G01630	-0.314284	-0.45114	0	0.556293	0	-1.71346
AT1G15210	AT3G16340	0	0	0	0	0	-1.69449
AT1G53470	AT3G14810	0	-0.340807	0	0	0	-1.68258
AT2G40880	AT5G12140	0.168547	-0.740002	0.740478	-0.670283	0.806339	-1.67819
AT1G27680	AT4G39210	0.00119566	-0.416486	-0.335494	-0.894555	0	-1.67815
AT2G18340	AT4G36600	0	0	0	0	0	-1.64837
AT1G75290	AT1G75280	0	-0.634014	0	-0.307033	0	-1.64296
AT1G11910	AT1G62290	-0.614626	-0.120064	-0.524415	-0.164315	-0.640257	-1.64183
AT5G23690	AT3G48830	-0.624838	0	-0.695663	-0.992344	-0.435087	-1.63829
AT3G09930	AT5G03610	0	0.536639	0	0	0	-1.63777
AT3G60750	AT2G45290	0.0103507	0	0.0225747	-0.86556	-0.263106	-1.62903
AT1G26650	AT1G69430	-0.408909	0	-0.623265	0	-0.941794	-1.62872
AT1G53730	AT3G14350	-0.0167373	-0.0649945	0	-0.123313	0	-1.62797
AT1G75640	AT4G36180	0	0	0	-0.554982	0	-1.62555
AT3G04070	AT4G27410	0.613921	-0.079074	0	-0.151009	0	-1.62337
AT3G22860	AT3G56150	0	0.307816	0	-0.125466	0	-1.6187
AT4G23490	AT5G41460	0	-0.260508	0	-0.420495	-0.918232	-1.60936
AT2G05790	AT5G55180	-0.205886	0.898136	0.00213798	0	0.131437	-1.60732
AT1G77590	AT2G04350	0	-0.377725	0	-0.292445	0	-1.60621
AT2G21730	AT4G39330	0	0.170487	0	0.165459	0	-1.60414
AT1G02000	AT4G00110	0	0	0	0	-0.22467	-1.5982
AT2G21840	AT2G21830	0	0	0	0.390132	0	-1.5976
AT1G66900	AT5G38220	-0.000512616	0.0603795	0.380395	0.626775	0.141735	-1.58531
AT4G30780	AT2G24100	0	-0.279273	0	-0.24243	-0.321769	-1.58274
AT1G12110	AT2G26690	0.192961	0.202798	0.950778	0.911753	0.611725	-1.57857
AT1G36180	AT1G36160	0	-0.616796	0	-0.422253	0	-1.5768
AT1G15500	AT1G80300	-0.0732746	-0.352412	0.0244625	-0.410068	-0.664201	-1.57459
AT1G51540	AT3G27220	0	0	-0.392474	-0.675633	-0.584325	-1.5684
AT2G20110	AT4G29000	0	0	0	0	0	-1.56632
AT3G01420	AT1G73680	0	-0.934001	0	-0.0288238	0	-1.56341
AT1G31120	AT2G35060	0	-0.699182	0	-0.784749	-0.927111	-1.55296
AT2G37390	AT3G53530	0	0.429418	0	0	0	-1.5529
AT5G26751	AT5G14640	-0.052321	-0.690269	0.1113	-0.271542	-0.00393144	-1.55016
AT1G32490	AT2G35340	-0.0397412	-0.138055	0.398341	0	0.431705	-1.541
AT4G39730	AT2G22170	-0.202459	-0.432689	-0.148888	-0.622535	-0.967975	-1.54046
AT5G09430	AT4G39955	0	-0.578659	0	0.0382283	0	-1.5346
AT5G03960	AT1G76705	0	0	0	0	0	-1.53427
AT2G23760	AT4G36870	-0.29342	-0.485336	-0.161613	-0.708726	-0.472221	-1.52744
AT5G41970	AT3G49320	-0.0792973	-0.696234	-0.0671133	-0.611471	0.0288962	-1.52552
AT1G21070	AT1G76670	0	-0.430481	0	-0.661674	0	-1.51175
AT2G28590	AT1G07870	0	0.0474385	0	-0.0891249	0	-1.50989
AT5G65480	AT4G38060	-0.734194	-0.907494	-0.200573	-0.427215	-0.603217	-1.50953
AT2G21770	AT5G09870	0	-0.189456	0	-0.208055	0	-1.50776
AT5G10100	AT5G65140	0	0	0	0	0	-1.50691
AT3G14260	AT1G53870	0	0.41045	0	-0.289941	0	-1.50465
AT1G52570	AT3G15730	0	-0.163502	0	-0.674528	0	-1.50252
AT1G61240	AT1G11170	-0.124083	-0.590155	-0.357882	-0.725682	-0.798898	-1.4968
AT4G22890	AT4G11960	-0.0428174	-0.715451	-0.733044	-0.703656	-0.428614	-1.49565
AT5G39510	AT3G29100	0.109165	0	0.185677	0	0.286234	-1.49398
AT3G22180	AT4G15080	0	0	0	-0.0183425	0	-1.49156
AT3G46290	AT5G59700	0.0486878	-0.661462	0.0533801	-0.660245	-0.604015	-1.48649
AT1G30400	AT2G34660	0.0184959	-0.99514	-0.221461	-0.445686	-0.515057	-1.46721
AT1G76160	AT1G41830	0.816908	-0.0696581	-0.586449	-0.150386	-0.95469	-1.46671
AT5G18250	AT3G04040	0	0	-0.10224	0.129209	0.513229	-1.46227
AT5G09670	AT5G64550	-0.47895	-0.605893	-0.0319308	0.399278	-0.266896	-1.45761
AT4G20320	AT1G30820	0	-0.829773	0.485289	-0.978783	-0.925745	-1.44722
AT2G21770	AT4G39350	0	-0.294966	0	-0.107458	0	-1.43917
AT1G78880	AT1G16860	-0.168638	-0.13867	0.194842	-0.262641	0.0193779	-1.43194
AT4G10430	AT1G33230	0.0543543	-0.354915	-0.61014	-0.785017	-0.657251	-1.42694
AT5G22140	AT3G44190	0	0.251294	0	0.590198	0	-1.4252
AT5G62200	AT2G41475	-0.591212	-0.556924	-0.220056	-0.280417	-0.174192	-1.42463
AT5G47430	AT4G17410	0.253558	0.0484376	0.135014	0.803437	-0.406287	-1.42127
AT1G33520	AT4G25020	-0.324745	-0.434097	-0.0569977	0	-0.260421	-1.41767
AT4G29130	AT2G19860	-0.0528016	-0.727989	0.0603764	-0.818541	-0.521736	-1.41324
AT3G19150	AT1G49620	0.33635	0	0.412242	0	0.235304	-1.41112
AT4G01440	AT4G01450	0	-0.279114	-0.285658	0.994616	0	-1.41095
AT2G02061	AT1G14590	0	-0.560949	0	-0.641662	0	-1.41056
AT1G44110	AT1G77390	0	0	0	0	0	-1.4069
AT2G01540	AT1G70790	0.213116	-0.460843	-0.226018	0.211533	0.243119	-1.39987
AT5G33280	AT5G49890	-0.424198	-0.697375	-0.0505195	-0.651351	-0.822901	-1.39625
AT3G17100	AT3G06590	-0.1856	0	0	0.31713	-0.114587	-1.3952
AT5G51030	AT5G61830	0	0	0	0.74512	0	-1.39085
AT5G13740	AT5G13750	0.939683	-0.435182	-0.813995	-0.699881	0.425799	-1.39074
AT2G35260	AT4G17840	0.0785005	-0.301502	0.378656	-0.165998	0.681225	-1.38968
AT1G04090	AT5G43950	0	-0.755957	0	-0.495242	0	-1.38853
AT1G42540	AT3G51480	-0.188324	0	-0.618992	0	-0.886798	-1.38818
AT5G03200	AT3G09770	-0.506178	-0.641587	-0.266714	-0.0452347	-0.391751	-1.38353
AT3G22790	AT4G14760	0	-0.267308	0	-0.254668	0	-1.38261
AT3G58810	AT2G46800	0	-0.732906	0	-0.585142	0	-1.37954
AT5G16970	AT5G16990	-0.00160006	-0.553828	-0.138586	-0.447411	-0.562815	-1.3775
AT3G29360	AT5G15490	0.129841	0.168298	-0.398968	-0.495269	-0.839815	-1.3671
AT2G47560	AT3G62690	0	-0.741858	0	-0.386149	0	-1.36704
AT5G59490	AT5G02230	0	-0.365986	0	0.00493649	0	-1.36317
AT1G75530	AT3G54350	0	0.834373	0	-0.26514	0	-1.35924
AT1G21890	AT4G08300	0	-0.334582	0	0.215752	0	-1.35657
AT5G15980	AT3G02490	0.291913	0	0	0	-0.213679	-1.35602
AT4G37690	AT2G22900	0	-0.669969	0	-0.843475	0	-1.35143
AT4G14950	AT1G05360	0	0	-0.056056	0	-0.289386	-1.35069
AT4G13890	AT4G13930	0	0.327894	0	-0.108212	0	-1.34982
AT1G74690	AT1G18840	0.228924	-0.479774	0.121963	0.104252	-0.0856745	-1.34796
AT3G10820	AT5G05140	-0.0200774	-0.096036	-0.0695682	-0.746507	0	-1.34705
AT3G26690	AT1G12880	0	-0.362167	0	-0.572516	0	-1.34436
AT3G48410	AT2G36290	0	-0.717855	0	-0.340177	0	-1.34362
AT3G03530	AT3G03520	0	-0.603954	0	0.040034	0	-1.34357
AT2G25540	AT4G32410	0	-0.115202	0	-0.192507	0	-1.34231
AT3G18180	AT3G18170	0	-0.52403	0	0	0	-1.34068
AT2G36350	AT3G52890	0	-0.428018	0	0.369631	0	-1.33909
AT4G09720	AT1G22740	0.173468	-0.402007	0.0711403	-0.589317	0.506888	-1.33814
AT1G66180	AT5G37540	0.26933	0.890604	0.341385	-0.25074	0.0410341	-1.33676
AT2G45300	AT1G48860	0.827552	0.0213241	0	-0.514516	-0.604102	-1.33536
AT5G59890	AT3G46010	-0.0711891	0.268396	-0.0920099	0.140482	0.0561639	-1.33399
AT1G07150	AT2G30040	0	0.672814	0	-0.128274	0	-1.33238
AT3G48870	AT5G50920	-0.116541	-0.397986	-0.105601	-0.549961	0.0300215	-1.33029
AT5G16730	AT1G65010	0.0217905	-0.294122	-0.255259	-0.312374	-0.949015	-1.32684
AT4G27595	AT1G65010	0.779729	-0.294122	0	-0.312374	-0.363335	-1.32684
AT4G16155	AT3G16950	0.197776	-0.192214	0.220596	-0.478674	-0.301338	-1.32611
AT5G54810	AT4G27070	0.722243	0.131065	0.317114	-0.966323	0.270662	-1.32591
AT1G05270	AT2G32340	0	-0.310746	-0.11345	-0.651571	0.113105	-1.32366
AT3G10410	AT3G45010	-0.727476	0.0756666	-0.37859	0.873425	-0.980433	-1.32224
AT5G22980	AT3G45010	0	0.0756666	0	0.873425	0	-1.32224
AT3G06060	AT5G19200	0	0	0.544215	0	0.441275	-1.32151
AT1G02460	AT1G48100	-0.236589	-0.790494	0	0.16264	0	-1.32078
AT4G35270	AT2G17150	-0.581359	0	0	0	-0.734941	-1.31672
AT3G59360	AT2G43240	0.0683509	0	-0.068287	0.672536	-0.300681	-1.31532
AT5G27010	AT5G06350	0	0.0142362	0	-0.270114	0	-1.31508
AT4G21440	AT4G05100	0	0	0	0	0	-1.31501
AT3G60030	AT2G47070	-0.49556	-0.231829	0.096907	-0.236895	-0.542673	-1.31301
AT5G10190	AT1G78130	0.379637	0	0.770781	-0.317097	-0.2332	-1.31273
AT5G26120	AT3G10740	0	-0.254905	0	-0.0665343	0	-1.31243
AT1G65050	AT1G65150	0	-0.428078	0	-0.412335	0	-1.31223
AT2G40380	AT2G38360	-0.128045	0	-0.317918	-0.423153	-0.426035	-1.30695
AT5G01640	AT2G38360	0	0	0	-0.423153	0	-1.30695
AT3G61490	AT4G23500	0	-0.761847	0	-0.574883	0	-1.30227
AT3G03550	AT5G17600	0	0	0	-0.175995	0	-1.29988
AT4G12040	AT4G22820	-0.0772539	-0.117585	0.26834	-0.0044503	0.0628925	-1.29815
AT1G75170	AT4G36640	0.911738	0.042144	-0.382341	-0.627645	0.798889	-1.29592
AT2G35960	AT3G52470	-0.30951	0.00128772	0.606179	0.117929	-0.509221	-1.29427
AT2G45210	AT3G60690	0	-0.202203	0	0.44031	0	-1.29228
AT1G12750	AT1G63120	-0.296476	-0.524556	-0.336003	-0.408597	-0.0111101	-1.28992
AT3G20910	AT5G12840	0	-0.561879	-0.168541	0.121394	-0.424062	-1.28867
AT5G42860	AT1G45688	-0.339429	0.319894	0	-0.709642	0	-1.2878
AT1G79930	AT1G79920	0.360296	-0.105174	-0.0740379	-0.880365	-0.262066	-1.28664
AT2G17370	AT1G76490	0	-0.382213	0	-0.262639	0	-1.28228
AT1G75110	AT1G75120	0	0	0	0	0	-1.28071
AT5G44090	AT1G03960	-0.0987727	0	0.110248	-0.547441	0.137911	-1.27549
AT3G15060	AT5G60860	0.602156	0.88463	0.518665	-0.518676	0	-1.27506
AT1G58310	AT4G14096	0	-0.597579	0	-0.0267142	0	-1.27347
AT1G51260	AT3G57650	0	-0.198015	0	-0.566806	0	-1.27299
AT1G19190	AT3G48690	0	-0.468172	0	0.0276791	0	-1.27299
AT4G14710	AT5G43850	-0.103051	-0.380232	0.322648	-0.388898	0.277149	-1.27142
AT1G10750	AT5G50150	0	-0.713651	0	-0.631777	0	-1.27056
AT1G73360	AT1G17920	0	0	0	0	0	-1.26927
AT3G48330	AT5G50240	-0.507182	-0.911526	-0.511917	-0.744417	0.273222	-1.26895
AT2G16280	AT1G19440	0.717608	0	0.117587	-0.647312	0.330904	-1.26555
AT3G14100	AT1G17370	-0.70606	-0.524063	0.0721027	-0.457256	-0.811964	-1.26451
AT1G62190	AT4G27030	0	-0.481381	0	0.313851	0	-1.26366
AT3G48980	AT5G23850	0	-0.154401	0	-0.580939	0	-1.24678
AT3G43440	AT5G20900	0	-0.360556	0.226716	-0.766059	-0.620681	-1.24579
AT2G35760	AT4G16442	-0.141904	-0.943281	0.43918	-0.733007	-0.676957	-1.24038
AT2G30950	AT1G06430	-0.1856	-0.279951	-0.320912	-0.832792	-0.735424	-1.23993
AT1G68060	AT1G24764	0.104702	-0.465782	0	0.078456	-0.352865	-1.2366
AT2G21120	AT4G38730	0.0586146	-0.46391	-0.0469105	0.0895593	0.253856	-1.23601
AT4G14990	AT3G22270	0.832302	-0.180709	0.200995	-0.0524442	0.237513	-1.23564
AT1G19940	AT1G75680	0	-0.376846	0	0.163931	0	-1.23465
AT5G65970	AT2G17480	0	0.158618	0	-0.369391	0	-1.23235
AT4G26055	AT5G57080	0	0	0	0	0	-1.23131
AT3G16570	AT4G15800	-0.0977588	0.627778	0.00903776	0.163481	-0.384576	-1.23054
AT5G17523	AT5G17520	0	-0.644314	0	-0.322003	0	-1.23004
AT1G75880	AT1G75900	0	-0.136818	0	-0.784684	0	-1.23001
AT2G32200	AT2G32210	0.988415	0.985836	0	0	0	-1.22543
AT1G61110	AT1G52880	0	-0.419652	0	0.0153052	0	-1.221
AT5G51640	AT4G25360	0.230649	0	0.250431	-0.0667208	0.108435	-1.2164
AT4G36190	AT4G36195	-0.375816	-0.277165	0.00349869	-0.25761	-0.173758	-1.21282
AT4G19710	AT1G31230	0.356109	-0.613425	0.164115	-0.0541407	-0.182527	-1.20973
AT5G43720	AT1G04230	0	0	0	-0.100145	0.401734	-1.20952
AT4G08510	AT1G36990	0	0	0	-0.0277074	-0.394726	-1.20919
AT4G33240	AT3G14270	-0.273707	-0.186586	0.580288	-0.258713	-0.983896	-1.20898
AT1G20225	AT1G76020	-0.190377	-0.670337	-0.0531085	-0.237509	-0.188352	-1.20828
AT3G44290	AT5G22290	0	-0.22191	0	0.395485	0	-1.20716
AT2G40116	AT5G58700	0	0	0	0.23628	0	-1.20505
AT5G23575	AT5G08500	0.116474	-0.141359	-0.0868272	-0.379535	-0.109475	-1.20321
AT3G45220	AT1G47710	0	-0.156002	0	-0.383879	0	-1.20216
AT4G38960	AT2G21320	0	0.253984	0	0.384762	0	-1.1995
AT1G25055	AT1G25211	0	0	-0.10817	-0.313324	-0.243631	-1.19815
AT5G07220	AT5G52060	0.193242	-0.0287548	-0.690094	-0.352975	-0.39393	-1.19647
AT2G19440	AT1G64760	0	0.460978	0	0.094298	0	-1.1958
AT2G17530	AT4G35500	-0.0302014	0	0.047113	-0.695957	-0.467591	-1.19454
AT1G60680	AT1G60710	0	-0.443786	0	-0.164229	0	-1.19415
AT4G38680	AT2G21060	-0.252403	-0.0838947	0.339	-0.0341804	0.061486	-1.19363
AT1G33360	AT5G53350	0	-0.661602	0	-0.668531	0.786904	-1.19331
AT3G61260	AT2G45820	-0.194661	-0.199664	0.257031	0.0249859	0.286832	-1.19261
AT1G08970	AT1G54830	-0.270415	-0.146706	0.673164	-0.208743	0.144615	-1.18859
AT3G29360	AT5G39320	0.129841	0.354742	-0.398968	-0.0725318	-0.839815	-1.18159
AT5G26210	AT5G20510	-0.395711	-0.698992	-0.00170659	-0.506469	-0.284627	-1.17984
AT4G01840	AT4G18160	0	0	-0.302527	-0.657883	0	-1.17789
AT5G46370	AT4G18160	0	0	0	-0.657883	0	-1.17789
AT5G24310	AT3G49290	0	-0.0101173	0	-0.222128	0	-1.17327
AT1G27730	AT5G04340	0.323824	-0.243746	-0.703382	-0.657016	0.14596	-1.17292
AT3G55140	AT3G09540	0.0142055	-0.277449	-0.0356887	-0.263341	0.209316	-1.16918
AT1G77630	AT1G21880	0	-0.162549	0	0.075054	0	-1.1607
AT5G52990	AT4G27840	0	-0.354191	0	-0.09551	0	-1.15977
AT2G22475	AT1G28200	0.443837	-0.195331	-0.161132	-0.416756	-0.390352	-1.15939
AT5G51050	AT5G07320	-0.137236	0	-0.0149653	-0.7674	-0.313112	-1.15934
AT3G63250	AT3G22740	-0.392609	-0.916884	-0.122102	0.446595	-0.160019	-1.15562
AT1G01300	AT3G61820	0.481936	-0.43677	0.0554469	-0.192119	-0.662859	-1.15255
AT1G79820	AT1G67300	-0.470324	-0.341389	-0.178857	-0.798439	-0.819537	-1.15223
AT5G10420	AT5G65380	0	-0.125797	0	-0.647892	0	-1.15084
AT3G17580	AT1G48330	0	-0.543955	0	-0.0568192	0	-1.14985
AT3G14790	AT1G53500	0.417157	-0.00121375	-0.261144	-0.659497	-0.729686	-1.14783
AT1G31820	AT1G31830	-0.736366	-0.719823	-0.112991	-0.750839	-0.404321	-1.14737
AT1G72270	AT4G27010	0	0	0	0	0	-1.14676
AT1G44170	AT4G34240	-0.43523	0.102097	0.265674	-0.51545	-0.435414	-1.13931
AT1G07160	AT2G30020	0	0.314466	0	-0.056333	0	-1.13591
AT4G25390	AT5G51770	-0.119246	0	0.177682	-0.55632	0.61352	-1.13495
AT3G53560	AT2G37400	-0.229941	-0.171368	-0.0272746	-0.486004	-0.641931	-1.13408
AT4G05400	AT4G21140	0.0257194	0.382054	-0.765898	-0.468727	-0.595997	-1.13176
AT5G54870	AT4G27020	-0.12516	-0.432248	-0.0692107	0.00918737	-0.24503	-1.12925
AT2G30575	AT1G06780	0	-0.29008	0	-0.437466	0	-1.12863
AT1G71410	AT1G22870	0.151413	0.100183	0.235213	0	0.149903	-1.1268
AT2G20100	AT4G29100	0	-0.309207	0	0.039946	0	-1.12392
AT1G33920	AT4G19840	0	-0.818143	0	-0.488427	0	-1.12332
AT2G46180	AT3G61570	0	0	0.128685	0	-0.2073	-1.12057
AT4G10150	AT1G33480	0	0	0	0.233342	0	-1.11993
AT4G32800	AT1G77200	0.795315	0	0	0	-0.862839	-1.11988
AT5G66790	AT2G23450	0.125947	0.130632	0.72945	0.335248	0.842126	-1.11841
AT4G21020	AT5G44310	0	0	0	0.461893	0	-1.11835
AT1G27080	AT1G69870	0	-0.296527	0	-0.908137	0	-1.11819
AT1G29470	AT2G34300	-0.157187	-0.526282	-0.133948	0.0994307	-0.964943	-1.11583
AT1G04410	AT5G43330	0.353808	-0.531077	0.341747	-0.133082	0.533338	-1.11473
AT4G26100	AT5G57015	-0.0467817	-0.0306267	-0.00954955	-0.682044	0	-1.11398
AT1G13980	AT5G39500	-0.175272	-0.119992	0.0828101	-0.160142	-0.972861	-1.11185
AT2G16460	AT3G51090	0.494689	0	0	-0.948688	-0.490843	-1.10966
AT4G27730	AT4G10770	0	-0.485671	0	-0.47618	0	-1.10831
AT3G21180	AT5G57110	0	-0.516629	0	-0.606625	0	-1.10736
AT5G42460	AT2G17830	0	0	0	0.200073	0	-1.10618
AT2G25290	AT4G32070	-0.128044	0	-0.261381	-0.261323	-0.0217627	-1.10416
AT3G10890	AT5G66460	0	-0.636347	0	-0.0662201	0	-1.10252
AT4G15480	AT4G15490	0	0.403889	0	0.356605	0	-1.10251
AT4G15500	AT4G15490	0	0.403889	0	0.356605	0.423318	-1.10251
AT5G54100	AT4G27585	0	0.134121	0	0.0323661	0	-1.10078
AT3G12490	AT5G05110	-0.187639	-0.417983	0.122299	-0.217754	-0.237334	-1.10067
AT4G26320	AT5G56540	0	0	0	0	0	-1.09878
AT5G64840	AT5G09930	-0.254149	0	-0.189939	-0.614348	-0.836608	-1.09623
AT4G39235	AT3G05570	-0.37802	-0.141902	0.917846	-0.0829104	0.439457	-1.09589
AT2G23580	AT2G23610	0	-0.50923	0	-0.107122	0	-1.09552
AT5G17310	AT3G03250	0.0233114	-0.125958	0.558499	0.13375	0.543869	-1.09428
AT2G17870	AT4G36020	-0.15253	-0.150298	-0.395422	-0.221707	-0.317034	-1.09373
AT4G33070	AT5G54960	0	-0.138883	0	-0.382805	0	-1.09258
AT5G41400	AT1G63840	-0.445597	0.0704952	-0.0944743	0.118429	-0.161085	-1.08768
AT1G80910	AT1G16020	0	0.43692	-0.311093	-0.147797	0.368991	-1.08741
AT3G56080	AT2G40280	-0.295029	0	0.127422	-0.111308	-0.721692	-1.08316
AT4G35780	AT2G17700	-0.0839195	-0.0732126	-0.157245	-0.144188	0.611088	-1.08284
AT5G07050	AT2G40900	0	-0.913308	0	0.0503322	0	-1.0816
AT1G28590	AT2G27360	0	0	0	0	0	-1.07977
AT1G28610	AT2G27360	-0.614761	0	-0.490925	0	-0.991537	-1.07977
AT3G07160	AT2G36850	0.0766189	0.153474	-0.589903	-0.576741	-0.620414	-1.07673
AT3G15050	AT2G33990	0	0	0	0	0	-1.07625
AT3G05790	AT5G26860	0	0.0552543	0	-0.62338	0	-1.07217
AT5G61980	AT5G13300	0	-0.398018	0	0.044497	0	-1.07187
AT1G02850	AT4G27830	-0.974881	-0.36534	0.613428	-0.0808824	0.945681	-1.07144
AT4G27820	AT4G27830	-0.222829	-0.36534	-0.0527081	-0.0808824	-0.642082	-1.07144
AT5G28960	AT5G28910	0	-0.529972	0	0	0	-1.06923
AT1G32470	AT2G35120	0.176718	-0.467003	0.572717	-0.317385	0.241936	-1.06808
AT1G74230	AT5G61030	-0.0456173	-0.281569	-0.145716	-0.875774	-0.246884	-1.06565
AT3G14300	AT1G53840	0	0.271311	0	-0.0571589	0	-1.06428
AT2G16780	AT4G35050	0	-0.50051	0	-0.256617	-0.302017	-1.06325
AT5G38570	AT5G38590	0	-0.242301	0	0	0	-1.06204
AT2G19350	AT4G29850	-0.349748	-0.709688	-0.395224	0	-0.698345	-1.06173
AT4G15350	AT3G20100	0	-0.645097	0	0.164766	0	-1.05939
AT5G10370	AT4G01020	0	-0.540014	-0.41179	0	-0.977153	-1.05619
AT1G34020	AT4G09810	0	0	0.928929	0	-0.00492331	-1.0544
AT3G05130	AT5G27330	0	0	0	-0.998873	0	-1.05422
AT1G52420	AT3G15940	0	-0.171847	-0.140307	0.0107413	0.0698004	-1.05374
AT1G61130	AT3G17180	0	0	0	0	0	-1.05308
AT3G43430	AT5G20885	0	-0.398095	0	-0.586319	0	-1.05144
AT1G11950	AT1G62310	0	-0.59417	0	-0.71822	0	-1.04985
AT5G36160	AT5G53970	0.0453231	0.0603575	-0.100649	-0.372119	-0.958449	-1.04981
AT5G44360	AT4G20860	0	0.359055	0	0.302663	0	-1.04967
AT1G01710	AT4G00520	-0.0763628	-0.255118	-0.15343	-0.180166	-0.347668	-1.04821
AT4G04885	AT2G36480	0	0	-0.284312	-0.435921	-0.785164	-1.04757
AT2G32430	AT1G05170	0	-0.458317	0	-0.454303	0	-1.04616
AT3G09840	AT5G03340	-0.0244836	-0.407139	-0.417493	-0.250791	-0.55085	-1.04582
AT4G00390	AT1G61730	0	0	0	-0.248628	0	-1.04361
AT4G38740	AT2G21130	-0.658792	-0.740065	-0.46916	-0.691968	-0.877561	-1.04325
AT5G04170	AT3G10300	0.0823448	0.465589	-0.115396	-0.462615	0.0712303	-1.04274
AT5G16590	AT3G02880	0	0.26196	0	-0.227114	0.505837	-1.04145
AT5G27640	AT5G25780	0.408384	0	-0.312801	-0.7552	-0.526868	-1.03873
AT1G52380	AT3G15970	0.05798	-0.477533	-0.575746	-0.295354	-0.580279	-1.03829
AT3G03160	AT5G17190	-0.0369967	-0.0500467	-0.885331	-0.0135312	-0.478856	-1.03463
AT5G03300	AT3G09820	0.450876	0.330747	0.0256386	-0.294493	0.150591	-1.03431
AT4G17350	AT4G16670	0	0	0	0	0	-1.03391
AT3G55610	AT2G39800	0.727113	-0.686569	0.741674	0.251219	0.126399	-1.03224
AT3G17740	AT3G17712	0	0.00593576	-0.315321	-0.162559	-0.712643	-1.03192
AT5G12310	AT5G19430	-0.293681	-0.330294	0.00111267	0.64195	-0.150888	-1.0302
AT3G43190	AT5G20830	0	-0.530494	0	-0.557913	0	-1.02941
AT5G04540	AT3G10550	0	0	0	-0.259758	-0.322773	-1.02923
AT5G44780	AT4G20020	0	-0.0137757	0	-0.849382	0	-1.02827
AT3G60880	AT2G45440	0.0575617	-0.134362	0.23691	0.340171	-0.211081	-1.02742
AT5G63630	AT5G08610	0	-0.209265	-0.61741	-0.622853	-0.426235	-1.02735
AT5G08620	AT5G08610	0.392392	-0.209265	0	-0.622853	0.477925	-1.02735
AT3G49020	AT2G04230	0	-0.347684	0	-0.194284	0	-1.0268
AT3G49030	AT2G04230	0	-0.347684	0	-0.194284	0	-1.0268
AT4G39040	AT2G21350	0.147997	-0.080599	0.0471975	-0.355871	0.415039	-1.02452
AT2G20840	AT1G03550	0.276496	-0.727532	0	-0.900266	-0.605763	-1.02422
AT3G02590	AT3G02580	0	-0.0278524	0	-0.775334	0	-1.02373
AT5G23680	AT3G48800	-0.311641	0	0	0	0	-1.02371
AT1G03260	AT5G19070	0	-0.0182179	0	-0.0912952	0	-1.02227
AT3G07430	AT4G27990	0.258577	-0.82444	0.0222306	-0.370128	-0.354387	-1.02057
AT5G57360	AT2G18915	-0.136961	-0.229263	0.0969661	0	-0.125026	-1.01953
AT2G41960	AT3G58050	0.0129058	0.106967	-0.135256	-0.147952	-0.801469	-1.01772
AT4G13050	AT3G25110	0	0	-0.231218	-0.575797	-0.505317	-1.01662
AT4G20980	AT5G44320	0.235698	0.0816634	0.124179	-0.0844836	-0.246986	-1.01645
AT1G07950	AT1G16430	-0.314299	0	0.660217	0	-0.0845565	-1.01532
AT3G54700	AT2G38940	0	0	0	0	0	-1.01234
AT3G57580	AT3G57590	0	-0.559669	0	-0.153369	0	-1.01223
AT1G50250	AT5G42270	-0.243855	-0.117664	-0.457474	-0.590716	-0.610171	-1.00221
AT5G59530	AT1G04350	0	-0.77682	0	-0.228279	0	-1.00075
AT4G22745	AT3G63030	-0.323304	-0.328763	-0.315818	-0.042026	0.336409	1.00444
AT3G55750	AT1G41880	0.8313	0.948907	0.298213	0.395113	0.858114	1.00546
AT1G69750	AT1G66590	0.157085	0.166404	0.166408	0	0.520881	1.01046
AT5G58140	AT3G45780	-0.396062	-0.0185332	-0.263634	0.330907	-0.780312	1.01055
AT2G32060	AT1G15930	0.668619	0.567134	-0.0712019	0.571731	0.532376	1.01061
AT2G47400	AT3G62410	-0.0542068	-0.0783377	0.201474	0.625302	0.667487	1.01129
AT5G58420	AT5G07090	0.670831	0.65759	0.0168055	0.369665	0.167087	1.01151
AT1G74500	AT1G26945	0	-0.213873	0	0.807986	0	1.0127
AT1G14830	AT3G60190	0.262041	0.0389005	0.11621	-0.0704706	-0.379898	1.01295
AT2G44590	AT3G60190	0	0.0389005	0	-0.0704706	0	1.01295
AT3G53740	AT5G02450	0.348492	0.84963	0.0909691	0.580434	0.486752	1.0144
AT4G29350	AT2G19760	0.13711	0.383884	0.490018	0.413687	0.176308	1.01634
AT3G48930	AT5G23740	0.613214	0.550519	0.461617	0.677936	0.22555	1.01838
AT2G04020	AT2G03980	0	0.490611	0	0.439864	0	1.0186
AT3G61113	AT2G45695	0	0.277381	0	0.214469	0	1.0198
AT1G15250	AT3G16080	0.288483	0.913793	0.607887	0.218829	0.0339612	1.01998
AT1G59930	AT1G59920	0	0	0	0	0.942782	1.02051
AT4G00860	AT1G01170	0.441786	-0.0715235	0.142976	0.70694	0.314365	1.02084
AT2G20450	AT4G27090	0.739298	0.485672	0.122644	0.429914	0.0376696	1.02094
AT4G14600	AT1G29060	-0.0601393	0.486595	-0.651773	0.236686	0.0492088	1.02563
ATCG00840	ATCG01300	0.206706	0.187795	0.394167	0.229631	0.700278	1.02615
AT2G47110	AT3G62250	0.579112	0.679079	0.343083	0.580672	0.629542	1.02759
AT3G44010	AT4G33865	0.452807	0.541941	-0.209493	0.376355	-0.519567	1.02794
AT5G14860	AT2G16890	0	-0.000968745	0	-0.188792	0	1.02869
AT3G05230	AT5G27430	0.719794	0.398813	0	0	0	1.03037
AT1G50490	AT3G20060	0	-0.0264207	0	0.490714	0	1.03686
AT3G15750	AT1G34570	0.0368857	-0.00915558	-0.286172	0.5727	-0.455195	1.04238
AT3G04920	AT5G28060	0.679282	0.760518	0.299846	0.510026	0.984371	1.04252
AT1G06870	AT2G30440	0	0.0458641	0	0.525554	-0.339468	1.04638
AT4G22380	AT5G20160	0.13612	0.306272	0	-0.169354	0.792272	1.04663
AT2G16850	AT4G35100	0	0.368773	0	-0.00816996	0	1.0476
AT1G71170	AT1G71180	0	0.0359384	-0.186435	0	-0.556717	1.04911
AT3G18850	AT1G75020	-0.332106	0.149898	-0.624471	0.303843	-0.626363	1.04945
AT4G17570	AT5G47140	0.0666857	0.453366	0.296268	0	-0.00221063	1.05035
AT3G52990	AT2G36580	0.228045	0.798119	0.0123094	0.15722	0.205886	1.05307
AT2G40380	AT5G05380	-0.128045	0	-0.317918	0	-0.426035	1.05625
AT3G09880	AT5G03470	0	0	-0.0309128	0	0.346452	1.05695
AT4G28750	AT2G20260	0.278768	0.15188	0.574424	0.596116	0.693986	1.0587
AT3G02730	AT5G16400	-0.153058	0.388215	-0.0231176	0.682322	0.0190454	1.0593
AT3G23470	AT3G23480	0	0.346736	0	0.510622	0	1.05934
AT2G27720	AT2G27710	0.645132	0.349623	0.368847	0.299773	0.855456	1.0625
AT1G02280	AT5G05000	0.0610632	0.319837	0.0871629	0.359182	0.52486	1.0641
AT5G59380	AT3G46580	0	0	0	0	0.942749	1.06493
AT1G01540	AT4G01330	-0.00608575	-0.000713222	-0.254634	0.10091	0.296277	1.06794
AT1G35515	AT4G09460	0	0.602371	0	0.458507	0	1.07033
AT2G39960	AT4G04200	0.20698	0.260194	0.258552	0.471508	0.565604	1.07721
AT4G40042	AT2G22425	-0.254034	0.493612	0.128461	-0.0148094	0.18647	1.07723
AT1G11180	AT1G61250	-0.0119583	0.377754	0.66799	-0.123828	0.57271	1.07762
AT5G16450	AT5G56260	-0.334659	0.391222	-0.619478	0.0904786	-0.612907	1.07837
AT5G07830	AT5G61250	0.376028	-0.028269	0.0921541	0	-0.0325608	1.08331
AT2G17240	AT3G24506	0.268023	0.0653876	0.256768	0	0.673347	1.08664
AT1G23010	AT1G71040	0	0.349599	0	0.331342	0	1.09337
AT1G02475	AT4G01883	-0.0959303	0.988535	0.0858948	0.670484	0.314097	1.09355
AT1G58848	AT1G58602	-0.212523	0.130203	0.11048	0.367086	-0.299322	1.09371
AT5G27700	AT3G53890	0.306989	0.913152	0.0867547	0.573881	0.604563	1.09701
AT5G56650	AT5G56660	-0.0629167	0.307025	0.38266	0.570295	0.631516	1.09993
AT3G52590	AT2G36170	0.587685	0.837919	0.370963	-0.0971214	0.901354	1.10016
AT5G24650	AT3G49560	-0.106917	0.255816	-0.553741	0.302509	-0.244257	1.1019
AT4G31310	AT2G24390	-0.505012	-0.101896	0.11702	-0.331416	-0.186122	1.11037
AT3G19380	AT1G49780	0.198909	-0.0475431	0.657189	0	0.835803	1.11049
AT4G16720	AT4G17390	0.61699	0.694162	0.278578	0.270302	0.509684	1.11089
AT2G19680	AT4G29480	0.196225	0.540279	0.585432	-0.00620914	0.864674	1.11491
AT1G22180	AT4G08690	0.346385	0.350849	0.141077	0.340383	-0.525261	1.11518
AT3G47370	AT3G45030	0.650997	0.7565	0.0291117	0.580329	0.968439	1.1152
AT5G62300	AT3G45030	0.71504	0.7565	0.199936	0.580329	0.716719	1.1152
AT1G44318	AT1G69740	0	0.668123	0	0.579549	0	1.1192
AT4G35480	AT2G17450	0.277202	0.0802197	0.619594	0.992859	-0.679163	1.11996
AT3G52910	AT2G36400	0	0	0	0	0	1.12014
AT5G45020	AT4G19880	-0.428809	0.524748	0	0.675637	0	1.12435
AT1G74740	AT1G18890	0	0.57569	-0.0857005	0.404909	-0.116199	1.1245
AT1G17590	AT1G72830	0.368932	0	0.953098	0	0	1.12764
AT1G04520	AT2G33330	0	0.814607	0	0	0	1.12873
AT2G35010	AT1G31020	-0.0782078	0.279525	0.106766	0	-0.185241	1.12949
AT4G26120	AT1G64280	0	0.267497	0	0.376781	0	1.1297
AT1G63180	AT1G12780	0	0.159976	0	0.583688	0	1.13014
AT5G52470	AT4G25630	0.338977	0.928231	0.0381997	0	-0.285225	1.14018
AT1G31070	AT2G35020	0	0.637426	-0.973518	0	-0.799285	1.14127
AT2G37220	AT3G53460	-0.409344	0.248825	0.034252	0.871026	-0.857669	1.14336
AT4G09920	AT4G10400	0	0	0	0	0	1.14428
AT1G17455	AT1G72630	0	-0.314587	-0.104144	-0.166074	0.428011	1.14486
AT5G53210	AT3G24140	0	0	0	0.0841861	0	1.14499
AT4G33300	AT5G04720	0.227368	-0.0179207	0.479374	-0.0518535	0.973771	1.14558
AT5G53090	AT4G27760	0	0.250801	0	0.0475502	0	1.14675
AT4G35260	AT2G17130	0.537343	0.424736	-0.00151463	-0.00826726	0.473127	1.14733
AT4G12460	AT4G22540	-0.117342	0.140626	-0.0745034	0.720492	-0.260703	1.14733
AT5G54110	AT4G05060	0.53518	0.159315	-0.0271049	0	0.0242156	1.15124
AT2G24360	AT4G31170	0.103931	0.28492	0.197286	-0.259833	0.293985	1.155
AT5G06690	AT5G04260	-0.0843937	-0.123995	0.849793	-0.162579	0.848792	1.15543
AT5G16660	AT3G02900	0.172008	0.235373	0.414381	-0.22742	0.56535	1.16101
AT5G22250	AT3G44260	0.210194	0.193953	0.166906	-0.238729	0.41177	1.1629
AT3G02555	AT5G16110	-0.0210999	-0.0886289	0.244965	0.707073	-0.125846	1.16364
AT3G12587	AT5G02502	-0.0983511	0.335733	0.257761	-0.456172	0.614133	1.16448
AT2G31800	AT2G43850	0.256556	0.441586	0.370392	0.421357	0.737467	1.16457
AT3G59830	AT2G43850	0	0.441586	0	0.421357	0	1.16457
AT5G02540	AT2G37540	0	0.227661	0	0.0348271	0	1.16826
AT2G05310	AT4G13500	-0.179994	0.0979572	0.342176	0.340664	0.219759	1.16902
AT5G23320	AT5G08335	0	0.0648612	0	0	0	1.17113
AT3G55280	AT2G39460	0.42352	0.6225	-0.0505308	0.340463	-0.163176	1.17137
AT2G25260	AT5G25265	0	0.385442	0	0.133418	0	1.17247
AT3G15260	AT4G28400	0.149944	0.629709	-0.025872	0.434267	0.544701	1.17272
AT2G20630	AT4G28400	0.284832	0.629709	0.353016	0.434267	0.396477	1.17272
AT3G12130	AT5G06770	0.0507973	0.293761	-0.0814074	0	-0.319955	1.17447
AT1G25520	AT1G68650	-0.0655442	-0.274175	-0.505349	0.413389	-0.0530436	1.18451
AT1G12310	AT1G62820	0.292215	0.141089	0	0	0.890389	1.18717
AT3G47160	AT5G58787	-0.298352	0.0206435	0.768679	0.413466	0.532663	1.18755
AT5G04310	AT3G54920	0	0.363965	0	0.571371	0	1.19047
AT1G07250	AT1G07240	-0.148669	0.256728	0.373797	0.536549	-0.603579	1.19104
AT3G53120	AT2G36680	0.307895	0.490283	0.436338	-0.684584	-0.0500313	1.19192
AT1G07290	AT2G13650	0	0.366767	0	0.936944	0	1.19408
AT1G31300	AT4G19645	-0.209903	0	0.126099	0	-0.210638	1.19661
AT1G23260	AT1G70660	0.0532605	0.310184	0.237712	-0.0485645	0.688184	1.19811
AT4G00260	AT2G24645	0	0.697446	0	-0.453796	0	1.20101
AT5G63530	AT5G50740	-0.450118	0.106289	-0.155941	-0.0677852	-0.503379	1.20294
AT1G69550	AT5G11250	0.373751	0.144323	-0.0766784	0.415614	0.746618	1.20392
AT1G49840	AT3G19540	0.165639	0.262075	0	0.702179	-0.395039	1.20723
AT4G26230	AT2G19740	0.54347	0.858648	0.692675	0.232447	0.490897	1.21063
AT5G42980	AT1G45145	-0.574429	0.469081	-0.276742	-0.604946	-0.868736	1.21227
AT3G12780	AT1G56190	-0.121198	0.534287	0.466908	0.651233	-0.338187	1.21596
AT1G80230	AT3G15640	0.0507328	0.755415	0	0.619802	-0.126804	1.21612
AT5G44590	AT5G44600	0	0	0	0.820121	0	1.22008
AT4G04860	AT4G21810	-0.185446	0.0335971	-0.163261	0.112571	0.170068	1.22136
AT5G59613	AT3G46430	0.249946	0.282105	0.590443	0.359833	0.931858	1.22196
AT2G31830	AT1G05630	0	0.289565	0	0.0515488	0	1.22235
AT2G30942	AT1G06515	0	0.02341	0	0.300234	0	1.22434
AT5G66900	AT5G66910	0.174171	0	0.539452	-0.236624	0.645321	1.22484
AT4G17420	AT5G47420	0.310109	0.580237	0	-0.200698	0	1.22506
AT3G15352	AT1G53030	0.209782	0.0194933	-0.696323	0.448825	-0.0680786	1.22791
AT1G19390	AT1G79670	0	0.0778946	0	0.444404	0	1.23112
AT3G16140	AT1G52230	0.143389	0.502279	0.0698359	0.486194	0.189237	1.23142
AT5G59910	AT3G45980	-0.263565	0.140898	-0.504728	0.552143	-0.74488	1.23345
AT4G02840	AT3G07590	0.131977	0.234874	0.0474297	0.11274	0.692841	1.23404
AT3G59900	AT2G44080	0	-0.692012	0	-0.569861	0	1.23567
AT2G46080	AT1G01550	-0.231681	0.374307	-0.343259	0.340287	-0.209913	1.23751
AT5G66570	AT3G50820	0.290455	0.43468	0.54949	0.449842	0.840726	1.23768
AT1G68825	AT1G13245	0	-0.144504	0	0.132868	0	1.24321
AT5G66060	AT2G17720	0.53992	0.612845	-0.00327219	0.361549	0.884782	1.24539
AT1G07440	AT2G29340	-0.789034	0.139728	-0.0357596	0.665171	-0.5887	1.24688
AT3G17840	AT1G48480	0	0.903764	0	0.384236	0	1.24708
AT1G69460	AT1G26690	0.111063	0.222701	-0.223434	0.223576	0.667022	1.25503
AT5G37720	AT1G66260	-0.266236	0.0696756	-0.488353	-0.204565	-0.332127	1.25539
AT5G03290	AT3G09810	0.485687	0.664527	0.197543	-0.0847713	0.918603	1.25553
AT3G43740	AT5G21090	0.222498	0.604877	0.33334	0.226221	0.837499	1.25622
AT4G05180	AT4G21280	-0.153733	0.435958	0.599109	0.913381	0.814551	1.25708
AT3G47200	AT3G47250	0	0.387227	0	0.486342	0	1.25902
AT1G10670	AT1G09430	-0.116529	0.370081	-0.200634	0.660428	-0.501185	1.26165
AT3G53650	AT2G37470	0	0.632083	0	0.552734	0	1.2639
AT1G17290	AT1G72330	0.781429	0.0771946	0.269764	0.0245479	0.892941	1.27595
AT5G18640	AT5G18630	-0.339755	0.402976	0.293162	0.962111	0.369648	1.2786
AT2G17800	AT4G35020	-0.19776	-0.398582	-0.442188	0.220462	-0.0909543	1.28057
AT2G15590	AT4G33985	0	0.0366666	0	0.692916	0	1.28209
AT3G53800	AT5G02150	0.044221	-0.0938114	0.222576	0.513025	0.698443	1.28245
AT1G13420	AT2G03750	0	0.0141316	0	0.73695	0	1.28774
AT3G10090	AT5G64140	0.325336	0.607591	0.221609	0.1585	0.706369	1.2908
AT3G11850	AT5G06560	0	0.256768	0	0.43163	0.505843	1.29139
AT5G16450	AT3G02770	-0.334659	-0.0815751	-0.619478	0.497654	-0.612907	1.29146
AT5G25120	AT5G25130	-0.31246	0	0.0872038	0.504173	-0.330656	1.29252
AT3G45940	AT1G68560	0	0.117204	0	0.28846	0	1.29359
AT4G25760	AT5G57685	0	-0.641674	0	0	0	1.29387
AT3G56170	AT2G40410	0.562104	0.307462	0	-0.000496417	0.568335	1.30349
AT5G54000	AT5G20400	0	0.5712	0	0.587208	0	1.30385
AT1G27170	AT1G27180	0	0	-0.530067	0.132498	-0.175652	1.30563
AT1G26130	AT1G68710	0.195148	0	0.11217	-0.062341	-0.077005	1.30579
AT5G09800	AT5G64660	0	0.143154	0	0.548065	0	1.31489
AT1G79660	AT1G16170	-0.402455	0	0.594587	0	0.0963125	1.32042
AT2G44890	AT2G45510	0	0.0085034	0	0.609101	0	1.32125
AT2G18570	AT2G18560	0	-0.113574	0	0.783811	0	1.32132
AT1G74190	AT1G74170	0	0	0	0.509153	0	1.32134
AT1G21390	AT1G76980	0.835239	0.658056	0	0.91387	0	1.32231
AT3G26170	AT3G26180	-0.0124041	-0.378481	0.141595	0.570423	0.513059	1.32605
AT2G37120	AT3G09735	-0.296953	0.247117	0.0633317	0.130664	0.0476448	1.3294
AT1G31180	AT1G80560	0.0475395	0.939935	-0.121072	0.838716	-0.276326	1.32961
AT5G25630	AT5G21222	-0.1078	-0.112151	0.941458	0.544716	-0.0615413	1.33199
AT2G29960	AT5G58710	0.11188	0.56192	0.745433	0.264608	-0.0767122	1.33296
AT3G46900	AT5G59030	0.0331032	0.476235	0.490426	0.801075	0.0184847	1.33379
AT4G30850	AT2G24150	0.487564	0.212331	0	0.268676	0	1.33434
AT5G41540	AT5G40910	0	-0.494257	0	0.423591	0	1.33987
AT1G66500	AT5G43620	0.0620415	0.227009	0.315059	0.150975	0.690003	1.34986
AT4G32460	AT5G11420	-0.621254	0.196706	-0.313636	0.424484	0.937755	1.35039
AT1G32780	AT1G64710	0	0.19125	0	0.718377	0	1.36244
AT5G35450	AT1G53350	0	0	-0.345409	0.461036	-0.0947137	1.36478
AT5G65080	AT5G65070	0.978904	0	-0.464802	0	0.773137	1.3657
AT4G03190	AT3G62980	0	-0.179259	0	0.846505	0	1.36761
AT5G45410	AT4G25030	-0.391946	0.111557	0.371329	0.12057	0.153365	1.37063
AT4G11360	AT4G11370	-0.407938	0.273256	0.602669	0	0.379441	1.37163
AT5G60470	AT3G45260	0	-0.0548561	0	-0.137909	0	1.37985
AT5G54680	AT1G51070	-0.185619	-0.00202748	0.132342	0.758769	-0.177475	1.38874
AT4G24026	AT4G10810	0	0.00127965	0	0.142901	0	1.38916
AT5G66450	AT3G50920	-0.0587316	0.701284	-0.266412	-0.0109693	-0.374191	1.38985
AT5G13280	AT5G14060	0.550244	0.47155	0.138617	0.807496	0	1.39056
AT3G28490	AT3G28480	0	0.668957	0	0.0396742	0	1.39493
AT5G42990	AT1G75440	0.487125	-0.0526155	0.181117	-0.463718	0.513914	1.39727
AT1G02816	AT4G02370	0	0.0706707	-0.0758875	0.454273	0.00146035	1.39908
AT3G20040	AT1G50460	0	-0.0778483	0	-0.117573	0	1.40113
AT2G35830	AT2G35810	-0.24944	0.071623	-0.0262604	-0.420852	0.375456	1.40335
AT5G01530	AT3G08940	0.168235	0.280647	0.695729	0.967004	0.69967	1.40507
AT1G24270	AT5G13090	0	0.120144	0	0.979839	0	1.4052
AT5G15270	AT1G14170	-0.101092	0.819643	-0.449413	0.215149	-0.770097	1.40889
AT1G36240	AT1G77940	0	0.867677	0	0.504125	0	1.41573
AT4G16920	AT4G16860	0	0.405429	0	0.722176	0	1.41932
AT4G36490	AT2G21540	0	0.164455	0	0.905476	0	1.42459
AT4G39180	AT2G21540	-0.401439	0.164455	0.204817	0.905476	0.250702	1.42459
AT2G02800	AT1G14370	0.0497077	0.474771	0.233663	0.918741	0.40075	1.43137
AT4G18800	AT5G45750	0.364609	0.882855	0.506698	0.764206	0.898868	1.43693
AT1G09580	AT1G21900	0	0.555026	0	0.462567	0	1.44106
AT1G59850	AT1G27210	0	0	0	0	0	1.44209
AT2G43140	AT1G05805	0	0.282336	0	0.226125	0	1.44423
AT1G71490	AT1G22830	0	-0.0867612	0	0	0.559519	1.44442
AT5G07870	AT5G07860	0	0	0	-0.0865042	0.636443	1.45085
AT2G16120	AT3G18830	0	0.480218	0	0.674002	0	1.46601
AT5G57815	AT4G28060	-0.267581	0.482012	0.0192223	0.264991	0.41489	1.46848
AT1G15210	AT1G59870	0	0.442181	0	0.706362	0	1.47582
AT4G30430	AT2G23810	0	0.617128	0	0.864121	0	1.47739
AT1G75780	AT1G20010	0	0.137294	0	0.411255	0	1.48172
AT5G50000	AT3G01490	0.13777	0.757523	0.449597	0.429477	0.947551	1.4826
AT5G39000	AT5G38990	0	0.219508	0	0.502915	0	1.49123
AT1G18170	AT1G73655	-0.223076	0.263984	0.139764	0.67141	0.188508	1.49165
AT2G26260	AT1G47290	-0.283202	0.470599	-0.794968	0	0.37884	1.49681
AT5G56020	AT4G26550	-0.139761	0.297219	0.275807	0.787421	0.0899327	1.49728
AT1G03457	AT4G03110	0	0.950696	0	-0.659071	0	1.50073
AT3G10950	AT3G60245	0	0.919802	0	0.532459	0	1.51242
AT2G23620	AT2G23600	0	0.285531	0	0.534026	0	1.51849
AT5G48490	AT5G48485	0	-0.622663	0	0	0	1.51901
AT5G62740	AT1G69840	0.17834	-0.0676473	0.200614	-0.965145	-0.04276	1.52202
AT1G04240	AT5G43700	-0.113861	0.0987936	-0.0198724	0.936194	0.00181574	1.53382
AT1G26880	AT3G28900	0.490592	0.675036	0.0106092	0.319182	0.551587	1.53782
AT3G48660	AT5G63500	0	-0.168523	0	0.496908	0	1.53902
AT2G42980	AT3G59080	0	0.577446	0	0.910629	0	1.54427
AT1G51560	AT3G21140	-0.343527	0.226822	0.047354	0	-0.517155	1.54517
AT4G04640	AT1G15700	0.249023	-0.765787	0.156214	0	0.110183	1.54616
AT5G20420	AT3G42670	0	-0.762031	0	0	0	1.54624
AT3G06320	AT5G18790	0.0606658	0.286432	-0.953108	0.552011	0.478321	1.54904
AT5G22550	AT5G22540	0	0	0	0	0	1.55071
AT4G36290	AT4G36280	0	0	0	0.887331	-0.281549	1.552
AT1G76140	AT1G20380	0.323047	0	-0.0707841	0	0.552673	1.55671
AT1G74280	AT1G74300	0	0.0924555	0	0.21845	0	1.55873
AT3G06680	AT3G06700	0.984701	0.729297	0.0546139	0.259052	0.920341	1.5628
AT2G34250	AT1G29310	0.481438	0.857873	0.0517297	0.0467859	0.810867	1.56451
AT5G59160	AT3G46820	0.101137	0.320091	-0.0754513	0	0.214476	1.56807
AT5G13110	AT5G35790	0	0.22108	0	0.724429	0	1.5805
AT4G19030	AT4G18910	0	0.356506	0	0.40665	0	1.58218
AT5G57123	AT4G29905	0	0.10946	0	0.773011	0	1.59623
AT4G26510	AT1G55810	0.204543	0.137253	-0.0129971	0.164876	0.0357998	1.60591
AT2G24060	AT4G30690	0.190568	0.0348409	0.362621	0.609212	0.521631	1.60714
AT2G03730	AT1G69040	0.000702839	0.49017	-0.0793057	0.827764	-0.105061	1.61339
AT1G10670	AT1G60810	-0.116529	0.0912738	-0.200634	0.108099	-0.501185	1.61601
AT3G16090	AT1G65040	0	0.160223	0	0.27395	0	1.63958
AT2G32670	AT1G04750	0	0.188192	0	-0.0801947	0	1.64925
AT2G33120	AT1G04750	0.412382	0.188192	-0.0304933	-0.0801947	0.797514	1.64925
AT1G54320	AT3G12740	0.0490821	0.214086	0.00852417	0.480701	0.149838	1.66126
AT3G07190	AT5G48660	0	0.318529	0	0	0	1.66291
AT3G10090	AT5G03850	0.325336	0.804265	0.221609	0.448242	0.706369	1.66419
AT2G36780	AT2G36770	0	0	0	0	0	1.66682
AT3G01390	AT4G23710	-0.401433	0.380398	0.356297	0.436236	0.585035	1.66957
AT3G44240	AT1G61470	0	0	0	0	0	1.6761
AT1G27820	AT1G61470	0	0	0	0	0	1.6761
AT3G62270	AT2G47160	0	0	0	0	-0.573241	1.67772
AT2G03290	AT1G14010	0	0.660698	0	0.656848	0	1.68094
AT3G22850	AT5G43830	0.0586286	0.531317	0.841765	0.87681	0.154706	1.68633
AT3G54190	AT2G38630	-0.275644	0	-0.110765	0	0.111436	1.68732
AT2G35680	AT5G56610	-0.328774	0.186828	0.307462	-0.0516555	0.230027	1.69345
AT3G21220	AT1G51660	-0.179561	-0.141868	-0.841021	-0.103965	0.359826	1.69739
AT2G41560	AT3G57330	0.0870379	0.167803	0.511227	0.595969	0.336246	1.69816
AT3G17690	AT3G17700	0	0.424627	0	0.525428	0	1.70303
AT1G68440	AT1G25400	0.63239	0.715876	0	0	0	1.70519
AT5G41070	AT3G26932	0	0	0	0	0	1.70592
AT5G49770	AT5G49760	0	0.509043	0	0.780871	0	1.70904
AT5G66730	AT3G50700	-0.0635943	-0.197112	-0.182126	0.578102	-0.323745	1.71302
AT4G00180	AT2G45190	0.00506411	0.185353	0.898603	0.113114	0.694868	1.72585
AT2G39510	AT2G37460	0	0.302383	0	0.641708	0	1.7269
AT2G15300	AT4G34220	0	0.281714	0	0.585864	0	1.73292
AT1G67640	AT1G24400	0	0	0	-0.107741	0	1.73471
AT3G27330	AT5G40720	0	0.466225	0	0.552436	0	1.74443
AT1G06840	AT5G01950	0	0.364266	0	0.582062	0	1.74532
AT2G44600	AT3G60200	0	0	0	0	0	1.74546
AT4G21534	AT4G21540	0.0460549	0.124514	0.0867291	0.0801261	0	1.74652
AT2G36790	AT2G36800	0	0.732918	0	0.796253	0	1.74781
AT1G22270	AT1G78190	0.29098	0.0846673	0.253405	-0.566937	-0.00768786	1.74806
AT1G63090	AT1G12710	0.147224	-0.154191	-0.85086	0.192911	0.0478796	1.75954
AT5G20620	AT4G05320	-0.201231	0.0524627	0.332624	0.630047	-0.142892	1.76665
AT4G12040	AT1G12440	-0.0772539	0.356408	0.26834	0.72451	0.0628925	1.78002
AT3G11630	AT5G06290	0.639867	0.602815	0.532192	0.5675	0.500887	1.78328
AT4G26710	AT5G55290	0.212375	-0.340977	0.606951	-0.220183	0.656066	1.80926
AT3G49910	AT5G67510	0.64145	0.806817	0.267921	0.0933287	0.836302	1.83463
AT1G50700	AT3G20410	0	0.44375	0	0.405389	0	1.83688
AT1G53830	AT3G14310	0	0.427254	0	0.797687	0	1.84586
AT4G27240	AT5G54630	0	0.553527	0	0.631811	0	1.86172
AT1G26440	AT2G03530	-0.362572	0.832594	-0.194846	0.162319	0.528179	1.86779
AT2G03590	AT2G03530	0	0.832594	0	0.162319	0	1.86779
AT3G10860	AT5G05370	-0.185332	0.895159	0.404497	0.975512	0.160719	1.88235
AT2G16060	AT3G10520	0	0.619861	0	0.982337	0	1.88872
AT3G06460	AT3G06470	0	-0.0739827	0	0.303802	0	1.89429
AT2G37740	AT4G17810	0	0.226448	0	0.360495	0	1.89794
AT2G30150	AT2G30140	-0.309451	0.995907	-0.510326	0.400556	-0.0989198	1.9154
AT3G52560	AT2G36060	0.0236379	0.0520536	0.372135	0.281014	0.783617	1.91744
AT5G59790	AT3G46110	0	0.756219	0	0.516442	0	1.92122
AT3G59990	AT2G44180	-0.0248494	0.338054	0.149878	0.61681	-0.135618	1.9317
AT1G29980	AT2G34510	-0.561765	0.912988	0	-0.101054	0	1.93753
AT3G04350	AT5G18490	-0.61391	0.502056	0.282504	0.847734	-0.421675	1.95202
AT5G42790	AT1G47250	0.16922	0.156796	-0.275983	-0.721991	0.459533	1.97347
AT3G19000	AT3G19010	-0.369022	0.710148	0.255569	0.592983	-0.654191	1.97579
AT1G13890	AT5G61210	0	0.697501	0	0.566327	0	1.98124
AT5G18770	AT5G18780	0	-0.627558	0	-0.918308	0	1.99498
AT2G33780	AT1G28280	0	0.702437	0	0.739769	0	2.00392
AT3G20770	AT2G27050	-0.090312	0.460621	0.00595469	0.711011	0.0751025	2.01269
AT2G38810	AT3G54560	0	0	0	0.627749	0	2.01894
AT5G09240	AT5G09250	0	0.162913	0.383755	-0.24414	0	2.02616
AT4G14500	AT3G23080	-0.0959758	0.405594	0.0834016	0.141829	-0.117493	2.02723
AT3G29680	AT5G61160	-0.680808	0.873614	0.396362	0	0	2.02912
AT2G04650	AT1G74910	0	0.251556	0	0.118257	0	2.03479
AT1G01350	AT5G06420	0.171479	0	-0.253114	0	0.7558	2.0737
AT5G58950	AT3G46930	-0.137085	0.0394755	0.0211371	0.311907	-0.0178887	2.08491
AT2G29970	AT1G07200	0.0726322	0	0.785061	0	0.142481	2.09837
AT1G51060	AT3G20670	-0.150224	0.728687	0.205043	0.89981	-0.319532	2.10367
AT3G50840	AT5G66560	-0.535104	0	0.478247	0	-0.158362	2.11874
AT5G66550	AT5G42770	0	-0.437499	0	-0.751151	-0.740146	2.12166
AT5G10830	AT4G22530	0	0.804054	0	0.608292	0	2.12282
AT5G50400	AT1G13750	-0.175897	0.665653	0.599925	0.556662	-0.142075	2.12999
AT2G37480	AT3G53670	-0.0852254	0.498495	0.315221	0.487395	0.998695	2.13801
AT1G70940	AT2G01420	-0.375654	0.0226058	0.54921	0.192414	0.454388	2.2203
AT3G18220	AT2G01180	0	0.54605	0	-0.450799	0	2.22371
AT1G54210	AT3G13970	-0.0423051	0	0.778533	0	0.59179	2.239
AT3G51350	AT3G51340	0	0	0	-0.0945718	0	2.24008
AT2G38610	AT3G08620	0.078552	0	0.121239	0	0.131176	2.24678
AT3G17410	AT1G48210	0.278384	0.138408	0.156808	0.156964	0.783862	2.25275
AT5G40990	AT1G53920	0	0	0	0.107892	0	2.25756
AT5G48335	AT3G07580	-0.0584912	0.541325	0	0.568696	0.669245	2.28296
AT1G62380	AT1G05010	0.573889	0.55142	0.523777	0.330428	0.683209	2.31108
AT1G24577	AT1G67910	0	-0.217581	0	0	0	2.31366
AT2G43840	AT2G43820	0	0.718438	0	0.230716	0	2.31808
AT1G22470	AT1G72240	0	0.843083	0	0.294743	0	2.33458
AT4G33430	AT2G13790	0.107859	0.500521	0.478013	0.76835	0.524633	2.33983
AT3G47580	AT3G47570	0	0.850812	0	0.938828	0	2.34062
AT1G72950	AT1G72940	0	0.227983	0	-0.778735	0	2.34524
AT5G57200	AT4G25940	0	0.710601	0	0.763583	0	2.3581
AT5G59520	AT1G55910	0	0.725153	0	-0.0101086	0	2.36826
AT4G15765	AT4G15760	-0.609015	0.985817	-0.327226	0.096983	0.393152	2.37387
AT5G45110	AT4G19660	0.288427	0.255473	0.1267	0.607436	0.892635	2.40825
AT3G02800	AT5G16480	0	0.0745391	0	0	0	2.48254
AT5G24640	AT2G41730	0	0	0	0	0	2.51145
AT2G46450	AT2G46440	0.79771	0.510175	0.142207	0.518231	0.693394	2.54194
AT1G16120	AT1G79680	0	-0.0590865	0	0.421191	0	2.55512
AT1G28440	AT4G28490	-0.269105	0.195441	-0.15599	0.561203	-0.0641098	2.56943
AT4G02860	AT1G03210	-0.245455	0.798883	0.141123	0.879502	-0.196904	2.57341
AT1G07270	AT2G29680	0	0	0	0	0	2.58245
AT5G13000	AT1G05570	-0.212311	0.720893	0.0066453	0.588075	0	2.59766
AT1G17070	AT2G42330	-0.162831	-0.421936	-0.556282	0.231046	-0.116165	2.59876
AT3G28950	AT3G28940	-0.228751	0.59674	-0.10526	0.945679	0.289052	2.60401
AT4G35780	AT4G38470	-0.0839195	0.124337	-0.157245	0.0929119	0.611088	2.61201
AT2G35658	AT4G16840	0.804226	0.501479	0	0	0.239317	2.61534
AT5G60230	AT3G45590	0	-0.161074	0	0	0	2.61724
AT3G11040	AT5G05460	0	0.585165	0	0.37673	0	2.62514
AT3G08020	AT3G52100	0	-0.142602	0.000934551	-0.963997	-0.480947	2.68073
AT3G20590	AT3G20600	0	0.889315	0	0.895464	0	2.68169
AT3G28660	AT3G28640	0	0	0	0	0	2.72866
AT1G29840	AT3G47560	-0.297886	0.336152	0	0.763449	0	2.73078
AT5G13110	AT1G24280	0	0.832945	0	0.968964	0	2.79825
AT1G70170	AT1G24140	0	0.177574	0	0.479756	0	2.81046
AT1G76610	AT1G21050	0	0.800135	0	0.838111	0	2.83376
AT1G49640	AT1G49650	0	0.385428	0	-0.485426	0	2.87065
AT3G13020	AT3G13030	0	-0.450695	0	-0.0965194	0	2.90124
AT1G03280	AT4G20340	-0.246853	0	0.17642	0.316909	-0.152403	2.93486
AT2G01580	AT3G07510	0	-0.250166	0	0.49192	0	2.94878
AT1G67900	AT3G26490	-0.320044	0	0.174448	0	-0.217638	3.05591
AT5G62880	AT3G48040	-0.271802	0.400659	-0.1593	-0.856611	-0.23186	3.10053
AT3G19320	AT1G49750	0	0.576219	0	0.730282	0	3.2733
AT3G01930	AT5G14120	0.0612018	0.11686	-0.22433	-0.337357	-0.914835	3.30354
AT5G42010	AT1G64610	0	0.198239	0	0.741854	0	3.35398
AT4G04700	AT4G04695	0	0.793356	0	0.85297	0	3.36348
AT2G40390	AT5G64190	0	0	0	0	0	3.47535
AT1G25440	AT1G68520	-0.142536	0.168696	0.747207	0.720788	0.765367	3.48611
AT1G18530	AT3G25600	0	0.523718	0	0.658794	0	3.53429
AT2G32020	AT2G32030	0	0.251759	0	0	0	3.54476
AT3G61290	AT3G61280	0	0.392681	0	0.882829	0	3.61763
AT2G47000	AT3G62150	0	0.794008	0	0	0	3.61817
AT2G21240	AT4G38910	-0.244234	0	-0.325426	0	0.0685333	3.67992
AT4G22300	AT4G22305	-0.276235	0.94292	0	0.482695	-0.110088	3.69178
AT1G03010	AT2G47860	0	0	0	0	0	3.70085
AT3G01140	AT5G15310	0	-0.0207769	0	0.458134	0	3.83452
AT1G21230	AT1G21270	0	0.619477	0	0.0542404	0	3.88734
AT3G55880	AT2G40095	0.654153	0.705807	-0.0299615	0.652186	-0.14202	3.92198
AT1G21230	AT1G21250	0	0.510575	0	-0.133848	0	3.96275
AT3G19250	AT3G19330	0	0	0	0	0	3.99235
AT5G23440	AT5G08410	-0.221682	-0.638129	-0.275516	-0.328152	-0.155697	4.00329
AT3G47000	AT3G47010	-0.182436	0	0.193026	-0.340184	-0.08132	4.01504
AT3G06110	AT3G23610	-0.139441	0.165376	0.390891	-0.234626	0.941945	4.07663
AT1G71890	AT1G71880	0	0.467733	0	-0.615508	0	4.11524
AT1G09155	AT1G56240	0	0.887087	0	0	0	4.16041
AT3G61640	AT2G46330	0.40602	0.619862	-0.250933	-0.714397	-0.0346393	4.67864
AT5G19160	AT3G06080	0	0.695109	0	0.952176	0	4.74461
AT2G03440	AT1G13930	-0.0966666	-0.385853	0.684475	-0.467932	0.37311	4.97914
AT3G50460	AT3G50470	0	0.68107	0	-0.245342	0	5.10377
AT1G14700	AT1G25230	-0.375678	0.517404	-0.0853177	0	0.171353	5.30828
AT4G21480	AT1G11260	0	0.518504	0	0.15647	0	5.78341

## Sheet: Cold 
P1	P2	log2(fc)
		0h_1	0h_2	3h_1	3h_2	24h_1	24h_2
AT1G28670	AT1G28660	0.331407	1.28962	1.62975	2.0009	2.84884	2.87117
AT3G49960	AT5G67400	0.998472	1.18241	1.15521	1.35887	2.57568	2.65911
AT4G30320	AT5G57625	0.951135	1.13696	1.04187	1.20583	1.42026	2.679
AT2G23630	AT4G37160	0.849448	1.0803	1.17591	1.45198	1.98631	1.94512
AT1G05240	AT1G05250	0.979025	1.01831	1.16396	1.21351	2.70102	2.91648
AT5G05440	AT2G40330	0.815109	1.23551	1.98173	1.16445	3.13319	3.24989
AT5G35940	AT1G52100	0.642864	1.06302	1.0218	1.31684	2.83776	2.67404
AT2G03750	AT1G13420	0.0947614	1.52996	2.55038	1.40006	2.39062	2.64296
AT5G40010	AT3G28580	0	-1.06456	-1.14178	-1.47919	-1.10043	-1.54026
AT5G15970	AT5G15960	-0.678423	-2.96352	-2.54678	-3.40703	-5.43681	-7.35216
AT5G65140	AT1G35910	-0.829454	-1.27295	-1.28485	-1.19352	-1.93804	-2.6216
AT3G11020	AT5G05410	0	-1.03789	-3.47565	-3.00778	-1.12324	-1.36852
AT3G29000	AT5G39670	-0.952365	-1.31589	-2.02142	-2.23665	-1.48108	-1.25186
AT5G05600	AT3G55970	-0.668389	-2.45227	-1.03045	-2.94588	1.40067	-1.08964
AT3G06070	AT5G19190	-0.0720054	-0.36598	2.40646	3.44283	3.97546	4.96955
AT1G15670	AT1G80440	0.355718	-0.558207	1.6493	1.48733	1.74111	3.86542
AT4G34810	AT2G21210	0	-0.784116	1.48025	1.15073	1.54699	3.68673
AT2G21210	AT4G38840	-0.784116	-0.18347	1.15073	3.42554	3.68673	3.3083
AT2G38310	AT5G05440	0.816651	0.815109	1.79781	1.98173	3.24938	3.13319
AT5G15120	AT5G39890	0.0464058	0.644572	1.23655	2.22276	2.39034	2.82585
AT5G10210	AT5G65030	0.34459	0.962843	2.22049	1.66073	2.66507	2.49251
AT5G18020	AT5G18030	-0.363071	-0.519765	1.56409	2.07408	2.64484	2.35718
AT5G56550	AT4G26288	-0.633113	0	1.54126	1.58148	2.22259	1.99729
AT1G29430	AT1G29460	-0.389691	-0.580982	1.90987	1.4402	1.90781	1.91098
AT1G29440	AT1G29430	-0.549222	-0.389691	1.61045	1.90987	1.16966	1.90781
AT5G50710	AT5G50610	0	0	1.53352	1.54307	1.74315	1.74232
AT4G38860	AT4G34760	-0.142588	0.331378	3.06889	2.45738	2.4052	1.36744
AT4G34810	AT4G34790	0	0	1.48025	1.58919	1.54699	1.23173
AT1G67750	AT4G24780	0.41882	-0.326135	1.44982	1.09196	1.95874	1.22126
AT1G29460	AT1G29440	-0.580982	-0.549222	1.4402	1.61045	1.91098	1.16966
AT5G36800	AT5G36710	0.59688	0.599813	1.06589	1.0734	1.0811	1.08078
AT1G13080	AT3G26170	-0.78805	-0.768912	1.08028	-1.04493	1.46963	1.0101
AT1G70640	AT5G63130	0	0	-6.79763	-1.28156	-6.55585	-1.05892
AT4G27950	AT5G53290	0	0	-2.37473	-2.15565	-1.43363	-1.21308
AT1G02820	AT4G02380	-0.651121	-0.677513	-2.49499	-1.86801	-5.66483	-1.26188
AT4G17550	AT3G47420	0.265718	0.158291	-1.323	-1.33145	-3.74167	-1.39122
AT2G02120	AT2G02100	0.00963471	0.133143	-1.661	-1.44995	-2.62805	-1.62756
AT1G20100	AT1G75860	-0.0139378	-0.149847	-1.09752	-2.41569	-1.73091	-1.68283
AT5G40010	AT3G28510	0	-0.941901	-1.14178	-1.92457	-1.10043	-1.68856
AT2G47560	AT3G62690	-0.408689	-0.480217	1.32541	-2.00276	1.62035	-1.93144
AT5G10100	AT5G65140	0	-0.829454	-1.00609	-1.28485	-1.63448	-1.93804
AT4G27830	AT4G27820	-0.241731	-0.496569	-1.33873	-2.01694	-1.84983	-1.98866
AT1G48100	AT1G02460	-0.927008	0	-2.07124	-1.30541	-5.06203	-2.13522
AT5G57050	AT4G26080	-0.417211	-0.512652	-1.76036	-1.51765	-2.84033	-2.2418
AT5G65140	AT2G22190	-0.829454	-0.639883	-1.28485	-2.15139	-1.93804	-2.35734
AT2G46670	AT2G46790	-0.706375	-0.912377	-1.90454	-2.00968	-2.65053	-2.68347
AT4G25470	AT4G25480	0	0	-5.17256	-6.03414	-2.86034	-3.93138
AT1G20440	AT1G20450	-0.334435	-0.20921	-2.58961	-3.16326	-2.83566	-4.19207
AT5G17050	AT5G17030	0.00187679	0	-1.74415	-1.50602	-3.42546	-4.98767
AT1G56600	AT1G09350	0	0	-1.73983	-3.90197	-2.96587	-6.59389
AT1G07610	AT1G07600	0.284986	4.51264	0.82062	2.74143	2.01387	9.40398
AT3G56320	AT2G40520	0	3.14175	0	2.32383	-1.18971	4.02972
AT5G10230	AT5G10220	0	1.94392	0	2.05715	-1.07397	1.71142
AT5G60520	AT5G60530	0.540512	1.3891	0.844141	1.48408	1.26027	2.45377
AT5G46890	AT5G46900	0.0918504	1.07917	0.788602	1.451	1.48912	2.14666
AT5G38940	AT3G05950	0.597839	1.37546	0.665413	1.44714	1.05828	1.68687
AT2G24980	AT5G35190	0.438118	1.30517	0.595135	1.42137	1.36295	2.99691
AT3G11550	AT5G06200	0.690973	1.07817	0.816331	1.38118	1.97607	2.25529
AT4G37520	AT5G67400	0.74239	1.18241	0.757053	1.35887	1.681	2.65911
AT5G28030	AT5G28020	-1.26275	0.568308	-0.238712	1.29846	-1.78425	2.5518
AT1G33600	AT1G33590	0.400756	1.17228	-0.639171	1.21998	1.2528	3.98142
AT1G62980	AT1G12560	0.781247	1.00531	0.872114	1.0567	1.43676	1.42054
AT3G26180	AT3G26170	-1.5287	-0.768912	-0.840558	-1.04493	2.78902	1.0101
AT5G01210	AT2G39980	1.05991	-0.881279	-0.789204	-1.07401	1.74219	-1.92348
AT4G25700	AT5G52570	-0.0501967	-1.29303	0.349404	-1.14321	-1.85974	-4.10797
AT3G55610	AT2G39800	-0.0954856	-1.05535	-0.738484	-1.16445	-2.47275	-2.18789
AT4G15480	AT4G15490	1.26082	-0.0426753	0.868485	-1.25266	-2.36276	-1.43896
AT1G16060	AT1G79700	0	-1.11695	-0.0099145	-1.32416	-1.32039	1.32861
AT1G06160	AT2G31230	0	-1.14805	0	-1.39463	1.94781	-1.57384
AT3G25230	AT5G48570	0.131895	-1.33414	0.189695	-1.44064	-1.57585	-1.81722
AT4G30470	AT2G23910	-0.000948394	1.22771	-0.701634	-1.48637	-3.29712	-4.32001
AT3G22840	AT4G14690	0.869229	1.36639	-0.810686	-1.52812	-6.88113	-7.8634
AT1G17940	AT1G73390	1.0693	-0.741054	-0.522043	-1.70534	-1.13252	-3.39949
AT5G04560	AT2G36490	-0.0645139	-2.31997	-0.364686	-2.257	1.45229	-1.47422
AT1G31710	AT1G31690	0.210313	-2.20051	0.199341	-2.52863	1.67656	-2.67284
AT1G18360	AT1G73480	-0.501674	-1.24148	-0.63064	-2.71804	-1.00727	-2.47633
AT5G11650	AT1G73480	-0.119571	-1.24148	-0.967924	-2.71804	-1.09005	-2.47633
AT1G65800	AT4G21380	-0.659658	-1.505	-0.793651	-2.74525	1.02274	-1.61973
AT4G37980	AT4G37990	-0.74454	-1.43188	0.00982903	-2.956	-1.65606	-2.44476
AT3G22240	AT3G22235	0.368415	-2.00941	0.367659	-2.96462	1.53207	-2.00092
AT5G18080	AT5G18030	-0.561222	-0.519765	0	2.07408	1.28505	2.35718
AT5G16600	AT1G66230	0	0	0	1.87562	-1.45543	2.00831
AT5G39050	AT5G39080	0	0.141284	-0.436574	1.82481	-1.44756	2.04433
AT2G16990	AT2G16980	0	0	0	1.704	-1.73317	1.51486
AT3G49940	AT4G37540	0.0899079	0.506422	0.830359	1.67093	1.1699	1.79127
AT4G32480	AT2G20670	-0.0288087	-0.901312	0.418921	1.60555	1.55076	1.8584
AT5G18080	AT5G18020	-0.561222	-0.363071	0	1.56409	1.28505	2.64484
AT4G31510	AT2G24550	-0.109895	-0.145169	0.616375	1.51864	1.91073	2.41948
AT4G34800	AT4G34810	0	0	0	1.48025	1.2156	1.54699
AT4G01580	AT3G18960	0.292258	0.944516	0.395362	1.41287	1.63065	3.0682
AT3G13570	AT1G55310	0.0254352	-0.287845	-0.0996837	1.39973	-1.63842	1.3135
AT5G07580	AT5G61590	0.309698	0.116464	0.773904	1.38885	2.17958	4.50395
AT2G29740	AT2G29750	0.624459	0.702591	0.774679	1.37385	1.36248	2.21128
AT1G17830	AT1G73210	0	0	-0.662337	1.33178	-1.78755	1.03226
AT1G68520	AT1G25440	-0.363365	-0.629308	-0.260446	1.32523	1.54499	1.45577
AT4G32440	AT2G25590	-0.420317	0.215944	0.230802	1.30929	1.04791	2.10061
AT1G17100	AT1G78450	0.363968	0.997287	0.593194	1.26877	-2.09552	1.89529
AT1G22500	AT1G72200	0.386119	0	0.915536	1.25596	2.98368	1.22767
AT2G43010	AT3G59060	-0.789404	-0.308697	-0.402893	1.20612	2.49086	1.04972
AT3G15630	AT1G52720	-0.331318	0.427665	0.230947	1.20113	2.32417	1.59851
AT4G26320	AT5G56540	0.731488	0.823701	0.94304	1.19785	1.37575	2.18746
AT2G22240	AT5G10170	-0.84737	0.963165	-0.151867	1.19535	-2.4658	2.41431
AT5G49730	AT5G49740	-0.498669	-0.37814	0.703352	1.19419	4.45265	3.56535
AT5G66920	AT2G23630	0.491542	0.849448	0.693355	1.17591	1.1964	1.98631
AT4G37520	AT3G49960	0.74239	0.998472	0.757053	1.15521	1.681	2.57568
AT1G22360	AT1G22370	0.778681	0	0.859569	1.12841	3.18036	2.27589
AT1G20010	AT1G75780	0.0162216	0.917083	-0.0813954	1.10784	1.06385	1.64897
AT5G09540	AT5G64360	0	0	0	1.09206	1.26429	1.04851
AT5G63180	AT4G24780	-0.547424	-0.326135	-0.0323229	1.09196	1.04452	1.22126
AT2G18300	AT4G36540	-0.590976	-0.579773	0.514411	1.06029	3.03006	2.01593
AT5G08620	AT5G08610	0.293929	0.947997	0.503687	1.0386	-1.35247	-1.16952
AT5G40890	AT3G27170	-0.394438	0.550287	0.0437198	1.03105	1.04065	-1.99268
AT1G65870	AT5G42500	0	0.702958	0	1.02879	-1.74456	1.01004
AT2G23600	AT2G23620	0.355859	0	0.634539	1.02527	1.62649	1.39616
AT1G19660	AT1G75380	-0.558713	0.00475814	0.0941383	1.02422	3.12321	5.15432
AT3G10520	AT2G16060	0.238555	0.689757	0.0673565	1.00049	1.06253	3.36332
AT1G70985	AT1G23050	-0.493363	0	0	1.00045	-1.2092	1.75539
AT5G46890	AT2G45180	0.0918504	0.672796	0.788602	1.00006	1.48912	1.6921
AT3G51430	AT3G51450	0.0560481	0	-0.00954823	-1.00719	1.09951	1.72483
AT5G17010	AT3G03090	0.107636	-0.761906	0.3854	-1.01056	-1.61461	-1.02405
AT4G16260	AT3G57260	0.363563	0.538475	0.731251	-1.0506	2.31558	1.69888
AT1G28580	AT1G31550	0.146096	-0.372057	0.436422	-1.06293	1.53931	-1.01287
AT3G15570	AT1G52770	0.120317	0	0.404339	-1.06585	1.2188	-2.85187
AT2G40475	AT5G01790	-0.408326	-0.506925	-0.351137	-1.06972	-1.64864	-1.57785
AT3G62610	AT2G47460	0	0	0	-1.11732	-1.97613	-1.17817
AT4G17970	AT5G46600	0	0	0.531974	-1.19593	1.23513	-1.4762
AT2G03090	AT1G26770	0.0501039	-0.869863	0.422147	-1.20034	-1.65247	-3.92842
AT4G10960	AT4G23920	0.428991	0	-0.43913	-1.20393	-1.07052	-1.99856
AT1G28610	AT1G28600	-0.974954	-0.207336	-0.300155	-1.21996	-1.89342	-2.37038
AT5G09300	AT1G21400	0.558277	-0.78722	0.781461	-1.22282	1.25488	-1.08245
AT1G08920	AT1G08930	-0.167197	0.0250578	-0.770828	-1.24961	-1.03011	1.38822
AT3G11050	AT5G01600	0.495675	-0.825304	0.651562	-1.25767	-1.14102	-1.56127
AT3G52470	AT2G35960	0.300136	-0.565152	-0.0499871	-1.26385	-1.46882	-1.83832
AT3G48240	AT5G63130	0	0	0	-1.28156	-2.53321	-1.05892
AT4G25220	AT3G47420	0	0.158291	0	-1.33145	1.8272	-1.39122
AT1G02850	AT4G27830	-0.119727	-0.241731	-0.0847136	-1.33873	-2.07336	-1.84983
AT5G36160	AT5G53970	-0.158465	-0.469484	0.0517501	-1.34215	-1.13718	-3.95394
AT1G01720	AT1G77450	-0.270747	-0.272853	-0.929706	-1.3493	-1.67906	-2.78493
AT5G24660	AT5G24655	0.494667	0	-0.0919159	-1.42843	-1.65068	-1.47759
AT2G02130	AT2G02100	-0.183862	0.133143	-0.219553	-1.44995	-1.18728	-1.62756
AT2G39020	AT2G39030	0	-0.945921	0.0523384	-1.46314	-1.05602	1.37546
AT3G60290	AT2G44800	0	0	0	-1.49251	1.02629	-1.59055
AT2G36780	AT2G36750	0.921958	0.416175	0.85383	-1.52927	1.80241	-2.14741
AT1G58520	AT1G10090	-0.948141	-0.339448	0	-1.52943	-2.89173	-1.39703
AT1G75180	AT1G19400	-0.957234	-0.774801	-0.822507	-1.5303	-1.18534	-1.00238
AT2G22830	AT4G37760	0	-0.88662	-0.567409	-1.54181	1.42505	-2.56045
AT1G65310	AT4G30280	0.612524	-0.908821	0.696581	-1.57813	1.40214	-1.01509
AT1G11670	AT1G61890	0.151611	0.21876	-0.350343	-1.58739	1.02267	-1.72182
AT3G21690	AT1G61890	0.0781526	0.21876	-0.530305	-1.58739	-1.32282	-1.72182
AT2G39710	AT5G02190	0.334226	0	-0.727143	-1.66254	-1.43246	-1.25035
AT4G12430	AT4G22590	0	0	-0.826459	-1.69836	-2.28063	-1.72956
AT4G27570	AT4G27560	0	0.193347	0	-1.70058	-1.54317	-2.72598
AT2G47180	AT1G56600	-0.713563	0	-0.510786	-1.73983	-2.00296	-2.96587
AT5G59220	AT1G07430	0	0	0	-1.7423	-1.90749	-3.89734
AT2G19570	AT4G29610	-0.443596	0.59648	0.444259	-1.86301	2.4189	1.28955
AT1G28330	AT2G33830	-0.754347	-0.644802	-0.478609	-1.87441	3.0768	2.98884
AT2G35700	AT4G16750	0	0	-0.885491	-1.8783	-1.37618	-1.34552
AT1G29390	AT1G29395	-0.25626	-0.954007	-0.504658	-1.97478	-1.20886	-3.9518
AT3G43190	AT5G20830	0.547374	-0.406607	0.74713	-2.13805	3.6442	-3.50388
AT1G18900	AT1G74750	0	-0.517638	-0.669829	-2.26069	-2.47304	-1.08006
AT4G05200	AT4G23180	0	-0.799738	0	-2.45448	1.16309	1.26962
AT4G17670	AT5G47060	0.218487	0.122791	-0.637731	-2.60145	-1.32413	-2.72254
AT3G53830	AT3G55580	0	0	0	-2.6558	-1.27274	-3.40016
AT2G19810	AT4G29190	-0.377962	-0.639172	-0.400215	-2.67907	-1.7633	-1.52572
AT3G51250	AT2G17840	-0.922802	-0.314597	-0.685241	-2.97953	-1.18366	-2.32344
AT3G23920	AT4G17090	0.00203478	-0.0169518	0.11325	-4.02906	-1.04864	-4.88971
AT5G52300	AT5G52310	0	-0.519996	0	-4.44592	-2.27878	-6.24428
AT1G03130	AT4G02770	-0.542734	-0.342701	0.100972	0.0247939	4.06662	1.58978
AT4G12510	AT4G12520	0.70455	0.588582	0.838937	0.792411	2.75039	2.81806
AT3G26220	AT3G26230	0.828132	0.264078	0.496365	0.697182	2.74395	2.66871
AT1G13930	AT2G03440	-0.250233	-0.203494	-0.872335	0.0923412	2.69678	2.24318
AT1G59870	AT1G15210	0.293705	0.609559	-0.884231	0.755683	2.498	1.3219
AT1G22330	AT1G78260	0	0.82899	0	0.325995	2.40642	2.16672
AT1G23870	AT1G70290	-0.0514683	-0.779859	0.0629634	0.526155	2.33565	2.77098
AT3G22800	AT4G13340	0.610068	0.373713	0.853962	0.147139	2.2755	1.03601
AT3G24020	AT4G13580	0.392091	0.59932	0.650216	0.6693	2.27472	2.4998
AT1G18020	AT1G17990	-0.819413	-0.807085	-0.730533	-0.692488	2.18726	2.2242
AT2G05070	AT2G05100	-0.748683	-0.758503	-0.138607	-0.430696	2.0694	1.0842
AT4G22690	AT4G22710	-0.603419	-0.710504	-0.769085	-0.975664	2.03822	1.23558
AT4G21585	AT4G21600	0	0	0	0	2.0037	1.15863
AT3G25760	AT1G13280	0.423249	-0.065693	-0.624634	0.0750772	1.93304	1.16063
AT1G12240	AT1G62660	-0.606854	0.233873	0.0107921	0.391735	1.91489	1.15093
AT2G39430	AT3G55230	0.53432	0.469712	0.691456	0.608141	1.90216	2.22146
AT3G11040	AT5G05460	0.767235	0	0	0	1.89608	1.08755
AT1G60140	AT1G23870	0.20852	-0.0514683	0.180163	0.0629634	1.8597	2.33565
AT1G02640	AT5G49360	0.196954	0.0770678	0	0.133001	1.85886	5.08687
AT2G41560	AT3G57330	0.295931	0.0296021	0.523865	-0.237937	1.81923	1.01293
AT4G18970	AT5G45670	-0.188931	0	0.312727	0.379348	1.80032	1.40864
ATCG00120	AT2G07698	0.749217	0.719864	0.339851	0.230651	1.78182	1.32787
AT1G01750	AT4G00680	0.409203	0	0.886549	0.574983	1.7618	1.88474
AT3G10710	AT5G04960	0.755214	0.729523	0.896679	0.969106	1.74119	2.2057
AT1G26440	AT2G03530	-0.441732	-0.957227	0.49482	-0.624207	1.68355	1.6332
AT4G37520	AT4G37530	0.74239	0.444445	0.757053	0.450021	1.681	1.60483
AT1G47600	AT1G51470	0.714267	0.580132	0.207697	0.200641	1.67589	1.73112
AT5G26260	AT5G26280	-0.139199	0.0678651	-0.137252	0.274756	1.66386	3.05461
AT3G16690	AT4G15920	-0.0756985	-0.142965	0.343582	-0.0727948	1.65146	1.08334
AT2G01520	AT2G01530	-0.470558	-0.52478	-0.369736	0.444407	1.65054	2.55842
AT2G07707	ATMG00480	0.623767	0.659544	0	0.23508	1.61256	1.67011
AT1G04040	AT5G44020	0.782461	0.750989	0.916323	0.830204	1.5837	3.98116
AT3G01500	AT5G14740	-0.0387763	-0.490534	0.294097	-0.136032	1.58315	1.33365
AT3G48590	AT5G63470	-0.20711	-0.082783	0.18495	0.781382	1.58221	2.89217
AT3G26210	AT1G13110	0.172277	0.196839	0.0430199	-0.0391123	1.53925	2.1471
AT3G47160	AT5G58787	-0.0773776	-0.0659343	-0.414875	0.223936	1.53036	1.42464
AT1G56010	AT3G12977	0.655933	0	0.730642	0	1.52186	1.01236
ATCG00900	ATCG01240	0.495108	0.498801	0.225424	0.231369	1.45995	1.46435
AT3G14130	AT3G14150	0.176396	0.21442	0.319898	0.478688	1.3931	3.1506
AT5G63190	AT4G24800	-0.765935	-0.111676	-0.199044	0.807523	1.35931	1.57855
ATMG01190	AT2G07698	0.734951	0.719864	0.321229	0.230651	1.3584	1.32787
AT3G19000	AT3G19010	0.437144	0.212397	0.960045	-0.525095	1.35312	1.18595
AT3G46130	AT5G59780	-0.592603	0.330556	0	0.12579	1.33194	1.1509
AT3G28940	AT3G28930	0.200206	0.301689	0.0443018	-0.192734	1.33024	1.35996
AT1G33700	AT4G10060	0	-0.251425	0	0.225265	1.27505	2.46805
AT1G77060	AT1G21440	0.115525	0.283661	0.134713	0.210504	1.26321	1.09763
ATCG00840	ATCG01300	0.37143	0.367466	0.340505	0.333223	1.25007	1.25324
ATCG00890	ATCG01250	0.565855	0.557412	0.410772	0.39307	1.23508	1.21858
AT5G38410	AT5G38420	-0.0605132	0.125202	0.34478	0.917139	1.20558	2.57695
AT5G60660	AT2G37170	0	-0.340584	0	0.420498	1.17181	1.19053
AT1G62810	AT3G43670	0.72605	-0.125606	0.549817	-0.177745	1.1479	2.01354
AT4G38690	AT4G34920	-0.950618	-0.485172	-0.532483	0.371254	1.13005	1.46173
AT4G12880	AT5G15350	0.518172	0.618407	0.774067	0.753483	1.11592	1.77687
AT3G51430	AT3G51440	0.0560481	0	-0.00954823	0.508302	1.09951	1.65246
AT1G20850	AT4G35350	-0.185329	0.0209165	-0.524529	-0.0875395	1.09392	1.07397
AT3G47980	AT5G62720	0.400405	0.18237	0.832407	0.177422	1.06689	2.00636
AT2G04795	AT5G35732	0	0.443923	0.777438	0.655143	1.05671	1.35811
AT2G01340	AT1G71015	0	0	0.685057	0	1.04751	1.20652
AT1G07440	AT2G29340	-0.113635	0.7289	0.26231	0.849135	1.04247	2.58668
AT3G23730	AT4G14130	-0.153116	0	0.341273	0.805651	1.04067	2.13649
AT3G16430	AT3G16420	-0.367766	0.421584	-0.041813	0.665077	1.03144	2.85114
AT3G55260	AT1G65590	-0.168748	-0.609995	-0.00638346	0	1.02065	1.05888
AT3G26720	AT5G13980	-0.0340393	-0.162257	0.0669772	-0.0100983	1.01967	1.1748
AT1G37130	AT1G77760	0.0374163	0.0432286	-0.0104908	-0.712633	1.01846	1.02233
AT1G02305	AT4G01610	0.122781	-0.117245	0.373043	0.182646	1.01831	1.38166
AT3G25770	AT3G25760	0.313192	0.423249	-0.13516	-0.624634	1.01775	1.93304
AT1G03630	AT4G27440	-0.0481133	-0.0618713	0.243808	0.0490687	1.01409	2.02244
AT1G04520	AT2G33330	0.318672	0.274805	0.642143	0.439017	-1.02843	1.37957
AT1G55910	AT5G59520	0	0.136048	0	0.770824	-1.02883	1.34974
AT5G10230	AT5G65020	0	0.728804	0	0.855416	-1.07397	1.64503
AT4G23250	AT4G23260	0.180132	0.449674	-0.26678	0.53587	-1.10668	1.19006
AT5G22480	AT5G37340	0	-0.0746999	0	0.433496	-1.18815	2.07372
AT1G23800	AT3G48000	-0.379919	0.416405	-0.704241	0.41573	-1.22723	1.13318
AT1G18870	AT1G74710	-0.611263	0.519726	0	0.488137	-1.34332	1.85148
AT5G12080	AT5G19520	0.207531	-0.00948105	0.846606	0.480479	-1.35973	1.25702
AT4G35090	AT1G20630	-0.444249	-0.0324414	0.0785089	-0.412154	-1.40224	1.2145
AT1G19450	AT1G75220	0.136999	0.118363	0.0322653	-0.0169651	-1.42583	2.36543
AT5G67480	AT4G37610	0.642753	-0.557901	-0.527412	0.94175	-1.49335	2.39192
AT3G13520	AT1G55330	0.0161805	0.0689532	-0.35932	0.576057	-2.11847	1.12365
AT5G08640	AT5G63590	0.663186	0.264971	0.451935	0.599598	-3.22867	1.05701
AT3G53800	AT3G09350	-0.564846	0.259683	-0.343121	0	3.64418	-1.09609
AT1G69370	AT3G29200	0	0	0.40996	-0.134436	1.68361	-1.79238
AT1G55360	AT3G13510	0.18615	-0.366156	0.888074	-0.165425	1.56328	-1.34983
AT1G01430	AT4G01080	0.0702095	0.417695	0.987539	0	1.55616	-3.12223
AT1G18180	AT1G73650	0.715971	-0.52976	0.84692	-0.664021	1.4066	-1.77775
AT1G10360	AT1G10370	-0.824686	-0.134341	0.0269035	-0.150224	1.36933	-4.09684
AT1G52140	AT3G16330	0.1604	0	0	-0.718235	1.35128	-1.42591
AT2G31810	AT5G16290	0.234177	-0.233863	-0.416496	-0.0903877	1.27684	-1.07058
AT1G80050	AT5G11160	0.493396	0	0.961349	-0.455717	1.17178	-2.0469
AT1G10900	AT1G60890	-0.166245	0	0.438659	-0.396072	1.1517	-1.93498
AT2G44290	AT2G44300	0.310933	0	0.0234116	-0.788731	1.05407	-1.42129
AT1G43170	AT1G61580	0.214401	0.382666	0.4292	0.496263	-1.00027	-1.32484
AT5G48970	AT3G21390	0	-0.511216	0	0.0646639	-1.0099	-1.95783
AT3G19450	AT4G34230	0.51715	-0.0444103	0.782055	-0.420766	-1.03233	-1.36239
AT2G32190	AT2G32210	-0.382431	0	-0.497944	-0.739571	-1.03294	-1.08395
AT3G16280	AT2G35700	0	0	0	-0.885491	-1.04502	-1.37618
AT2G38540	AT3G51600	-0.290003	0.217269	-0.0681775	0.0222943	-1.04862	-1.17001
AT2G09990	AT5G18380	0.0282184	-0.0103859	0.347504	-0.184342	-1.05662	-1.15442
AT1G22270	AT1G78190	0.269464	0	-0.0624762	0.315144	-1.0577	-1.18461
AT3G60500	AT3G12990	-0.291706	-0.405168	-0.218972	-0.232166	-1.06013	-1.34655
AT5G02500	AT5G02490	-0.045013	0.347568	0.52408	0.40402	-1.06581	-1.87917
AT1G07030	AT2G30160	-0.0517523	0.133467	0.0208072	0	-1.06748	-1.01566
AT5G39090	AT5G39050	0	0	0	-0.436574	-1.09538	-1.44756
AT1G14980	AT1G23100	0.37651	0.272535	0.668015	0.814613	-1.09574	-1.99312
AT5G45775	AT3G58700	0.146002	0.313745	0.51635	0.509257	-1.10291	-1.05852
AT2G39390	AT5G02610	0.21341	0.316041	0.291382	0.457898	-1.10617	-1.12918
AT5G03850	AT5G64140	0.060514	0.424517	0.260559	0.53734	-1.10661	-1.05792
AT2G47800	AT3G62700	0.193175	-0.671092	0	-0.875406	-1.11061	-1.29031
AT5G57870	AT2G24050	0.233639	0.386512	0.116071	-0.146452	-1.11443	-1.35779
AT1G17550	AT1G72770	-0.488491	-0.37699	-0.325901	-0.513773	-1.12996	-2.08409
AT1G55210	AT1G58170	-0.0839395	0	-0.585079	0	-1.13	-1.22413
AT3G61560	AT4G11220	0.521413	-0.35309	0	-0.789258	-1.13032	-1.29062
AT3G11050	AT3G56090	0.495675	0.0335948	0.651562	-0.846217	-1.14102	-2.37645
AT3G45030	AT5G62300	0.0910725	0.0102709	0.411062	0.0427767	-1.14129	-1.05675
AT5G13330	AT5G07310	-0.508741	0	-0.823302	0	-1.14785	-1.44549
AT3G51860	AT2G38170	0.611814	-0.575268	0.391967	-0.187873	-1.15163	-1.16002
AT4G23490	AT5G41460	0	0	0	0	-1.15304	-2.07937
AT1G26880	AT3G28900	0.525062	0.239486	0.563952	0.304681	-1.16886	-1.03076
AT1G16310	AT1G79520	0	0	0	0	-1.1715	-1.63155
AT3G53430	AT5G60670	0.172888	0.509489	0.252345	0.64296	-1.17682	-1.03041
AT2G33210	AT3G23990	0.6086	0.337491	0.785742	0.633565	-1.21218	-1.36696
AT1G62085	AT1G62110	-0.495328	0	0	0	-1.21564	-1.10343
AT2G18330	AT4G36580	0.375438	0	0.573681	0	-1.2187	-2.5193
AT1G48630	AT3G18130	0.458711	0.639576	0.604123	0.712791	-1.25896	-1.70067
AT4G36430	AT2G18150	-0.66605	-0.212292	-0.842474	-0.376813	-1.26945	-1.01952
AT3G44110	AT5G22060	-0.0774457	-0.017599	-0.035986	-0.230073	-1.27111	-1.62809
AT4G11220	AT4G23630	-0.35309	0.0845876	-0.789258	-0.967279	-1.29062	-2.39181
AT4G38620	AT4G34990	0.234172	0	-0.193673	0	-1.29142	-3.20363
AT5G56140	AT4G26480	-0.256112	-0.0756337	-0.423812	-0.130157	-1.32052	-1.04924
AT2G22360	AT4G39960	0.0556143	-0.0155565	-0.136595	-0.140699	-1.34204	-1.52085
AT4G05450	AT4G21090	-0.168326	-0.012544	-0.148619	0.460569	-1.34399	-1.20469
AT1G03495	AT1G03940	0	0	0	0	-1.34742	-2.81869
AT1G08970	AT1G54830	-0.489128	-0.324932	-0.548099	-0.755398	-1.34845	-1.08574
AT2G16500	AT4G34710	0.185132	-0.327964	-0.105692	-0.580115	-1.3494	-2.12114
AT1G24265	AT1G24267	0	-0.0898149	0	-0.524641	-1.35285	-1.28457
AT4G28510	AT2G20530	0.237846	0.340296	0.586184	0.428394	-1.36127	-1.02346
AT1G67856	AT1G24580	0	0	0	0	-1.36139	-5.88063
AT3G27280	AT5G40770	0.207069	0.262945	0.396129	0.419831	-1.36394	-1.40927
AT1G50260	AT3G19830	-0.233917	-0.155045	0	-0.41938	-1.36537	-1.49541
AT1G38131	AT1G38065	-0.561482	-0.700983	-0.737639	-0.796212	-1.4071	-1.75352
AT1G01390	AT1G01420	0	0	-0.95391	-0.986153	-1.42655	-1.66826
AT1G45332	AT2G45030	0.274255	0.278939	0.384809	0.348147	-1.4332	-1.32253
AT2G20585	AT1G28395	0.405664	0	0	0	-1.46138	-1.66705
AT1G11390	AT1G61640	0	0.773546	-0.769813	0	-1.46906	-1.21791
AT5G09590	AT4G37910	0.384959	0.368494	0.614263	0.47885	-1.47863	-1.51657
AT1G66070	AT5G37475	0.0734197	-0.185993	-0.593218	-0.323809	-1.5002	-1.28553
AT3G23830	AT4G13850	0.116072	0.0934765	0.451565	-0.347225	-1.50891	-1.27943
AT4G03960	AT1G05000	-0.411989	-0.0710373	-0.674418	0	-1.53639	-1.38213
AT5G56000	AT5G56010	0.0424365	0.245442	0	0.72547	-1.55575	-1.14109
AT5G01410	AT2G38230	0.0379122	-0.468741	-0.525681	-0.430136	-1.58591	-1.67867
AT1G53090	AT3G15354	-0.0185246	-0.336119	-0.397405	0.617286	-1.61389	-1.88342
AT3G03060	AT5G16930	0.729724	0.426674	0.737348	0.609376	-1.63069	-2.08934
AT3G04040	AT5G18250	0	0.415967	0	0	-1.6482	-1.14845
AT1G28395	AT2G33847	0	0	0	0	-1.66705	-1.40496
AT4G20170	AT5G44670	0	0	-0.931408	-0.433334	-1.66918	-2.13211
AT4G26780	AT5G55200	0.52784	0.044682	0.723723	0.0432903	-1.67311	-1.77263
AT4G12600	AT5G20160	0.2855	0.466211	0.50813	0.393506	-1.67888	-2.09437
AT3G05060	AT5G27120	0.404125	0.574832	0.400374	0.835649	-1.70486	-1.79097
AT3G53940	AT2G37890	0	0	0	0	-1.72518	-1.34627
AT3G06410	AT5G18550	0	-0.202427	-0.973035	-0.353996	-1.73346	-1.57445
AT4G22380	AT5G20160	0.377956	0.466211	0.346112	0.393506	-1.74068	-2.09437
AT5G23850	AT3G48980	0	-0.603374	0	-0.790293	-1.74911	-1.86303
AT5G15700	AT1G68990	0.393623	0.303512	0	0.538202	-1.82482	-1.53888
AT3G12320	AT5G06980	-0.701847	-0.172725	-0.735112	-0.174939	-1.84128	-1.10175
AT3G55640	AT3G53940	0	0	-0.36691	0	-1.85205	-1.72518
AT1G75390	AT4G34590	0.0359841	0.494635	-0.692981	-0.60169	-1.91698	-2.18228
AT1G18800	AT1G74560	0.195159	0.366417	0.342643	0.667854	-1.92427	-1.40327
AT1G27470	AT4G07410	0.180911	0.0507777	-0.000315572	0.0244596	-2.03043	-1.1007
AT1G56110	AT3G12860	0.536002	0.604986	0.557534	0.553787	-2.05373	-1.15261
AT1G10490	AT3G57940	0.383921	0.43908	0	0.335967	-2.05595	-2.07327
AT4G23990	AT4G24010	-0.717193	0	-0.874917	0	-2.12083	-1.68809
AT2G37040	AT3G53260	0.352196	0.146632	-0.0400969	-0.354165	-2.19003	-2.17396
AT1G17170	AT1G17180	-0.0503495	-0.638744	-0.922604	-0.848518	-2.27491	-3.20417
AT1G52700	AT3G15650	0	0	0	0	-2.29046	-2.42299
AT2G46680	AT3G61890	0.242449	-0.97275	-0.0604653	-0.642669	-2.40654	-3.41782
AT4G25630	AT5G52470	0.550645	0.408987	0.623946	0.631664	-2.44137	-1.44963
AT2G22240	AT4G39800	-0.84737	-0.223305	-0.151867	-0.513899	-2.4658	-3.78546
AT1G03905	AT5G44110	0	0.0808239	-0.708533	-0.712332	-2.49444	-2.08894
AT1G78570	AT1G53500	0.426579	-0.133046	0.371455	-0.332393	-2.49896	-1.22317
AT1G17050	AT1G78510	-0.50575	-0.633807	-0.694614	-0.813606	-2.63502	-3.43224
AT1G52930	AT3G15460	0.311436	0.344992	0.262591	0.0880379	-2.63812	-1.99538
AT1G56650	AT1G66390	0	0	-0.664906	0	-3.01807	-5.07394
AT5G54060	AT4G27570	0	0	0	0	-3.23392	-1.54317
AT2G17280	AT1G58280	-0.424187	-0.557034	-0.973152	-0.69328	-3.35058	-1.6872
AT5G12020	AT5G12030	0	0	0	0	-4.36421	-2.19348
AT2G21320	AT4G38960	-0.535131	-0.372374	-0.987266	-0.405139	-4.48568	-2.36375
AT4G34770	AT4G38840	0	-0.18347	0	3.42554	0	3.3083
AT2G21220	AT4G38860	0	-0.142588	0	3.06889	0	2.4052
AT1G75580	AT4G38860	0	-0.142588	0.823878	3.06889	0	2.4052
AT1G05420	AT2G32100	0	-0.183866	0	2.75096	0	2.89121
AT1G75580	AT4G34760	0	0.331378	0.823878	2.45738	0	1.36744
AT2G16580	AT4G34760	0	0.331378	0	2.45738	0	1.36744
AT2G21220	AT4G34760	0	0.331378	0	2.45738	0	1.36744
AT4G10265	AT4G10270	0	0.0877598	0	2.42399	0	1.55076
AT1G67100	AT3G02550	0	0.0748822	0	2.42283	0	3.03333
AT2G44130	AT3G59940	0	-0.311551	0	2.33859	0	2.37574
AT5G18010	AT5G18030	0	-0.519765	0	2.07408	0	2.35718
AT5G27780	AT1G29430	0	-0.389691	0	1.90987	0	1.90781
AT2G18570	AT2G18560	0	-0.345572	0.503277	1.84184	0	1.73751
AT5G25120	AT5G25130	-0.158569	0	0	1.79172	0.27898	1.22869
AT1G80340	AT1G15550	0	0.272821	0	1.73129	0	1.33166
AT3G43110	AT5G20790	0.460765	0.0918073	0.0269769	1.72944	0.0177126	2.82545
AT2G16970	AT2G16980	0	0	0	1.704	0	1.51486
AT1G28640	AT1G28670	0	0.331407	0	1.62975	0	2.84884
AT1G28650	AT1G28670	0	0.331407	0	1.62975	0	2.84884
AT1G29420	AT1G29440	0	-0.549222	0	1.61045	0	1.16966
AT1G47813	AT1G47820	0	0.830236	0	1.60565	0	1.65279
AT5G54050	AT4G14980	0	0	0	1.59705	0	1.58914
AT4G34770	AT4G34790	0	0	0	1.58919	0	1.23173
AT5G11090	AT5G25280	-0.141241	0.0284622	-0.0276437	1.57121	0.352201	1.92611
AT1G01590	AT1G23020	0	0.957235	0	1.56525	0	2.51503
AT5G18010	AT5G18020	0	-0.363071	0	1.56409	0	2.64484
AT5G18060	AT5G18020	0	-0.363071	0	1.56409	0	2.64484
AT1G68825	AT1G13245	0	-0.451767	0	1.50714	0	1.52858
AT3G25717	AT1G13245	-0.766351	-0.451767	-0.600421	1.50714	-0.171377	1.52858
AT5G65730	AT4G37800	-0.802005	0.664479	0.270428	1.47959	-0.558945	1.5855
AT1G21360	AT3G21260	0	0.2454	0	1.4618	0	1.72186
AT5G15140	AT3G01260	0	0.974141	0	1.43592	0	2.12477
AT5G10570	AT5G65640	0	0.289982	0	1.4224	0	1.47407
AT1G02800	AT4G02290	0	0.446254	0	1.41491	0	2.9018
AT1G24270	AT5G13090	0	-0.117148	0	1.40339	0	1.29425
AT1G50050	AT1G50060	0	0.842208	0	1.40096	0	2.55825
AT4G13540	AT3G23930	0	0	0	1.38449	0	1.4599
AT3G61640	AT2G46330	0.732415	0.137711	-0.0502963	1.38055	0.0796703	2.55068
AT5G23370	AT5G08350	0	0	0	1.36137	0	1.28436
AT2G28270	AT2G44380	0	0	0	1.34922	0	2.41173
AT5G43520	AT2G44380	0	0	-0.521791	1.34922	0	2.41173
AT3G44940	AT5G22930	0	0.626338	0	1.34629	0.956552	1.02029
AT1G10970	AT1G60960	0.59965	0.717742	0.529007	1.339	0.254586	1.19656
AT5G44410	AT4G20820	-0.313736	0	0.398849	1.32178	0.571089	2.33335
AT5G44440	AT4G20820	0	0	0	1.32178	0	2.33335
AT1G01620	AT4G23400	-0.306824	0.950591	-0.105427	1.30992	0.935981	2.58086
AT4G00430	AT4G23400	0.00558388	0.950591	-0.0145073	1.30992	-0.815843	2.58086
AT3G61430	AT4G23400	-0.586081	0.950591	-0.0135918	1.30992	0.746862	2.58086
AT1G23040	AT1G70990	0	0	0.497522	1.30007	0	1.20575
AT3G04940	AT5G28020	-0.181126	0.568308	0.00773414	1.29846	0.206741	2.5518
AT4G27240	AT5G54630	-0.414946	-0.163114	0	1.29659	0	2.05285
AT1G51540	AT3G27220	0.00885928	0.0866049	0.182515	1.29353	0.585512	1.25873
AT3G10600	AT5G04770	0	0.624914	0	1.28959	0	1.33728
AT5G22070	AT3G52060	0.0727655	0.143306	-0.667889	1.24435	-0.95189	2.05741
AT4G25760	AT5G57685	0	0.156662	0	1.23116	-0.553097	1.45713
AT3G26330	AT3G26320	0	0.518926	0.442301	1.22808	0.904018	1.40574
AT5G19040	AT3G63110	0	0.655349	0	1.22331	0	1.19786
AT4G39250	AT2G21650	0	0.998552	0	1.2188	0	2.37226
AT4G12980	AT3G25290	-0.715168	0.8965	-0.0132287	1.21733	0.470948	1.56999
AT5G15180	AT3G01190	0.467044	0.876831	0.599204	1.21653	0.523055	2.23968
AT2G15430	AT2G15400	-0.0104483	0	-0.038642	1.21324	-0.991445	1.01836
AT2G21840	AT2G21830	0	0.704422	0	1.20601	0	1.3173
AT1G22150	AT1G78000	0	0.822663	0	1.18606	-0.990662	2.59593
AT4G08620	AT1G78000	0	0.822663	0	1.18606	0	2.59593
AT3G16660	AT3G16670	0.762767	0.971846	0.81579	1.1859	0.844317	1.1159
AT1G62440	AT1G12040	0	0.939124	0	1.18576	0	2.22618
AT1G59850	AT1G27210	0	-0.44304	0	1.16976	0	1.98619
AT4G30850	AT2G24150	0.459683	-0.298967	0.386477	1.16003	-0.250838	1.45769
AT1G79360	AT1G16390	0	0	0	1.1553	0	1.91841
AT5G07450	AT2G44740	0	0	0	1.15487	0	1.86546
AT5G61650	AT2G44740	-0.0102501	0	-0.251866	1.15487	-0.236294	1.86546
AT4G34770	AT2G21210	0	-0.784116	0	1.15073	0	3.68673
AT3G61270	AT2G45830	0	0.544383	0	1.14872	0	1.73275
AT4G12050	AT4G22810	0.410006	0.72504	0.904969	1.14868	0.402518	1.48325
AT2G45430	AT4G22810	0	0.72504	0	1.14868	0	1.48325
AT1G54000	AT1G54010	0.10507	0.854814	-0.0284495	1.13879	0.92474	2.86205
AT1G66240	AT3G56240	-0.15066	0.736391	-0.045724	1.12264	-0.148603	1.39576
AT3G18180	AT3G18170	0	0.605473	0	1.10617	0	1.29268
AT2G05910	AT5G20640	0	0.920177	0	1.10472	0	1.19338
AT4G27420	AT1G31770	0	0.817455	0	1.09466	0	1.50487
AT1G62970	AT5G64360	0	0	0	1.09206	0	1.04851
AT3G20360	AT3G20370	0	0.690936	0	1.0758	0	2.43263
AT4G14620	AT3G22970	-0.263953	0.190671	0.770404	1.07043	0.984336	1.65603
AT1G74840	AT1G19000	-0.067472	-0.175659	-0.365055	1.06903	-0.188283	1.79382
AT1G03020	AT3G62930	0.539202	0.592192	0.542088	1.05921	0	2.20166
AT1G25560	AT1G68840	0.108144	-0.283779	0.629604	1.0519	0.76306	1.5803
AT2G38900	AT2G38870	0	0.513462	0	1.04497	0	1.95439
AT1G75500	AT3G18200	-0.0948008	0.463528	-0.020931	1.041	0.173063	1.13278
AT3G46080	AT3G46090	0	0	-0.540651	1.03121	-0.174335	1.62725
AT3G12090	AT4G23410	0	0	0.36538	1.03041	0.350426	1.31924
AT3G58860	AT3G58900	0	0.215638	0	1.02918	0	1.64493
AT1G22900	AT5G42500	0	0.702958	0	1.02879	0	1.01004
AT5G42510	AT5G42500	0	0.702958	0	1.02879	0.752151	1.01004
AT2G23610	AT2G23620	-0.0115892	0	0.273888	1.02527	-0.268311	1.39616
AT5G35950	AT5G35940	0	0.642864	0	1.0218	0	2.83776
AT3G24790	AT3G07070	0	0	0	1.00773	0	1.41914
AT5G62680	AT1G18880	0.412293	0.613217	0.251513	1.00464	0.312363	1.24164
AT2G15300	AT4G34220	0	0.29914	0	1.00112	0	1.77917
AT1G12090	AT2G45180	-0.255334	0.672796	-0.561353	1.00006	0.13401	1.6921
AT1G71170	AT1G71180	0	0.353197	1.29526	0.924901	0.724844	1.59918
AT3G06460	AT3G06470	0.114233	0.21346	1.10688	0.857102	0.0817199	1.46731
AT4G23210	AT4G23300	0	0.159557	-1.29859	0.832381	0	1.15213
AT5G67420	AT3G49940	-0.701908	0.0899079	1.14448	0.830359	0.486198	1.1699
AT5G65690	AT4G37870	0	0.664218	-1.09116	0.745267	0	1.35546
AT3G16570	AT1G02900	0.584708	0.358883	1.0742	0.739703	0.256834	1.47806
AT4G26270	AT4G32840	-0.323975	0.661721	-1.18367	0.724659	0.559646	1.22259
AT5G38930	AT5G38940	0.853377	0.597839	1.00706	0.665413	0.872464	1.05828
AT2G39700	AT2G28950	0.107835	-0.094943	1.02649	0.661048	0.835272	1.17537
AT4G12290	AT1G62810	0.0224951	0.72605	-1.41826	0.549817	-0.748085	1.1479
AT3G12203	AT2G22920	0.929712	0.185447	1.46631	0.476019	-0.521455	2.14798
AT4G35480	AT2G17450	-0.426693	-0.264862	-2.30696	0.440303	0	1.65607
AT5G63160	AT3G48360	-0.547772	0.0442632	-1.57965	0.425206	-0.986295	2.55587
AT4G11370	AT4G11360	0	-0.135512	-1.10252	0.17312	0	2.01681
AT5G38710	AT3G30775	0	0.188626	-1.06154	0.111936	0	1.55952
AT3G25780	AT1G13280	-0.260386	-0.065693	-1.05628	0.0750772	0	1.16063
AT4G03420	AT1G03610	-0.398734	-0.506194	-1.41001	0.0114185	-0.874952	1.2257
AT1G30730	AT1G30720	0	0	-1.84587	0	-0.539175	1.52961
AT1G19370	AT1G75140	0	0	-2.18371	0	0	1.08331
AT5G22250	AT3G44260	0	-0.237439	-1.58607	-0.0777239	0	1.27658
AT3G25780	AT3G25770	-0.260386	0.313192	-1.05628	-0.13516	0	1.01775
AT5G47220	AT4G17500	-0.047915	-0.25172	-1.53479	-0.179907	0.342737	1.499
AT1G63180	AT1G12780	-0.690193	-0.0677269	-1.00223	-0.27145	0.351282	2.43535
AT2G39330	AT2G39310	0.228085	-0.360389	1.12903	-0.302287	-0.369879	1.74516
AT3G16180	AT1G52190	0.133403	-0.944647	-1.16599	-0.340764	0.546706	2.35876
AT3G25780	AT3G25760	-0.260386	0.423249	-1.05628	-0.624634	0	1.93304
AT1G65790	AT1G65800	0	-0.659658	-1.55982	-0.793651	0	1.02274
AT5G46410	AT4G18140	-0.304524	-0.463504	0.0221469	-1.0149	0.00607851	1.69107
AT3G11180	AT5G05600	0	-0.668389	0	-1.03045	0	1.40067
AT1G69550	AT5G11250	-0.540114	0	-0.454965	-1.04853	0.231692	1.09472
AT3G57240	AT3G57260	0	0.538475	0	-1.0506	0	1.69888
AT3G57270	AT3G57260	0	0.538475	0	-1.0506	0	1.69888
AT2G43140	AT1G05805	0.344945	-0.36306	0	-1.05362	0.683138	1.14448
AT1G14520	AT2G19800	0	-0.654461	0	-1.08774	0	1.45502
AT4G26260	AT2G19800	0	-0.654461	0	-1.08774	0	1.45502
AT3G23560	AT3G23550	-0.415056	-0.640383	-0.304084	-1.24562	-0.74279	1.40904
AT3G23780	AT3G18090	0.242776	0	0	-1.31851	0.0702866	1.2128
AT3G49630	AT3G49620	0	-0.309773	0	-1.39893	0	2.56915
AT3G58310	AT3G22060	0	-0.899396	0	-1.45593	0	1.04861
AT1G76640	AT1G76650	0	0	0	-1.77829	0	1.13133
AT1G10340	AT2G24600	0	0	-0.780874	-1.83624	0	1.87037
AT5G44300	AT2G33830	0	-0.644802	0	-1.87441	0	2.98884
AT4G23140	AT4G23180	0	-0.799738	0	-2.45448	0	1.26962
AT4G23160	AT4G23180	0	-0.799738	0	-2.45448	0	1.26962
AT4G23280	AT4G23180	0	-0.799738	0	-2.45448	0	1.26962
AT1G10640	AT1G60590	-0.422741	-0.587138	0.577083	1.43769	-0.655757	-1.26409
AT3G49340	AT2G27420	0	0	0	1.41404	0	-2.25868
AT5G63630	AT5G08610	0	0.947997	0	1.0386	-0.538608	-1.16952
AT3G04230	AT2G09990	0.813103	0.0282184	1.12628	0.347504	0.749379	-1.05662
AT2G21590	AT4G39210	0	0.0935704	-1.16516	0.324627	-0.800034	-3.53636
AT3G03980	AT3G04000	0.563036	0	1.05832	0	0.974815	-1.07977
AT1G68870	AT1G26210	0	0	1.07259	0	0.812857	-1.28003
AT2G39700	AT3G55500	0.107835	0	1.02649	0	0.835272	-1.39376
AT1G22990	AT1G71050	0	0	-1.30423	0	-0.980477	-1.55428
AT2G27200	AT1G08410	0	0.27059	-1.59959	0	-0.635254	-1.74476
AT5G04950	AT5G56080	0.581475	0	1.22442	0	0.826038	-1.81368
AT1G30330	AT5G37020	-0.506209	-0.186933	-1.34017	-0.045874	-0.801747	-1.3595
AT2G29720	AT2G35660	0	-0.518633	-2.00966	-0.131904	0	-1.45327
AT2G19670	AT4G29510	0.749799	0.506791	1.07165	-0.134793	-0.472518	-1.10113
AT1G23110	AT1G70900	0.886594	-0.0997126	1.41813	-0.260995	-0.0228391	-1.52345
AT3G44990	AT2G36870	0.789167	-0.369957	1.34698	-0.306275	0.909585	-1.0546
AT5G54960	AT4G33070	0.314881	0.0221671	-1.26981	-0.309022	0.251012	-1.00179
AT5G20150	AT2G26660	0.374129	0.0240763	-1.03313	-0.357866	-0.129274	-1.1755
AT5G50450	AT1G67340	0.0422035	-0.589091	-2.45847	-0.385158	-0.0424684	-1.62266
AT4G02520	AT2G47730	-0.563288	-0.257998	-1.19624	-0.388629	-0.184737	-1.83751
AT5G49630	AT1G58360	-0.805924	-0.325868	-1.22695	-0.490233	-0.0554085	-1.67524
AT1G69890	AT1G59710	0.0502356	0.607712	-2.01012	-0.555881	0.853062	-1.341
AT1G53100	AT3G15350	0	0	-1.57674	-0.663223	0	-1.31461
AT1G05675	AT1G05680	0	-0.59459	-1.26009	-0.844507	0	-2.19433
AT3G61490	AT4G23500	-0.185195	-0.522444	1.06016	-0.847947	-0.430809	-1.59075
AT5G07070	AT5G58380	0	0	-1.45176	-0.896015	-0.91844	-1.74808
AT4G26270	AT5G56630	-0.323975	-0.0242166	-1.18367	-0.898202	0.559646	-1.18033
AT5G07010	AT5G07000	-0.898087	0	-1.13009	-0.950768	0	-1.33634
AT2G41870	AT3G57540	-0.823892	-0.707472	0.996442	-1.00737	0.705624	-1.44277
AT3G04860	AT5G28150	0	0	0	-1.00788	0	-2.0324
AT3G55140	AT3G09540	-0.11682	-0.202768	0	-1.02088	0.201121	-1.45996
AT1G11200	AT4G21570	0	-0.00515724	0	-1.02153	0.406457	-1.71086
AT2G29380	AT3G11410	0	-0.644682	0	-1.02244	0	-2.77766
AT1G15940	AT1G80810	0	0	0	-1.02617	-0.527781	-1.25056
AT1G67880	AT1G12990	0	-0.51382	-0.403733	-1.03434	-0.941329	-1.4229
AT3G27540	AT1G12990	0	-0.51382	0	-1.03434	0.797178	-1.4229
AT2G36080	AT3G11580	0.393522	0	-0.489023	-1.04009	0.0543487	-1.46899
AT5G06250	AT3G11580	0	0	0	-1.04009	0	-1.46899
AT1G05530	AT4G15550	0	-0.530488	0	-1.04341	0	-2.01497
AT1G05560	AT4G15550	0.13413	-0.530488	-0.358688	-1.04341	-0.320325	-2.01497
AT5G45810	AT4G18700	0	-0.225817	0	-1.04816	0	-2.14683
AT2G38380	AT5G06730	0.798127	-0.932259	0.784108	-1.05165	0.583092	-1.58007
AT5G06720	AT5G06730	0	-0.932259	0	-1.05165	0	-1.58007
AT1G28590	AT1G31550	0	-0.372057	0	-1.06293	0	-1.01287
AT5G17740	AT5G17760	0	0.0818485	0	-1.06867	0	-1.81128
AT1G33090	AT1G33110	0	-0.403351	0	-1.08427	0	-2.14193
AT5G10930	AT5G25110	-0.389191	-0.278014	0.577626	-1.09534	-0.4116	-3.38506
AT4G12480	AT4G12490	0.378609	-0.664763	0.0612533	-1.12083	-0.169221	-1.52892
AT4G12500	AT4G12490	0.786299	-0.664763	0.621237	-1.12083	0.351707	-1.52892
AT5G57360	AT2G18915	-0.354687	-0.408796	-0.444039	-1.12234	-0.487565	-1.11361
AT1G65250	AT1G65190	0	-0.98844	0	-1.12452	0	-1.00031
AT1G54160	AT3G14020	0	0	0	-1.12706	0	-1.02903
AT2G32430	AT1G05170	0.224623	-0.550984	0.438453	-1.1287	-0.903307	-2.87416
AT1G13360	AT3G25870	-0.665941	0	-0.887366	-1.13333	-0.78909	-1.82462
AT4G38660	AT1G75040	0.318768	0.161335	0.887766	-1.14033	0.370457	-2.25625
AT5G07620	AT5G61570	0	0	-0.566912	-1.14133	0.733501	-1.52918
AT2G19440	AT1G64760	0	0.339453	0	-1.1425	0	-1.2557
AT5G16820	AT3G02990	-0.206115	0	-0.862627	-1.1447	0.301498	-2.57686
AT4G37330	AT4G37320	-0.160687	0	0.126486	-1.15569	0.216458	-1.68664
AT4G37360	AT4G37320	0	0	0	-1.15569	0	-1.68664
AT5G40860	AT3G27210	0	0.235465	0	-1.15967	0	-1.16759
AT1G18210	AT1G73630	0.170155	0	-0.337126	-1.16132	-0.069939	-1.35141
AT2G43580	AT2G43590	0	-0.983938	0	-1.16875	0	-1.46631
AT3G54420	AT2G43590	0.351189	-0.983938	0	-1.16875	0.221295	-1.46631
AT3G02470	AT5G15950	0.00676813	0.131223	0.500005	-1.17618	-0.526688	-4.20155
AT3G49880	AT5G67540	0	-0.574958	0	-1.17994	0	-1.75407
AT4G10520	AT1G32940	0	-0.633496	0	-1.1904	0	-1.06395
AT4G28340	AT4G28330	0	0	0	-1.19057	0	-1.29276
AT5G36970	AT1G65690	0	-0.221896	0	-1.19134	0	-1.05497
AT3G22360	AT3G22370	0	-0.480114	0	-1.20605	0	-1.47267
AT2G37390	AT3G53530	0	-0.127888	0	-1.23245	0.813903	-1.96507
AT1G21060	AT1G76620	0.191813	0	0.817065	-1.2338	0.667206	-1.97499
AT2G28930	AT1G07570	-0.35157	-0.341938	-0.875277	-1.23398	-0.660516	-1.68865
AT3G15534	AT1G52855	0	0	0	-1.24534	0	-1.2873
AT4G15500	AT4G15490	0	-0.0426753	0	-1.25266	0.529312	-1.43896
AT1G27130	AT1G69920	0.168982	-0.843976	-0.225867	-1.25434	0.495383	-1.05702
AT3G43660	AT1G76800	0	-0.909267	0	-1.25638	0	-1.71942
AT1G21140	AT1G76800	0	-0.909267	0	-1.25638	0	-1.71942
AT4G09590	AT2G35960	0	-0.565152	0	-1.26385	0	-1.83832
AT3G45960	AT4G38400	0	0	-0.868298	-1.2873	0	-3.52815
AT4G13100	AT3G25030	-0.485626	0	-0.284177	-1.3039	0.317406	-1.00267
AT1G48450	AT3G17800	0.0985592	-0.339644	0.200755	-1.30406	0.0232923	-1.56352
AT2G44750	AT1G02880	0	-0.340882	0.359896	-1.30418	0.489513	-1.71444
AT4G01890	AT1G02460	0	0	0	-1.30541	0	-2.13522
AT4G20460	AT1G30620	0	0	0	-1.30711	0	-1.91833
AT4G14580	AT3G23000	0.40485	0.166577	-0.807343	-1.32913	-0.64458	-1.72494
AT1G30270	AT1G01140	0.00762709	-0.61037	0.138418	-1.33444	0.738968	-1.29165
AT2G34555	AT1G30040	0	0	0	-1.33974	0	-1.29991
AT3G05920	AT5G26690	0.450625	0	0.728367	-1.34113	0.786796	-1.09198
AT2G20610	AT5G53970	0.0506595	-0.469484	-0.00209533	-1.34215	0.121902	-3.95394
AT1G59650	AT1G10410	0	0.0790978	0	-1.35577	0.0420402	-2.09465
AT2G22800	AT4G37790	0	-0.672067	0	-1.35732	0	-1.19984
AT1G06040	AT2G31380	-0.27323	-0.472491	-0.326569	-1.38476	-0.631899	-2.22185
AT4G22120	AT1G11960	-0.0577906	0	0.603622	-1.38838	-0.124828	-1.48017
AT5G63350	AT3G48510	0	0	0	-1.39256	0	-2.42892
AT1G24330	AT1G27910	0	0	0	-1.39455	0	-1.66734
AT4G15248	AT3G21890	0	0	0	-1.39651	-0.66976	-2.72113
AT2G45570	AT1G33720	0	0	0	-1.40065	0	-1.01591
AT2G46450	AT2G46440	0.109821	-0.833853	0.359761	-1.41066	-0.858309	-1.88586
AT1G79160	AT1G16500	-0.241942	0	0.115564	-1.41257	-0.680665	-1.93568
AT1G22882	AT1G71360	0	0	-0.511022	-1.42019	-0.493053	-3.24075
AT2G26190	AT5G57010	-0.11943	0	-0.772776	-1.4273	0.45955	-1.35506
AT3G49570	AT5G24655	0.469217	0	-0.512491	-1.42843	-0.915321	-1.47759
AT5G58360	AT2G30400	0	0	0	-1.44369	0	-1.13465
AT1G22015	AT1G77810	0	-0.362439	0	-1.44393	0	-1.22044
AT5G27060	AT3G05660	0	0	0	-1.46764	0	-3.545
AT1G48640	AT5G40780	0	-0.3701	0	-1.47889	0	-1.36631
AT3G05890	AT3G05880	0.312751	-0.0094542	0.56363	-1.49292	0.394072	-1.66768
AT2G38905	AT3G05880	0	-0.0094542	0	-1.49292	0	-1.66768
AT3G58480	AT3G13600	0	0	0	-1.49782	0	-1.71063
AT2G36800	AT2G36750	0.282337	0.416175	0.342997	-1.52927	0.35256	-2.14741
AT2G36790	AT2G36750	0	0.416175	0	-1.52927	0	-2.14741
AT2G44581	AT2G44578	0	0	0	-1.53018	0	-1.17742
AT1G58440	AT4G37760	-0.0315908	-0.88662	-0.0670011	-1.54181	-0.0430906	-2.56045
AT2G15490	AT4G34135	0.446152	-0.0289525	-0.226922	-1.54299	0.232724	-2.13253
AT4G34131	AT4G34135	0.232292	-0.0289525	-0.507927	-1.54299	-0.0377992	-2.13253
AT3G25420	AT4G12910	0	-0.957238	0	-1.54713	0	-1.42305
AT1G19300	AT3G50760	0	0	0	-1.59139	0.70245	-1.67797
AT1G21390	AT1G76980	0	0	-0.683175	-1.5978	-0.513571	-2.49195
AT5G15740	AT3G02250	0	-0.334599	0	-1.59976	-0.943525	-1.07025
AT3G45220	AT1G47710	0	0.160184	0	-1.60481	0	-1.79538
AT4G29905	AT5G57123	-0.506471	0	0.143144	-1.62722	-0.438713	-1.49342
AT1G66430	AT5G51830	0.401869	-0.0879774	0.581453	-1.62767	0.412953	-1.56725
AT1G53470	AT3G14810	0	-0.902927	0	-1.6319	-0.937538	-2.5007
AT2G23110	AT2G23120	0	-0.139372	0	-1.64216	0	-2.66237
AT1G11905	AT5G42570	0	0.0657566	-0.388893	-1.65019	-0.752712	-2.72106
AT3G04070	AT4G27410	0.0159214	0	-0.560724	-1.66677	-0.323252	-2.77721
AT2G20680	AT4G28320	0	0	0	-1.68049	0	-1.14922
AT5G44340	AT4G20890	0.198478	-0.0123425	-0.199265	-1.72077	-0.778339	-1.26532
AT2G29380	AT1G07430	0	0	0	-1.7423	0	-3.89734
AT4G22850	AT4G12000	0	0	0	-1.7609	0.249114	-2.79455
AT5G62850	AT3G28007	0	0	0	-1.77645	0	-2.85361
AT2G32030	AT2G32020	0	0	0	-1.80034	0	-1.14454
AT4G29900	AT5G57110	-0.407053	0.234617	-0.78793	-1.80275	0.0790252	-1.83902
AT3G21180	AT5G57110	0	0.234617	0	-1.80275	0	-1.83902
AT5G19340	AT3G05980	0	0	0.972879	-1.80798	0.880896	-1.3793
AT2G18620	AT4G36810	0	-0.65564	0	-1.83443	0	-1.7313
AT2G46140	AT1G01470	0.228671	-0.155351	0.598004	-1.83887	0.662526	-2.72492
AT4G38740	AT2G21130	-0.204843	-0.0460234	0.149766	-1.85495	-0.36979	-2.11518
AT4G34870	AT2G21130	0.290133	-0.0460234	0.421694	-1.85495	-0.433348	-2.11518
AT3G50830	AT2G15970	-0.0221517	-0.333889	-0.304548	-1.87895	0.347822	-2.36781
AT1G20980	AT1G76580	-0.0777609	0	-0.734005	-1.8818	-0.217001	-2.2565
AT1G67990	AT1G67980	0	0	0	-1.88371	0	-2.24957
AT3G61510	AT4G11280	0	-0.935546	0	-1.91611	0	-1.46198
AT5G14860	AT2G16890	0	-0.556112	0	-1.9631	0	-2.6707
AT1G70810	AT1G70800	-0.229077	0	-0.797626	-1.98349	-0.221194	-1.83062
AT1G07900	AT2G28500	0	0	0	-1.99374	0	-1.65664
AT3G55980	AT2G40140	-0.374812	-0.209	-0.919484	-2.03671	0.702315	-1.13844
AT3G15810	AT1G80120	-0.151218	0	-0.329064	-2.06983	-0.456222	-1.28097
AT1G63090	AT1G12710	-0.0408521	-0.419962	-0.386023	-2.11097	0	-1.08622
AT1G31850	AT4G19120	0.0116928	-0.141466	-0.771941	-2.20707	-0.276783	-1.90243
AT5G66110	AT4G38580	0	-0.267107	0	-2.22774	0	-2.46997
AT4G35060	AT4G38580	0.521591	-0.267107	0.313138	-2.22774	0.169633	-2.46997
AT1G10560	AT1G60190	0	0	0	-2.33043	0	-4.31648
AT4G14450	AT3G23170	0	-0.689855	0	-2.34388	0	-1.43214
AT1G04330	AT3G23170	0	-0.689855	0	-2.34388	0	-1.43214
AT3G60490	AT2G44940	0	-0.804797	0	-2.3484	0	-1.88299
AT2G25820	AT4G32800	0	0	0	-2.3488	0	-1.85936
AT1G77200	AT4G32800	0	0	0	-2.3488	0	-1.85936
AT5G25810	AT4G32800	0.367367	0	0.367743	-2.3488	0.803075	-1.85936
AT5G50720	AT4G24960	0	-0.0871376	0	-2.47482	-0.762066	-3.64129
AT1G36070	AT1G78070	0.0380924	-0.787147	-0.0941316	-2.49273	0.368167	-4.03591
AT5G67190	AT2G23340	-0.536106	-0.57138	0	-2.50545	0	-3.44884
AT4G36900	AT2G23340	0	-0.57138	-0.625667	-2.50545	-0.578234	-3.44884
AT3G18950	AT1G49450	0	0	0	-2.56929	0	-2.93762
AT2G28710	AT5G59820	0	-0.662863	0	-2.57444	0	-1.92506
AT3G46070	AT5G59820	0	-0.662863	0	-2.57444	0	-1.92506
AT5G42100	AT1G32860	0.21692	0	0.330255	-2.66493	0.127004	-1.86811
AT4G17900	AT5G46710	-0.0525986	-0.331864	-0.222436	-2.76613	0.24551	-2.54515
AT3G19290	AT1G49720	0.0135486	-0.131004	-0.220009	-2.95137	-0.276363	-1.67004
AT4G35985	AT2G17840	0	-0.314597	0	-2.97953	0	-2.32344
AT3G52710	AT2G36220	-0.50955	-0.61229	-0.670403	-3.05595	0	-1.24663
AT3G29370	AT5G39240	0	0.627694	0	-3.10147	0	-1.22846
AT1G21000	AT1G76590	-0.24725	-0.0836797	0.432692	-3.12422	-0.0308626	-2.52611
AT1G78390	AT3G14440	0	0	0	-3.22056	0	-4.35862
AT1G27080	AT1G69870	0	-0.816766	0	-3.42621	0	-4.15404
AT2G17860	AT4G36010	0	0	0	-3.91129	0	-3.06698
AT1G49420	AT1G51090	0	-0.502961	0	-4.44097	0	-5.04911
AT5G51990	AT4G25470	0	0	0	-5.17256	0	-2.86034
AT2G33280	AT1G04570	0	0	0	-5.43234	0	-5.87459
AT5G51990	AT4G25480	0	0	0	-6.03414	0	-3.93138
AT3G21055	AT1G51400	-0.218032	-0.43486	0.0357272	0.302564	0.840935	4.91931
AT1G29930	AT2G34430	-0.38215	-0.964226	-0.220871	-0.36752	0.119627	4.4274
AT3G01930	AT5G14120	0.39078	0.719474	0.603045	0.683447	0.526181	4.14672
AT3G02500	AT5G16030	0	-0.373914	0	0.841827	0	3.98053
AT4G14500	AT3G23080	-0.097887	-0.198104	-0.207127	0.30817	0.0580904	3.7169
AT5G02150	AT3G53800	-0.280689	-0.564846	-0.151584	-0.343121	0.340665	3.64418
AT5G41340	AT1G63800	-0.369457	-0.216008	0	0.488252	0.891753	3.47666
AT1G22380	AT1G22360	0	0.778681	0	0.859569	0	3.18036
AT1G77410	AT5G63800	0	0.10852	0	0.00606047	0.727214	3.14646
AT5G26300	AT5G26280	0	0.0678651	0	0.274756	0	3.05461
AT5G01530	AT3G08940	-0.526408	-0.551703	-0.207843	0.0574642	0.744181	3.02674
AT1G01540	AT4G01330	-0.151085	-0.327164	-0.367443	0.438731	-0.565329	3.00914
AT4G21840	AT4G21830	0	0.0527672	0	-0.14868	0	2.99126
AT2G46950	AT4G27710	0	-0.308702	0	0.853676	0	2.95713
AT1G22530	AT1G72150	0.662021	-0.301473	-0.979763	-0.346411	0.998963	2.8884
AT4G09160	AT1G72150	-0.0336918	-0.301473	-0.39191	-0.346411	0.540856	2.8884
AT5G18640	AT5G18630	-0.326349	-0.275694	-0.100939	0.302555	0.956342	2.87437
AT5G05880	AT5G05890	0	0.314383	0	0.687519	0	2.83545
AT5G59120	AT5G59090	0	0.691785	0	0.894779	0	2.76678
AT5G59190	AT5G59090	0	0.691785	0	0.894779	0	2.76678
AT5G16340	AT5G16370	0	-0.375656	0	0.418023	0	2.71168
AT4G14880	AT3G22460	-0.392884	0.265198	-0.455059	0.46653	0.468008	2.68854
AT5G26120	AT3G10740	0	0.0376329	0	0.0618401	0	2.68594
AT1G15400	AT1G80180	-0.161712	-0.360652	0.249499	0.31514	0.99005	2.67586
AT5G06860	AT5G06870	0.00610884	-0.576616	-0.356272	-0.679912	-0.0786918	2.6541
AT3G48690	AT1G49650	-0.0624595	-0.782347	0.0826452	-0.946846	-0.645549	2.63752
AT1G49640	AT1G49650	0	-0.782347	0	-0.946846	0	2.63752
AT1G56670	AT1G09390	-0.121689	0	0	0.318353	0	2.63066
AT1G29840	AT3G47560	0.341493	-0.11827	0.310872	0.607414	0	2.62818
AT3G47590	AT3G47560	0.463847	-0.11827	0.667247	0.607414	0.472822	2.62818
AT3G46270	AT3G46280	0	0.62982	0	0.72112	0	2.61636
AT1G24485	AT3G46280	0	0.62982	0	0.72112	0	2.61636
AT5G66690	AT3G50740	0.0547934	0.460677	0.387743	0.468966	-0.00304307	2.61295
AT5G38430	AT5G38420	0.136032	0.125202	0.00617576	0.917139	-0.61355	2.57695
AT3G28990	AT3G55240	0	-0.824785	0	0	0	2.54336
AT1G76690	AT1G76680	0.168511	0.783679	-0.239987	0.668577	0.17148	2.53746
AT1G20340	AT1G76100	-0.149454	-0.26979	0.192644	0.553687	0.960541	2.53661
AT3G26460	AT3G26450	-0.864125	0.343125	-0.57058	0.94702	-0.282224	2.50383
AT4G14760	AT3G22790	-0.102026	0.217135	0.19188	0.564122	-0.425395	2.47464
AT1G22380	AT1G22400	0	0.969551	0	0.595863	0	2.42305
AT1G15060	AT1G73750	0.0620979	-0.440421	0.179492	0.347904	0	2.38517
AT4G26520	AT4G26530	-0.531205	-0.470593	0.621035	0.0936794	0.757383	2.32879
AT1G14240	AT1G14250	0	-0.887296	0	-0.547044	0.742831	2.3236
AT4G21400	AT4G21410	-0.0178583	0.182968	0.822184	0.554537	0.954464	2.3093
AT3G10185	AT5G15230	0	0.12526	0	0.401156	0	2.29165
AT1G07720	AT2G28630	0.0794466	0.592918	-0.516945	0.713312	-0.672153	2.2851
AT3G04220	AT3G04210	0	0.132922	0	-0.604614	0	2.27238
AT5G01250	AT3G09020	0	0	0	0	0	2.2717
AT1G11590	AT1G11580	0	0.209332	0	0.436318	0	2.26282
AT3G08860	AT2G38400	-0.398157	0.115384	0	0.180682	0	2.25419
AT3G57780	AT2G42320	0.571801	0.424743	0.389417	0.761124	-0.225859	2.24609
AT2G24060	AT4G30690	0.113326	-0.351819	0.398507	-0.149758	0.056132	2.24207
AT1G74160	AT1G18620	0	-0.621475	0	0.207736	-0.220022	2.23201
AT3G50900	AT5G66490	0.355624	0.261623	0.180538	0.424766	0.589612	2.22306
AT1G50280	AT3G19850	0	0	0	0.973763	0.899179	2.21683
AT5G04260	AT5G06690	0	-0.378407	0	-0.607284	0.394623	2.20975
AT5G46790	AT4G17870	0.814835	0.231438	0.422854	0.939384	0.809788	2.20798
AT5G09730	AT5G64570	0	0.86531	0	0.829149	0	2.19436
AT4G02075	AT1G02610	0	-0.186012	0	0.221646	0.30169	2.17562
AT1G63110	AT1G12730	0.00596477	-0.352062	0.0765669	0	0.312277	2.17459
AT4G11150	AT1G64200	-0.015177	-0.348684	0.0491999	0.257236	-0.378205	2.1607
AT2G22970	AT2G22920	0.274103	0.185447	0.420172	0.476019	0.784805	2.14798
AT5G09640	AT2G22920	0	0.185447	0	0.476019	0	2.14798
AT4G26590	AT5G55930	0	0.287845	0	0.448845	0	2.14774
AT5G12960	AT5G12950	0	0.107335	0	0.335873	0	2.14241
AT5G13110	AT5G35790	0.471934	-0.429288	0.383086	0.38492	-0.455784	2.13246
AT5G45440	AT5G45490	0	-0.00501236	0	0.235974	0	2.1279
AT4G19060	AT5G45490	-0.471961	-0.00501236	0.385021	0.235974	0.375185	2.1279
AT3G26270	AT3G26280	0	-0.454074	0	0.212846	0	2.12182
AT3G55840	AT2G40000	0	-0.947421	0	0.512818	0	2.11815
AT1G12000	AT4G04040	0.608412	-0.053203	0.90567	0.0910215	0.0758677	2.11006
AT5G08750	AT5G63780	-0.384389	-0.15398	0.310444	0.162293	0.518076	2.05496
AT1G66910	AT1G66920	0	0.756402	0	0.400746	0.414908	2.05351
AT2G44890	AT2G45510	0	0.298059	0	0.622601	0	2.04832
AT5G06560	AT3G11850	0	0.48278	-0.296147	-0.965701	0.212818	2.04705
AT5G45020	AT4G19880	-0.290357	0.586444	0.788354	0.45552	0.925318	2.04236
AT5G63560	AT3G48720	-0.632173	0.273098	-0.458712	0.737957	-0.608311	2.04011
AT3G18070	AT3G18080	0	-0.0141983	0	-0.338191	0	2.03733
AT3G16140	AT1G52230	-0.292704	-0.0434056	-0.0632555	0.415045	0.660001	2.02694
AT5G23990	AT5G23980	0	0.227748	0	0.336587	0	2.01406
AT1G13830	AT2G03505	0	0	0.785223	0	0	2.00621
AT3G43270	AT4G33220	0	0.338773	-0.434025	0.00259759	-0.655422	2.00336
AT2G32650	AT2G32180	0.580289	0.833938	0.959735	0.792466	0.998631	2.00147
AT1G51820	AT1G51850	0	0.64242	0	0.780162	0	2.00036
AT5G14390	AT3G01690	-0.245455	0.131871	-0.18063	0.753599	0	1.99859
AT4G24760	AT3G01690	0	0.131871	0.330028	0.753599	-0.395918	1.99859
AT1G16010	AT1G80900	0.0513915	-0.144987	-0.120054	-0.21852	-0.121353	1.98174
AT4G09160	AT1G72160	-0.0336918	0.455821	-0.39191	0.453077	0.540856	1.97768
AT5G15140	AT3G47800	0	0.0506315	0	-0.991684	0	1.96695
AT4G35920	AT2G17780	-0.246776	-0.800266	-0.0871302	-0.879244	0.00449556	1.96347
AT5G56040	AT4G26540	0.373709	0.121785	0.508567	0.780321	0.270314	1.96228
AT5G45920	AT5G62930	0	0.139723	0	0.654495	0	1.94767
AT3G17630	AT4G23700	0	0.477281	0	0.135177	0	1.94507
AT2G47630	AT3G62860	-0.283012	0	0.238692	0.432769	-0.415783	1.94289
AT3G02730	AT5G16400	-0.458824	-0.312651	-0.260781	0.161063	0.0933965	1.94046
AT2G47140	AT2G47130	0	0.42807	0	0.320868	0	1.92475
AT4G30370	AT2G18670	0	-0.239103	0	0.0104741	0	1.9205
AT2G39420	AT2G39400	0	0.136589	0	0.0110854	0.843803	1.90639
AT3G55180	AT2G39400	0	0.136589	0	0.0110854	0	1.90639
AT1G09930	AT5G64410	0	0	0	0	0	1.90478
AT1G70830	AT1G70850	-0.673749	-0.00592485	-0.784123	0.293143	0.394986	1.88742
AT1G70840	AT1G70850	0	-0.00592485	0	0.293143	0	1.88742
AT3G46010	AT4G00680	-0.451472	0	-0.147107	0.574983	-0.133039	1.88474
AT3G57140	AT5G04040	0	-0.15993	-0.181417	0	0	1.88462
AT5G07870	AT5G07860	-0.300496	-0.438137	0.257698	0	0.935948	1.88237
AT2G32240	AT1G05320	0.400718	-0.0277193	-0.0714286	-0.172924	0.925173	1.87135
AT1G03230	AT1G03220	0	0.34302	-0.128777	0.327822	0.583649	1.86976
AT2G04220	AT4G12690	0	-0.47897	0	0	0	1.86756
AT2G18980	AT4G30170	0.0534967	0.831085	0.49761	0.934325	0.97032	1.85323
AT3G50500	AT5G66880	-0.16908	-0.153363	-0.338888	-0.130743	0.863357	1.85188
AT1G19740	AT1G75460	-0.345022	-0.528086	-0.225257	0.331867	0.0106473	1.84824
AT3G21800	AT3G21790	0	0.481982	0	0.774637	0	1.84462
AT1G30220	AT4G16480	0	0.416802	0	0.648431	0	1.8369
AT2G35740	AT4G16480	0	0.416802	0	0.648431	0	1.8369
AT5G23830	AT5G23820	-0.764366	0.515691	-0.708213	0.599008	-0.0401936	1.82606
AT5G14420	AT3G01650	-0.193154	0.273259	-0.279835	0.499852	-0.282098	1.82362
AT1G32780	AT1G64710	-0.944718	0.356171	0	-0.304471	0	1.82344
AT1G32250	AT3G03000	0	0	0	0.339371	0	1.8105
AT4G12110	AT4G22756	-0.0419108	0.349059	-0.248349	0.983226	-0.856008	1.80766
AT2G31945	AT1G05575	0	0	0	0	0	1.80351
AT2G36760	AT2G36780	0	0.921958	0	0.85383	0	1.80241
AT2G36770	AT2G36780	0	0.921958	0	0.85383	0	1.80241
AT1G05260	AT4G11290	0.492697	0.664997	0.586576	0.702425	0.512226	1.78347
AT3G21770	AT4G11290	-0.521292	0.664997	-0.653507	0.702425	-0.917863	1.78347
AT3G01070	AT5G15350	0	0.618407	0	0.753483	0	1.77687
AT5G51890	AT5G42180	-0.65198	0.725336	-0.80559	0.767446	0.250073	1.77112
AT2G40380	AT3G56110	0.186418	0.266131	0	0.472521	0	1.76448
AT5G05380	AT3G56110	0	0.266131	0	0.472521	0	1.76448
AT4G36780	AT3G50750	-0.026107	-0.505902	0.432708	0.921578	-0.0250087	1.75265
AT4G37360	AT4G37370	0	0.403133	0	-0.558975	0	1.75075
AT1G52040	AT3G16460	-0.820962	0.0208162	-0.665814	0.209592	0	1.74753
AT1G10210	AT1G59580	0.318635	-0.0685504	-0.368207	0.337237	0.581321	1.73616
AT1G10050	AT1G58370	0	0.278418	0	0.139682	0	1.72653
AT1G06650	AT1G06645	-0.170868	-0.30192	-0.139493	0.532698	0.567094	1.71467
AT5G13550	AT3G12520	0.14935	0.831064	0.276281	0.755534	-0.153128	1.71377
AT3G14380	AT1G17200	0	0.264025	0	0.85893	0	1.71303
AT5G58140	AT3G45780	-0.452456	-0.176106	0.101003	-0.156266	-0.680962	1.699
AT1G53830	AT3G14310	0	0.497003	0	0.115976	0	1.69243
AT1G20330	AT1G76090	0.172999	0.783585	0.183702	0.586692	0.307465	1.68109
AT5G14130	AT4G37520	0	0.74239	0	0.757053	-0.326369	1.681
AT5G05830	AT2G37950	-0.417837	0	-0.194244	0.778754	-0.420246	1.67035
AT5G47635	AT2G40113	0	0.561474	0.882835	0.637974	0	1.67003
AT1G76610	AT1G21050	0	0.0425664	0	-0.330788	0	1.66755
AT1G71390	AT1G71400	0	0.530744	0	0.293908	0	1.66667
AT3G13790	AT1G55120	0.362652	0.6823	0.0503288	0.206957	0.431315	1.6644
AT1G03210	AT4G02850	-0.369252	0.302121	-0.215435	0.824007	0.447095	1.65713
AT1G07230	AT2G26870	-0.15863	0	0.184772	0.690207	0.870687	1.65301
AT3G51420	AT3G51440	-0.576995	0	-0.424823	0.508302	-0.197293	1.65246
AT3G59340	AT3G59310	0	0	0	-0.440644	0	1.65065
AT4G13660	AT1G32100	-0.262444	0.372575	-0.0973942	0.174416	-0.107122	1.65056
AT1G14930	AT2G01520	0	-0.470558	0	-0.369736	0	1.65054
AT5G24180	AT5G24230	0	0.621143	0	0	0	1.65001
AT5G23280	AT5G08330	-0.0569472	-0.392092	0.446768	-0.0795216	0.920717	1.64766
AT5G48590	AT3G07310	-0.095169	-0.792282	-0.179751	0.619812	0.268536	1.64111
AT3G11340	AT5G05860	0.153787	0.423392	0.17703	0.205872	0.634544	1.63709
AT5G05880	AT5G05860	0	0.423392	0	0.205872	0	1.63709
AT2G03590	AT2G03530	0	-0.957227	0	-0.624207	0	1.6332
AT1G80160	AT1G15380	0	-0.131002	0	0.224767	0	1.62515
AT1G78860	AT1G78850	0	0.872045	0	0.189847	0	1.61309
AT5G08590	AT5G63650	-0.245868	0.237173	-0.157925	0.769408	0.0192305	1.6091
AT1G10940	AT5G63650	-0.0405298	0.237173	-0.416748	0.769408	-0.764354	1.6091
AT1G70840	AT1G70890	0	0.577074	0	0.526075	0	1.6069
AT5G28010	AT1G70890	0	0.577074	0	0.526075	0	1.6069
AT3G49820	AT5G65925	0	0.724125	0	0.626383	0	1.60489
AT4G22530	AT5G10830	0.464064	0.517555	0.366272	0.71433	0.274615	1.60168
AT5G48230	AT5G47720	0.376887	0.137367	0.443727	0.368501	0.480301	1.60093
AT3G01420	AT1G73680	0.417713	0.328763	0.483591	0.376821	0.94002	1.598
AT1G19390	AT1G79670	0	-0.145928	0	0.285876	0	1.59457
AT4G15280	AT4G15260	0	0	0	0.391273	0	1.59246
AT3G56380	AT2G40670	0	0	0	0	0	1.58916
AT1G47128	AT5G43060	-0.196214	0.506423	0.215912	0.387633	0.457328	1.58761
AT1G17590	AT1G72830	0.534876	0	0.106444	-0.147707	-0.439602	1.58279
AT1G18460	AT1G73920	-0.619734	0.0500123	0.478976	0.560035	-0.0337326	1.57309
AT5G65410	AT4G24660	0.652018	0.427581	0.542586	0.921422	0.629561	1.57046
AT5G56530	AT1G55360	0.338153	0.18615	0.529854	0.888074	0.363363	1.56328
AT1G31830	AT1G31820	0	0	-0.397711	0.8051	0.0788428	1.55863
ATMG00370	ATCG01000	0	0.85522	0	0.325114	0	1.55132
AT5G40990	AT1G53940	0	0	0	0	0	1.54931
AT3G58850	AT2G42870	-0.393365	-0.529249	-0.438622	0	0.488409	1.54928
AT4G25400	AT5G51780	0	0.729042	0	0.579597	0	1.54681
AT2G02240	AT2G02360	0	-0.385394	0	-0.467596	0	1.54575
AT2G02340	AT2G02360	0	-0.385394	0	-0.467596	0	1.54575
AT4G21970	AT4G04630	0	0	0	0.892073	0	1.54484
AT1G28590	AT1G28580	0	0.146096	0	0.436422	0	1.53931
AT3G50360	AT4G37010	0.135352	0	-0.0228019	0.0248302	-0.273055	1.52179
AT2G39530	AT2G39518	0	0.503868	0	0	0	1.52154
AT1G02170	AT4G25110	0.194307	0	0	0	0	1.52135
AT2G03730	AT1G69040	-0.592457	0.0844727	-0.417655	-0.65453	-0.19086	1.52106
AT3G47170	AT5G07080	0	0	0	0	0	1.51391
AT4G12460	AT4G22540	-0.276169	-0.248029	-0.137734	-0.00273647	-0.329784	1.51296
AT1G06650	AT1G06620	-0.170868	0	-0.139493	-0.0615553	0.567094	1.50289
AT3G61400	AT1G06620	0	0	0	-0.0615553	0	1.50289
AT2G30840	AT1G06620	0	0	0	-0.0615553	0	1.50289
AT1G29980	AT2G34510	0.35118	-0.293501	0.294817	-0.606814	0.309396	1.49753
AT3G17770	AT1G48430	0.23495	-0.158959	0.13784	0.409876	-0.00123808	1.49164
AT3G54085	AT2G37975	-0.19886	0.561915	-0.384898	0.352344	-0.039407	1.48983
AT1G30510	AT4G05390	-0.22156	0.77383	0.0888748	0.655379	0.122252	1.48829
AT1G06750	AT1G04280	0	0.0379648	0	0.23103	0	1.47925
AT2G31670	AT1G51360	0.534571	-0.180216	0.910618	0.475816	0.896238	1.47094
AT1G23950	AT1G23970	-0.382762	0	-0.4482	0.667785	-0.0346512	1.47024
AT3G26490	AT1G67900	0	-0.259149	0	0.696707	0	1.46958
AT1G21230	AT1G21270	0	-0.27461	0	-0.88893	0	1.46407
AT1G06310	AT1G06290	0	-0.0351489	0	0.0508697	0	1.45979
AT5G41870	AT4G23820	0.0137191	-0.0600307	0.252469	-0.197681	-0.252722	1.45764
AT1G03475	AT4G03205	0.184732	0	0.23962	0.545564	0.725616	1.45694
AT5G48450	AT4G12420	0	0.183974	0	0.428327	0.490932	1.45579
AT3G09560	AT5G42870	0.0940652	0.0316309	-0.113171	0.0799903	-0.413291	1.45529
AT2G21430	AT4G39090	0	-0.0457776	0	-0.219288	0	1.45404
AT4G16190	AT4G39090	-0.323908	-0.0457776	-0.435441	-0.219288	-0.401698	1.45404
AT5G46040	AT5G46050	0	0.963651	0	0.399778	0	1.4539
AT2G44910	AT3G60390	0	0	0	0.682116	0	1.45031
AT3G43600	AT5G20960	0.345292	0.809842	0.398162	0.874637	0.0974124	1.44614
AT2G27150	AT5G20960	-0.0496091	0.809842	-0.103926	0.874637	-0.109111	1.44614
AT1G04580	AT5G20960	0	0.809842	0	0.874637	0	1.44614
AT2G41740	AT3G57410	0.0201767	0.0675247	0.0779383	0.00156909	0.620265	1.44575
AT3G56200	AT2G40420	0.0612119	-0.420254	-0.308743	0.0477016	-0.772783	1.44484
AT1G09000	AT1G54960	0	0	0	0	0	1.44371
AT3G02020	AT5G14060	-0.117342	-0.465267	0.383644	0.0994357	0.0087385	1.44261
AT5G13280	AT5G14060	0.164542	-0.465267	0.394662	0.0994357	-0.515656	1.44261
AT2G20850	AT4G03390	-0.0677114	0.0340275	0.161271	-0.250059	0.359901	1.43474
AT2G37740	AT4G17810	0	-0.263812	0	0	0	1.4321
AT1G79750	AT5G11670	0.0661133	0.369007	0.405877	-0.0883177	0.242372	1.42908
AT5G25880	AT5G11670	0	0.369007	0	-0.0883177	0	1.42908
AT5G51490	AT2G45220	0	0.532971	0	0.0364949	0	1.4271
AT4G00860	AT1G01170	-0.0499845	-0.0877098	-0.094779	0.367905	-0.736622	1.42591
AT2G36830	AT3G26520	0.0178393	-0.369817	0.530596	0.010738	0.462207	1.42489
AT3G04330	AT3G04320	0	0.575976	0	0.973562	0	1.42265
AT3G49630	AT3G50210	0	0.304214	0	0.34154	0	1.42227
AT2G39210	AT2G28120	0	0	-0.717371	0.867386	0.494006	1.42126
AT1G75620	AT1G19900	0	0	0	0	0	1.41237
AT2G35810	AT2G35820	0.39192	-0.199775	0.452338	0.74359	0.455419	1.41159
AT2G35830	AT2G35820	-0.705491	-0.199775	-0.116403	0.74359	-0.267782	1.41159
AT2G42580	AT3G58620	0.082018	-0.23754	-0.543956	-0.496738	0.159042	1.41071
AT1G29660	AT5G45670	0.537183	0	-0.201355	0.379348	0.18402	1.40864
AT1G06840	AT5G01950	0.023813	0.0665092	0	-0.479027	0	1.39193
AT1G47578	AT4G31050	0	0.161446	0	0.466038	0	1.3917
AT1G55530	AT3G13430	0.0449037	0	0.164966	0.448675	-0.0189095	1.39139
AT3G11230	AT2G40110	-0.10558	-0.279487	0.0651985	0.0807892	0.945055	1.38446
AT5G53940	AT2G40110	0.00678979	-0.279487	0.111212	0.0807892	-0.0617769	1.38446
AT1G23840	AT1G23830	0	0	0	0	0	1.3817
AT1G23850	AT1G23830	-0.642063	0	0	0	0	1.3817
AT5G63980	AT5G64000	0.254873	0.037313	0.14448	-0.198379	-0.281287	1.37654
AT5G10180	AT1G77990	-0.258576	0.270433	-0.000757789	0.475289	0.472601	1.37345
AT2G23690	AT4G37240	0	0	0	0.676346	0	1.37298
AT2G30620	AT1G06760	0.00250441	0.170689	-0.127791	0.893276	0.497194	1.36712
AT4G30920	AT4G30910	0.387527	0.805567	0.439797	0.490321	0.503167	1.36578
AT1G07260	AT2G29740	0	0.624459	-0.72596	0.774679	0	1.36248
AT3G11740	AT5G01750	0	-0.283637	0	0.474353	0	1.359
AT1G33840	AT5G01750	0	-0.283637	0	0.474353	0	1.359
AT4G04720	AT4G04740	-0.163961	-0.0822241	-0.272755	0.216432	0.0959777	1.35818
AT4G11260	AT4G23570	-0.0979544	-0.229642	-0.244823	-0.451774	-0.30795	1.35123
AT1G07250	AT1G07240	-0.36283	-0.0853688	-0.57617	-0.358709	-0.148245	1.35091
AT1G69410	AT1G13950	0.0176899	0.521813	0.0557997	0.813604	-0.172596	1.347
AT1G17070	AT2G42330	0.0815175	0	0	0	0.111651	1.34644
AT5G41110	AT3G26890	-0.463379	-0.653816	-0.156327	0.368284	0.109904	1.3445
AT4G26880	AT5G55110	0	0	0	0	0	1.34359
AT5G03570	AT2G38460	0	-0.411541	0	-0.28859	0	1.34084
AT5G57200	AT4G25940	0	-0.614356	0	-0.778274	0	1.33965
AT3G28950	AT3G28940	0.0404881	0.200206	0.0646435	0.0443018	0.924569	1.33024
AT1G06120	AT1G06090	0	0.954209	0	0.80024	0	1.32288
AT3G16340	AT1G15210	0.123279	0.609559	0.151392	0.755683	-0.393059	1.3219
AT5G48900	AT3G07010	-0.735264	-0.853307	-0.318783	-0.865692	-0.413661	1.3194
AT3G48780	AT5G23670	0.123081	0.0855891	-0.0788031	0.425133	0.405155	1.31466
AT5G67300	AT3G50060	0.479633	0.495759	-0.750724	0.841838	-0.299056	1.3126
AT3G07990	AT2G35780	0.240648	-0.172009	0.72345	-0.0397827	0.80739	1.31195
AT5G59870	AT5G02560	0.0337242	-0.248549	-0.0416505	0.601536	-0.160677	1.31012
AT1G29930	AT1G29910	-0.38215	-0.281611	-0.220871	0.159874	0.119627	1.30976
AT1G29920	AT1G29910	-0.480206	-0.281611	-0.309458	0.159874	-0.388213	1.30976
AT5G66570	AT3G50820	-0.426484	-0.274128	-0.11616	0.0597099	0.721345	1.30939
AT1G30630	AT2G34840	0.176598	0.536857	0.150206	0.750428	0.015773	1.30932
AT1G79620	AT5G49760	0	0.00750671	0	-0.206668	0	1.30768
AT5G49770	AT5G49760	0	0.00750671	0	-0.206668	0	1.30768
AT1G35710	AT4G08850	-0.924796	0.239127	-0.975339	-0.362468	0.0584494	1.3069
AT2G04650	AT1G74910	0	-0.0767553	0	-0.103387	0.210036	1.30418
AT2G26850	AT2G32560	0	0.305859	0	0.858382	0	1.30276
AT1G70110	AT4G29050	0	0	0	0	0	1.30235
AT5G35110	AT2G46490	0	-0.241395	0	0.548268	0	1.30182
AT4G17350	AT4G16670	0	0	0	0	0	1.29965
AT5G17520	AT5G17523	-0.284472	0	-0.198783	0	-0.348997	1.29783
AT5G26667	AT3G60180	0.0950684	0	0.0817842	0.478253	0.179453	1.29546
AT4G02600	AT2G44110	0	0	-0.326402	0	0.183199	1.29241
AT1G03590	AT4G03415	0	-0.0697001	0	0.224033	0.560055	1.28861
AT3G48450	AT5G63270	0	0.950896	0	0.783851	-0.888076	1.28668
AT3G02880	AT5G16590	0.260498	0.260303	0	0.615326	0.398047	1.28544
AT5G18010	AT5G18080	0	-0.561222	0	0	0	1.28505
AT5G20620	AT4G02890	-0.0533861	-0.275421	0.273136	-0.509428	0.230243	1.28243
AT4G05320	AT4G02890	-0.165677	-0.275421	0.0656996	-0.509428	-0.0486414	1.28243
AT4G05050	AT4G02890	-0.135141	-0.275421	-0.740801	-0.509428	-0.598286	1.28243
AT5G46240	AT4G18290	-0.559643	0	-0.684361	0	-0.89643	1.28062
AT1G04710	AT2G33150	0.409783	0.380452	0.633684	0.171327	0.296954	1.28039
AT4G36290	AT4G36280	0	0.944682	0	0.928972	0.231558	1.27667
AT5G49900	AT1G33700	0	0	-0.612853	0	-0.682305	1.27505
AT2G20750	AT4G28250	0	0.292178	0	0.853183	0.864753	1.2689
AT5G50330	AT4G24810	0.0553211	0.740531	0	0.986677	0.231675	1.26832
AT2G36710	AT1G05310	0	0	0	0	0	1.26776
AT5G62920	AT3G48100	0.755611	0.389051	-0.131224	-0.395358	0.83949	1.26256
AT5G01050	AT3G09220	0	0.601395	0	-0.00476469	0	1.26226
AT1G73300	AT5G36180	0	0	0	0	0	1.26002
AT3G06590	AT3G17100	0	-0.478687	0	0.809749	0	1.25865
AT3G62980	AT4G03190	-0.267902	-0.0848195	0.628999	0.322219	0.426292	1.25328
AT4G31590	AT2G24630	-0.193488	0	0.0610106	0	-0.885996	1.25213
AT1G20500	AT1G20480	0	0	0	0.997384	0	1.25187
AT5G54280	AT4G27370	-0.499745	0.0738292	-0.457085	0.420457	-0.652567	1.2494
AT4G37900	AT2G22660	0	-0.103432	0	0.230516	0	1.24639
AT5G04310	AT3G54920	0	0.410616	0	0.153997	0	1.24222
AT1G23210	AT1G70710	0	0.401765	0	0.93115	0	1.23864
AT5G40230	AT5G40240	0	0.229555	0	0.176242	0	1.23819
AT5G46610	AT4G17970	0	0	0	0.531974	0	1.23513
AT3G42850	AT4G16130	0	0	0	0.156953	0	1.23445
AT1G23540	AT1G70460	0	0.878609	0	0.977855	0	1.23342
AT5G39430	AT3G29180	0	0.460042	0	0.734749	0	1.23269
AT4G18940	AT4G18930	0	0.403682	0	0.4705	0	1.23247
AT4G37560	AT4G37550	-0.317874	-0.166017	0.486515	0.496385	-0.849252	1.23227
AT4G10770	AT4G27730	-0.717529	0	-0.200736	0.667766	0.735907	1.22931
AT5G53510	AT4G27730	0	0	0	0.667766	0	1.22931
AT5G54510	AT4G27260	-0.677107	0	-0.41103	0.850301	0.295739	1.22806
AT4G10810	AT4G24026	0.0339143	0	0.0645582	0.967514	-0.177909	1.22712
AT4G27620	AT4G27610	-0.00624451	0.0483214	-0.323024	0.0744148	-0.425512	1.22679
AT3G14450	AT1G53650	0	0	0	0.256823	0	1.22039
AT1G54340	AT1G65930	-0.0120424	0.192545	0.193274	0.372478	0.284342	1.21792
AT2G22230	AT5G10160	0.39086	0.565539	0.448009	0.842912	0.494426	1.21747
AT4G35780	AT4G38470	0	-0.402602	0	-0.817603	0.107316	1.21613
AT2G30550	AT1G06800	0	0	0	0	0	1.21522
AT2G41790	AT3G57470	-0.0353273	-0.509556	-0.00097795	-0.0370679	0.0664856	1.213
AT1G72620	AT1G17430	0	0	0	0.418944	0	1.21209
AT2G22425	AT4G40042	0.0611473	0.201454	0.0107242	0.667073	-0.362837	1.20887
AT1G67090	AT5G38410	0.158895	-0.0605132	0.533093	0.34478	0.446904	1.20558
AT5G38430	AT5G38410	0.136032	-0.0605132	0.00617576	0.34478	-0.61355	1.20558
AT3G22850	AT5G43830	-0.00435498	-0.329767	-0.324297	-0.176913	-0.486035	1.20452
AT5G61260	AT5G07820	0	0	0	0	0	1.20433
AT2G20260	AT4G28750	-0.445533	-0.371767	-0.210373	-0.0277766	0.318337	1.20144
AT2G15830	AT4G33960	0	-0.444153	0	0	-0.183307	1.19834
AT2G29130	AT5G60020	0	0.990316	0	0.0336468	0	1.19828
AT1G70940	AT2G01420	-0.464582	-0.276737	-0.427071	0.0111071	-0.749687	1.19775
AT4G05180	AT4G21280	-0.388286	-0.164202	-0.340073	0.150435	0.770905	1.19582
AT1G78980	AT3G13065	0	-0.376524	0	0	0	1.19474
AT1G15910	AT4G00380	0	0.523603	0	0.68899	0.531312	1.19086
AT3G53420	AT2G37170	-0.223905	-0.340584	0.495052	0.420498	-0.439563	1.19053
AT2G37180	AT2G37170	-0.0410174	-0.340584	0.81257	0.420498	0.239239	1.19053
AT3G54820	AT2G37170	0	-0.340584	0	0.420498	-0.879291	1.19053
AT5G10440	AT5G65420	0	0.546506	0	0.633354	0	1.18785
AT5G03170	AT5G60490	0	0	0	0	0.529512	1.1858
AT1G05470	AT2G32010	-0.594365	-0.323868	-0.39655	0.297982	0	1.18501
AT5G22660	AT5G22700	0	0	0	0.929419	0	1.18421
AT1G62380	AT1G05010	-0.0445413	-0.200097	0.0528172	-0.715755	0.671877	1.18414
AT5G18760	AT3G06330	-0.491209	-0.357751	-0.412579	0.480638	0.0602723	1.18077
AT5G21326	AT2G26980	-0.285648	0.016605	-0.156105	-0.0256814	-0.64906	1.17642
AT4G37820	AT2G22795	0.0311214	-0.501874	-0.111547	-0.648972	0.567748	1.17606
AT3G05710	AT5G26980	-0.427709	-0.17661	-0.294478	0.993475	-0.111888	1.17447
AT5G18910	AT5G10520	0	0	0	-0.338497	0	1.17296
AT5G65530	AT5G10520	0.238471	0	0.413259	-0.338497	0.862276	1.17296
AT3G54820	AT5G60660	0	0	0	0	-0.879291	1.17181
AT1G72920	AT1G72930	-0.432191	-0.604289	0	-0.728199	0.845641	1.16922
AT3G04580	AT3G23150	0.322683	-0.0460851	0.0164553	0.235507	0.373631	1.16829
AT5G44530	AT4G20430	-0.535386	-0.24968	-0.427471	-0.58134	-0.43389	1.16432
AT1G09560	AT1G02335	0.954857	0.12252	0.813498	-0.380108	0.408415	1.1631
AT3G62020	AT1G02335	-0.135028	0.12252	-0.209503	-0.380108	0.309506	1.1631
AT4G23140	AT4G05200	0	0	0	0	0	1.16309
AT3G44120	AT3G18320	0	0	0	0.75341	0	1.15566
AT1G01360	AT4G01026	-0.511198	-0.573687	-0.866391	-0.104111	-0.566997	1.15464
AT4G23190	AT4G23300	0	0.159557	-0.849235	0.832381	0	1.15213
AT1G10220	AT1G59590	0	-0.410475	0	0	0	1.15174
AT3G53010	AT4G34215	0	-0.0966209	0	0.172211	0	1.15129
AT5G51950	AT3G56060	0	0	0	0	0	1.14769
AT1G11920	AT4G22080	0	0	0	0	0	1.1475
AT4G22090	AT4G22080	0	0	0	0	0	1.1475
AT5G39530	AT5G39520	-0.694608	0.861792	0.0136517	0.418294	0.822106	1.14731
AT3G53670	AT2G37480	-0.0780724	-0.316717	0.383003	0.462976	-0.0637279	1.14588
AT5G47330	AT3G60340	0.7233	-0.258671	0	0.0785822	0.929595	1.14318
AT1G11310	AT2G39200	-0.323912	0.745928	-0.812752	-0.345025	0.879747	1.14276
AT5G39760	AT3G28920	0.86894	0.373107	-0.661088	0.599675	-0.101099	1.1422
AT4G13510	AT3G24300	0	0	0	0.842333	0	1.14132
AT3G24290	AT3G24300	0	0	0	0.842333	0	1.14132
AT1G02360	AT4G01700	-0.468473	-0.0855574	-0.737719	-0.00950168	-0.211223	1.13982
AT3G12500	AT4G01700	-0.450882	-0.0855574	-0.602268	-0.00950168	-0.260064	1.13982
AT3G09300	AT5G02100	0.24417	0.305979	0.243487	0.50933	0.932932	1.13953
AT4G39140	AT2G21500	0.465322	0	-0.188036	-0.512014	-0.309144	1.13791
AT3G05190	AT5G27410	0	0.515428	0	0.753167	0	1.13717
AT4G15236	AT4G15233	0	0.649461	0	0.266132	0	1.13591
AT4G10540	AT4G10550	0	0	0	0.692329	0	1.13443
AT1G18530	AT3G25600	0	0	0	-0.525127	0	1.1291
AT1G66840	AT5G38150	-0.712838	-0.652431	-0.137624	0.0780569	-0.859546	1.12838
AT1G14220	AT1G26820	0	0.628056	0	0.535304	0	1.12694
AT4G33700	AT2G14520	0.109064	0	-0.412624	0	-0.691267	1.12366
AT5G16120	AT1G77420	-0.215664	0	0.131584	0.390737	0.651264	1.12024
AT5G01050	AT5G01040	0	0.536186	0	0.0583222	0	1.12
AT2G01270	AT1G15020	0	0.290687	0	0.372115	-0.148576	1.11903
AT2G24400	AT4G31320	0	0.547145	0	0.990959	0	1.11867
AT1G31070	AT2G35020	-0.21533	0.235555	-0.227977	0.584365	-0.643116	1.11468
AT5G08030	AT1G74210	0	0.0901559	0	0.114856	0	1.11417
AT5G40550	AT3G27460	0.215065	0.18527	0.122783	0.0330176	0.0160915	1.11349
AT1G73540	AT1G18300	-0.795688	0	0.674648	0	0.43356	1.11229
AT5G16360	AT3G02700	0	-0.00786884	-0.493117	0.620746	0	1.10909
AT3G26640	AT1G12910	0	0	0	0.621605	-0.230955	1.10409
AT4G23690	AT4G11190	0.0477988	-0.364629	0.128543	-0.156607	0.0322712	1.10189
AT2G16385	AT4G34600	0	0.299737	0	0.900141	0	1.10144
AT2G17480	AT5G65970	0.196846	0.559061	-0.549224	0.681485	0.501726	1.10066
AT2G17430	AT5G65970	0	0.559061	0	0.681485	0	1.10066
AT3G21620	AT1G32090	0	0.361904	0	-0.17009	0	1.10063
AT3G51420	AT3G51430	-0.576995	0.0560481	-0.424823	-0.00954823	-0.197293	1.09951
AT5G17165	AT3G03150	0	0.131638	0	0.196583	-0.509424	1.09749
AT3G16410	AT3G16400	-0.118633	-0.142982	-0.146671	-0.123662	0.436316	1.09701
AT4G16760	AT2G35690	0.0344635	0	-0.0116827	0.315051	-0.864423	1.09611
AT5G36790	AT5G36700	-0.25504	-0.245905	0.0770406	0.0840543	0.990991	1.09584
AT3G14300	AT1G53840	0	-0.126348	0	0.0772834	0	1.09344
AT1G53070	AT3G15356	0.260392	-0.273922	0.524672	-0.818273	-0.0787629	1.09179
AT2G23970	AT4G30550	0	0.145068	0	0.180509	0	1.09106
AT1G56720	AT1G09440	-0.480397	0.333378	0.0758054	0.994993	0.0603359	1.09092
AT4G35300	AT1G20840	0.0976038	0.215332	-0.727942	-0.178293	-0.950298	1.08954
AT1G78920	AT1G16780	0.140698	-0.0932712	0.272913	0.329106	0.421744	1.08736
AT3G52525	AT2G36026	0	0	0	0.786219	0	1.08675
AT5G20400	AT5G20550	0.752332	0	0.314567	0	0.575277	1.08669
AT1G72140	AT1G22540	0	0.145685	0	0	0	1.08384
AT1G14390	AT2G02780	0	-0.0342737	0	0.418165	0	1.08348
AT3G10760	AT5G05090	0	-0.552178	0.420886	0	0.457677	1.08335
AT2G40970	AT5G05090	-0.336567	-0.552178	0.50335	0	0.711909	1.08335
AT1G12020	AT1G62422	0	0	0.781055	0	0	1.08244
AT3G03010	AT5G16870	-0.273752	0	-0.254242	0.290896	-0.533274	1.08083
AT1G23880	AT1G70280	0	0.299527	0.627243	0.923277	0	1.08073
AT5G61250	AT5G07830	0	0.336549	0	0.485538	0	1.07621
AT1G72850	AT4G09420	0	0.767803	0	0	0	1.07461
AT5G57480	AT4G25835	0.179692	0.390738	0	0.44243	0.154248	1.07312
AT4G15350	AT3G20940	0	0	0	0	0	1.07222
AT3G20950	AT3G20940	0	0	0	0	0	1.07222
AT1G72950	AT1G72890	0	-0.393409	0	0.304762	0	1.07019
AT1G07930	AT1G07940	0.382431	0.337933	0.514093	0.808726	-0.609412	1.06806
AT1G07920	AT1G07940	0.351493	0.337933	0.450981	0.808726	-0.679514	1.06806
AT1G15720	AT5G58340	0	0	0	0.678671	0	1.06583
AT1G45010	AT1G35180	0.177381	0	0.825712	0.82169	0.118853	1.06572
AT1G35170	AT1G35180	0	0	0	0.82169	0	1.06572
AT2G15490	AT2G15480	0.446152	0.327493	-0.226922	-0.28485	0.232724	1.06482
AT1G55510	AT3G13450	0.00321135	-0.334839	0.0882118	-0.465561	0.186129	1.06309
AT5G27360	AT5G27350	-0.529304	-0.361829	-0.257338	-0.324755	0	1.05983
AT3G47110	AT5G20480	0	0	0	-0.551762	0	1.05974
AT5G44360	AT4G20860	0	0.364812	0	-0.283733	0	1.05834
AT5G39130	AT5G38940	0	0.597839	0	0.665413	0	1.05828
AT3G01100	AT1G69450	-0.414864	0.0111559	0.115311	0.260016	-0.689204	1.05774
AT1G06870	AT2G30440	0	-0.209768	0	-0.293383	-0.932546	1.05745
AT3G21340	AT1G51800	0	0.654753	0	0.00534367	0	1.05727
AT4G33790	AT5G22500	0	0.355552	0	0.431477	0	1.05333
AT3G44540	AT5G22500	0	0.355552	0	0.431477	0	1.05333
AT5G67450	AT3G49930	0	0	0	0	0	1.04937
AT5G65210	AT5G10030	-0.0708567	-0.203279	0.491329	0.00744656	0.846605	1.04647
AT2G35680	AT5G56610	-0.0987955	0	0.455493	0	0.819859	1.0463
AT2G29360	AT1G07440	-0.344651	-0.113635	-0.148451	0.26231	-0.232105	1.04247
AT1G61810	AT1G61820	0	-0.316447	0	-0.394181	0	1.0408
AT3G45660	AT3G45650	0	0	0	0	0	1.03942
AT3G45680	AT3G45650	0	0	0	0	0	1.03942
AT2G40435	AT3G56220	0	0	0	0.738657	0	1.03662
AT3G24480	AT4G13340	0.292075	0.373713	0.0593705	0.147139	0.44576	1.03601
AT4G18670	AT4G13340	-0.317406	0.373713	-0.186265	0.147139	0.430132	1.03601
AT5G06150	AT3G11520	0.34437	0.540293	0.652552	0.982606	0.721744	1.03527
AT2G01820	AT1G66150	-0.0700073	-0.207303	-0.131176	-0.235046	-0.332594	1.03227
AT2G25060	AT5G25090	0.23038	0.108362	0.452804	0.771202	0.600249	1.03217
AT5G65830	AT3G49750	0	0.282507	0.799129	0.323754	0.566649	1.0299
AT3G02040	AT5G41080	0.650245	-0.381888	0.343328	0.357207	-0.361358	1.02812
AT5G27330	AT3G05130	0.36753	0.626342	0.497861	0.479555	-0.499008	1.02653
AT1G01820	AT2G45740	0.0626052	-0.412899	0.0192278	-0.388906	0.427856	1.02604
AT3G61070	AT2G45740	-0.103278	-0.412899	-0.0597398	-0.388906	0.375567	1.02604
AT1G25450	AT1G68530	-0.176819	0.506027	-0.146495	0.814949	0.213848	1.02466
AT3G03910	AT5G18170	0	-0.194285	0	-0.13564	0	1.02326
AT3G27850	AT3G27830	0.259895	0.317928	0.627653	0.585654	0.580265	1.02277
AT4G15100	AT1G11080	0	-0.470892	0	-0.358101	0	1.02178
AT1G68690	AT1G26150	0	-0.383253	-0.771319	0.193665	-0.853454	1.01991
AT1G60710	AT1G60680	-0.0447602	0.835502	0.0895162	0.549097	-0.516385	1.0199
AT1G02300	AT1G02305	0.0322252	0.122781	0.364316	0.373043	0.887489	1.01831
AT2G45750	AT4G00750	0.495822	0	0.641308	0.50114	0.695056	1.01773
AT1G68440	AT1G25400	-0.238492	0	-0.242634	-0.881354	-0.597642	1.01504
AT1G55960	AT3G13062	-0.177757	-0.375888	0.854561	-0.0291335	0.739604	1.01482
AT2G30860	AT2G30870	-0.131516	0.478101	-0.920461	0.00725307	-0.463728	1.01443
AT1G02840	AT4G02430	-0.206248	-0.464827	0.204045	0.737865	-0.727114	1.01421
AT1G47056	AT4G07400	-0.390798	0	0	0.91966	0	1.01212
AT5G67250	AT4G07400	-0.224714	0	-0.172156	0.91966	-0.505474	1.01212
AT5G19080	AT3G06140	0	0	0	0.996535	0	1.01187
AT1G01610	AT4G00400	0.113398	-0.200788	0.0366557	-0.178247	0.152449	1.01171
AT2G38110	AT4G00400	0	-0.200788	0	-0.178247	-0.605167	1.01171
AT4G15210	AT2G32290	-0.711392	-0.898267	-0.621481	-0.499548	-0.827244	1.0116
AT1G30080	AT4G18340	0	0.29962	0	0.134369	0	1.01122
AT5G10190	AT1G78130	-0.276463	0	-0.435883	0	-0.230025	1.00754
AT4G29340	AT2G19760	0	0.470961	0	0.605009	0	1.00392
AT4G29350	AT2G19760	0.329042	0.470961	0.382267	0.605009	-0.258786	1.00392
AT5G56600	AT2G19760	-0.239062	0.470961	-0.064367	0.605009	-0.339089	1.00392
AT3G13110	AT1G55920	0.155979	0.0776754	0.233315	0.344716	-0.88958	1.00181
AT1G70340	AT1G23790	0	0	0	0.58422	0.507352	1.00034
AT2G35840	AT1G51420	-0.100792	-0.749145	0.0995248	-0.719582	-0.61484	-1.00009
AT5G01320	AT4G33070	0	0.0221671	0	-0.309022	0	-1.00179
AT1G04090	AT5G43950	0	0	0	0	0	-1.0022
AT2G20510	AT2G36070	0	0.161537	0	0.145212	0	-1.00326
AT4G24530	AT5G65470	0	-0.0190112	0	-0.489002	0	-1.00496
AT2G05220	AT3G10610	0.231396	0.641847	0.604708	0.915332	-0.387357	-1.00551
AT5G04800	AT3G10610	0.518577	0.641847	0.655408	0.915332	-0.788615	-1.00551
AT2G04390	AT3G10610	0.185213	0.641847	0.458419	0.915332	-0.836046	-1.00551
AT1G06150	AT2G31280	-0.227599	0	-0.0700005	0	-0.54828	-1.00574
AT5G05987	AT3G11397	0	-0.162466	0	-0.165075	-0.740875	-1.00625
AT5G51030	AT5G61830	0	-0.24958	0	-0.512747	0	-1.01033
AT2G25700	AT1G20140	0	0	0	0	0	-1.01182
AT5G28210	AT5G01290	0	0	0	0	0	-1.01183
AT3G09100	AT5G01290	-0.350336	0	-0.322897	0	-0.928667	-1.01183
AT4G15000	AT3G22230	-0.39812	0.32809	-0.851699	0.437844	-0.00305744	-1.01378
AT3G48670	AT3G12550	0.263167	-0.525422	0.497518	-0.112272	0.416948	-1.01608
AT3G54830	AT2G39130	0.355108	0.205976	-0.102029	-0.178126	0.677177	-1.01724
AT4G26390	AT5G56350	0	0.214205	0	-0.430425	0	-1.01776
AT2G18140	AT2G18150	0	-0.212292	0	-0.376813	0	-1.01952
AT5G04410	AT3G10500	-0.239537	-0.169172	-0.340316	-0.604807	-0.993491	-1.02055
AT4G39540	AT2G21940	0.164649	-0.0040573	0.392895	0.271542	-0.187271	-1.0207
AT5G02940	AT5G43745	-0.356246	0.0828655	-0.258094	0.300114	0.323403	-1.02096
AT5G43560	AT1G04300	-0.0369064	-0.611775	-0.149215	-0.389933	-0.0180897	-1.02207
AT4G30780	AT2G24100	0	0	0	-0.620633	0.03058	-1.02237
AT3G50100	AT5G67240	-0.0697485	0.0838573	-0.222107	0.0485876	-0.743612	-1.02345
AT1G05810	AT2G43130	0	0	0	-0.296754	0.973277	-1.02465
AT2G31680	AT2G43130	0	0	0	-0.296754	0	-1.02465
AT2G35620	AT1G31420	-0.0392018	-0.139419	-0.316152	-0.166745	-0.41742	-1.02619
AT1G11160	AT1G61210	0	-0.0348389	0	-0.321202	0	-1.02667
AT1G17530	AT1G72750	-0.373009	-0.0364013	0.0419588	-0.358984	-0.490982	-1.02726
AT2G20140	AT4G29040	0.096008	-0.146929	0.12973	-0.34804	-0.246388	-1.0283
AT5G27770	AT3G05560	0.225484	0.291641	0.284376	0.408833	-0.956722	-1.02904
AT2G16280	AT1G19440	0.159089	0	0.376424	0	0.622862	-1.02912
AT5G02870	AT3G09630	0.4757	0.35264	0.619052	0.411763	-0.748533	-1.03031
AT2G37190	AT5G60670	0.207739	0.509489	0.491384	0.64296	-0.866656	-1.03041
AT1G63080	AT1G63130	0	-0.622127	0	-0.87164	0	-1.03042
AT1G62670	AT1G63130	0	-0.622127	0	-0.87164	0	-1.03042
AT1G07950	AT1G16430	0.0387769	0	0.240222	0	0.498936	-1.03067
AT5G19990	AT5G20000	0.220088	-0.0556056	0.0470943	-0.159677	-0.49153	-1.03103
AT3G04840	AT4G34670	0.390291	0.12132	0.528113	0.342997	-0.978301	-1.03172
AT5G06990	AT2G41660	0	-0.128941	0	-0.95453	0	-1.03412
AT3G18215	AT5G24600	0	0	0.207534	0	0.426918	-1.03438
AT5G64260	AT5G09440	-0.128687	0.0146859	-0.730371	-0.885234	0.254288	-1.03641
AT5G25400	AT5G11230	0	-0.495278	0	-0.496615	0	-1.03703
AT5G03180	AT3G09760	0	0	0	-0.576225	0	-1.03707
AT5G57560	AT4G25810	-0.563774	0	-0.707573	-0.82819	0.190314	-1.03825
AT2G03640	AT1G13730	-0.327345	-0.0582578	-0.431505	-0.381674	-0.30359	-1.03826
AT2G38940	AT3G54700	0.682929	0	-0.20994	0	-0.801184	-1.03914
AT5G58090	AT4G31140	0.109676	0	0	-0.43918	0.177397	-1.0396
AT5G20870	AT4G31140	0	0	0	-0.43918	0	-1.0396
AT5G45190	AT4G19600	-0.21658	-0.129391	-0.274132	-0.529748	-0.54582	-1.03966
AT3G20540	AT1G50840	0.164492	-0.0949671	0.371869	0.119366	-0.693751	-1.04213
AT4G02840	AT3G07590	-0.114065	0.626257	0.0680803	0.402797	-0.869886	-1.04274
AT1G19680	AT1G75400	-0.123799	-0.164583	0.220323	-0.389096	0	-1.04329
AT4G19110	AT5G45430	-0.0781644	-0.220572	-0.188978	-0.187616	-0.56769	-1.04341
AT4G14230	AT4G14240	-0.113121	-0.158154	-0.7682	-0.210933	-0.176818	-1.04379
AT1G03270	AT4G14240	0	-0.158154	0	-0.210933	0	-1.04379
AT1G22490	AT1G72210	0	0	-0.885698	-0.61844	0	-1.04417
AT1G44800	AT4G08300	0.811206	0	0.924264	0	-0.162346	-1.04641
AT1G21890	AT4G08300	0	0	0	0	0	-1.04641
AT5G36250	AT3G02750	-0.0652087	-0.305299	-0.0199841	-0.919714	0.536885	-1.04686
AT5G64430	AT5G09620	0.114827	-0.220722	0.162173	-0.771454	0.990541	-1.04772
AT5G59310	AT2G38540	0	-0.290003	0	-0.0681775	0	-1.04862
AT5G59320	AT2G38540	0.445174	-0.290003	0.959045	-0.0681775	-0.882259	-1.04862
AT1G09690	AT1G09590	0.229615	0.334066	0.505818	0.536436	-0.668346	-1.04883
AT1G57860	AT1G09590	0.373868	0.334066	0.353487	0.536436	-0.932387	-1.04883
AT4G22910	AT4G11920	0	0	0	-0.677526	0	-1.04956
AT4G16720	AT4G17390	0.301706	0.302638	0.487451	0.534243	-0.915779	-1.05083
AT1G30010	AT5G46920	0	0	0	0	0	-1.05154
AT5G09220	AT5G63850	-0.206079	-0.707149	0.0294324	-0.741827	-0.574862	-1.05199
AT3G47370	AT5G62300	0.164262	0.0102709	0.372315	0.0427767	-0.809828	-1.05675
AT1G05370	AT3G22410	0	0	0	0	0	-1.05766
AT3G10090	AT5G64140	0.1661	0.424517	0.106819	0.53734	-0.72109	-1.05792
AT1G67430	AT1G27400	0.346451	0.358822	0.539011	0.542125	-0.68428	-1.05822
AT3G20350	AT1G50660	0	-0.318204	0	-0.298227	0.6711	-1.05843
AT4G18730	AT3G58700	0.0844905	0.313745	0.294244	0.509257	-0.680369	-1.05852
AT2G42740	AT3G58700	0.365392	0.313745	0.746806	0.509257	-0.122584	-1.05852
AT1G50250	AT5G42270	-0.304084	-0.111138	-0.064022	-0.304993	-0.198203	-1.05964
AT2G42650	AT1G06380	0	0	0	-0.273676	-0.796814	-1.05979
AT2G35260	AT4G17840	-0.635295	-0.407838	-0.26472	-0.103915	-0.475713	-1.06033
AT1G71100	AT2G01290	0.346301	-0.0146749	-0.0861015	-0.407702	-0.218639	-1.06036
AT1G02780	AT3G16780	0.215184	0.352092	0.435966	0.403622	-0.650896	-1.06219
AT2G31180	AT1G06180	0	0.328634	0	-0.742525	0	-1.06358
AT3G55090	AT2G39350	0	0	0	-0.493404	0	-1.06426
AT1G75660	AT5G42540	-0.113368	-0.06202	0.00321464	-0.0382066	-0.417935	-1.06511
AT3G60510	AT4G31810	-0.119472	0.342412	-0.490908	0.422918	0.066529	-1.06616
AT4G32990	AT2G26060	0	-0.157243	0	-0.449591	0	-1.06862
AT1G58350	AT1G09980	-0.0206901	-0.21967	-0.0636648	-0.248664	-0.131643	-1.06888
AT2G16770	AT4G35040	0	0.138372	0	-0.180646	-0.873224	-1.07097
AT5G16110	AT3G02555	-0.44368	0	-0.263629	0	0.259215	-1.07103
AT2G42520	AT3G58510	0.258823	0.267856	-0.0232242	0.0938242	-0.0567523	-1.07324
AT1G35720	AT5G10230	0.372009	0	0.0546361	0	-0.122233	-1.07397
AT2G40820	AT2G26770	-0.274674	-0.158697	-0.19101	-0.330726	-0.667245	-1.07862
AT1G59860	AT1G07400	0	0	0	0	0	-1.0816
AT2G29500	AT1G07400	0	0	0	0	0.368295	-1.0816
AT5G56950	AT4G26110	0.133795	-0.0929945	-0.36269	0.104443	-0.962949	-1.08395
AT2G32200	AT2G32210	0	0	0	-0.739571	0	-1.08395
AT1G05340	AT2G32210	-0.0604899	0	-0.422941	-0.739571	0.608151	-1.08395
AT5G22740	AT5G03760	0.0674467	-0.22682	0.0432224	0.157614	-0.710909	-1.08397
AT5G57940	AT2G23980	-0.222157	-0.35875	-0.0265787	-0.591885	0.280228	-1.08564
AT4G30560	AT2G23980	0.518715	-0.35875	-0.593967	-0.591885	0.0790012	-1.08564
AT2G39820	AT3G55620	0	0.0878376	0	-0.141718	0	-1.0858
AT1G74050	AT1G18540	-0.0112838	0.36879	0.199858	0.519549	-0.693224	-1.08596
AT1G74060	AT1G18540	0.0724351	0.36879	0.273347	0.519549	-0.796804	-1.08596
AT2G43795	AT3G59800	0	-0.0154268	0	-0.488012	0	-1.08852
AT1G77000	AT1G21410	-0.365897	-0.292243	-0.693599	0.112796	0.233049	-1.08852
AT5G19250	AT3G06035	-0.0178545	0.380827	-0.712487	0.404549	0.623855	-1.08914
AT3G59360	AT2G43240	-0.0282758	-0.0922123	-0.351044	-0.253416	-0.644477	-1.08928
AT1G21870	AT1G77610	0	0	0	-0.150725	0	-1.08993
AT4G31420	AT2G24500	-0.120354	0.191974	-0.218739	-0.273137	-0.467894	-1.09029
AT1G15340	AT3G15790	-0.501345	-0.484915	-0.332511	-0.24151	-0.201612	-1.09358
AT3G55590	AT2G39770	0	-0.330833	0	-0.254652	0	-1.09663
AT5G23480	AT5G08430	0	-0.72253	0	-0.561042	-0.111728	-1.09732
AT3G63510	AT5G47970	0.266151	-0.36239	0.573006	-0.493036	0.0254033	-1.10006
AT2G19240	AT5G57210	0	-0.69403	0	-0.902212	0	-1.10164
AT1G76160	AT1G41830	0.379675	-0.208138	-0.688522	-0.0918952	-0.241978	-1.1021
AT4G18730	AT5G45775	0.0844905	0.146002	0.294244	0.51635	-0.680369	-1.10291
AT3G53030	AT5G22840	0	0	-0.400152	0	0	-1.10599
AT3G44850	AT5G22840	0	0	0	0	-0.648824	-1.10599
AT3G10090	AT5G03850	0.1661	0.060514	0.106819	0.260559	-0.72109	-1.10661
AT3G11500	AT2G23930	0.0376705	0.257691	0.250339	0.377625	-0.367607	-1.107
AT1G05900	AT2G31450	-0.583277	-0.0951145	-0.130971	-0.0415325	-0.673282	-1.10727
AT5G10550	AT5G65630	-0.0287493	-0.00274621	0.916088	-0.591862	-0.0970815	-1.10891
AT1G76510	AT1G20910	0	0	-0.269088	0	-0.427951	-1.11216
AT3G15970	AT1G52380	0	0.0587836	0	-0.170837	0	-1.1132
AT2G02080	AT1G14580	0.153807	-0.511918	-0.0385051	-0.598863	0.751695	-1.1135
AT1G68710	AT3G27870	-0.670662	-0.398661	-0.409788	-0.169668	-0.637414	-1.11369
AT1G29550	AT4G18040	-0.576579	0.273762	0	0.132475	0	-1.11377
AT5G12850	AT2G41900	-0.14718	0.0429438	0.0381332	-0.532619	-0.208938	-1.11611
AT2G19620	AT5G11790	0.247961	0.0769628	0.265102	-0.131061	-0.214212	-1.11747
AT2G19730	AT4G29410	0.426254	0.484564	0.629021	0.598528	-0.729835	-1.12002
AT3G05590	AT5G27850	0.359031	0.284081	0.604103	0.490749	-0.791851	-1.12104
AT5G07700	AT5G07690	0	-0.967979	0	-0.635667	0	-1.12105
AT3G62270	AT2G47160	0.0406115	-0.358263	0.0156768	-0.290685	-0.673092	-1.12397
AT4G01990	AT1G02370	0	0	0	0	0	-1.1276
AT3G09500	AT5G02610	0.18053	0.316041	0.428663	0.457898	-0.686887	-1.12918
AT1G58380	AT3G57490	0.432717	0.611618	0.309784	0.4067	-0.998571	-1.12928
AT2G41840	AT3G57490	0.275854	0.611618	0.507053	0.4067	-0.718717	-1.12928
AT5G49040	AT1G55210	0	-0.0839395	0	-0.585079	0	-1.13
AT3G13650	AT1G55210	0.515204	-0.0839395	0.667366	-0.585079	0.896038	-1.13
AT2G46170	AT3G61560	-0.251681	0.521413	-0.878255	0	-0.868726	-1.13032
AT4G31580	AT2G24590	0.146449	0.129853	0.158609	0.281338	-0.796789	-1.13137
AT5G49190	AT4G02280	0	0	0	0	0	-1.13288
AT5G35730	AT2G32295	0.0718946	-0.539774	0.0359557	0	0.181766	-1.13369
AT3G56760	AT2G41140	0	-0.0911853	0	0.0354092	-0.468645	-1.13465
AT3G50530	AT2G41140	0.084895	-0.0911853	0.554028	0.0354092	0.0243608	-1.13465
AT5G45275	AT4G19450	0	0.108418	0	-0.138785	0	-1.1348
AT5G07290	AT5G61960	0	0.021156	-0.488616	-0.243587	-0.350337	-1.13536
AT3G48930	AT4G30800	0.218188	0.274863	0.386639	0.530489	-0.970565	-1.13678
AT3G09980	AT5G03660	-0.173128	-0.826916	-0.00266708	-0.834121	0.0925091	-1.13726
AT2G47250	AT3G62310	0.0115721	-0.0175223	0.05784	-0.0167997	-0.775805	-1.13751
AT5G16540	AT3G02830	-0.376024	-0.175552	0.267348	0.290466	-0.144593	-1.13826
AT4G30520	AT2G23950	0	-0.0191599	0	-0.19289	0	-1.13843
AT3G10490	AT3G10480	0.786772	-0.303971	0.0801858	-0.414485	-0.658245	-1.13895
AT3G11940	AT2G37270	0.10605	0.358402	0.466186	0.511089	-0.579405	-1.13992
AT1G11940	AT1G62305	0	-0.556841	0	-0.383781	0	-1.14089
AT2G40300	AT3G11050	-0.384149	0.495675	-0.578306	0.651562	-0.607366	-1.14102
AT3G47370	AT3G45030	0.164262	0.0910725	0.372315	0.411062	-0.809828	-1.14129
AT3G51090	AT2G16460	0	-0.289108	0	-0.311564	0	-1.14496
AT4G11050	AT1G64390	0	-0.303284	0	-0.971562	0	-1.14621
AT1G50400	AT3G20000	0	0.274495	0	0.380278	0	-1.14656
AT1G22410	AT4G39980	0.199396	0.0428126	0.000430755	-0.200665	-0.886697	-1.14836
AT5G63680	AT5G08570	0.314447	-0.012012	0.301998	-0.155316	0.243609	-1.14852
AT4G00360	AT1G01600	-0.0862039	0	-0.682477	0	-0.459221	-1.14931
AT4G12480	AT4G12470	0.378609	0.463448	0.0612533	-0.337166	-0.169221	-1.15061
AT4G11350	AT4G23490	0	0	0	0	-0.530266	-1.15304
AT1G79250	AT3G12690	0	0	0	0	0	-1.15393
AT2G43460	AT3G59540	0.00754729	0.325636	0.280587	0.361284	-0.974192	-1.15396
AT4G25225	AT2G35736	0.0204632	0.0603547	-0.921081	0.187633	0.427462	-1.15441
AT3G10950	AT3G60245	0	0.182326	0	0.347632	0	-1.15606
AT5G38895	AT5G15790	-0.347838	-0.446311	0.464002	-0.173736	0.214595	-1.15798
AT1G15500	AT1G80300	0.135286	-0.125309	0.150393	-0.0711692	-0.200175	-1.15813
AT1G03080	AT4G02710	-0.0265422	0	-0.130403	-0.619249	0.0184737	-1.16116
AT1G64180	AT5G41620	0	0	0	0	0	-1.1612
AT2G34040	AT1G29030	0.0429429	0.237968	-0.0078741	0.487207	-0.108176	-1.16242
AT1G72730	AT1G54270	0.230053	0.284289	0.224275	-0.09713	-0.908586	-1.16361
AT5G61880	AT3G59280	0.293893	0	0.424767	-0.166499	-0.239641	-1.1647
AT3G07800	AT5G23070	-0.211466	0.204338	0	0.148703	0.215673	-1.16658
AT3G01050	AT5G15460	-0.382002	0	-0.334254	0	0.0692034	-1.16825
AT3G48930	AT5G23740	0.218188	0.145933	0.386639	0.421299	-0.970565	-1.16852
AT1G69620	AT1G26880	0.231123	0.525062	0.420692	0.563952	-0.856276	-1.16886
AT1G15100	AT2G01150	0.749551	0.310608	-0.168794	0.0985086	0.222901	-1.17058
AT1G33520	AT4G25020	-0.0288209	0	0.254604	0	0.518664	-1.17272
AT1G70980	AT5G56680	0	0.199235	0.0981311	-0.121822	0.416069	-1.1736
AT3G06760	AT5G49230	-0.309842	-0.27792	-0.482876	-0.0796077	-0.696414	-1.17497
AT4G27090	AT2G20450	-0.237046	0.323757	0.115509	0.494911	-0.876402	-1.17601
AT2G37190	AT3G53430	0.207739	0.172888	0.491384	0.252345	-0.866656	-1.17682
AT4G34110	AT1G49760	0.0486755	0.201516	0.267205	0.152449	-0.0542283	-1.17844
AT1G30420	AT1G30410	0	0.226582	0	-0.110693	0	-1.17868
AT3G54800	AT2G28320	0	-0.106527	0	-0.276156	0	-1.17984
AT2G37340	AT3G53500	-0.473545	-0.229274	0.019227	-0.106141	-0.015093	-1.18125
AT5G16130	AT3G02560	0.326404	-0.0167557	0.507332	0.140226	-0.961871	-1.18175
AT1G48830	AT3G02560	0.530711	-0.0167557	0.676585	0.140226	-0.356392	-1.18175
AT1G62590	AT1G62930	0	0	0	-0.768593	0	-1.18276
AT5G01180	AT3G54140	0	-0.350238	0	-0.458094	0	-1.18294
AT5G12840	AT3G20910	-0.431838	0	0.24753	-0.46664	-0.474483	-1.18445
AT1G30500	AT3G20910	-0.237948	0	0	-0.46664	-0.959236	-1.18445
AT5G18790	AT3G06320	0.0893444	-0.270083	0.665612	0.155626	0.503912	-1.18446
AT4G09800	AT1G34030	-0.174557	0.155222	0.147994	0.326886	-0.736526	-1.18542
AT3G10890	AT5G66460	0	0	0	0	0	-1.18731
AT5G23690	AT3G48830	0	0	0.500883	0	-0.76133	-1.18826
AT2G47880	AT3G62960	0.185433	0	-0.129679	0	0.188766	-1.18839
AT3G24830	AT5G48760	0.251961	0.0468325	0.516537	0.178957	-0.803194	-1.18902
AT4G13170	AT5G48760	0.311246	0.0468325	0.416762	0.178957	-0.252879	-1.18902
AT2G34160	AT1G29250	-0.0965316	0.355103	-0.0248026	0.668024	-0.211165	-1.19014
AT5G37350	AT2G24990	0.0147738	0.27981	0.0190121	0	-0.756884	-1.19024
AT1G36240	AT1G77940	0	0.285948	0	0.577649	0	-1.19117
AT3G18740	AT1G77940	0.0621273	0.285948	0.283382	0.577649	-0.89405	-1.19117
AT2G30800	AT1G06670	0	0	0	0	-0.576138	-1.19228
AT2G43820	AT2G43840	0.164816	0	0.166491	0	0.679756	-1.19305
AT1G30210	AT3G15030	-0.22125	-0.604694	-0.472783	-0.713216	-0.437777	-1.19406
AT1G53230	AT3G15030	0.102345	-0.604694	-0.350309	-0.713216	-0.789028	-1.19406
AT3G02370	AT3G57360	0	0	0	0	0	-1.19455
AT1G07480	AT1G07470	-0.274567	-0.327383	-0.317891	-0.317234	-0.716861	-1.19481
AT5G46430	AT4G18100	0.347014	0.372197	0.524958	0.452202	-0.643748	-1.19634
AT1G71040	AT1G23010	-0.344726	0.380518	-0.882798	0	-0.866703	-1.19746
AT4G32175	AT2G25355	0.136629	0.24965	0.254189	0	-0.314502	-1.20196
AT2G33310	AT1G04550	-0.416169	-0.520302	-0.44724	-0.482046	-0.579153	-1.20386
AT3G17650	AT1G48370	0.2101	0.144347	-0.244788	-0.63491	0.485293	-1.20451
AT1G08360	AT2G27530	0.186495	0.259515	0.469287	0.359711	-0.892357	-1.20654
AT5G22440	AT2G27530	0.250534	0.259515	0.487944	0.359711	-0.824322	-1.20654
AT1G60620	AT1G60850	0	0	0	0	-0.852255	-1.20737
AT2G39220	AT3G54950	0	0	0	-0.750966	0	-1.20808
AT4G29800	AT3G54950	0	0	0	-0.750966	0	-1.20808
AT5G07090	AT5G58420	0.522333	0.46189	0.7768	0.552304	-0.668691	-1.21066
AT3G21620	AT4G15430	0	0	0	0	0	-1.2124
AT1G64090	AT5G41600	-0.242002	-0.566468	-0.231792	-0.997825	-0.954935	-1.21245
AT2G03280	AT1G14020	0	-0.269857	0	-0.411668	0	-1.21521
AT1G61960	AT1G62085	0	-0.495328	0	0	0	-1.21564
AT1G62150	AT1G62085	0	-0.495328	0	0	-0.653418	-1.21564
AT5G59810	AT2G04160	0	-0.638274	0	-0.497464	0	-1.21607
AT5G08190	AT5G23090	-0.155256	-0.24884	0	-0.605009	-0.198303	-1.21732
AT1G74860	AT1G19010	0	0	-0.600265	0	-0.894818	-1.21856
AT5G56670	AT2G19750	0.427281	0.433883	0.511568	0.538973	-0.904875	-1.2212
AT2G17970	AT4G36090	0	0.0616328	0.780046	-0.55428	0	-1.22221
AT3G14790	AT1G53500	0.259672	-0.133046	0.252982	-0.332393	-0.626435	-1.22317
AT3G13650	AT1G58170	0.515204	0	0.667366	0	0.896038	-1.22413
AT5G49040	AT1G58170	0	0	0	0	0	-1.22413
AT3G13340	AT1G55680	-0.162622	-0.348322	-0.14418	-0.248135	-0.0116793	-1.2261
AT3G19130	AT1G49600	0.408111	0.349085	-0.157202	0.308538	0.13649	-1.22705
AT1G10586	AT1G10585	0	0	0	-0.897817	0	-1.23322
AT5G23900	AT3G49010	0.0714341	0.299693	0.428211	0.611432	-0.392445	-1.23406
AT1G64000	AT5G41570	0	0	0	0	-0.923851	-1.23749
AT2G46130	AT5G41570	0	0	0	0	0	-1.23749
AT1G21590	AT1G77280	-0.145349	0	-0.475217	-0.310597	-0.559975	-1.23989
AT3G16260	AT1G52160	0.225288	0	0.51279	0	0.663773	-1.24382
AT3G03510	AT5G17580	0	0	0	-0.529628	0	-1.2452
AT4G31985	AT3G02190	0.279251	0.00216511	0.437984	0.205117	-0.844713	-1.24712
AT1G44170	AT4G34240	0.000897277	-0.192415	-0.109529	0.130685	0.236915	-1.24933
AT2G18450	AT5G66760	0	0.182414	0	0.108242	0	-1.25006
AT3G21175	AT1G51600	0	-0.299388	-0.232162	-0.614122	-0.316273	-1.25226
AT5G20290	AT5G59240	0.289591	0	0.470715	0	-0.855518	-1.25326
AT4G02340	AT3G05600	-0.310949	-0.674542	-0.816083	-0.742783	-0.294436	-1.25596
AT1G18080	AT1G48630	0.404456	0.458711	0.726434	0.604123	-0.343693	-1.25896
AT4G14342	AT3G23325	0.0176555	-0.0302882	0.297049	-0.0801661	0.119806	-1.26048
AT4G17720	AT5G16840	-0.330613	-0.138435	-0.761415	-0.111417	-0.911867	-1.26379
AT1G58220	AT1G09710	0	0	0	0	0	-1.26423
AT4G27460	AT5G53750	0	0	0	0	0	-1.26492
AT3G02080	AT5G61170	0.187772	0.25664	0.566496	0.485866	-0.396058	-1.2656
AT5G15520	AT5G61170	0.300324	0.25664	0.583027	0.485866	-0.0649871	-1.2656
AT1G64490	AT5G42060	0.225311	-0.0548272	0.234232	-0.175734	-0.58606	-1.26671
AT1G17520	AT1G72740	0	-0.507766	0	-0.407971	0.265377	-1.26759
AT5G43460	AT1G04340	-0.199233	-0.247463	-0.0110727	-0.189027	-0.271832	-1.26874
AT5G66390	AT4G36430	0.213332	-0.66605	0.137367	-0.842474	0.723102	-1.26945
AT1G52300	AT3G16080	0.0541874	0.293907	0.343073	0.336362	-0.970134	-1.27338
AT1G15250	AT3G16080	0.64767	0.293907	0.860556	0.336362	-0.473411	-1.27338
AT5G38110	AT1G66740	-0.281228	-0.372469	0.127416	-0.557031	-0.400003	-1.27413
AT3G61110	AT2G45710	0.171437	0.347026	0.356525	0.39706	-0.99493	-1.27703
AT1G79820	AT1G67300	0	-0.32653	0	-0.725841	-0.795079	-1.27703
AT1G15930	AT2G32060	0.0626032	0.295896	0.33943	0.729364	-0.943461	-1.27854
AT3G61113	AT2G45695	0	-0.177537	0	-0.375475	0	-1.27894
AT1G74270	AT1G07070	0.295014	0.490773	0.292761	0.311961	-0.284286	-1.27978
AT5G09240	AT5G09250	0	-0.246109	0.452937	-0.10413	0	-1.28063
AT1G61700	AT1G11475	0	0.337644	0	0.272691	0	-1.28378
AT2G43445	AT2G43440	0	0	0	0	0	-1.28494
AT5G48950	AT1G48320	0	0	0	0	0	-1.28538
AT1G35580	AT4G09510	-0.546476	-0.213834	-0.287932	0.0121162	0.301169	-1.28605
AT5G42020	AT5G28540	0.263834	0.0741179	0.860626	0.161028	-0.646189	-1.29088
AT1G62190	AT4G27030	0	0.083311	0	-0.0786588	0	-1.29318
AT1G01790	AT4G00630	-0.375345	-0.0669282	-0.301611	-0.141082	-0.556989	-1.29493
AT1G20370	AT1G76120	0	0	0	0	-0.870091	-1.29514
AT2G34360	AT5G52450	0	0.124964	0	-0.0761983	0	-1.29649
AT1G79130	AT1G16510	0	0	0	0	0	-1.29889
AT3G12830	AT1G16510	0	0	0	0	-0.844547	-1.29889
AT4G05060	AT5G54110	0	-0.442667	-0.1708	-0.389904	0.477534	-1.30065
AT3G01280	AT5G15090	0.0688959	-0.00187609	0.245494	0.222757	-0.600512	-1.30572
AT1G06410	AT4G17770	0.0198491	0.319189	-0.0200656	0.107491	0.239013	-1.30756
AT1G09575	AT1G57610	0	-0.272996	0	-0.262913	0	-1.3077
AT4G13890	AT4G13930	0	0.47293	0	0.128214	0	-1.31432
AT4G27480	AT3G15350	0	0	0	-0.663223	0	-1.31461
AT2G18520	AT4G36680	0.74286	0.294168	0	0.0641759	-0.795524	-1.31541
AT3G02320	AT5G15810	0	0.216044	0	0.195531	-0.861656	-1.31623
AT1G07770	AT5G59850	0.1124	0.347481	0.427971	0.50399	-0.436636	-1.32251
AT2G02180	AT1G14530	-0.0805412	-0.705064	-0.228922	-0.874225	0.201803	-1.32501
AT2G43900	AT1G65580	0	-0.0957091	0	-0.54372	-0.684854	-1.32539
AT4G28390	AT5G13490	0.0439605	-0.317386	0.275768	0	0.497398	-1.32929
AT3G08580	AT5G13490	0.423589	-0.317386	0.145754	0	-0.587101	-1.32929
AT2G43810	AT3G59810	0.065305	-0.183513	0.298694	-0.301956	-0.407614	-1.32955
AT4G26055	AT5G57080	0	0	0	0	0	-1.32993
AT1G45050	AT5G42990	0.143043	0.0834071	0	-0.0770285	-0.392041	-1.3315
AT1G75440	AT5G42990	0.223852	0.0834071	0.0805171	-0.0770285	0.758963	-1.3315
AT4G07950	AT1G01210	0	0.462273	0	0.394562	0	-1.33275
AT5G53540	AT4G27680	0	-0.21142	0	-0.302682	-0.506627	-1.33351
AT3G05830	AT5G26770	-0.0831658	0.857206	-0.788595	0	-0.419096	-1.33422
AT2G40880	AT5G12140	-0.411977	-0.0300674	-0.603907	-0.233048	-0.514622	-1.33814
AT5G03530	AT1G43890	-0.0192562	-0.309092	0.17729	-0.596937	-0.134795	-1.33825
AT1G16350	AT1G79470	0.567007	0	0.924453	0.34662	-0.145272	-1.34009
AT5G15910	AT5G10730	-0.132535	-0.049714	0.0508016	0	-0.986997	-1.3407
AT1G27100	AT1G59710	-0.572517	0.607712	-0.769272	-0.555881	0.0996285	-1.341
AT3G28630	AT1G59710	0	0.607712	0	-0.555881	0	-1.341
AT3G46230	AT5G59720	0	0	0	0	0	-1.34429
AT1G53540	AT5G59720	0	0	0	0	0	-1.34429
AT2G25220	AT4G32000	0	0	0	0	0	-1.35422
AT1G75110	AT1G19360	0	-0.584326	0	-0.300628	0	-1.35534
AT2G37460	AT2G39510	0.360953	0.183662	0.588098	0.230868	-0.120667	-1.35652
AT2G36330	AT5G62820	-0.221629	0	-0.353889	0	-0.419359	-1.35734
AT5G47050	AT4G17680	-0.58785	0	0	0	0	-1.36032
AT1G03860	AT4G28510	0.502534	0.237846	0.724979	0.586184	-0.39706	-1.36127
AT5G14602	AT5G18150	0	-0.389314	0	-0.734855	0	-1.36414
AT1G22160	AT1G78020	-0.43118	0.253634	0.570779	0.40461	-0.24441	-1.36591
AT5G08300	AT5G23250	0.201312	0.03867	0.157678	0.193829	-0.25826	-1.36882
AT2G21520	AT1G75370	-0.0392324	-0.422125	-0.404443	-0.619638	-0.47887	-1.37342
AT3G60490	AT2G35700	0	0	0	-0.885491	0	-1.37618
AT4G39200	AT2G21580	0.0942211	0.231645	0.400072	0.122292	-0.576929	-1.37653
AT5G01430	AT3G49420	-0.196431	0	-0.357116	0	-0.66579	-1.3787
AT3G18750	AT1G49160	-0.467698	-0.319446	-0.308145	-0.00436101	0.0694508	-1.37965
AT2G32960	AT1G05000	0.988417	-0.0710373	0.644825	0	-0.00924076	-1.38213
AT1G26450	AT1G69295	0.247119	-0.501549	0.175499	-0.0809099	-0.511287	-1.3843
AT3G06700	AT3G06680	0.455532	0.060072	0.519824	0.454112	-0.900287	-1.38537
AT2G19520	AT4G29730	-0.0307391	0	-0.0873073	0.0261716	-0.711093	-1.3864
AT3G11450	AT5G06110	-0.0226504	0.220273	-0.166976	-0.448706	-0.220651	-1.38714
AT4G00695	AT1G80245	0	0	0	0	0	-1.38864
AT3G50850	AT5G49560	0	0.517571	0	0	0	-1.3901
AT3G02630	AT2G43710	0.130222	0.209811	0.00209644	0.308994	0.75118	-1.3909
AT2G42300	AT3G57800	-0.32514	-0.0282601	-0.403406	-0.208733	0.26346	-1.39254
AT4G19410	AT5G45280	0.0968884	-0.52745	0.0411319	-0.863745	0.077842	-1.39722
AT4G22150	AT4G04210	-0.37538	-0.343444	-0.406597	-0.673191	-0.218278	-1.39735
AT1G71410	AT1G22870	0.102877	-0.135355	0.158459	-0.320041	0.247289	-1.39906
AT4G31520	AT1G13160	0	0.233598	0	-0.0873334	0	-1.40655
AT2G25140	AT5G15450	0	0.0659584	0.332742	0.391726	-0.6977	-1.40718
AT2G33845	AT4G28440	-0.20428	-0.130431	-0.341061	-0.0601589	-0.970968	-1.4075
AT4G03820	AT4G22270	0	0.343573	-0.247397	-0.412875	0	-1.40986
AT1G50630	AT3G20300	0	-0.635999	0	-0.987461	0	-1.41093
AT3G44290	AT5G22290	0	0	0	-0.583485	0	-1.41455
AT3G60050	AT1G55630	0	0	0	0	0	-1.41489
AT1G11700	AT1G61930	0	0	0.999868	0	-0.74475	-1.41644
AT2G25070	AT4G31860	-0.333117	-0.360063	-0.288076	-0.267428	-0.0182352	-1.41889
AT4G00600	AT4G00620	0	0.363157	0	0.744905	0	-1.41964
AT5G51080	AT1G24090	0	0	0	0	0	-1.42083
AT3G26932	AT5G41070	-0.542521	0	0	0	0.528644	-1.42249
AT2G04070	AT2G04050	0	0	0	-0.921081	0	-1.42445
AT2G04100	AT2G04050	0	0	0	-0.921081	0	-1.42445
AT1G16320	AT1G79510	-0.315408	-0.0783	-0.18117	-0.382568	-0.873011	-1.42588
AT4G17270	AT5G47540	-0.0339842	-0.272062	-0.00715004	-0.330247	-0.310709	-1.42623
AT1G64480	AT5G24270	0	0	0	0	0	-1.42818
AT4G26910	AT5G55070	0.183729	0.00590925	-0.0119481	-0.071372	0.348875	-1.43018
AT5G11700	AT4G32920	-0.154797	0.438334	-0.221201	0.95756	-0.357337	-1.43217
AT2G20560	AT4G28480	0	-0.223508	0	-0.0558163	0	-1.43885
AT5G52250	AT5G23730	0	0	-0.752536	0	0	-1.43911
AT4G26230	AT2G19740	0.636225	0.247275	0.739662	0.26566	-0.32137	-1.44
AT5G56710	AT2G19740	0.430723	0.247275	0.471763	0.26566	-0.749105	-1.44
AT1G36180	AT1G36160	0	-0.106506	0	0.0907292	0	-1.44141
AT2G30140	AT2G30150	0.18684	-0.433253	-0.240591	0	-0.730576	-1.44496
AT5G61890	AT5G07310	0	0	0	0	0	-1.44549
AT4G04610	AT1G62180	0.384538	0.374836	0.679817	0.641227	-0.070484	-1.44619
AT3G21600	AT4G15450	0.193214	-0.443765	0.558523	-0.967927	0.830493	-1.44713
AT3G29635	AT5G39050	0	0	0	-0.436574	0	-1.44756
AT5G49520	AT2G47260	0	-0.394949	-0.575382	-0.564001	0	-1.44774
AT1G26700	AT5G53760	0	-0.686422	0	-0.431707	0	-1.44947
AT5G17920	AT3G03780	0.325632	0.115655	0.213463	0.120676	-0.278924	-1.45263
AT1G30160	AT1G05540	0	0	0	0	0	-1.45291
AT2G16720	AT5G16600	0	0	-0.270262	0	-0.608754	-1.45543
AT5G03650	AT2G36390	-0.372319	0.0371789	-0.199845	-0.607156	-0.145037	-1.46401
AT3G11660	AT3G52470	0.132038	0.300136	0.171459	-0.0499871	0.869254	-1.46882
AT5G19510	AT5G12110	0.152032	-0.540532	0.397516	0	-0.768178	-1.47231
AT2G24190	AT3G61220	0.533861	-0.187911	0.822457	-0.385528	0.197025	-1.47399
AT1G01800	AT3G61220	-0.213547	-0.187911	-0.0610299	-0.385528	0.416126	-1.47399
AT4G14103	AT4G14096	0	-0.335725	0	0.158935	0	-1.47792
AT3G59200	AT4G14096	0	-0.335725	0	0.158935	0	-1.47792
AT1G58310	AT4G14096	0	-0.335725	0	0.158935	0	-1.47792
AT3G56140	AT2G40400	-0.160509	0.0758226	0.191277	0.309044	0.4374	-1.48591
AT4G05120	AT4G05110	0	0	0	0	0	-1.49417
AT2G42030	AT3G58030	-0.236966	-0.300525	0	-0.912776	0	-1.49901
AT5G67330	AT2G23150	0.515249	-0.393434	0.801333	-0.818612	-0.37703	-1.49912
AT1G47240	AT2G23150	0	-0.393434	0	-0.818612	-0.852552	-1.49912
AT2G40480	AT3G56270	0.156796	0	0.05145	0	-0.280674	-1.49973
AT2G30575	AT1G06780	0	0	-0.301531	-0.430413	0	-1.50394
AT1G31290	AT1G31280	0	0	0	0	0	-1.50905
AT3G47950	AT5G62670	0	0.226559	0	0.416141	0	-1.50967
AT3G08040	AT1G51340	0	-0.235549	0	-0.417649	-0.0608089	-1.51093
AT3G46660	AT3G46670	0	-0.330496	0	0.0357162	0	-1.51269
AT3G21270	AT1G51700	0	-0.257171	0	-0.921785	0.340558	-1.51502
AT4G15415	AT3G21650	-0.329366	-0.394663	-0.485961	-0.947594	-0.953963	-1.51782
AT1G52870	AT4G03410	-0.419143	-0.848851	-0.0521273	-0.485418	-0.183695	-1.51982
AT3G13674	AT1G55205	0.493912	0	0	0	-0.334543	-1.5211
AT2G03480	AT1G13860	0	-0.425674	-0.756293	-0.246247	0	-1.5244
AT4G30330	AT2G18740	0.0567272	0.120437	0.150661	0.0122298	-0.452333	-1.53123
AT1G13560	AT3G25585	-0.117518	-0.554292	-0.248177	-0.299221	-0.823327	-1.53165
AT3G49050	AT4G00500	0.189632	0.0428185	0.546343	-0.313462	0	-1.53191
AT2G27860	AT1G08200	-0.0706408	-0.302825	-0.274979	-0.451127	-0.32177	-1.53519
AT2G33980	AT1G28960	0	-0.761355	0	-0.672547	0	-1.53527
AT5G27640	AT5G25780	0.238713	0.238998	0.274423	-0.146693	-0.763017	-1.53631
AT3G15730	AT1G52570	0.0771441	0	-0.278043	0	-0.537579	-1.54103
AT1G59670	AT1G59700	0	-0.512664	0	-0.212417	0	-1.54305
AT5G07240	AT5G62070	0.297386	-0.346605	0.770822	-0.674004	-0.15292	-1.54329
AT2G39270	AT2G37250	-0.380463	-0.0893117	-0.301358	-0.452994	-0.694264	-1.55202
AT5G17450	AT1G71050	0	0	0	0	0	-1.55428
AT4G38320	AT4G37680	0.0409448	-0.176433	0.384413	-0.567457	-0.0558794	-1.55604
AT5G43700	AT1G04240	-0.612016	-0.0289629	0.197818	-0.963431	0.676219	-1.5611
AT2G32580	AT1G05070	0.163911	-0.560092	-0.0211336	-0.799541	-0.616724	-1.56172
AT1G47490	AT1G47500	0.125554	0.148266	0.422497	0.103574	-0.864958	-1.56313
AT3G26820	AT3G26840	0	0	0	-0.412275	0	-1.56629
AT2G07750	AT1G63250	0	0	0	0	0	-1.56728
AT2G46800	AT3G58810	-0.220574	0	0.32468	0	0.0378153	-1.56751
AT4G10430	AT1G33230	0.190598	-0.157702	0.131151	-0.883783	-0.895081	-1.57613
AT3G52350	AT5G08535	0	0	0	0	0	-1.57686
AT5G41970	AT3G49320	0.289687	0	0.253854	0.890716	-0.745837	-1.57751
AT1G69880	AT1G59730	0.0223918	0	0.11024	0	0.0839488	-1.58129
AT1G36990	AT4G08510	0	0	-0.309529	0	-0.938223	-1.58269
AT2G37210	AT2G28305	0	-0.391561	0	-0.902676	0	-1.58553
AT2G02000	AT2G02010	0	0	0	-0.766365	0	-1.5914
AT5G02730	AT3G09590	0	0	0	0	0	-1.59439
AT3G21760	AT3G21750	0	-0.119504	0	-0.0475644	0	-1.59796
AT2G33370	AT1G04480	0.156457	-0.0295201	0.684345	0.0928711	-0.609903	-1.59828
AT5G08600	AT4G02400	0	0.376268	0	0.00370119	0	-1.60108
AT5G02790	AT5G02780	-0.284881	0.146536	-0.153858	0.235965	0.307622	-1.60908
AT2G16400	AT4G34610	0.163698	0.255134	-0.313545	0.0252738	0.223672	-1.61005
AT4G14410	AT3G23210	-0.221898	0	-0.104758	-0.467137	0.50512	-1.61893
AT5G43900	AT1G04160	-0.0730522	0	-0.155892	0	0.110801	-1.62607
AT1G08470	AT5G22020	0.186241	-0.103896	0	0.350035	-0.333123	-1.62947
AT5G11190	AT5G25390	0	0	0	0	0	-1.63467
AT1G77490	AT4G08390	-0.168379	-0.0754822	0.0922311	-0.205785	0.699956	-1.63966
AT5G53370	AT3G49220	0.34204	-0.119903	0.567736	-0.881473	-0.188331	-1.64215
AT1G25380	AT2G47490	0.112902	0	0.117292	0	-0.385898	-1.64803
AT4G00880	AT5G53590	-0.312274	0	-0.0295266	-0.808032	0.445023	-1.64808
AT2G46690	AT5G53590	-0.14249	0	0.987512	-0.808032	0.37784	-1.64808
AT2G38610	AT3G08620	-0.157614	0	-0.534789	-0.447782	-0.877851	-1.65012
AT3G49570	AT5G24660	0.469217	0.494667	-0.512491	-0.0919159	-0.915321	-1.65068
AT3G02230	AT5G15650	0.638006	0.204456	0.506858	-0.437116	-0.805441	-1.65178
AT1G18160	AT1G73660	-0.306802	-0.847076	-0.346866	-0.854796	0.00442003	-1.65276
AT4G24280	AT5G49910	0.353172	0.544639	0.548673	0.571746	0.0122472	-1.65311
AT3G11400	AT5G06000	0.203812	0	0.222177	0	-0.737722	-1.65377
AT3G61700	AT2G46420	0.0591965	-0.0281893	0.049288	-0.356859	-0.564729	-1.65568
AT5G17310	AT3G03250	0.507421	-0.00809164	0.504457	-0.482826	-0.459656	-1.65874
AT1G76520	AT1G76530	0.0602539	0	-0.229784	0	-0.700002	-1.66605
AT4G01070	AT1G01420	0.0930985	0	0.80244	-0.986153	-0.670792	-1.66826
AT2G40710	AT4G38290	0	-0.471692	0	-0.498555	0	-1.67171
AT5G17720	AT5G17780	0	0	0	0	0	-1.67333
AT1G53030	AT3G15352	-0.634055	0.215787	-0.514702	-0.0165763	-0.00286072	-1.67785
AT4G36940	AT2G23420	0	-0.323554	-0.389058	-0.37467	-0.417197	-1.69574
AT2G42650	AT3G58660	0	0.410982	0	0.209746	-0.796814	-1.69982
AT1G18080	AT3G18130	0.404456	0.639576	0.726434	0.712791	-0.343693	-1.70067
AT2G21770	AT5G09870	0	-0.236579	0	-0.873594	0	-1.71126
AT5G64740	AT5G09870	-0.0889253	-0.236579	-0.334688	-0.873594	-0.568044	-1.71126
AT3G13460	AT1G55500	0.0841748	0.149133	0.0443511	-0.636731	-0.761456	-1.72285
AT3G02510	AT5G16040	-0.829547	0.163291	-0.549532	-0.560283	0.570741	-1.72493
AT3G61640	AT5G24105	0.732415	0.604453	-0.0502963	0	0.0796703	-1.72608
AT1G27370	AT1G27360	-0.0276726	0	-0.212601	0	-0.372939	-1.72647
AT2G22475	AT1G28200	0.366851	-0.0422245	0	-0.138112	0.274754	-1.73093
AT1G22900	AT1G65870	0	0	0	0	0	-1.74456
AT2G21100	AT1G65870	0.285042	0	0	0	-0.126746	-1.74456
AT1G28110	AT2G33530	0.502368	-0.307295	0.679233	-0.636093	0.83787	-1.74641
AT4G14640	AT3G22930	0	-0.171148	0	-0.773026	0	-1.75245
AT5G18180	AT3G03920	0	0.293587	0	0.317758	0	-1.75843
AT1G74230	AT5G61030	0.225568	0.583808	0.270006	0.78379	-0.276617	-1.76027
AT5G13360	AT5G13370	-0.103371	0.280163	0.680277	-0.288521	-0.890425	-1.76699
AT4G27890	AT5G53400	0	0.0426011	0	0.284843	0	-1.76743
AT5G54240	AT4G27350	0	0	0	0	0	-1.76917
AT3G13720	AT1G55190	-0.330118	0.869609	-0.367893	0.278199	0	-1.79413
AT5G03830	AT2G44510	-0.413818	0	0.604565	0	0.84012	-1.79947
AT2G22170	AT4G39730	0.42571	0.0363643	0.423344	-0.242052	0.180739	-1.80366
AT5G17810	AT3G03660	0	0	0	0	0	-1.80442
AT3G05690	AT5G06510	0.242007	0	-0.21294	0	-0.0863387	-1.80724
AT1G09240	AT5G56080	0.861665	0	0.237963	0	0.56313	-1.81368
AT1G64670	AT5G41900	0.0276122	0	0.82848	0	0.347231	-1.81411
AT1G15480	AT1G80270	0.437922	0.471305	0	0.527462	0	-1.81663
AT2G38180	AT3G11210	0	-0.683507	0	-0.684066	0	-1.81716
AT2G22400	AT4G40000	0.134574	0	-0.225353	0	-0.72681	-1.81755
AT1G75760	AT1G19970	0.17675	0	0.235782	0	0.227157	-1.82221
AT2G33600	AT2G33590	0.255736	-0.200314	0.360432	-0.170871	0.467737	-1.83274
AT4G14950	AT1G05360	-0.0350712	0	-0.0290129	-0.0390536	0	-1.833
AT4G38950	AT2G21300	-0.255733	-0.230208	0.375874	-0.100888	-0.580969	-1.83562
AT2G02930	AT2G47730	0	-0.257998	0	-0.388629	0	-1.83751
AT2G18420	AT1G75750	0	-0.0404888	0	-0.127956	0	-1.84029
AT3G19760	AT1G51380	-0.0466478	0	-0.00152593	0	-0.853888	-1.84116
AT1G53690	AT5G41010	0	0.0495019	0	-0.179413	0	-1.84181
AT2G29990	AT1G07180	-0.316753	-0.652003	-0.294671	-0.0994909	0	-1.85669
AT1G33140	AT4G10450	0.414164	0.320667	0.551644	0.38714	-0.676867	-1.86196
AT1G33120	AT4G10450	0.348118	0.320667	0.445173	0.38714	-0.789846	-1.86196
AT2G35760	AT4G16442	0	-0.645343	0	-0.863352	0	-1.86665
AT3G18210	AT1G22950	0.200314	0	0.534529	-0.354922	-0.0343759	-1.86802
AT5G37130	AT5G17270	0.420664	0	0.278003	0	-0.483365	-1.86954
AT4G34265	AT2G15000	0.159698	0.102331	0.140352	0.52103	-0.47929	-1.87181
AT5G26751	AT5G14640	-0.0571443	0.0656533	-0.145695	-0.0751362	0.170635	-1.87844
AT3G44370	AT1G65080	0	0	0.35566	0	0	-1.88123
AT2G27360	AT1G28610	0	-0.974954	-0.112171	-0.300155	-0.428204	-1.89342
AT2G01130	AT1G48650	-0.00529441	0.0919036	0.221573	0.00986172	-0.0328794	-1.89612
AT1G48940	AT3G18590	0	0	0	0	0	-1.89857
AT5G08440	AT5G23490	0	-0.467206	0	-0.467529	-0.919181	-1.89942
AT5G47455	AT4G17310	0.713027	0	-0.0111289	0	-0.944251	-1.89947
AT4G16250	AT2G18790	0	-0.571985	0	-0.0754336	0	-1.90277
AT2G44090	AT3G59910	-0.150151	-0.429424	0.336606	0.0983244	-0.953706	-1.90655
AT2G16760	AT2G47370	0	-0.329073	0	0	0	-1.907
AT3G05790	AT5G26860	0	0.671179	0	0.769625	0	-1.91799
AT4G21130	AT4G05410	0	0.433408	0	0.112048	0	-1.92267
AT5G38760	AT3G02480	0	0	0	0.904008	0	-1.93848
AT1G20065	AT3G25940	0	0.0506879	0	-0.207501	0	-1.94231
AT5G53550	AT5G24380	0.0936135	-0.200902	0.234244	-0.280154	0.739812	-1.94805
AT3G05550	AT5G27760	0	-0.054611	0	-0.810353	0	-1.9488
AT4G13345	AT3G24460	-0.551587	-0.580986	-0.768517	0	-0.845542	-1.95436
AT1G56140	AT1G56130	0.171149	0	0	0	0.686218	-1.95526
AT1G12950	AT1G47530	0.922587	-0.198868	0.765432	-0.362527	0.830755	-1.95576
AT1G30400	AT2G34660	-0.172152	-0.131843	-0.257092	-0.103965	-0.786955	-1.95639
AT5G48410	AT5G48400	0	0	0	0	0	-1.9575
AT1G79930	AT1G79920	0.198552	0.200958	-0.08826	0.200654	-0.940233	-1.95824
AT1G03700	AT4G03540	0	0	0	0	0	-1.95856
AT1G80720	AT1G15870	0	0	0.715754	0	-0.870947	-2.00104
AT3G22330	AT3G22310	0.19551	0.343611	0.259138	0.418969	-0.9234	-2.0023
AT5G65900	AT3G18600	0.238439	0.651111	0	0.62938	-0.701391	-2.00299
AT3G08720	AT3G08730	0.275875	-0.289401	-0.737062	-0.0555697	0.0740124	-2.00366
AT4G10380	AT1G80760	0.0752465	-0.796096	0.365712	-0.33664	-0.0854519	-2.01415
AT5G66630	AT5G66620	0	0	0	0	0	-2.01584
AT3G27470	AT1G67850	-0.242442	0.00636863	0.433916	-0.924636	0.570357	-2.01644
AT1G13000	AT1G67850	0	0.00636863	-0.683591	-0.924636	0	-2.01644
AT1G53470	AT1G78610	0	0	0	-0.749798	-0.937538	-2.01901
AT5G11930	AT4G33040	0	0	0	0	0	-2.01903
AT5G45860	AT5G45870	0	0	0	0	0	-2.02321
AT3G14640	AT3G14690	0	-0.116036	0	-0.855152	0	-2.02625
AT3G14660	AT3G14690	0.04452	-0.116036	-0.107643	-0.855152	-0.338073	-2.02625
AT3G14680	AT3G14690	0.329482	-0.116036	0.403769	-0.855152	0.731915	-2.02625
AT3G14610	AT3G14690	0.35885	-0.116036	0.668262	-0.855152	0.770449	-2.02625
AT2G32510	AT1G05100	0	0	-0.79004	0	0	-2.04568
AT1G17400	AT1G72490	0	0	0	0	0	-2.05286
AT5G16970	AT1G65560	0.352858	0	-0.296613	0	-0.10883	-2.05865
AT3G48690	AT3G48700	-0.0624595	0	0.0826452	0	-0.645549	-2.05876
AT1G29050	AT2G34070	0.603943	-0.320391	0.851184	-0.845203	0.938969	-2.06079
AT5G40700	AT3G27350	0	-0.374755	-0.688201	-0.0990039	0	-2.06214
AT4G22100	AT1G02850	0	-0.119727	0	-0.0847136	0	-2.07336
AT5G03740	AT3G44750	0.283011	0.426004	0.415611	0.714891	-0.950278	-2.07811
AT1G77590	AT2G04350	0.165351	-0.364002	0.160938	-0.404032	-0.34349	-2.09032
AT4G36640	AT1G75170	0.293286	-0.0735084	0.555524	-0.15325	-0.539602	-2.09503
AT4G18820	AT5G45720	-0.27444	0	0	0	0	-2.09727
AT5G40800	AT3G27250	0	0	0	0	0	-2.09953
AT3G26480	AT2G18900	0	0.416561	0	0.218806	0	-2.10724
AT4G13510	AT1G64780	0	0.679432	0	0.884498	0	-2.10861
AT2G40116	AT3G55940	0	0	0	0	0	-2.1136
AT3G08510	AT3G55940	-0.3174	0	-0.444396	0	0.34279	-2.1136
AT4G24000	AT4G23990	0	-0.717193	0	-0.874917	0	-2.12083
AT1G30500	AT2G34720	-0.237948	0.025982	0	-0.268464	-0.959236	-2.12714
AT2G37840	AT3G53930	-0.0790866	-0.0796515	0	0	0.467931	-2.13408
AT5G58782	AT5G58770	0	-0.745689	0	0	0	-2.18248
AT4G18550	AT1G06250	0	-0.186227	0	0	0	-2.18579
AT3G10340	AT2G37040	0	0.352196	-0.615327	-0.0400969	-0.393908	-2.19003
AT5G66480	AT3G50910	0	0.0488526	0	-0.331133	0	-2.21853
AT1G01380	AT4G01060	0	0	0	0	0	-2.22376
AT2G16570	AT4G34740	0	0.307115	0	-0.849912	0	-2.22504
AT4G27900	AT5G53420	0.457183	-0.304638	0.297549	-0.6897	-0.331265	-2.22806
AT4G25200	AT5G51440	0	0	0	0	0	-2.23296
AT2G30950	AT1G06430	-0.272525	-0.506733	-0.0442361	-0.464942	0.183174	-2.23765
AT1G65540	AT3G59820	-0.39556	0.424069	-0.123422	-0.765413	-0.248117	-2.24656
AT5G13740	AT5G13750	0.386001	-0.0425136	0.895712	-0.472393	-0.143577	-2.24872
AT5G64840	AT5G09930	-0.33999	0	0.245926	0	-0.320359	-2.25577
AT5G07170	AT5G62240	0	0	0	0	0	-2.26951
AT5G51460	AT4G12430	0.328185	0	-0.385492	-0.826459	-0.00648332	-2.28063
AT5G20060	AT1G52700	0.15443	0	0.277192	0	-0.0271436	-2.29046
AT5G03340	AT3G53230	-0.0702309	-0.592233	0.054178	0	0.113087	-2.31538
AT3G09840	AT3G53230	0.0611714	-0.592233	0.0975686	0	-0.423836	-2.31538
AT5G18960	AT3G06250	0.0201925	-0.136106	0.479414	0	0.449925	-2.36717
AT2G40300	AT3G56090	-0.384149	0.0335948	-0.578306	-0.846217	-0.607366	-2.37645
AT4G36930	AT4G00050	0	-0.179299	-0.460929	0.343719	0	-2.40565
AT5G52490	AT4G25630	0	0.550645	0	0.623946	0	-2.44137
AT1G72240	AT1G22470	0	0	0	0	0	-2.44499
AT1G73300	AT2G23000	0	-0.37949	0	0.217837	0	-2.4555
AT1G30820	AT3G12670	-0.880445	0.550942	-0.643608	0.0933119	-0.160676	-2.45805
AT4G21490	AT4G05020	0	0.0260582	0	-0.453083	0	-2.47043
AT3G14790	AT1G78570	0.259672	0.426579	0.252982	0.371455	-0.626435	-2.49896
AT2G25080	AT4G31870	-0.71253	-0.230881	-0.368774	0	0.378433	-2.50844
AT4G27585	AT5G54100	0.355981	-0.472724	0.183095	-0.676443	-0.579963	-2.5308
AT4G13940	AT3G23810	-0.0130949	0.315114	0.452238	-0.958583	-0.577718	-2.54996
AT4G39700	AT4G08570	0	0	0	0	0	-2.59561
AT1G53510	AT3G14720	0.159675	-0.305718	-0.101766	-0.874498	-0.550629	-2.62871
AT2G42880	AT3G14720	-0.0197085	-0.305718	0.138236	-0.874498	0.276028	-2.62871
AT5G48180	AT3G07720	0.0131448	0	-0.0491159	-0.642428	-0.698565	-2.63213
AT4G31290	AT5G26220	-0.388486	-0.305159	-0.492109	-0.788436	-0.0147929	-2.6767
AT4G02700	AT3G51895	0	-0.997076	0	-0.996194	0	-2.69212
AT3G04520	AT1G08630	-0.00556292	0	0.308722	0	-0.195351	-2.74222
AT1G58430	AT2G24560	0	0	0	0	0	-2.81283
AT4G04720	AT4G21940	-0.163961	0	-0.272755	0	0.0959777	-2.8324
AT5G09670	AT5G64550	0.0125333	-0.267539	0.465717	-0.984003	0.520649	-2.89901
AT4G00350	AT4G25640	0	-0.222862	0	-0.715592	0	-2.9103
AT5G55120	AT4G26850	-0.561319	-0.414518	-0.0386333	-0.143419	-0.578285	-2.97824
AT1G66370	AT1G56650	0	0	0	-0.664906	0	-3.01807
AT4G22240	AT4G04020	-0.191994	-0.122031	-0.0657309	-0.195063	-0.945853	-3.14898
AT2G16720	AT4G34990	0	0	-0.270262	0	-0.608754	-3.20363
AT1G78380	AT1G17180	0.199897	-0.638744	-0.0424056	-0.848518	-0.0649451	-3.20417
AT3G59580	AT2G43500	0	-0.643363	0	-0.438157	0	-3.22236
AT5G54010	AT5G54060	0	0	0	0	0	-3.23392
AT2G37790	AT2G37770	0.226971	-0.0736108	0.565184	-0.721275	0.790109	-3.43891
AT3G53880	AT2G37770	0.369283	-0.0736108	0.461273	-0.721275	-0.556872	-3.43891
AT1G27680	AT4G39210	-0.141673	0.0935704	-0.298196	0.324627	-0.859625	-3.53636
AT4G16860	AT4G16920	-0.227208	-0.331776	-0.505335	-0.564164	0.64961	-3.84921
AT4G16890	AT4G16920	-0.541228	-0.331776	-0.691614	-0.564164	-0.246693	-3.84921
AT4G16950	AT4G16920	-0.243008	-0.331776	-0.76067	-0.564164	0.0616956	-3.84921
AT4G34640	AT4G34650	-0.189142	-0.903418	0.0762714	0	-0.122669	-4.22192
AT1G15460	AT1G74810	0	0	0	0	0	-4.36009
AT3G03190	AT5G17220	0	-0.179655	0.903166	-0.114637	0.88848	-4.38112
AT3G13790	AT3G13784	0.362652	0	0.0503288	0	0.431315	-4.75246
AT2G14860	AT4G33905	0	0	0	0	-0.813097	-4.88444
AT5G43140	AT4G33905	0	0	0	0	-0.549539	-4.88444
AT1G66370	AT1G66390	0	0	0	0	0	-5.07394
AT1G66380	AT1G66390	0	0	0	0	0	-5.07394

## Sheet: B.cinerea 
P1	P2	log2(fc)
		6h_1	6h_2	12h_1	12h_2	18h_1	18h_2
AT3G13520	AT1G55330	-1.04938	-0.727038	-1.57139	-1.05544	-3.78179	4.1278
AT4G23990	AT4G24010	2.82137	0	2.81067	1.33034	7.32152	3.50112
AT4G04610	AT4G21990	0.0102403	-1.2447	-1.11161	-1.91725	1.7834	1.31251
AT1G74080	AT1G18570	-0.857106	-1.19654	-1.39563	-1.34492	-3.02616	-2.2537
AT4G25810	AT5G57560	-0.794318	-2.62509	-2.164	-1.89498	-3.09188	-2.55005
AT2G36780	AT2G36770	-1.10458	0	-1.28446	-1.57475	-1.58697	-2.6296
AT1G66180	AT5G37540	-2.13511	0.262068	-1.82847	1.21399	-1.17384	-3.84511
AT3G17630	AT4G23700	-0.226993	-1.10585	1.10576	-2.13923	8.63125	-4.65083
AT5G22380	AT3G44350	0.912984	1.36583	1.85571	1.5903	-1.47316	-6.26701
AT1G64780	AT4G13510	0.844102	-1.55323	1.25826	2.86071	2.78231	-9.36992
AT3G16660	AT3G16670	-1.54131	0.0535927	-1.27324	-1.75343	-2.99384	-10.1528
AT3G22235	AT3G22240	1.13075	0.551745	1.66719	3.20151	-2.87769	-10.5907
AT4G16260	AT3G57260	-2.8429	0.827346	-4.25104	2.76565	-11.8286	-19.5836
AT3G57240	AT3G57260	-0.335869	0.827346	1.16502	2.76565	-6.175	-19.5836
AT1G21100	AT1G21120	-0.562099	0.651696	-1.34499	-1.8522	-2.80228	-6.4248
AT5G64810	AT5G26170	0.951026	0.940218	2.21589	1.87101	-7.70856	-5.87578
AT3G48080	AT3G48090	0.997241	0.977313	1.77585	1.67778	-1.40319	-4.57121
AT3G02040	AT5G41080	0.187468	0	-1.31412	-1.51546	4.46699	-3.90736
AT1G21120	AT1G21110	0.651696	-0.0205979	-1.8522	-1.33282	-6.4248	-3.7805
AT1G17170	AT1G17180	-0.821621	0	-2.59581	-1.29945	-3.9274	-2.8091
AT1G05675	AT1G05680	0	0	-1.98438	-1.79575	-4.90455	-2.72523
AT1G21240	AT1G21250	-0.168492	0.657563	1.05599	1.30622	-8.2867	-2.71707
AT2G25000	AT4G31800	-0.0594612	0.485265	1.37525	1.01851	1.26169	-2.42397
AT4G27280	AT5G54490	-0.591718	-0.484171	-1.07441	-1.00403	1.0223	-2.21896
AT1G73500	AT1G18350	-0.90972	0	-1.1662	-1.03568	3.04399	-1.79035
AT1G35710	AT4G08850	0.78507	0.835873	1.6987	1.32194	-3.56483	-1.55833
AT1G02610	AT4G02075	-0.254638	-0.209625	-1.55457	-1.04791	2.19541	2.25482
AT1G27730	AT5G04340	-0.813311	0.209225	-1.7435	-1.55147	4.87534	4.05312
AT1G03495	AT1G03940	-0.0499668	0.548536	2.07915	2.78928	7.04762	8.98723
AT1G56650	AT1G66390	3.41309	-0.171728	3.35978	0.659039	10.9094	13.2092
AT4G24000	AT4G23990	0	2.82137	-0.665181	2.81067	2.02404	7.32152
AT3G05490	AT4G15800	-0.676133	-1.11717	-0.712853	-1.13709	1.18872	6.50352
AT2G22500	AT4G24570	1.21626	-0.269492	0.782347	-1.10119	-4.65662	5.66597
AT2G30540	AT2G47880	0	1.42028	0.165591	1.52907	-2.61132	4.49854
AT1G80130	AT5G20190	-1.21809	0.230925	0.522671	1.17932	5.51938	4.19195
AT2G47880	AT3G62960	1.42028	0	1.52907	0.125683	4.49854	4.01302
AT1G61667	AT5G54530	-1.11631	0	-1.26486	0.41034	-1.85659	2.68458
AT4G13395	AT4G35783	-1.43687	0	-2.98684	0	-2.33384	2.67467
AT5G66620	AT5G66630	1.87536	0	1.32723	0.529071	1.73808	2.11992
AT2G27360	AT1G28610	0	1.32746	0.383188	1.06307	1.23953	2.09637
AT1G28600	AT1G28610	0.24402	1.32746	0.749224	1.06307	2.10561	2.09637
AT2G37130	AT4G21960	-1.99081	0.508418	-1.89435	0.177007	1.27784	2.00152
AT3G44260	AT5G22250	-1.07468	-0.148332	-1.2311	-0.671222	9.40971	1.91859
AT1G05170	AT2G32430	0.578137	1.30744	1.32064	0.763494	2.6517	1.90984
AT2G22240	AT4G39800	0	2.09475	0.923339	1.27458	3.76384	1.81976
AT2G34500	AT2G34490	-1.4151	0.139181	-2.48559	0.0587449	-4.68988	1.47588
AT1G23050	AT1G70985	-2.16546	0	-2.19436	0	1.27269	1.45286
AT3G47960	AT5G62680	1.38355	0.407726	1.03999	0.0678502	1.42941	1.18679
AT2G23340	AT5G67190	1.06738	-0.61724	1.09888	-0.963527	2.04161	1.03947
AT4G08770	AT4G08780	-1.71007	0	-3.94277	0	-6.73396	-1.07386
AT1G17380	AT1G72450	1.3588	-0.389283	0.212657	-1.01058	-5.1805	-1.15368
AT4G23140	AT4G23180	1.10603	0.595681	2.42715	0.880088	-6.75936	-1.19295
AT1G05010	AT1G62380	0.354866	-2.19614	-0.378736	-1.8817	-2.65022	-1.27971
AT4G31290	AT5G26220	-0.693941	-1.67733	-0.752619	-1.52105	-2.58439	-1.3154
AT3G24480	AT4G13340	-0.648143	-1.2957	-0.753928	-1.56209	-1.00194	-1.38115
AT3G01490	AT5G50000	-1.07275	-0.112996	-1.17097	0.106825	-1.24258	-1.47298
AT2G27150	AT5G20960	0.277348	-1.22746	0.385065	-1.22783	1.23032	-1.47836
AT3G43600	AT5G20960	0	-1.22746	0.0377587	-1.22783	1.97614	-1.47836
AT4G12730	AT5G55730	-0.836718	1.23485	-0.929471	1.23132	-2.12283	-1.66339
AT1G27330	AT1G27350	1.36125	0.65293	1.011	0.528082	-2.46704	-1.73571
AT1G14520	AT2G19800	-0.498938	-2.41928	-0.0224631	-3.09647	2.81372	-1.91153
AT3G30775	AT5G38710	-2.43285	0.941571	-1.20898	0.118421	5.20632	-1.93481
AT3G06035	AT5G19250	2.66053	0.738036	2.23463	0.416146	2.92564	-1.96784
AT1G04520	AT2G33330	0	-1.73628	0.577635	-1.21648	1.10413	-2.72506
AT1G59950	AT1G59960	-1.26864	-0.0167245	-3.7787	-0.537146	-5.90582	-2.87386
AT1G25230	AT1G14700	-1.22388	-0.488368	-2.04968	-0.822977	-3.11153	-2.92807
AT5G22300	AT3G44300	-1.25477	0.373269	-1.01353	0	7.61408	-2.94839
AT4G28780	AT3G04290	1.88149	0	1.17243	0.559237	-1.23884	-3.05741
AT2G41180	AT3G56710	3.38812	-0.258912	1.54161	0.666607	-16.3232	-4.0384
AT3G49120	AT3G49110	1.68838	0.459934	0.717809	-1.48433	-2.34705	-4.41856
AT3G12500	AT4G01700	0	1.37369	-1.40961	0.849031	-1.94179	-5.8473
AT1G21750	AT1G77510	0.996963	1.24322	0.934684	1.64917	-4.60602	-8.17383
AT2G02930	AT4G02520	-1.33817	-0.956023	-0.837022	-1.2687	-2.53219	-8.36592
AT1G26390	AT1G26420	-1.43667	-0.257551	-1.40322	-0.768444	-6.02902	-8.73334
AT4G01370	AT1G01560	0.361381	1.06579	0.197209	1.52466	-1.65717	-13.3325
AT4G34770	AT2G21210	-3.27313	0.38727	-2.57338	0.012282	-1.4893	-14.8275
AT5G25250	AT5G25260	0.099644	0.694176	-0.444342	1.72092	-4.39411	-11.4088
AT2G29120	AT2G29110	0.682485	-0.0883321	0.960752	1.68803	-1.19078	-10.6115
AT5G10770	AT5G10760	-0.407509	0.818361	-0.210028	2.00897	3.8909	-8.05618
AT5G47070	AT4G17660	0.0901698	0	0.0231661	1.81321	-1.84134	-7.98802
AT3G29000	AT5G39670	0.436249	0.903337	-0.864773	1.43981	-1.3065	-7.96199
AT1G17147	AT1G78410	-0.393291	-0.336163	-1.41895	-0.792418	-5.87298	-6.53973
AT3G54420	AT2G43590	0	0	-0.381759	-2.78905	-4.6875	-5.17788
AT1G65690	AT5G36970	0.407958	-0.927712	0.203834	-1.58171	-5.68442	-4.66426
AT2G29690	AT5G05730	0.396672	-0.927324	0	-1.2931	-1.47649	-3.92333
AT4G15236	AT4G15233	0	-0.420137	-1.23486	-0.202156	-3.96073	-3.77533
AT1G26910	AT1G66580	-0.129914	-0.407856	-0.529597	-1.13361	-1.86625	-3.51857
AT3G61640	AT2G46330	-0.128371	-0.932443	-0.397068	-1.02353	-1.28785	-3.49921
AT5G13490	AT4G28390	-0.472773	-0.725461	-1.29692	0.112381	-3.20791	-3.29841
AT1G32450	AT4G21680	0	0	0.49212	-2.94933	1.53878	-3.29048
AT1G03220	AT1G03230	0.472022	0.465065	-1.3032	-0.408107	-3.80177	-3.07409
AT1G23840	AT1G23850	0.591931	-0.684305	0.721344	-1.17141	-1.79553	-2.9197
AT4G33430	AT2G13790	-0.122327	0.813993	0.02608	1.18609	-1.56701	-2.65507
AT1G07250	AT1G07260	0.364276	0	0.18341	-1.61781	1.2966	-2.53059
AT3G26932	AT5G41070	0	0	0	1.08327	3.37612	-2.48343
AT1G04990	AT2G32930	0.628161	0.332319	0.315386	1.06372	-4.04032	-2.23337
AT4G12600	AT5G20160	-0.303217	-0.310148	-1.0604	-0.514681	-3.61901	-2.18327
AT1G66200	AT5G37600	0.0209452	0.352423	0.0327079	1.00739	1.20889	-2.13354
AT3G05060	AT5G27120	-0.089624	-0.577105	-0.610211	-1.16387	-2.28648	-1.95001
AT2G18300	AT4G36540	-0.966132	0.212153	-1.69179	-0.371157	-1.79959	-1.94228
AT4G25630	AT5G52470	-0.533326	-0.108875	-1.2959	-0.639568	-5.75109	-1.92129
AT4G26690	AT5G55480	-0.518972	0	-1.04389	0.0598783	-1.15421	-1.91568
AT2G45760	AT3G61190	0	-0.303397	1.74864	-0.216619	-7.80141	-1.86994
AT3G27170	AT5G40890	0	0.156812	0	-1.4379	-1.27333	-1.85716
AT2G16500	AT4G34710	-0.667777	0.293883	-1.38501	-0.652058	-1.5417	-1.7587
AT1G25220	AT5G57890	-0.983935	-0.953957	-1.1089	-0.737677	-5.06602	-1.66428
AT4G34860	AT1G22650	0	0.497051	-1.21981	0.74235	2.335	-1.6283
AT4G34131	AT4G34135	0	0.0322167	-1.05913	-0.060327	-2.57222	-1.59068
AT1G66880	AT5G38210	0.869694	0.628065	1.51769	0.967947	-3.38413	-1.58336
AT3G23220	AT5G43410	0	0	0	-1.20969	-2.27547	-1.50398
AT2G41640	AT3G10320	0	0	-0.652366	-1.08834	4.14007	-1.44509
AT5G09440	AT5G64260	-0.93757	0.481855	-1.09626	-0.659628	5.05721	-1.42962
AT1G10155	AT1G31200	-0.26835	-0.449397	-1.39746	0	1.05804	-1.3496
AT3G27460	AT5G40550	0.572155	0	1.32338	-0.408158	2.6979	-1.10062
AT1G07260	AT2G29740	0	0	-1.61781	0	-2.53059	-1.07691
AT1G17180	AT1G78380	0	0.806227	-1.29945	-0.306297	-2.8091	-1.01172
AT5G13370	AT5G13360	0.139112	0.311284	-1.12497	0.291531	-2.13369	1.02983
AT1G01720	AT1G77450	0.295899	0	-0.340309	-1.02222	1.28768	1.13533
AT3G23840	AT4G13840	0	0.171566	1.52833	0.576026	1.15544	1.13602
AT1G08630	AT3G04520	0	0.058817	-2.73636	-0.298749	-3.44738	1.14636
AT5G23730	AT5G52250	0	0	0	-1.04659	1.89841	1.38641
AT5G60680	AT3G45210	-0.84598	0.374027	-1.22526	0.39994	1.17977	1.49031
AT2G32870	AT2G32880	0.219611	0.850284	-0.752317	-1.07511	-1.42099	1.72152
AT2G34410	AT5G46340	0.0687718	-0.101332	0.20832	1.10968	1.42679	1.97506
AT2G45570	AT1G33720	0	-0.0891643	-1.32649	0.522712	-2.75583	2.06433
AT2G40140	AT3G55980	0.110918	0.393885	-0.686253	-1.00841	-1.79173	2.31308
AT1G53510	AT3G14720	-0.266545	0.949421	0.104327	1.07195	2.10479	2.7453
AT1G07280	AT2G29670	0.368252	-0.27535	0.162601	1.21457	2.1531	2.82052
AT1G08470	AT5G22020	0.348385	0.369663	0.270294	1.4099	-1.05136	3.13247
AT1G27930	AT1G67330	0.237625	0.0381112	0.0571777	-1.67473	2.34983	4.39533
AT4G33040	AT5G11930	0.186548	0.785785	0.903256	1.72299	4.91097	4.50486
AT3G15350	AT4G27480	0.989348	0	1.23371	0.305221	-1.57045	4.5864
AT2G46690	AT3G61900	0.322906	0	-0.40516	1.30236	2.48759	5.82482
AT5G37600	AT5G16570	0.352423	-0.512388	1.00739	0.226577	-2.13354	6.44955
AT5G39510	AT3G29100	0.0209641	0	0.164518	-1.51086	0.219522	5.53987
AT2G44270	AT1G76170	-0.291104	-0.510221	-0.177395	1.12772	-0.481025	3.86192
AT2G46660	AT3G61880	0	0	0.304653	1.37661	0	3.05429
AT2G42880	AT3G14720	-0.224733	0.949421	0.00755581	1.07195	-0.0148923	2.7453
AT2G36870	AT3G44990	0	0	0.878019	1.97009	0.733605	2.7217
AT3G01140	AT5G15310	0	0.624655	0	1.37606	0	2.39726
AT1G20925	AT1G76520	0	-0.810603	0	-1.06428	0	2.27808
AT1G62180	AT4G04610	-0.895699	0.0102403	-0.824714	-1.11161	0.591877	1.7834
AT5G14120	AT3G01930	-0.923635	0.798767	-1.52233	-0.0744864	-0.07203	1.66203
AT2G26690	AT1G12110	0	-0.318362	-1.23426	0.20327	-0.846234	1.62129
AT3G47600	AT5G62470	0.167545	0.707579	0.613986	1.14529	0	1.51579
AT2G01940	AT1G68130	0	0	-1.26349	0	0	1.41962
AT2G24550	AT4G31510	-0.318451	-0.106347	-1.3425	-0.0420521	-0.927363	1.40759
AT2G36790	AT2G36800	0	0	0	-1.15554	0	1.24314
AT2G26660	AT5G20150	0.274038	0.833231	-0.223001	-1.03057	0.75924	1.17635
AT4G26060	AT5G57060	0.342896	-0.366029	1.00575	-0.284788	-0.580373	1.17223
AT3G19450	AT4G34230	0.0230717	0.379133	0.650081	-1.2848	-0.164519	1.10618
AT4G28088	AT4G30660	0	0.81328	0	1.12087	0	1.0551
AT5G14980	AT5G19290	0	0.983174	0	1.01278	0	1.01673
AT5G53390	AT2G38995	0	0	0	1.06742	0	-1.08873
AT1G22710	AT1G71880	0.0334872	0.837872	-0.302884	1.04379	0.210819	-1.09763
AT1G21010	AT1G76600	0	-0.636036	0	-1.84425	0	-1.20902
AT1G29240	AT2G34170	0.696292	0.542881	1.03131	0.123867	-0.532298	-1.35273
AT4G04720	AT4G21940	-0.102263	0.934667	-0.0471331	1.8463	0.425255	-1.43445
AT1G03905	AT5G44110	0	0	0	1.10784	0	-1.65218
AT5G43760	AT1G04220	0.270664	0	0.617233	1.03881	-0.225537	-1.67227
AT4G31420	AT2G24500	0.170897	-0.378554	-0.0498674	-1.01021	-0.093138	-1.69494
AT4G22300	AT4G22305	0.20769	0.97097	0	1.14695	0	-1.8744
AT1G13530	AT1G13520	0	-0.734517	0	-1.09995	0	-1.97001
AT2G44130	AT3G59940	0	-0.652433	0	-1.05027	0	-2.11827
AT4G09510	AT1G35580	0.293513	-0.0787017	1.09263	-0.042009	0	-2.17449
AT2G18480	AT4G36670	0	-0.522488	0	-1.26068	0	-2.45006
AT1G05575	AT2G31945	0.341497	0	-1.35649	0	-0.925323	-2.45568
AT3G03290	AT5G17390	0	0	0	-1.1381	0	-2.46532
AT2G40390	AT5G64190	0	0	0	-2.41639	0	-2.52643
AT1G21230	AT1G21250	0	0.657563	0	1.30622	0	-2.71707
AT2G45550	AT2G45570	0	0	0	-1.32649	0	-2.75583
AT4G27070	AT5G54810	-0.637891	-0.644792	-0.322982	-1.20748	-0.211757	-2.79991
AT2G47870	AT3G62950	0	0	0	-1.69604	0	-2.85122
AT5G10530	AT5G65600	0	-0.685975	0	-1.28392	0	-2.91712
AT1G52720	AT3G15630	0.3627	-0.848498	0.486709	-1.63895	0	-2.92037
AT1G65800	AT4G21380	0.101508	0.817164	0.147685	1.40746	0.275173	-3.0524
AT1G53830	AT3G14310	0	-0.433077	-0.95182	-1.369	0	-3.09289
AT3G08580	AT5G13490	0.19208	-0.472773	-0.411434	-1.29692	-0.565358	-3.20791
AT1G74890	AT1G19050	0	0	0	1.03286	0	-3.39246
AT1G22810	AT1G71520	0	0	0	-1.68702	0	-3.69353
AT2G17760	AT3G51330	0.34319	0.92695	0.271748	1.12314	0.213315	-3.78512
AT1G67100	AT3G02550	0	-0.798025	0	-1.65655	0	-3.81242
AT1G24600	AT1G67920	0	0.938893	0	1.24138	0	-3.89357
AT5G60640	AT3G54960	-0.0893066	0.803123	-0.0135421	1.59522	0.436887	-3.89591
AT4G24340	AT4G24350	0	-0.400476	0	-1.44508	0	-4.0796
AT3G05200	AT5G27420	-0.401607	-0.0652698	-0.577136	-1.0865	0.939196	-4.15048
AT5G02790	AT5G02780	-0.0127461	-0.774089	0.206007	-1.42083	0.574018	-4.2636
AT2G29420	AT2G29490	-0.634547	-0.919387	-0.977051	-2.34124	-0.9906	-4.66477
AT4G31940	AT4G31970	0	0	0	-1.11409	0	-5.49013
AT4G11360	AT4G11370	-0.428091	-0.303935	-0.89901	-1.79003	0.754353	-5.6174
AT1G70140	AT1G24150	0	0.389003	0	1.15266	0	-5.79827
AT2G21340	AT4G39030	0.271764	0.935644	0.122332	1.53708	0.982449	-6.59276
AT5G14040	AT3G48850	-0.0335181	-0.418945	-0.202518	-2.31028	-0.821123	-6.71412
AT1G55290	AT3G13610	0	0.155306	0	1.33775	0	-6.80938
AT3G28940	AT3G28930	-0.0488652	-0.680644	0.215347	-1.04289	0.152918	-6.8395
AT1G21380	AT1G76970	0.21552	0.969737	0.202203	1.35415	0.212518	-6.8643
AT5G07850	AT5G42830	0	0.363202	0	1.5584	0	-7.24499
AT2G39020	AT2G39030	0.186369	0.691763	-0.43704	-3.05088	-0.551775	-7.3425
AT3G23280	AT4G14365	0.241762	0.805719	0.314941	1.14163	0.371074	-7.83957
AT1G21230	AT1G21240	0	-0.168492	0	1.05599	0	-8.2867
AT3G46080	AT3G46090	0	-0.0805268	0.747826	1.25774	0	-8.46608
AT5G40010	AT3G28510	0	0.432562	0.967244	3.18943	0	-8.76745
AT2G29420	AT2G29460	-0.634547	-0.65741	-0.977051	-2.27445	-0.9906	-9.10706
AT3G10910	AT5G01880	0	0.0461116	0	-1.12697	0	-9.28541
AT5G63980	AT5G64000	0.133216	0.298162	0.059499	2.11184	-0.0308958	-11.5129
AT4G09030	AT1G35230	-0.341908	0.918812	-0.84764	1.61459	0	-11.727
AT4G38660	AT1G75040	0	0.775864	-0.0914509	2.27307	0	-16.83
AT2G14580	AT2G14610	0	-0.613392	0	2.93838	0	-22.4147
AT2G14610	AT1G50060	-0.613392	0	2.93838	0	-22.4147	0
AT3G57260	AT3G57270	0.827346	0	2.76565	0	-19.5836	0
AT3G22600	AT4G14815	0.739429	0	1.09057	0	-17.7009	0
AT4G21840	AT4G21830	0.259053	0.116821	2.34644	0	-13.5046	0
AT2G32680	AT2G33020	0.860449	0	2.19052	0	-9.13619	0
AT1G19180	AT1G74950	-0.00721143	0.795075	-1.23937	-0.319838	-7.68763	-0.970701
AT1G10340	AT2G24600	0.459513	-0.0925296	1.51044	0.202637	-6.2178	-0.363538
AT2G02010	AT2G02000	-0.340039	0	-1.88211	0	-6.21483	0
AT1G79680	AT1G16120	-0.244924	0	-1.08934	0	-5.23746	0
AT4G21390	AT1G61610	0	0	-1.22325	0	-4.99066	0
AT1G78850	AT1G78860	0.135487	0	-1.66425	0	-4.98994	0
AT4G15660	AT4G15700	0	-0.765635	0	-1.24777	-4.57747	0
AT1G67910	AT1G24577	-0.188867	0	-0.501768	1.0039	-4.39759	0
AT2G44290	AT2G44300	0.438781	0	1.00673	0	-4.30015	0
AT5G49700	AT1G14490	0	0	-1.35275	0	-4.01647	0
AT1G25550	AT1G68670	0.173355	0.940295	-1.2772	-0.445162	-3.863	-0.250942
AT3G45060	AT5G60780	-0.628332	0	-1.78344	0	-3.74062	0
AT3G25250	AT4G13000	0	0	-1.42809	0	-3.64667	0
AT1G68390	AT1G68380	0	0	-1.1824	0	-3.64141	0
AT3G26210	AT1G13110	0.464493	-0.352248	1.07512	-0.0339479	-3.44546	0.0786415
AT3G63110	AT5G19040	-0.273384	0	-1.05058	0	-3.39913	0
AT4G19810	AT4G19820	-0.00907305	0	-1.12433	0	-3.19603	0
AT1G33590	AT1G33600	-0.304452	0.137433	-1.9029	-0.325569	-3.12903	-0.290749
AT3G02800	AT5G16480	0	-0.331053	-1.44677	-0.39938	-3.10548	0.362597
AT5G40780	AT1G48640	0.608529	0	1.50866	0	-2.98357	0
AT2G38870	AT2G38900	-0.0843114	0	-1.30487	0	-2.93243	0
AT2G37430	AT3G53600	0	0	-1.78933	0	-2.90301	0
AT1G69920	AT1G27130	-0.973267	-0.132518	-1.3867	-0.652328	-2.90142	-0.366959
AT3G11930	AT3G58450	-0.94637	0	-1.10053	0	-2.75884	0
AT5G18600	AT4G15700	0.773924	-0.765635	-0.223894	-1.24777	-2.57215	0
AT2G15220	AT2G15130	0	0	-1.49159	0	-2.50911	0
AT3G22310	AT3G22330	0.345599	0.283481	-1.14483	-0.15072	-2.4741	-0.636749
AT1G26770	AT2G03090	0	0	-1.01551	0	-2.36741	0
AT2G40610	AT5G05290	-0.344959	0	-1.36105	0	-2.27284	0
AT1G13830	AT2G03505	0	-0.849104	0.20608	-1.43648	-2.19311	-0.689103
AT2G47130	AT2G47140	0.414415	0	1.3564	0	-2.19256	0
AT2G35930	AT3G52450	-0.751799	0	-2.1561	-0.85796	-2.08785	0
AT5G11670	AT5G25880	-0.207725	0	-1.09071	0	-2.07934	0
AT1G56070	AT3G12915	0.123349	0	-1.35149	0	-2.00135	0
AT4G01460	AT2G46810	0	0	1.07148	0	-1.96326	0
AT5G07000	AT5G07010	-0.963007	-0.280695	-1.17654	-0.93604	-1.95017	-0.727796
AT1G17500	AT1G72700	0.47192	0.960998	0.299623	1.05746	-1.89491	0
AT4G37540	AT3G49940	0.635898	-0.481377	-0.65845	-1.46832	-1.75983	0
AT4G12735	AT4G12731	0	0	-1.26058	0	-1.7575	0
AT2G43490	AT3G59570	0.507493	0	0	1.51475	-1.71454	0
AT1G06800	AT2G30550	0	0.818845	-0.0792359	1.16907	-1.71106	-0.333964
AT5G56550	AT4G26288	0.0700579	0	-1.0111	0	-1.58955	0
AT1G64220	AT5G41685	-0.627513	0.0261678	-1.69544	0.075723	-1.44443	0.542188
AT1G56120	AT1G56130	0.870664	0	2.1561	0	-1.4261	0
AT5G08640	AT5G63590	0	0	3.03029	0	-1.28123	0
AT1G35210	AT1G72240	-0.202067	0	-0.530396	1.14459	-1.12214	0
AT1G01620	AT4G00430	-0.0808765	0.642927	-1.16864	-0.447049	-1.11876	-0.516045
AT1G71880	AT1G71890	0.837872	0	1.04379	0	-1.09763	0
AT1G65790	AT1G65800	0.772767	0.101508	1.93892	0.147685	-1.09682	0.275173
AT3G44190	AT5G22140	0.230083	0	-0.171372	-1.70327	-1.02773	0
AT4G27410	AT3G04070	0.737417	-0.814078	-1.45685	0	-1.0185	0
AT3G05710	AT5G26980	0.11743	-0.263072	0.37423	1.10076	-1.00381	0
AT4G30660	AT2G24040	0.81328	0	1.12087	0.0852239	1.0551	0
AT1G71400	AT1G71390	0	0	0	1.47179	1.23276	0
AT1G18200	AT1G73640	-0.314585	0	1.04339	0	1.25222	0
AT1G32170	AT4G18990	-0.815456	0	-1.91079	0	1.30581	0
AT1G32920	AT1G32928	-0.0546815	0	-1.2738	-0.863686	1.3871	0
AT1G76690	AT1G76680	0.243046	-0.816639	-0.271421	-1.00321	1.70874	0.412542
AT4G17670	AT5G47060	0.114887	0.495297	1.34149	0.388075	1.83378	0
AT4G17870	AT5G46790	-0.740512	-0.173482	-0.456887	1.03826	1.90246	0.808819
AT3G10120	AT5G03890	0.825868	0	-1.00305	0	1.96893	0
AT1G75760	AT1G19970	-0.355729	0	-0.465377	1.44608	2.34634	0.706442
AT5G67280	AT2G23300	0.792537	0	1.17506	0	2.52883	0
AT3G57880	AT1G51570	0.367955	-0.132701	1.58242	-0.28513	2.89736	-0.36108
AT2G40000	AT3G55840	-0.384163	0	-1.23138	-0.819592	3.6028	0
AT4G17770	AT1G06410	0.902928	-0.385825	1.55169	-0.32598	5.07089	0.509455
AT4G01060	AT1G01380	0	0	1.16874	0	6.40582	0
AT2G19810	AT4G29190	0.677104	-0.424996	0.804673	-0.74518	7.60755	1.77461
AT2G29370	AT2G29360	0	-0.164331	0	0.125772	7.60388	1.09089
AT3G48240	AT5G63130	0	0	0	0	6.60058	1.44163
AT2G46670	AT2G46790	0	0	0	0	5.61662	5.68799
AT1G16825	AT1G78895	-0.801329	-0.497463	0.1282	-0.350653	5.58522	2.12204
AT1G01830	AT2G45720	0.518185	0.154389	0.522636	0.542534	5.49889	6.58354
AT5G10140	AT1G77080	-0.0760939	0.168061	-0.512493	0.475189	5.46808	2.39888
AT1G02850	AT4G27830	-0.177034	0.141637	-0.438482	-0.0303629	4.6987	1.71053
AT3G15510	AT1G52880	-0.474906	-0.278967	-0.690897	0.115481	4.57089	2.7596
AT3G46620	AT5G59550	-0.149294	0.80753	-0.329906	-0.526087	4.41	2.96296
AT1G80120	AT3G15810	0.447208	0.195318	0.702503	0.339383	4.3724	1.48146
AT4G11910	AT4G22920	0.302928	-0.0587515	0.732208	-0.105723	4.23277	2.90682
AT1G78130	AT5G10190	0	-0.168493	0.0503769	-0.246902	4.18565	2.1279
AT1G05570	AT2G31960	0.664062	0.0440316	0.700237	0.096906	4.0917	2.0031
AT4G12290	AT1G62810	-0.867634	-0.461705	0.172448	-0.256502	3.78905	1.11064
AT1G30500	AT2G34720	0.19541	0.0444695	0.6143	0.107932	3.64497	3.76968
AT2G43500	AT3G59580	-0.172858	0.688935	0.0256561	-0.0721184	3.51985	3.24536
AT1G21140	AT1G76800	0	0	0	0	3.50589	3.74533
AT3G23790	AT4G14070	-0.990373	0.305986	-0.733362	0.214977	3.37942	1.48827
AT2G18210	AT4G36500	0	0.762741	0	0.0204794	3.33145	1.56357
AT1G62610	AT3G55290	0.373722	0.324569	0.505834	0.110776	3.30791	2.68964
AT5G50580	AT5G50680	0.149682	0.150727	0	0	3.1859	3.19957
AT3G03870	AT5G18130	-0.145704	-0.305736	0.0823498	-0.611248	3.17738	6.80298
AT2G48030	AT3G21530	-0.559968	0	-0.690011	0	3.12666	1.93473
AT1G25210	AT1G25145	-0.395053	-0.400449	-0.0823497	-0.0800251	3.10608	2.15724
AT1G53890	AT1G53870	-0.0620501	-0.269424	-0.607728	-0.61632	3.09033	3.64579
AT3G10250	AT5G04090	0.102295	0.0274405	0.186684	-0.000784827	3.08782	2.15673
AT5G24660	AT5G24655	0.471323	0	-0.0904157	0.430545	3.05258	1.34166
AT2G41010	AT3G56880	0	0.0536639	0	0.0133582	3.05052	2.52814
AT4G01550	AT4G01540	0.406865	0	0.321734	0.402244	3.04306	2.31781
AT3G21890	AT4G15248	0	0	0	0	2.9791	1.80961
AT1G48770	AT3G18295	-0.185243	0	-0.636599	0	2.96673	1.10586
AT1G20640	AT1G76350	0	-0.181821	-0.00171408	0.310998	2.90097	3.8869
AT4G12300	AT4G12320	-0.610488	0.242009	-0.0246885	0.450399	2.87391	1.4585
AT2G28350	AT4G30080	-0.210682	0.242034	0.272768	0.207563	2.8524	1.29553
AT4G38060	AT5G65480	-0.498989	0.60452	0.0594171	0.405855	2.83509	3.3234
AT1G06650	AT1G06645	0.548343	-0.150786	0.589663	0.31337	2.81045	1.86852
AT3G56860	AT2G41060	-0.125999	0	-0.193129	0	2.788	2.6312
AT3G25290	AT4G12980	0	0	0	0.998106	2.75861	3.07917
AT3G28100	AT3G28080	-0.42879	-0.203056	0.413799	0.00269629	2.7109	1.38879
AT2G41870	AT3G57540	0.859919	0.847516	0.246053	0.881619	2.69748	4.62353
AT3G61460	AT5G41400	-0.390287	-0.237326	-0.21699	0.835946	2.67539	1.79933
AT5G11060	AT5G25220	0.465896	0.289136	0.32469	-0.260732	2.64617	2.30783
AT1G54160	AT3G14020	0.337821	-0.483424	0.617364	0.05498	2.55888	2.37176
AT4G21980	AT4G04620	0.197952	-0.572809	0.444929	-0.548876	2.51295	2.31759
AT1G63840	AT5G41400	-0.0681639	-0.237326	0.167899	0.835946	2.49243	1.79933
AT2G46690	AT5G53590	0.322906	0.440836	-0.40516	0	2.48759	1.73498
AT3G22425	AT4G14910	0.130957	-0.0119606	0.232956	0.14737	2.45762	1.12068
AT1G17550	AT1G72770	0.745002	0.309557	0.433087	0.275719	2.43146	1.07567
AT2G33810	AT1G53160	-0.603703	-0.00308425	-0.373168	-0.321289	2.40525	1.06355
AT1G77080	AT5G65060	0.168061	0.074865	0.475189	0.218438	2.39888	1.84851
AT3G05690	AT5G06510	0.227144	0.262356	0.530816	0.379091	2.35173	3.17313
AT1G13245	AT3G25717	-0.713783	0.894991	-0.836928	0.294722	2.3075	1.83892
AT1G12390	AT1G62880	-0.0842465	-0.099366	0.0984483	0.119287	2.28059	2.49152
AT5G65140	AT2G22190	0.645395	-0.361883	0.15007	0.103673	2.2667	1.0264
AT1G19220	AT5G20730	0	0.11009	-0.464321	0.149352	2.26303	1.09664
AT4G18210	AT4G18220	0	0.464512	0	0.683806	2.25489	2.5114
ATCG00900	ATCG01240	-0.535591	-0.611512	0.147407	0.100528	2.20258	2.15505
AT1G73980	AT1G26190	-0.0129114	0.836479	0.301513	0.200297	2.16915	1.76025
AT1G19660	AT1G75380	-0.275594	-0.191859	0.279842	0.201324	2.16279	3.17843
AT1G25054	AT1G25145	-0.396868	-0.400449	-0.0788225	-0.0800251	2.15826	2.15724
AT1G15170	AT1G15180	-0.286764	-0.347419	-0.293404	-0.272477	2.12772	1.1192
AT1G15060	AT1G73750	-0.236796	-0.157551	0.240348	-0.430077	2.07675	1.23687
AT1G34320	AT5G08660	-0.258949	0.383049	0.125804	0.670509	2.07405	1.52147
AT3G26960	AT5G41050	0	0.110928	0	0.240103	2.06082	1.04945
AT5G06950	AT3G12250	-0.300951	0.137921	0.0331813	0.320107	2.06044	2.29927
AT4G33240	AT3G14270	0.259675	0.392846	0.127678	0.211326	2.03634	1.33241
AT4G20170	AT5G44670	0.945329	0	0.924377	0.20066	2.01718	1.82675
AT2G25850	AT4G32850	-0.0893479	-0.0233319	-0.178941	0.406661	2.01427	1.75829
AT3G11810	AT2G03330	-0.0827675	0	-0.052102	0	2.00868	2.39591
AT2G29970	AT1G07200	0.642743	0.398197	0.43955	0.241801	1.93268	1.65071
AT5G25050	AT5G25040	-0.0632012	0.0778034	0	0.30976	1.9037	1.14818
AT2G42130	AT3G58010	0.258555	0.344144	0.193823	0.159457	1.88018	1.07954
AT3G06330	AT5G18760	-0.477288	-0.16482	-0.177381	0.0957888	1.87131	2.43362
AT1G10650	AT1G60610	0.211546	-0.0924837	0.628106	-0.141454	1.85491	6.26346
AT1G21780	AT1G55760	0.255254	0.0867754	0.236139	0.39024	1.85346	8.71776
AT4G27900	AT5G53420	-0.965776	-0.460463	0.172106	0.243933	1.84718	6.85072
AT4G24590	AT5G49710	-0.193374	-0.161626	-0.124173	0.169277	1.79584	1.08941
AT1G49780	AT3G19380	0	-0.707206	-0.246192	-0.384298	1.77338	2.58644
ATCG01230	ATCG00905	-0.339723	-0.25501	0.368692	0.406698	1.77302	2.17126
AT4G26630	AT5G55660	-0.0775524	0.151804	0.255737	0.029612	1.76582	1.03592
AT1G15400	AT1G80180	-0.22835	-0.90442	-0.329163	-0.922962	1.73592	1.03415
AT2G24390	AT4G31310	-0.0571942	-0.0759041	0.350417	0.113405	1.7335	1.63453
AT3G01100	AT1G69450	0.107824	0.345501	0.150154	0.221911	1.7218	2.83839
AT4G27830	AT4G27820	0.141637	0.327705	-0.0303629	0.206571	1.71053	1.88221
AT4G35780	AT2G17700	-0.00872399	0.169148	-0.262112	0	1.69074	1.59075
AT1G55680	AT3G13340	0.167129	-0.0985141	0.239177	0.225718	1.68689	1.05223
AT4G00710	AT1G01740	-0.21936	-0.629292	0.134095	-0.714893	1.68296	1.01661
AT2G37840	AT3G53930	-0.0647526	-0.271904	-0.036742	-0.0131214	1.64919	2.9181
AT5G09220	AT5G63850	-0.0264732	0.106202	-0.415201	0.195634	1.64022	1.11278
AT1G18740	AT1G74450	0.0867007	-0.475736	0.153974	-0.275358	1.63271	1.07832
AT1G80700	AT1G80980	-0.157296	-0.0437973	0	0.142999	1.61876	2.74451
AT1G13960	AT2G03340	-0.122708	0.113658	-0.156372	0.464178	1.6072	1.80971
AT2G20440	AT4G28550	-0.324593	0.701835	-0.122242	-0.348176	1.6065	1.38798
AT5G18630	AT5G18640	-0.581783	-0.419792	-0.541095	-0.171158	1.57433	1.56267
AT4G27320	AT5G54430	-0.157779	0.208121	-0.109438	0.130833	1.57244	1.09133
AT1G25520	AT1G68650	-0.323777	0.666783	0.360945	0.602609	1.55157	2.63773
AT1G07240	AT1G07250	-0.164424	0.364276	-0.202037	0.18341	1.54736	1.2966
AT1G10940	AT1G60940	-0.188664	-0.507118	0.237415	-0.396801	1.53684	1.02707
AT4G12040	AT4G22820	0.053333	0.398147	-0.112697	-0.107384	1.52682	1.99726
AT3G53000	AT1G12710	-0.150064	0.375028	0	0.183795	1.52293	3.00972
AT1G79000	AT1G16710	-0.0293252	-0.123349	-0.115542	0.16207	1.51019	1.97364
AT3G47820	AT5G65200	0.566728	-0.646625	0.42798	-0.130467	1.50511	2.0586
AT1G47270	AT2G18280	0.337261	-0.470517	-0.0225355	-0.219149	1.49574	1.08196
AT1G73390	AT1G17940	0.52352	-0.298429	0.190151	-0.423455	1.49006	3.83351
AT1G21410	AT1G77000	0.484062	0.336891	0.145426	0.08218	1.48908	9.89324
AT1G70300	AT5G14880	0	0.174195	0	0.0947958	1.48107	1.37562
AT2G46530	AT3G61830	-0.360947	0	0.0768756	0.352977	1.4778	7.40804
AT1G30910	AT5G44720	0.0963185	0.243079	0.113616	-0.0871144	1.47006	1.42173
AT4G12320	AT4G12310	0.242009	-0.078603	0.450399	-0.00915143	1.4585	1.1135
AT1G74320	AT4G09760	-0.112305	0.798819	-0.0397466	0.138768	1.4564	2.3378
AT1G20693	AT1G20696	0.191046	0.0425471	0.184846	0.0869026	1.453	1.53187
AT2G45190	AT4G00180	-0.762334	-0.26734	0.130559	0.157533	1.45044	1.1181
AT3G04930	AT5G28040	0.0641673	0.0361806	-0.0899937	0	1.4485	1.35463
AT3G55580	AT3G53830	0	0	0	0	1.43831	4.85934
AT5G07470	AT5G61640	0.174213	0.0665107	0.158498	0.223608	1.41077	1.78903
AT3G14130	AT3G14150	0.198216	-0.318258	0.539781	-0.0991787	1.40426	1.00262
AT4G04860	AT4G21810	0.0257729	0.320471	0	0.153939	1.38367	1.5104
AT5G33280	AT5G49890	-0.0516326	-0.189306	0.105384	0.0621106	1.37632	2.23193
AT2G03530	AT2G03590	-0.315942	0	-0.0184812	0.0319399	1.37467	2.32655
AT1G22910	AT1G33470	-0.115363	-0.11983	-0.270884	-0.40247	1.37252	4.50658
AT1G35470	AT4G09340	0.185279	-0.0473769	0.0392901	0.224696	1.35345	2.05888
AT1G23260	AT1G70660	0.010385	0.0603379	0.219172	0.0145313	1.34392	1.27879
AT1G14920	AT2G01570	-0.295148	-0.413402	0.304315	-0.0736131	1.3425	1.53521
AT5G12010	AT4G29780	0.18911	0	0.494815	0	1.34141	4.87878
AT4G14030	AT4G14040	-0.549705	0.905683	-0.0623557	-0.701112	1.33973	2.67733
AT3G09600	AT5G02840	0	-0.746989	0.417651	-0.555245	1.33902	1.39903
AT1G60900	AT4G36690	-0.2038	-0.215812	0.124359	-0.074187	1.3373	1.0252
AT3G27020	AT5G41000	-0.11742	-0.202501	0.0442615	0.262084	1.31739	4.49299
AT3G03120	AT5G17060	0	0.126491	0	0.583073	1.3155	1.01516
AT4G25670	AT4G25690	0.516342	-0.345585	0.0918738	-0.4958	1.28855	1.8372
AT4G01840	AT4G18160	-0.386395	0	-0.114072	0.109888	1.28144	2.44911
AT5G12230	AT5G19480	-0.233252	-0.231605	-0.255393	-0.213202	1.27949	1.057
AT3G03550	AT5G17600	-0.249149	0	-0.37232	0.481663	1.27039	2.53483
AT1G21000	AT1G76590	-0.432644	0.534293	-0.59201	-0.717406	1.26131	2.24469
AT3G17510	AT1G48260	0.168659	0	0.297948	-0.227745	1.26003	2.54203
AT4G16780	AT5G47370	0.285543	-0.442	0.203364	-0.269721	1.25169	1.86395
AT3G06410	AT5G18550	0.198607	0.216718	0.152631	-0.178954	1.25	1.02176
AT1G78660	AT1G78680	0.306716	0.578842	0.212746	0.430796	1.24462	1.34629
AT1G17280	AT5G50430	-0.013134	0.188582	-0.044969	0.230451	1.23465	1.40157
AT4G02590	AT1G03040	-0.0904284	-0.13328	-0.285621	0.0329965	1.23158	1.14929
AT5G28020	AT5G28030	-0.784074	0.401498	-0.0982593	0.656427	1.22787	1.40971
AT4G03415	AT1G03590	-0.40508	0.0543638	-0.297985	0.381473	1.22333	2.12372
AT1G14350	AT2G02820	0.170803	-0.5498	0.0773951	0	1.22083	1.27816
AT1G18470	AT1G73950	0.0171779	-0.486849	0.0564558	-0.0475564	1.2139	1.35708
AT3G49800	AT5G65910	0.0586802	0.0262566	0.262914	0.0723729	1.21188	1.44448
AT2G36900	AT5G50440	-0.292594	0	-0.373262	-0.240913	1.18503	1.80399
AT3G01690	AT5G14390	-0.752463	-0.0698394	-0.368314	-0.112287	1.17498	1.53264
AT4G32440	AT2G25590	-0.121267	-0.395023	0	-0.0505984	1.16855	1.90689
AT1G18000	AT1G18010	0.179251	0.202073	-0.212877	-0.177834	1.16434	1.1984
AT3G12490	AT5G05110	0.523274	-0.0119188	0.123445	0.0941166	1.14996	1.96458
AT2G25070	AT4G31860	-0.0874579	0.125234	-0.222555	0.106391	1.14781	1.64607
AT2G36320	AT3G52800	-0.179929	0.0574238	-0.578098	0.0284799	1.14061	2.18081
AT1G18300	AT1G73540	0	-0.751916	-0.680729	-0.460167	1.12693	6.24623
AT1G62810	AT3G43670	-0.461705	0.356415	-0.256502	0.767803	1.11064	1.08041
AT4G27020	AT5G54870	-0.0452394	-0.0252884	0.287575	0.0328488	1.10511	1.26496
AT1G78080	AT1G22190	0.285493	-0.653983	0.279939	-0.872206	1.09025	3.72987
AT2G28370	AT2G37200	-0.0415122	-0.208624	-0.0355208	-0.122728	1.07916	1.50622
AT2G21320	AT4G38960	0	0	0.99544	0	1.07791	1.03203
AT1G80000	AT1G15280	0.0858674	0.022177	0.167584	0.0282426	1.07282	1.12581
AT5G58950	AT3G46930	0.169291	-0.0802536	0.102118	-0.253555	1.06031	1.01377
AT1G76460	AT1G20880	-0.384681	-0.138737	-0.312213	-0.0387154	1.05625	2.16578
AT3G46290	AT5G59700	-0.0418863	0	0.0973709	0	1.05414	1.86878
AT4G11410	AT4G23430	0.0814264	0.957563	0.154932	0.545501	1.04379	1.37432
AT4G16670	AT4G17350	0.103631	0	0.356478	0	1.04364	2.48825
AT3G17850	AT1G48490	-0.176095	0.00300635	-0.215052	0.103647	1.04153	1.03847
AT5G26210	AT5G20510	-0.19341	0	-0.0212761	-0.054397	1.03974	2.46639
AT5G24320	AT5G53500	-0.0357078	0.0960161	0.0513191	-0.192956	1.03821	1.13132
AT3G09770	AT5G03200	-0.0191093	0.1778	-0.327382	0.170526	1.03228	2.26161
AT5G12310	AT5G19430	0.115909	-0.153619	0	-0.0201796	1.03184	1.54445
AT1G53090	AT3G15354	0.176035	0.348072	0.0599174	0.262822	1.02315	1.14009
AT3G45310	AT5G60360	0.18803	0.113882	0.231976	0.0360967	1.02313	1.15142
AT1G32230	AT2G35510	0.0558617	-0.0131234	0.221433	0.1439	1.00462	1.08895
AT2G40380	AT3G56110	0.167393	0.0634598	-0.0635889	0.0212771	-1.0367	1.52071
AT1G03210	AT4G02860	0.770357	0.206437	0.337431	0.118399	-1.05696	1.02523
AT1G05540	AT1G30160	0	0.0783809	0	0.424978	-1.08811	4.80957
AT1G54770	AT5G30495	0.000115907	-0.240921	-0.170446	-0.195728	-1.13156	1.13509
AT4G38470	AT4G35780	-0.180447	-0.00872399	-0.532681	-0.262112	-1.16545	1.69074
AT4G09550	AT1G73790	-0.202084	0	0.140506	-0.442467	-1.18495	1.82875
AT2G16430	AT2G27190	0.709763	-0.108698	0.271608	-0.196913	-1.21904	1.19451
AT3G47160	AT5G58787	-0.417665	-0.30847	-0.0948112	-0.222404	-1.27869	1.20173
AT5G43970	AT1G04070	-0.135361	-0.0573244	-0.4935	0.000297514	-1.34579	2.22668
AT1G22360	AT1G22370	-0.0257918	0.0141612	-0.471767	-0.392333	-1.36041	2.96503
AT2G05070	AT2G05100	0.312403	0.703667	-0.201494	0.0347827	-1.37225	1.44085
AT1G27450	AT4G22570	0.182872	0.133596	0.0771779	0.26381	-1.3858	1.42967
AT2G34900	AT3G52280	-0.15481	0	-0.417434	0.312049	-1.39326	1.24888
AT3G20410	AT1G50700	-0.318487	0.0500893	-0.784639	0	-1.40247	1.62249
AT3G25020	AT3G24982	0.56221	0.0660364	0.981628	0.153086	-1.51256	5.04316
AT1G65930	AT1G54340	-0.695227	-0.266936	-0.863349	0.217383	-1.54621	2.20094
AT1G74100	AT1G74090	-0.792046	0.648361	-0.603339	-0.12316	-1.68572	1.65242
AT4G27720	AT3G49310	0.178463	-0.233671	0.283527	-0.156537	-1.73766	1.09832
AT5G03660	AT3G09980	-0.424492	-0.0825335	-0.164726	0.019364	-1.91572	1.77582
AT1G20370	AT1G76120	-0.00223349	-0.191879	0	0	-1.97535	1.07028
AT1G52930	AT3G15460	-0.202659	0.12989	-0.572724	-0.380403	-1.98288	1.14484
AT5G22840	AT3G53030	0	-0.197077	0	0	-2.12669	1.22579
AT1G48840	AT3G18350	0	-0.257532	0	0.176683	-2.16598	3.15423
AT3G27690	AT2G05100	0.570572	0.703667	-0.078607	0.0347827	-2.20226	1.44085
AT1G13750	AT5G50400	0.45693	0.0571857	0.322824	-0.123923	-2.21709	1.31244
AT3G50260	AT5G67190	0	-0.61724	-0.829349	-0.963527	-2.3696	1.03947
AT2G45210	AT3G60690	0	-0.011629	0	0.026687	-2.6642	2.30918
AT5G09800	AT5G64660	0	-0.0178021	0	0	-2.80757	1.2559
AT4G19185	AT5G45370	0.188404	-0.180158	0	-0.26834	-2.86831	1.62628
AT4G15280	AT4G15260	0	-0.263878	0	-0.0670499	-3.02567	1.10298
AT2G40400	AT3G56140	-0.0295692	-0.349444	-0.415573	0.131675	-3.20803	2.14701
AT1G73480	AT1G18360	0.541861	0.57621	-0.924554	0.403675	-3.32072	1.77516
AT1G12420	AT4G22780	0.161318	0.0320405	0.755459	0.504289	-3.68923	2.14867
AT4G17410	AT5G47430	-0.369764	-0.0121451	0.52061	0.75362	-3.81007	1.55023
AT2G24570	AT4G31550	0.851423	0.347954	0.75295	0.647381	-4.08387	1.39122
AT1G75170	AT4G36640	0.576825	0.0782976	0.227837	0.0182485	-4.39874	1.21559
AT3G25030	AT4G13100	0	0.413178	0	0.386356	-4.88563	1.5305
AT5G53300	AT5G41700	-0.453036	-0.586624	-0.0863187	-0.272388	-5.41145	2.09245
AT1G51600	AT3G21175	-0.158069	0.000578532	0.0336014	-0.334456	-7.38188	1.03812
AT3G06590	AT3G17100	0.147508	-0.185034	0.786256	-0.343332	-14.1982	1.8578
AT1G17590	AT1G72830	0.489797	0	0.733048	-0.301119	8.36662	-1.31373
AT1G23830	AT1G23840	0.0500206	0.591931	-0.130263	0.721344	8.27626	-1.79553
AT2G22240	AT5G10170	0	-0.371353	0.923339	-0.615344	3.76384	-1.20706
AT3G26932	AT2G28380	0	0.137165	0	0.268921	3.37612	-1.27215
AT3G06770	AT5G49215	-0.578163	0.0270807	-0.521563	-0.489253	3.29785	-1.91565
AT5G11650	AT1G73480	0.055229	0.541861	0.429665	-0.924554	3.19696	-3.32072
AT2G17970	AT4G36090	-0.199473	0.463483	-0.0491283	0.695304	2.98184	-2.02941
AT1G25480	AT1G68600	0.248919	0.802291	0.48488	0.0528582	2.3655	-1.63305
AT5G02590	AT3G53560	-0.067976	0.414516	0.558357	0.00463255	2.33832	-1.30341
AT3G23170	AT4G14450	0.0330734	0	-0.278179	0	2.31994	-4.73717
AT1G54130	AT3G14050	-0.622838	-0.602856	-0.129981	-0.425511	2.30792	-1.32192
AT3G12830	AT1G16510	0.832078	0.252795	0.811511	0.375825	2.1794	-5.34153
AT1G10870	AT1G60860	-0.104809	0.55654	0	-0.0427859	2.07586	-5.29932
AT3G48710	AT5G63550	0	0.400083	0.115305	0.35032	1.99859	-1.23816
AT3G19000	AT3G19010	-0.369983	0.60098	0.0168374	0.24365	1.865	-2.78536
AT1G04350	AT5G59530	0.0710384	0	0.392786	0	1.7391	-2.08177
AT4G11960	AT4G22890	0.00979808	0.202031	0.20195	0.17851	1.65317	-1.13893
AT3G04450	AT5G29000	-0.397261	0.0078331	0	-0.541029	1.60235	-1.27032
AT2G23760	AT4G36870	0.244564	-0.300849	0.24143	-0.232373	1.54214	-1.06729
AT1G60620	AT1G60850	0	0.0244185	0	-0.992526	1.5268	-1.6324
AT3G46130	AT5G59780	0.423765	-0.906555	0.0779327	-0.301586	1.46229	-5.66637
AT1G55360	AT3G13510	-0.803297	0	-0.218984	-0.107319	1.43931	-1.0971
AT5G48370	AT2G30720	0.448642	0.165367	0.120205	-0.446873	1.42181	-1.64232
AT2G41140	AT3G56760	0.607106	0.110235	0.409446	-0.0391785	1.39713	-1.0185
AT4G17550	AT3G47420	0.833081	0.152649	0	-0.82796	1.37837	-3.08588
AT1G15950	AT1G80820	0.266559	0	0.361495	0	1.37691	-3.37105
AT1G29450	AT1G29500	-0.1025	-0.366578	0.0805588	-0.16667	1.3397	-1.01096
AT3G01200	AT4G21210	0.23067	0.492214	0.277144	-0.263782	1.31644	-2.65196
AT5G10240	AT5G65010	-0.4398	0.767698	-0.155148	-0.50488	1.30988	-2.068
AT1G02816	AT4G02370	-0.42249	-0.130667	-0.650643	-0.138046	1.23385	-1.08788
AT2G02080	AT1G14580	-0.279111	0.949284	-0.109895	0.228777	1.22974	-1.47436
AT1G68710	AT1G26130	0.228833	0.194363	0.49063	0.876289	1.22307	-1.37643
AT5G16840	AT4G17720	0.476088	0.43659	0.120607	0.198129	1.21911	-1.56438
AT1G80210	AT3G06820	-0.0758223	0.0414301	0.036276	-0.244147	1.18975	-9.08561
AT1G07650	AT1G53430	0.193065	-0.279656	0.569837	-0.698438	1.18881	-1.51806
AT3G09410	AT3G09405	0.398679	-0.326258	0.398524	-0.87064	1.18666	-3.12356
AT2G47380	AT5G61310	-0.018398	-0.410361	0.179671	-0.811989	1.14598	-3.71884
AT5G53200	AT2G30420	0	0.206642	0.913895	0.1986	1.1212	-2.46155
AT3G59990	AT2G44180	-0.0286339	0.169728	-0.0115932	0.592563	1.10436	-1.05712
AT4G25360	AT5G51640	0.0778243	-0.00366145	0.0329911	-0.051967	1.10069	-1.00486
AT1G02820	AT4G02380	0	0.60399	0	-0.403182	1.09774	-4.44551
AT4G16950	AT4G16920	0.258133	-0.865351	0.311025	0	1.08371	-8.34882
AT2G35660	AT2G29720	0.521435	0.373858	0.401785	-0.163072	1.07441	-2.06547
AT2G40300	AT3G56090	-0.0136233	0.286806	0.654516	-0.524813	1.06475	-3.19583
AT1G51560	AT3G21140	-0.12363	-0.170516	-0.00278764	-0.344118	1.05734	-1.1376
AT5G50920	AT3G48870	0.201547	-0.679207	0.156611	-0.470586	1.00449	-1.02565
AT5G56950	AT4G26110	0.247669	-0.283395	-0.187737	-0.52909	-1.00945	-1.34487
AT2G43920	AT2G43940	0.566087	0.188197	0.166558	0.138885	-1.02113	-1.08756
AT1G79940	AT4G21180	0.0400553	0.176924	-0.2436	0.323623	-1.03381	-2.40025
AT1G20340	AT1G76100	0.163157	-0.183726	-0.0176073	-0.607784	-1.04153	-17.1395
AT5G19770	AT5G19780	-0.105181	-0.0955057	-0.52563	-0.687679	-1.04831	-1.3839
AT1G13440	AT3G04120	0.348039	0.790094	-0.382877	0.254198	-1.07094	-1.53077
AT1G74050	AT1G74060	-0.302469	-0.120136	-0.462442	-0.39617	-1.07404	-1.65728
AT5G09770	AT5G64650	-0.344383	-0.293541	-0.52177	-0.44121	-1.07457	-1.18028
AT2G37220	AT3G53460	0.590423	-0.231751	-0.000363856	-0.679659	-1.10216	-2.61742
AT2G37400	AT3G53560	0.294017	0.414516	-0.389471	0.00463255	-1.1231	-1.30341
AT5G09590	AT4G37910	0.941461	0.295906	-0.0566569	-0.635793	-1.12417	-2.37849
AT2G24020	AT4G30620	-0.23361	-0.320996	-0.0287866	-0.297137	-1.12442	-2.72668
AT3G07010	AT5G48900	-0.227202	-0.104561	-0.0250609	0.390896	-1.12824	-1.33937
AT1G02780	AT4G02230	-0.105458	-0.41492	-0.311587	-0.489929	-1.18317	-1.00868
AT1G02780	AT3G16780	-0.105458	-0.347306	-0.311587	-0.775557	-1.18317	-2.68761
AT1G17880	AT1G73230	-0.128407	-0.133258	-0.364271	-0.322532	-1.18369	-1.76308
AT1G07770	AT5G59850	-0.198471	-0.26635	-0.578023	-0.629537	-1.19267	-2.99606
AT1G67090	AT5G38430	0.250059	-0.553867	0.0672703	-0.743326	-1.19648	-9.25254
AT2G14880	AT4G34290	0.0193887	-0.0718186	-0.273941	-0.222014	-1.24146	-2.66017
AT2G30860	AT2G30870	0.193239	-0.151425	-0.110353	-0.513877	-1.24795	-2.94514
AT5G48760	AT3G24830	-0.197146	-0.104356	-0.521845	-0.589013	-1.25793	-2.4619
AT3G27280	AT5G40770	0.1573	0.208207	-0.514401	-0.33345	-1.27486	-1.62643
AT2G04390	AT5G04800	-0.208125	-0.402031	-0.249536	-0.543634	-1.31768	-2.51594
AT2G04390	AT3G10610	-0.208125	-0.477513	-0.249536	-0.636466	-1.31768	-3.25333
AT3G07470	AT3G07460	-0.844695	-0.78541	-0.579679	-0.568845	-1.33078	-1.09498
AT4G00810	AT5G47700	0.0958752	-0.123216	-0.239721	-0.685355	-1.35895	-1.85924
AT4G33300	AT5G04720	0.203114	-0.146632	0.624657	0.19384	-1.3655	-1.72492
AT2G45710	AT3G61110	-0.0752864	-0.257111	-0.446663	-0.405316	-1.3724	-1.42226
AT2G41880	AT3G57550	0.283349	-0.766528	-0.818844	-0.278289	-1.41531	-1.7749
AT4G28310	AT1G52270	0.837755	-0.831383	0.203598	-0.532271	-1.42373	-3.70127
AT3G02530	AT5G16070	0.0670385	0.168413	-0.184966	-0.349934	-1.46155	-1.11466
AT4G25700	AT5G52570	-0.665007	0	-0.323628	-0.183725	-1.4783	-1.62928
AT4G34555	AT4G39200	-0.184953	-0.510294	-0.296887	-0.535681	-1.50118	-1.57741
AT1G53430	AT1G53440	-0.279656	-0.734384	-0.698438	-0.494487	-1.51806	-1.35996
AT5G11520	AT5G19550	0.0872267	0.307649	-0.304014	-0.00606174	-1.51951	-1.53089
AT2G05220	AT5G04800	-0.295093	-0.402031	-0.478495	-0.543634	-1.53085	-2.51594
AT5G08300	AT5G23250	0.217432	0.177153	-0.160771	-0.321868	-1.5321	-2.44699
AT5G42010	AT1G64610	0	-0.283449	0	0	-1.5471	-3.24934
AT2G21580	AT4G39200	-0.163786	-0.510294	-0.507624	-0.535681	-1.55274	-1.57741
AT3G03060	AT5G16930	0	0	0	0	-1.56957	-1.49916
AT1G09640	AT1G57720	-0.138148	-0.30372	-0.461771	-0.501505	-1.59115	-2.27292
AT2G40510	AT3G56340	0.00130838	-0.263675	-0.173838	-0.712004	-1.60196	-2.96102
AT1G16670	AT3G09010	0.539452	0.359773	0.761385	-0.0351053	-1.62566	-1.95903
AT3G06680	AT3G06700	-0.532243	-0.112911	-0.909754	-0.277385	-1.62676	-2.12406
AT2G47110	AT3G62250	0.0355015	-0.0950119	-0.37968	-0.42638	-1.627	-1.99876
AT1G22650	AT1G35580	0.497051	-0.0787017	0.74235	-0.042009	-1.6283	-2.17449
AT1G15250	AT3G16080	-0.26317	-0.3882	-0.629038	-0.57472	-1.62849	-2.35705
AT1G22510	AT1G72175	-0.0401999	0.287113	0.199163	0.0690611	-1.63333	-1.49401
AT3G46440	AT5G59290	0.66484	0.441642	0.456694	0.207209	-1.63617	-1.35288
AT1G08360	AT2G27530	-0.279567	-0.243298	-0.463538	-0.720039	-1.65277	-2.89462
AT1G08360	AT5G22440	-0.279567	-0.352049	-0.463538	-0.560047	-1.65277	-3.13435
AT4G20440	AT5G44500	0.367455	0	-0.421191	0	-1.69612	-7.85403
AT3G04920	AT5G28060	-0.2403	-0.401336	-0.603135	-0.669437	-1.7115	-2.23346
AT4G18730	AT3G58700	-0.32419	-0.319426	-0.662472	-0.624372	-1.7156	-1.2481
AT4G18730	AT5G45775	-0.32419	-0.160204	-0.662472	-0.796273	-1.7156	-3.61732
AT3G16950	AT4G16155	-0.771669	0.228687	-0.776094	-0.136347	-1.72338	-1.56927
AT1G07940	AT1G07920	0.0478993	-0.00519014	-0.254999	-0.254707	-1.72394	-1.52795
AT2G22230	AT5G10160	0.378021	-0.367418	0.338694	0.147495	-1.73073	-1.86821
AT1G34030	AT4G09800	-0.069145	-0.244416	-0.448168	-0.506959	-1.73919	-1.63723
AT3G18740	AT1G77940	-0.230383	-0.110645	-0.547797	-0.475878	-1.76058	-2.77837
AT3G01500	AT5G14740	0.237516	0.101418	0.790843	-0.3338	-1.77883	-2.04782
AT3G23390	AT4G14320	-0.184218	-0.0553942	-0.424796	-0.45576	-1.79555	-2.04488
AT3G60440	AT3G60450	0.924156	0.0124509	0.441208	0.77679	-1.79937	-3.15178
AT1G14980	AT1G23100	0.300853	-0.000894735	-0.346014	-0.667584	-1.80518	-8.61961
AT3G53430	AT5G60670	-0.137234	-0.442366	-0.331741	-0.933516	-1.81712	-2.68882
AT1G57860	AT1G57660	-0.354073	-0.392243	-0.585414	-0.624343	-1.84575	-2.30984
AT2G43460	AT3G59540	-0.439292	-0.221254	-0.505641	-0.632909	-1.84599	-2.16922
AT4G26600	AT5G55920	0.0347842	0.117835	-0.424011	-0.213887	-1.85693	-2.60238
AT2G37270	AT3G11940	-0.410544	-0.124236	-0.6595	-0.627433	-1.869	-2.36757
AT1G33120	AT1G33140	-0.0590562	-0.129747	-0.445785	-0.400319	-1.90718	-1.70809
AT1G33120	AT4G10450	-0.0590562	-0.159224	-0.445785	-0.653327	-1.90718	-4.08869
AT1G04270	AT5G09510	-0.0495454	-0.207363	-0.454172	-0.464901	-1.92769	-1.33557
AT2G31610	AT5G35530	-0.116525	-0.266874	-0.466478	-0.36926	-1.93387	-1.33664
AT2G47510	AT5G50950	-0.274628	0.707656	-0.368543	-0.42999	-1.93395	-1.62634
AT1G29310	AT2G34250	0.911544	0.506098	0.610845	0.0817521	-1.99108	-1.67813
AT1G16350	AT1G79470	-0.141629	0.548569	-0.503135	0	-1.99158	-2.03451
AT1G15930	AT2G32060	-0.367643	-0.0627162	-0.739977	-0.56437	-2.01623	-2.00982
AT3G47370	AT3G45030	-0.0523862	-0.380612	-0.475609	-0.74437	-2.03309	-2.71284
AT5G03740	AT3G44750	-0.513072	-0.33837	-0.460713	-0.869036	-2.04371	-4.43533
AT4G22010	AT1G76160	0	-0.661133	-0.0924853	-0.7398	-2.0595	-2.80441
AT2G34480	AT3G14600	-0.2959	-0.445278	-0.577699	-0.709391	-2.06599	-1.90805
AT1G55490	AT3G13470	0.0801876	0.326155	-0.0250306	0.141347	-2.06953	-3.04589
AT4G02400	AT5G08600	-0.103959	-0.00776039	-0.348249	-0.325784	-2.0766	-5.2426
AT4G16720	AT4G17390	-0.180656	-0.325808	-0.46722	-0.650231	-2.07815	-3.39747
AT5G27700	AT3G53890	-0.256501	-0.210576	-0.614114	-0.436789	-2.109	-2.98054
AT4G25740	AT5G52650	-0.273467	0.0279625	-0.457591	-0.483642	-2.12052	-2.80451
AT3G60770	AT4G00100	-0.194627	-0.282821	-0.458253	-0.440753	-2.13139	-1.61557
AT2G09990	AT5G18380	-0.222445	0.00114195	-0.434323	-0.44279	-2.15081	-8.78538
AT1G55890	AT3G13160	-0.103585	0.132687	-0.303574	0	-2.16048	-2.58946
AT5G03850	AT5G64140	-0.282432	-0.193815	-0.530562	-0.574699	-2.16992	-2.83581
AT3G25610	AT1G13210	0.123472	0.152759	-0.0509636	-0.0779644	-2.2379	-2.50229
AT3G48890	AT5G52240	-0.299015	-0.10982	-0.966519	-0.116409	-2.26085	-2.72663
AT3G53740	AT5G02450	-0.304015	-0.328881	-0.509828	-0.64998	-2.26441	-2.79132
AT5G08610	AT5G08620	0.562295	-0.171398	-0.215225	-0.66166	-2.27359	-2.20515
AT1G06830	AT2G30540	0.78072	0	0.825918	0.165591	-2.30489	-2.61132
AT2G17360	AT5G07090	-0.240923	-0.138343	-0.546794	-0.67649	-2.30539	-3.25418
AT3G49010	AT5G23900	-0.252506	-0.532149	-0.523352	-0.816923	-2.3118	-3.34888
AT3G25520	AT5G39740	-0.116261	-0.159434	-0.451129	-0.448009	-2.32081	-2.75995
AT5G58420	AT5G07090	-0.20021	-0.138343	-0.594297	-0.67649	-2.32484	-3.25418
AT1G32940	AT1G32960	-0.4201	0	-0.0861221	0	-2.33028	-2.79727
AT3G49910	AT5G67510	-0.228178	-0.429271	-0.448449	-0.538922	-2.34905	-2.91559
AT3G09630	AT5G02870	-0.29042	-0.361572	-0.596435	-0.609212	-2.35523	-2.90639
AT4G18100	AT5G46430	-0.09249	-0.312573	-0.681285	-0.397435	-2.38343	-1.43654
AT1G52300	AT3G16080	-0.251255	-0.3882	-0.653373	-0.57472	-2.39225	-2.35705
AT1G58380	AT1G58983	-0.336852	-0.413649	-0.601983	-0.470622	-2.40547	-2.86509
AT2G19740	AT5G56710	-0.32617	-0.185417	-0.447368	-0.406224	-2.44775	-2.15584
AT2G19740	AT4G26230	-0.32617	-0.534596	-0.447368	-0.723151	-2.44775	-2.41327
AT1G18540	AT1G74050	-0.0819338	-0.302469	-0.538191	-0.462442	-2.44913	-1.07404
AT2G33210	AT3G23990	0.335887	0.751453	-0.585437	-0.350059	-2.45817	-3.48948
AT3G23830	AT4G13850	-0.250877	0.278362	-0.886078	-0.450273	-2.46039	-2.07057
AT1G07930	AT1G07940	-0.00820632	0.0478993	-0.401657	-0.254999	-2.4668	-1.72394
AT2G41840	AT3G57490	-0.210765	-0.299985	-0.591595	-0.868771	-2.47848	-2.919
AT2G36160	AT3G11510	-0.243227	-0.0382885	-0.617097	-0.50451	-2.50636	-2.75711
AT2G39460	AT3G55280	-0.269303	-0.118485	-0.508705	-0.573117	-2.51442	-2.16337
AT2G41835	AT3G57480	0.22108	0.0929863	0.232893	0	-2.54185	-1.84868
AT3G53870	AT5G35530	-0.0830168	-0.266874	-0.293883	-0.36926	-2.54657	-1.33664
AT3G16870	AT4G16141	0.283814	-0.534966	0	-0.761319	-2.54801	-3.15803
AT2G01250	AT3G13580	-0.0247307	-0.429403	-0.500814	-0.486084	-2.5516	-1.99335
AT2G01250	AT2G44120	-0.0247307	-0.190173	-0.500814	-0.726676	-2.5516	-2.89444
AT2G45300	AT1G48860	-0.53361	0.102238	-0.280032	-0.157378	-2.55481	-1.79985
AT1G26880	AT3G28900	-0.21037	-0.436603	-0.519808	-0.436055	-2.56202	-1.63226
AT1G26880	AT1G69620	-0.21037	-0.178126	-0.519808	-0.42923	-2.56202	-2.1447
AT4G31810	AT3G60510	-0.180569	0	-0.804727	0.0768298	-2.57111	-5.73047
AT2G37600	AT3G53740	-0.415593	-0.304015	-0.758736	-0.509828	-2.57246	-2.26441
AT1G18080	AT1G48630	-0.0748578	-0.253985	-0.481629	-0.798139	-2.5733	-4.777
AT2G19730	AT4G29410	-0.206033	-0.12344	-0.446249	-0.659338	-2.59392	-2.43419
AT1G14320	AT1G26910	-0.114619	-0.129914	-0.567451	-0.529597	-2.60682	-1.86625
AT3G22230	AT4G15000	-0.302003	-0.292264	-0.492042	-0.644405	-2.60848	-2.72549
AT2G36170	AT3G52590	-0.122141	0.00717297	-0.590241	-0.22846	-2.61285	-1.53384
AT1G17290	AT1G72330	0.367483	-0.0697468	-0.251514	0.15127	-2.64771	-3.32808
AT1G43170	AT1G61580	-0.196364	-0.688499	-0.516079	-0.451261	-2.65933	-3.30881
AT3G05590	AT5G27850	-0.193086	-0.120099	-0.435601	-0.482482	-2.68547	-3.15627
AT3G48930	AT5G23740	-0.111922	-0.227657	-0.484393	-0.641244	-2.68748	-2.05586
AT3G48930	AT4G30800	-0.111922	-0.0112218	-0.484393	-0.600261	-2.68748	-9.02705
AT3G04030	AT5G18240	0.0918831	-0.653339	-0.343702	0.726352	-2.71722	-7.56126
AT3G05560	AT5G27770	-0.161246	-0.103732	-0.576609	-0.409441	-2.72334	-1.31067
AT2G47610	AT3G62870	-0.190796	-0.235694	-0.598234	-0.629446	-2.74757	-2.47283
AT1G31180	AT1G80560	0.0435136	-0.53602	-0.471454	-0.551206	-2.75715	-1.5602
AT2G18020	AT4G36130	-0.038464	-0.364337	-0.489997	-0.779258	-2.77006	-2.44319
AT1G41880	AT3G55750	-0.191544	-0.247986	-0.494885	-0.514595	-2.80354	-3.16727
AT1G28580	AT1G31550	-0.691659	0.971122	-0.327742	0.674512	-2.82518	-1.08904
AT1G09590	AT1G57860	-0.298101	-0.354073	-0.365576	-0.585414	-2.83449	-1.84575
AT1G09590	AT1G09690	-0.298101	-0.186758	-0.365576	-0.526967	-2.83449	-2.20576
AT3G11820	AT3G52400	0.574013	0.144372	0.368187	0.0887895	-2.84467	-2.67157
AT1G70600	AT1G23290	-0.187693	-0.139359	-0.471413	-0.409281	-2.84521	-1.87009
AT1G59359	AT1G58684	-0.411984	-0.412631	-0.471781	-0.471458	-2.85651	-2.8639
AT3G02080	AT5G61170	-0.22508	-0.193245	-0.623895	-0.673153	-2.85841	-2.72943
AT1G58983	AT2G41840	-0.413649	-0.210765	-0.470622	-0.591595	-2.86509	-2.47848
AT3G57490	AT1G58380	-0.299985	-0.336852	-0.868771	-0.601983	-2.919	-2.40547
AT1G27470	AT4G07410	0	-0.273653	-0.599427	-0.445971	-2.92393	-1.25492
AT3G02230	AT5G15650	0.648903	0.945603	-0.483817	0.341371	-2.92447	-2.55608
AT1G50010	AT1G04820	0.232623	0.323644	0.0386913	0.0989004	-2.93111	-1.50785
AT1G07780	AT5G05590	0.10004	0.237066	-0.259629	-0.492964	-2.99124	-5.19006
AT3G02560	AT5G16130	-0.457012	-0.185268	-0.702436	-0.593797	-3.00728	-2.53776
AT1G27400	AT1G67430	-0.230951	-0.305882	-0.670458	-0.550295	-3.0261	-2.26089
AT1G07370	AT2G29570	0.767477	0.725974	0	-0.046933	-3.13786	-2.7936
AT3G04840	AT4G34670	0.0416083	-0.50524	-0.432642	-0.778169	-3.18113	-2.54655
AT3G44010	AT4G33865	-0.146968	-0.261501	-0.156633	-0.382848	-3.1929	-1.52069
AT2G36620	AT3G53020	-0.0280237	-0.106474	-0.671173	-0.504303	-3.24698	-1.54068
AT3G10610	AT5G04800	-0.477513	-0.402031	-0.636466	-0.543634	-3.25333	-2.51594
AT2G32190	AT2G32210	0	0	0	0.438093	-3.29225	-7.02759
AT2G16900	AT4G35110	-0.202527	0.0597931	-0.399909	-0.566407	-3.3435	-6.35727
AT2G33370	AT1G04480	-0.666067	-0.403589	-0.629175	-0.621008	-3.37137	-1.82064
AT2G33370	AT3G04400	-0.666067	-0.155934	-0.629175	-0.363294	-3.37137	-1.88219
AT2G37190	AT3G53430	-0.280751	-0.137234	-0.84116	-0.331741	-3.52896	-1.81712
AT2G37190	AT5G60670	-0.280751	-0.442366	-0.84116	-0.933516	-3.52896	-2.68882
AT5G45775	AT3G58700	-0.160204	-0.319426	-0.796273	-0.624372	-3.61732	-1.2481
AT2G27710	AT2G27720	0.208617	-0.151153	-0.126082	-0.515048	-3.72224	-2.79394
AT2G27710	AT3G44590	0.208617	-0.409294	-0.126082	-0.459322	-3.72224	-3.01411
AT2G39390	AT5G02610	-0.183933	-0.499162	-0.633818	-0.573683	-3.75836	-1.51376
AT3G50100	AT5G67240	-0.100857	-0.0794367	0	-0.513459	-3.84959	-1.08685
AT1G27770	AT4G37640	0.18937	0.707472	0.327566	0.665836	-4.07552	-3.02649
AT4G10450	AT1G33140	-0.159224	-0.129747	-0.653327	-0.400319	-4.08869	-1.70809
AT2G42740	AT3G58700	-0.621986	-0.319426	-0.925138	-0.624372	-4.1719	-1.2481
AT2G20450	AT4G27090	-0.293729	-0.409143	-0.68587	-0.50298	-4.19626	-1.70711
AT1G48630	AT3G18130	-0.253985	-0.102753	-0.798139	-0.84412	-4.777	-5.73361
AT1G05340	AT2G32210	0	0	0.178008	0.438093	-4.78444	-7.02759
AT1G22410	AT4G39980	0.90284	-0.822235	0.736326	-0.498465	-4.80477	-3.4984
AT1G48605	AT3G18030	0	0.1672	0	0	-5.48645	-1.49873
AT2G28760	AT3G46440	0	0.66484	0.199941	0.456694	-6.39281	-1.63617
AT4G31700	AT5G10360	-0.311247	-0.263069	-0.914467	-0.630823	-7.3583	-2.27543
AT3G11340	AT5G05860	0.342063	0	0.630621	0	-8.19665	-2.88495
AT1G02920	AT1G02930	0.0214463	0.405895	-0.888817	-0.603654	-8.54802	-5.61612
AT3G53800	AT3G09350	0.0133264	0.993897	-0.0322485	0.553695	-9.70168	-1.46625
AT1G51400	AT3G21055	-0.184667	0.188822	-0.329307	-0.0577386	-0.50842	-19.7831
AT4G38840	AT2G21210	-0.359174	0.38727	0.356665	0.012282	-0.0580605	-14.8275
AT1G30420	AT1G30410	0.321797	-0.427779	0.245666	-0.281367	-0.94071	-14.6784
AT1G66240	AT3G56240	0.345389	-0.837797	0.106951	-0.917586	0.324266	-12.488
AT3G18300	AT1G48780	0	0.127956	0	0.53378	0	-11.6783
AT1G58370	AT1G10050	0	0.77284	0	0.612328	0	-11.4341
AT2G18680	AT2G18690	0.616927	0.0772404	0.160908	-0.0460273	-0.907554	-10.8206
AT5G02150	AT3G53800	-0.273937	0.0133264	-0.235648	-0.0322485	-0.14114	-9.70168
AT1G55120	AT3G13790	0.280747	-0.155919	0.187367	-0.105553	0.398793	-9.59157
AT3G13784	AT3G13790	0	-0.155919	0	-0.105553	0	-9.59157
AT5G38344	AT1G57630	0	0.863788	0	0.529545	0	-9.27603
AT5G42940	AT1G45180	-0.154676	-0.272537	-0.233306	0.115368	0.305661	-9.01677
AT2G26190	AT5G57010	0.662614	0.706728	0.692396	0.914363	-0.937039	-8.67979
AT1G65540	AT3G59820	0.350992	0.48336	0.292006	-0.406712	-0.0827939	-8.52598
AT4G36490	AT2G21540	0	0.223245	0	-0.255721	0	-8.28044
AT4G39180	AT2G21540	0.331126	0.223245	0.180764	-0.255721	0	-8.28044
AT2G29290	AT2G29350	-0.549972	-0.601368	-0.506578	-0.596698	-0.301556	-8.25014
AT3G23870	AT4G13800	-0.221332	0	0	0	0	-8.11004
AT3G21340	AT1G51800	0	-0.721079	0	0.441592	0	-8.02543
AT5G16800	AT3G02980	0.327845	-0.285013	0.063238	-0.745505	0.470744	-7.84114
AT5G47530	AT5G35735	0	0.302754	0	0.146847	0	-7.63562
AT4G13266	AT3G13950	0	0.0186056	0	0.413376	0	-7.3665
AT4G37360	AT4G37370	0	-0.0411395	0	-0.535091	0	-7.28122
AT5G62350	AT3G47380	0.598455	0.804051	0.0726118	0.70098	-0.519229	-7.16302
AT1G45616	AT1G47890	0	0.078356	0	0.982044	0	-7.12326
AT2G32200	AT2G32210	0	0	-0.966576	0.438093	0	-7.02759
AT1G72610	AT5G20630	-0.174933	0.0535561	0.036749	0.387573	-0.930635	-6.68495
AT4G37820	AT2G22795	0.0109656	0.0952754	0.264076	0.113917	0.994878	-6.64268
AT5G45180	AT1G19250	0	-0.914918	0	0	0	-6.62367
AT1G50410	AT3G20010	0.0364213	0	0.238883	0	0.751086	-6.55041
AT3G22470	AT1G12700	0	0	0	0	0	-6.51403
AT1G12300	AT1G12700	0	0	0	0	0	-6.51403
AT4G23300	AT4G23190	-0.216346	-0.531833	0.0287553	-0.183744	0.342215	-6.3773
AT2G16370	AT4G34570	-0.391905	0.192677	-0.163505	0.457085	0.189018	-6.30716
AT4G29990	AT2G19190	0	-0.762052	0	0.446363	0	-6.10766
AT5G40010	AT3G28580	0	0.205433	0.967244	-0.173176	0	-5.99329
AT1G64190	AT5G41670	0.140383	0.334105	0	-0.152694	0.217884	-5.97611
AT3G21465	AT4G15640	0.00838946	-0.0769487	0.472361	-0.536589	0	-5.8228
AT3G48860	AT4G25070	-0.00596402	0.737727	-0.0860086	0	0.873389	-5.78556
AT4G27960	AT5G53300	0.346023	-0.453036	0.160945	-0.0863187	-0.237661	-5.41145
AT2G37410	AT1G20350	-0.232253	0.0288355	-0.413748	0.371414	0.303648	-5.37443
AT1G79130	AT1G16510	0	0.252795	0	0.375825	0	-5.34153
AT2G46810	AT3G61950	0	0	0	0	0	-5.33378
ATMG00990	AT2G07751	0	0	0	-0.48058	0	-5.24289
AT3G22440	AT4G14900	-0.0628483	-0.606419	-0.248751	-0.402284	0.561941	-5.16582
AT1G03365	AT4G03000	0	-0.127477	0	-0.597818	0	-5.1108
AT5G41740	AT5G41750	0.377095	0.536656	0.727192	0.331218	0.031504	-5.04755
AT4G00695	AT1G80245	0	0	0	0	0	-5.04585
AT3G26650	AT1G12900	0.301544	0.259725	0.0852853	0.348542	-0.406683	-4.9761
AT5G45670	AT4G18970	0	0	0	-0.763935	0	-4.88848
AT5G35910	AT1G54440	-0.043628	0.0233097	-0.26093	0.449266	0.0381464	-4.87752
AT3G51430	AT3G51440	-0.32278	-0.0122036	0.228952	0.55312	0.153385	-4.81903
AT5G48250	AT3G07650	0.464415	0.228143	0.121755	-0.509767	0	-4.79707
AT5G44780	AT4G20020	0	0.112643	0	-0.686495	0	-4.7964
AT5G04260	AT5G06690	-0.184976	-0.19873	0.0655867	-0.0636984	0.351927	-4.79217
AT5G05610	AT3G11200	-0.180013	-0.345523	-0.211538	-0.138057	0.639015	-4.62726
AT1G74690	AT1G18840	0.432585	0.351145	0.225345	-0.0266975	-0.982989	-4.51246
AT4G29510	AT2G19670	0.165279	0.042343	-0.326509	0	-0.810299	-4.47535
AT3G58310	AT3G22060	0	-0.0324367	0	-0.446058	0	-4.46299
AT2G01290	AT1G71100	0.366426	0.268117	0.169416	-0.232114	0.75286	-4.43191
AT5G54190	AT4G27440	0	-0.237793	0	-0.974967	0	-4.4097
AT3G10290	AT5G04160	0	0.681173	0	0.116653	0	-4.40193
AT2G02130	AT2G02100	0.254163	-0.186652	-0.150248	-0.712921	-0.68262	-4.37761
AT3G47110	AT5G20480	0	0	0	0.632655	0	-4.31466
AT5G56050	AT4G26490	0	0.0771679	0	0.453547	0	-4.30084
AT4G15680	AT4G15670	0	0	0	0	0	-4.26826
AT5G25470	AT5G25475	0	0	0	0.0509649	0	-4.24826
AT2G24150	AT4G30850	-0.0948956	-0.315006	-0.248429	-0.750059	0.522608	-4.20253
AT3G10190	AT2G41410	0	-0.747894	0	-0.422666	0	-4.19726
AT2G44370	AT2G17740	0	-0.951642	0	0	0	-4.19551
AT5G17740	AT5G17760	0	-0.0980473	0	0.654104	0	-4.10243
AT1G18670	AT1G74330	0.485226	0	0	0	0	-4.06065
AT5G48410	AT5G48400	0	0	0	0	0	-4.05302
AT5G07620	AT5G61570	0	0.150129	0	0.56446	0	-4.04383
AT4G28703	AT3G04300	0	0	0	0	0	-4.01486
AT4G37720	AT2G22860	0	-0.233583	0	-0.66242	0	-3.99379
AT2G04050	AT2G04070	0	0.382207	0	0.315368	0	-3.98885
AT2G42350	AT2G42360	0	0	0	0	0	-3.93603
AT1G79530	AT1G16300	0	0	0	-0.808532	0	-3.83855
AT3G58400	AT3G58270	0	-0.0765046	0	0	0	-3.7901
AT3G58210	AT3G58270	0	-0.0765046	0	0	0	-3.7901
AT3G05170	AT1G08940	0	-0.824393	0	-0.908702	0	-3.75256
AT1G72750	AT1G17530	-0.343627	0.00221842	-0.489809	0.0176506	-0.612339	-3.64796
AT1G22015	AT1G77810	0	0.350305	0	0.84556	0	-3.63379
AT4G18170	AT5G46350	0	0	-0.408532	0	0	-3.6134
AT3G49290	AT5G24310	-0.178413	-0.0754264	-0.115575	0	0.655787	-3.60919
AT2G28710	AT5G59820	0	0.699464	0	-0.206187	0	-3.56804
AT5G55070	AT4G26910	0.286088	0.0107465	-0.213145	-0.119349	-0.910723	-3.54945
AT3G08630	AT3G08640	0	0.0784317	-0.361403	-0.801732	-0.756685	-3.54842
AT5G28646	AT3G04630	0	0	0	0	0	-3.53927
AT1G03610	AT4G03420	-0.450389	0.155539	-0.520211	-0.392666	0.610587	-3.53885
AT3G25650	AT1G10230	0	0.371675	0	0.00544284	0	-3.5326
AT1G51780	AT1G51760	0	0.348722	0	-0.769653	0	-3.53171
AT3G20820	AT5G12940	-0.678067	0	-0.720356	0.899825	-0.860434	-3.51682
AT1G70250	AT4G18250	-0.136091	-0.368401	0.475391	0.123867	0.804773	-3.47839
AT1G66560	AT1G66600	0	0	0	-0.933807	0	-3.4684
AT5G11790	AT2G19620	0.473531	-0.55668	0.547628	-0.617096	0.740431	-3.4475
AT5G56750	AT2G19620	-0.478932	-0.55668	-0.880274	-0.617096	0.690148	-3.4475
AT3G48180	AT1G19020	0	-0.369056	0	-0.695425	0	-3.44092
AT4G22070	AT1G62300	0	0.00767877	0	-0.440692	0	-3.28156
AT3G05550	AT5G27760	0	0.0260633	0	-0.92349	0	-3.26668
AT3G29635	AT5G39050	0	-0.208237	0	-0.728424	0	-3.2553
AT1G05210	AT2G32380	0	0.285006	0	0.256535	0	-3.23282
AT1G80340	AT1G15550	0	0	0	0	0	-3.22506
AT3G43980	AT3G44010	-0.179538	-0.146968	-0.402938	-0.156633	-0.936491	-3.1929
AT1G35160	AT4G09000	0.236915	0.0299526	0.0505146	0.34639	-0.193773	-3.1905
AT2G42650	AT3G58660	0	-0.240886	0	-0.768405	0	-3.17689
AT1G10820	AT1G60670	-0.179934	-0.208931	-0.0163838	-0.172417	0.47332	-3.16253
AT5G38240	AT5G38250	0.324982	0.0734706	0.530821	0.895493	0.188188	-3.15756
AT3G52990	AT2G36580	0.621587	0.872545	0.303875	0.295937	0.124869	-3.14843
AT1G53420	AT3G14840	0	-0.535381	0	-0.207136	0	-3.11881
AT2G32020	AT2G32030	0	0	0	-0.51906	0	-3.10142
AT4G25220	AT3G47420	0	0.152649	0	-0.82796	0	-3.08588
AT1G78150	AT1G35780	-0.187222	-0.659134	-0.102648	-0.904567	0.0914599	-3.08117
AT2G23630	AT5G66920	0	0	0	-0.672722	0	-3.07325
AT4G38920	AT4G34720	0.016532	0.172703	-0.0990292	0.0176482	0.367111	-3.0721
AT5G24000	AT5G52540	-0.0873358	0.624007	0	0.824601	0.0915383	-3.06683
AT5G18430	AT3G04290	0	0	0	0.559237	0	-3.05741
AT2G34160	AT1G29250	-0.170088	0.0540826	-0.0862801	-0.554902	0.580358	-3.04495
AT2G22910	AT4G37670	0.122505	-0.203637	0	-0.575224	-0.131443	-3.03014
AT3G21760	AT4G15280	0	0	0	0	0	-3.02567
AT1G48830	AT3G02560	-0.252	-0.457012	-0.241261	-0.702436	-0.56854	-3.00728
AT2G24000	AT4G30610	0	0	0	-0.0276507	0	-2.96177
AT2G40590	AT3G56340	-0.121119	-0.263675	-0.339924	-0.712004	-0.258021	-2.96102
AT2G36460	AT3G52930	-0.311043	0.392792	-0.296832	-0.203789	-0.520186	-2.95908
AT3G44310	AT3G44300	0.515384	0.373269	0.105468	0	0.139856	-2.94839
AT2G23530	AT4G37110	0	0.100604	0	-0.463617	0	-2.94054
AT4G14960	AT1G50010	0.336333	0.232623	-0.218681	0.0386913	-0.916779	-2.93111
AT3G17790	AT1G14700	0.439728	-0.488368	-0.560802	-0.822977	-0.265727	-2.92807
AT2G01890	AT1G14700	0	-0.488368	0	-0.822977	0	-2.92807
AT3G52350	AT5G08535	0	0.3094	0	-0.234027	0	-2.92361
AT2G19240	AT4G29950	0	-0.450744	0	-0.633205	0	-2.91192
AT1G31850	AT4G19120	0.463059	0.136944	-0.00473969	-0.125091	0.421777	-2.90849
AT3G10950	AT3G60245	0	-0.0630616	0	-0.552045	0	-2.90406
AT2G30150	AT2G30140	0.225009	0.0289749	0.110442	0.0883333	-0.0767067	-2.88829
AT4G14840	AT3G22520	0	-0.149168	0	0.274762	0	-2.88645
AT5G05880	AT5G05860	0	0	0	0	0	-2.88495
AT2G18520	AT4G36680	0	0.285023	0	-0.284225	0	-2.87348
AT3G45870	AT4G19185	0	0.188404	0	0	0	-2.86831
AT5G15520	AT3G02080	0	-0.22508	0	-0.623895	0	-2.85841
AT5G25450	AT4G32470	0	0.648213	0	0.339524	0	-2.85086
AT3G10090	AT5G64140	-0.114437	-0.193815	-0.225897	-0.574699	-0.992561	-2.83581
AT5G08570	AT5G63680	0.818883	0.105652	0.276897	0.055042	-0.112127	-2.83151
AT1G28590	AT1G28580	0	-0.691659	0	-0.327742	0	-2.82518
AT3G59890	AT2G44040	0	0.0455763	0	-0.429851	0	-2.81317
AT5G37490	AT1G66160	0	0	0	-0.805169	0	-2.78949
AT2G01930	AT1G14685	0.111658	0.0592724	-0.29325	-0.121755	0.60641	-2.78901
AT1G36240	AT1G77940	0	-0.110645	0	-0.475878	0	-2.77837
AT2G29960	AT5G58710	-0.51814	0.39524	0.124344	0.283578	0.164529	-2.76125
AT3G52580	AT3G11510	-0.129962	-0.0382885	-0.268738	-0.50451	-0.539772	-2.75711
AT5G65900	AT3G18600	0	-0.162931	0	-0.729467	0	-2.7395
AT4G20460	AT1G30620	0	-0.0361632	0	-0.829696	0	-2.73779
AT1G74910	AT2G04650	-0.0594714	0.591348	-0.398106	0	0.149953	-2.73491
AT3G19310	AT4G36945	0	0.733153	0	0.490482	0	-2.71791
AT5G62300	AT3G45030	-0.316279	-0.380612	-0.577618	-0.74437	-0.965258	-2.71284
AT1G06840	AT5G01950	-0.542739	-0.0994579	-0.218894	0.211754	-0.32744	-2.70688
AT2G35390	AT1G32380	-0.0291407	0.531736	-0.262286	-0.67398	0.582279	-2.69797
AT3G50360	AT4G37010	0.165253	0.0575984	0.0113552	0	-0.109459	-2.66004
AT4G34265	AT2G15000	-0.261506	-0.00469766	-0.188193	-0.662069	0.0526574	-2.64651
AT1G35670	AT4G09570	-0.19792	0.550148	-0.481998	0.552253	-0.484895	-2.63746
AT5G47770	AT4G17190	-0.143474	0.00709452	-0.0384003	0.219145	-0.332479	-2.63048
AT4G39040	AT2G21350	-0.215624	0	-0.164531	0	-0.845704	-2.62582
AT4G26670	AT5G55510	-0.140345	-0.233968	-0.302495	-0.336237	0	-2.62277
AT4G25770	AT5G51180	0.192371	0.138688	-0.0189159	-0.536083	0.603388	-2.60722
AT1G15480	AT1G80270	0.0702715	0.0186535	0	-0.767416	0.198746	-2.60464
AT4G15680	AT5G18600	0	0.773924	0	-0.223894	0	-2.57215
AT1G31070	AT2G35020	0.1876	0.285003	0	0.803321	-0.274465	-2.55956
AT5G39430	AT3G29180	0	-0.189594	0	-0.243125	0	-2.54058
AT5G15270	AT1G14170	-0.581289	0.34447	0.0474155	-0.414972	-0.776001	-2.53788
AT5G48220	AT2G04400	-0.0644807	-0.745746	0.0483487	-0.774673	-0.916146	-2.52567
AT2G31870	AT2G31865	0.236044	-0.153541	0.588985	0.836577	0	-2.51465
AT1G15210	AT1G59870	0	0.37888	0	0.0122933	0	-2.48825
AT1G15810	AT1G80620	-0.097984	0.209977	-0.158133	-0.3847	0.584118	-2.47225
AT3G47980	AT5G62720	0	0.47053	0	-0.0616418	0	-2.46917
AT1G68280	AT1G68260	0	0.439799	0	0.400463	0	-2.4613
AT1G11390	AT1G61640	0.189052	0.369361	0	-0.200295	0	-2.45701
AT1G76010	AT1G20220	-0.439614	-0.0757761	-0.353449	-0.321125	-0.749377	-2.45517
AT5G59240	AT5G20290	0	-0.280799	0	-0.694485	0	-2.4538
AT1G70980	AT5G56680	-0.297065	0.0371917	-0.228882	-0.349595	0.88949	-2.45226
AT5G04170	AT3G10300	0.190156	0.355137	0.0833667	0.193251	-0.492136	-2.45216
AT5G54920	AT4G26990	-0.00469071	0	-0.0252778	0	0.385939	-2.43847
AT3G60900	AT2G45470	0	-0.0738639	0	-0.709407	0	-2.42774
AT3G54700	AT2G38940	0	0	0	0	0	-2.42706
AT1G20500	AT1G20510	0	0.583855	0	-0.105771	0	-2.42059
AT2G40010	AT3G09200	0	0.100781	0	-0.492116	0	-2.41132
AT4G14500	AT3G23080	0.738523	-0.327821	0.18089	-0.584839	0.630535	-2.40591
AT4G21280	AT4G05180	0.0382881	0.811931	0.0258913	-0.158451	-0.740583	-2.40521
AT5G20940	AT5G20950	0	-0.221433	0	-0.354676	0	-2.39059
AT1G50740	AT3G20510	0.347092	0.558637	0.484526	0.533299	0.501811	-2.39031
AT1G55840	AT5G47730	0.277324	0.466398	0.047022	0.138916	0.542284	-2.38837
AT1G10300	AT1G50920	0	-0.285054	0	-0.558404	0	-2.38815
AT5G42790	AT1G47250	0.246978	0.71755	0.142665	0.330409	0.181602	-2.3818
AT3G02600	AT1G15080	0.0272196	0	0.0159898	0	-0.192889	-2.37415
AT5G18180	AT3G03920	0	-0.021977	0	-0.764955	0	-2.37233
AT5G06860	AT5G06870	0.647562	0.380825	-0.937021	-0.98489	0.940553	-2.36959
AT3G23510	AT3G23530	0	-0.0254655	0	-0.363029	0	-2.36506
AT1G14330	AT2G02870	-0.478677	-0.25184	-0.596628	-0.620167	0.375328	-2.36164
AT1G65870	AT1G22900	0	0	0.595245	-0.908229	-0.528506	-2.34045
AT5G42500	AT1G22900	0	0	0	-0.908229	0	-2.34045
AT3G05790	AT5G26860	0	0.248642	0	-0.404538	0	-2.34019
AT4G10520	AT1G32940	0	-0.4201	0	-0.0861221	0	-2.33028
AT3G53940	AT2G37890	0	0	0	0	0.982674	-2.32317
AT1G17040	AT1G78540	-0.241011	-0.297895	0.614452	0.579404	0.0474318	-2.31678
AT5G57290	AT4G25890	-0.380722	-0.1193	-0.051083	-0.497197	0.728418	-2.30498
AT1G12360	AT4G12120	0.27864	0.187094	0.214267	-0.100119	-0.158508	-2.28423
AT4G05400	AT4G21140	-0.255606	-0.00231842	-0.182063	0	-0.758311	-2.28118
AT1G12970	AT3G26500	0	-0.27235	0	-0.31206	0.546163	-2.27749
AT5G63630	AT5G08610	0.0771695	0.562295	0	-0.215225	0	-2.27359
AT5G15140	AT3G47800	0	-0.0902597	0	-0.269506	0	-2.26257
AT1G74270	AT1G07070	-0.337095	-0.00252835	-0.4619	0	-0.81587	-2.26141
AT5G14060	AT5G13280	0.103679	-0.347759	-0.261765	-0.619853	-0.602319	-2.25315
AT2G03290	AT1G14010	0	0.554024	0	0.480174	0	-2.24793
AT2G30800	AT1G06670	-0.0141772	-0.247416	-0.0671489	-0.205514	0	-2.23648
AT3G44110	AT5G22060	0.568095	0.915873	-0.0128124	0.289553	-0.15537	-2.22709
AT4G34110	AT1G49760	-0.10449	-0.131958	-0.0699553	-0.625632	0.291489	-2.22602
AT4G39650	AT4G39640	0	0.0235806	0	-0.171336	0	-2.20699
AT4G11840	AT4G11850	0.254221	0.29552	0.894501	0.246455	0.0215855	-2.20193
AT1G32780	AT1G64710	0	-0.565459	0	-0.768804	0	-2.19524
AT1G10490	AT3G57940	0.0734736	0	-0.187592	-0.671623	0.260151	-2.19224
AT4G22380	AT5G20160	-0.22711	-0.310148	-0.214958	-0.514681	-0.17014	-2.18327
AT3G10090	AT5G03850	-0.114437	-0.282432	-0.225897	-0.530562	-0.992561	-2.16992
AT5G62740	AT1G69840	0.142658	0.0119222	0.106115	0.349056	0.534164	-2.16747
AT5G66450	AT3G50920	0.304112	0.673819	0.46735	0.550575	0.338704	-2.16399
AT4G21490	AT4G05020	0	0.349226	0	-0.219618	0	-2.15672
AT3G19130	AT1G49600	-0.387678	-0.0513105	-0.201459	-0.561031	-0.266575	-2.1524
AT3G04230	AT2G09990	0.169647	-0.222445	0.138359	-0.434323	-0.041537	-2.15081
AT4G21130	AT4G05410	0	0	0	-0.414518	0	-2.14908
AT2G25260	AT5G25265	0	-0.704879	0	-0.683847	0	-2.14821
AT3G50460	AT3G50470	0	0.349166	0	0.835409	0	-2.1444
AT3G09760	AT5G03180	0	-0.0481857	-0.037362	-0.0560442	0	-2.14269
AT1G16000	AT1G80890	0.230307	-0.147426	-0.441674	-0.00488233	-0.811046	-2.14201
AT5G44390	AT5G44400	0	0.985456	0	0.484815	0	-2.138
AT5G66060	AT2G17720	0.127529	-0.388207	0.0327755	-0.389123	0	-2.13102
AT3G44850	AT5G22840	0	0	0	0	0	-2.12669
AT3G05230	AT5G27430	0.329686	0.191038	0	0.01074	0	-2.12412
AT3G19700	AT1G09970	0	-0.607277	0	-0.734668	0	-2.11576
AT5G44090	AT1G03960	-0.0878216	0.52063	0.0405445	-0.399368	0.962713	-2.10488
AT3G06390	AT4G15610	0	-0.543177	0	-0.939286	0	-2.10318
AT4G35020	AT2G17800	-0.130471	-0.0642875	0.216596	0.0649007	0.76803	-2.1013
AT3G51300	AT2G17800	0	-0.0642875	0	0.0649007	0	-2.1013
AT5G59540	AT5G59530	-0.613215	0	-0.514267	0	-0.885789	-2.08177
AT3G59360	AT2G43240	0.0944543	0.622423	-0.080802	0.463561	-0.861215	-2.07911
AT4G21410	AT4G21400	-0.955657	-0.152747	-0.653355	0.0200844	0.755165	-2.07727
AT4G17420	AT5G47420	0.0806894	0.593373	0	0.555411	0	-2.07481
AT5G16600	AT1G66230	0	-0.25026	0	-0.637851	0	-2.07435
AT3G12860	AT1G56110	0	-0.039972	0	-0.714587	0	-2.05828
AT5G16110	AT3G02555	-0.549218	-0.315165	-0.804368	-0.389844	0.616895	-2.05391
AT5G62300	AT3G47370	-0.316279	-0.0523862	-0.577618	-0.475609	-0.965258	-2.03309
AT4G24990	AT3G26980	0.000774016	-0.035966	0.0573059	-0.249158	0.358456	-2.03285
AT3G46520	AT3G12110	0	-0.462276	0	-0.69688	0	-2.01896
AT4G21480	AT1G11260	0	-0.62775	0	-0.122336	0	-2.01746
AT3G26430	AT1G67830	-0.185373	0	-0.117928	-0.341857	-0.120551	-2.00293
AT1G50400	AT3G20000	0	-0.0937637	0	-0.509061	0	-1.99359
AT5G11750	AT4G11630	-0.0276466	0.218849	-0.02268	-0.0116795	0.327453	-1.99187
AT3G57580	AT3G57590	0	0	0	0	0	-1.98613
AT2G41540	AT3G07690	0.774327	0.475494	0	0.314431	0	-1.98253
AT5G57110	AT4G29900	0.966679	-0.0413334	0.175653	0.249665	0.226244	-1.97876
AT1G05320	AT2G32240	0.240479	-0.359827	0.490622	-0.970665	0.176504	-1.97595
AT3G13460	AT1G55500	-0.00742992	0.430009	-0.357574	-0.362743	-0.590381	-1.97158
AT1G11180	AT1G61250	-0.288438	0.368239	0.158907	0.403929	0.992611	-1.96108
AT3G19740	AT1G50140	0.0172408	-0.284183	0.0410593	0.071269	0.228966	-1.95853
AT2G29125	AT1G07490	0	0	0	-0.208341	0	-1.95713
AT3G18070	AT3G18080	0	-0.431543	0	-0.0677663	0	-1.95346
AT2G19170	AT4G30020	0	-0.399727	0	-0.512337	0	-1.95205
AT5G63280	AT5G40710	-0.250701	-0.291967	-0.00341955	-0.391814	0.540661	-1.94758
AT2G24300	AT4G31000	0	-0.962329	0	-0.148355	0	-1.946
AT3G55170	AT3G09500	-0.371838	-0.588838	-0.470974	-0.655784	0.112393	-1.93826
AT1G53030	AT3G15352	-0.576608	-0.0653292	-0.366594	-0.642963	0.807218	-1.92894
AT5G15610	AT3G02200	-0.175232	-0.0748887	-0.186175	-0.521377	-0.812412	-1.92656
AT5G04410	AT3G10500	0.0823666	0.26916	0.168232	0.0120925	0.748454	-1.92341
AT3G16850	AT5G49215	-0.638038	0.0270807	-0.442161	-0.489253	0.289302	-1.91565
AT4G04970	AT4G03550	0.242335	-0.0630636	0	-0.00553058	0	-1.91481
AT4G28510	AT1G03860	0.16211	0.0281302	-0.290999	-0.353464	-0.712733	-1.91092
AT5G10830	AT4G22530	0	0.214008	0	-0.347164	0	-1.90918
AT2G41560	AT3G57330	-0.269406	-0.204699	-0.693874	-0.152991	-0.914539	-1.90142
AT5G66280	AT3G51160	0	0.419075	0	-0.00176286	0	-1.89981
AT3G10660	AT5G04870	0	-0.0411128	0	0.183477	0	-1.89933
AT1G08920	AT1G08930	0.766951	-0.224637	-0.69337	-0.414582	0	-1.8968
AT4G22030	AT4G04480	0	0	0	0	0	-1.89589
AT3G16260	AT1G52160	-0.427111	0	-0.20123	-0.223357	0.22103	-1.89284
AT5G07310	AT5G13330	0	0	0	-0.766882	0	-1.89077
AT3G48070	AT5G62910	0.202543	-0.0899281	0	-0.213516	0.61181	-1.8895
AT5G53130	AT4G01010	-0.120508	-0.284169	0.153919	0.0547726	-0.0162766	-1.88444
AT1G03980	AT5G44070	0	0.500605	0	0.386863	0	-1.88014
AT1G71920	AT5G10330	0.0924295	0.281185	0.0622619	0.309943	-0.84297	-1.87513
AT1G01100	AT5G47700	-0.506717	-0.123216	-0.307197	-0.685355	0.873553	-1.85924
AT4G05450	AT4G21090	0.335424	-0.00655383	0.291111	-0.245313	0	-1.85356
AT1G59650	AT1G10410	0.207362	0.0171072	0.107172	0.0617252	-0.208284	-1.85324
AT1G02335	AT1G09560	0	-0.270191	0	-0.204605	0	-1.85216
AT5G44960	AT5G44980	0	0	0	0.466486	0	-1.84551
AT5G25520	AT5G11430	-0.0328775	-0.248783	0.183093	0.644317	0.0141487	-1.84354
AT5G45410	AT4G25030	0.164546	-0.0716199	0.292286	-0.534021	-0.245184	-1.8421
AT4G39960	AT2G22360	0.260217	0.354763	0.0954354	0.0813994	0.214566	-1.83713
AT2G39110	AT3G09830	0	0.573566	0	0.637946	0	-1.83375
AT5G03320	AT3G09830	0.0862849	0.573566	0.114727	0.637946	-0.479997	-1.83375
AT4G00780	AT4G01390	0.0825459	-0.123422	-0.248402	-0.348875	0.16002	-1.82208
AT2G42870	AT3G58850	-0.89823	-0.155829	0	-0.106317	0	-1.82001
AT5G12110	AT5G19510	0	-0.231173	0	-0.598647	0	-1.81728
AT1G08000	AT1G08010	0	0	0.0284117	-0.0897191	0	-1.81678
AT5G63670	AT5G08565	-0.546502	0.498986	-0.088143	0	0.418893	-1.81626
AT3G25110	AT4G13050	0	-0.495426	0	-0.0171113	0	-1.81609
AT1G16340	AT1G79500	-0.865124	0.206937	0	0.341727	-0.173653	-1.80951
AT3G60880	AT2G45440	-0.172026	-0.10875	-0.234262	-0.349632	-0.81974	-1.79387
AT3G08590	AT1G09780	0.720779	0.753958	0.232271	0.0313874	0.548767	-1.78939
AT1G11630	AT1G61870	0	0.11559	-0.330342	-0.283664	-0.390147	-1.78777
AT3G58510	AT2G42520	0.056953	0.0370028	-0.336212	0.0484831	-0.695197	-1.78281
AT4G24140	AT1G64670	0	0.756679	0	0.0287218	0	-1.77175
AT3G02190	AT4G31985	-0.321021	-0.238832	-0.284436	-0.348451	0.12841	-1.76668
AT2G43230	AT3G59350	0	-0.105958	0	-0.502939	0	-1.76448
AT2G44770	AT3G60260	-0.121564	0.438725	0	-0.0772976	0.462371	-1.76373
AT5G22940	AT2G28110	0	0	0	0	0	-1.75617
AT3G53510	AT2G37360	0	0	0	0.515429	0	-1.75489
AT4G14615	AT1G52825	-0.224889	-0.424767	-0.165613	-0.223647	0.00236157	-1.75394
AT4G17520	AT5G47210	0.081709	0.0552926	-0.165073	-0.25488	-0.394437	-1.73921
AT1G33440	AT1G59740	0	0	0	0	0	-1.72229
AT4G27990	AT3G07430	0.173781	0.0371782	0.0914874	-0.614601	0.6554	-1.71363
AT4G27610	AT4G27620	-0.480326	0.326389	-0.202738	-0.210021	0.426239	-1.71228
AT2G18960	AT4G30190	0.298087	0.15529	-0.114656	-0.209721	0.113369	-1.70907
AT3G53750	AT2G37620	0.332335	0.962523	0.0631654	0.146993	0.258133	-1.70697
AT3G43740	AT5G21090	0.00139672	-0.211174	-0.124368	0.260648	-0.245601	-1.70443
AT3G07440	AT5G48530	-0.279688	0	0	0	0	-1.70133
AT3G45940	AT1G68560	0	-0.381201	0	-0.708876	0	-1.70003
AT5G37350	AT2G24990	0.000499186	0	-0.128478	-0.425368	-0.170271	-1.69385
AT4G05420	AT4G21100	-0.136075	0	-0.0619686	-0.299944	0.570399	-1.69289
AT3G11500	AT2G23930	-0.0643499	-0.1959	-0.0230873	-0.457887	-0.173028	-1.68897
AT5G49100	AT3G06868	0.697376	0.743315	0.637332	0.0986622	-0.0722785	-1.68769
AT1G18590	AT1G74100	-0.207177	-0.792046	-0.53273	-0.603339	0.646081	-1.68572
AT1G15490	AT1G80280	0.0394093	0.489199	0.770499	0.270588	0.60167	-1.68358
AT1G69485	AT1G26740	0	-0.043422	0	-0.287003	0	-1.6818
AT5G59710	AT1G07705	-0.0420667	0.176464	0.218876	0.0134607	-0.0243293	-1.67871
AT4G08690	AT1G22180	0.22929	0.421459	0.0265504	0.100669	-0.0130664	-1.67832
AT2G27200	AT1G08410	0.11401	0	0	-0.376664	0	-1.67601
AT1G36730	AT1G77840	-0.167918	-0.0439378	-0.0793211	-0.249602	-0.206908	-1.67402
AT3G28490	AT3G28480	0	0.537369	0	0.804817	0	-1.66233
AT1G25440	AT1G68520	0.330897	-0.15765	0.189129	-0.572547	0.685833	-1.65989
AT5G13750	AT5G13740	-0.441697	-0.887102	-0.803607	-0.661063	0.00576464	-1.6596
AT1G01210	AT4G07950	-0.0340942	-0.770385	-0.0254491	-0.507606	0.24201	-1.65357
AT2G39290	AT3G55030	-0.105658	0.0644134	-0.00699101	0	0	-1.6524
AT4G24610	AT5G65440	-0.0963714	0.00780636	0	0.403733	0	-1.64059
AT5G07300	AT5G61900	0.0471144	0.572106	0.240046	0.64429	-0.279905	-1.63204
AT2G28810	AT1G07640	0.164951	-0.519378	-0.32165	-0.624504	0.140909	-1.63027
AT3G13530	AT3G07980	-0.0148412	-0.140716	0	0.465905	0	-1.62905
AT4G10290	AT4G10280	0	-0.0579564	0	-0.0764051	0	-1.61641
AT1G18310	AT5G15870	0	0.572044	0	0.227269	0	-1.61358
AT4G23710	AT3G01390	-0.0166751	0.271003	-0.0616191	0.0969012	0.0446452	-1.61182
AT3G59290	AT2G43160	-0.185304	-0.369844	-0.213108	-0.628949	-0.418563	-1.60831
AT2G40590	AT2G40510	-0.121119	0.00130838	-0.339924	-0.173838	-0.258021	-1.60196
AT1G17750	AT1G73080	0	0	0	0	0	-1.59949
AT3G09680	AT5G02960	0	-0.197162	0	-0.431404	0	-1.59377
AT1G31020	AT2G35010	0.122272	0.0447761	0.125586	0.119736	-0.0223673	-1.58987
AT3G48730	AT5G63570	-0.0196266	0.306161	-0.0454803	-0.117647	-0.458015	-1.58691
AT2G17870	AT4G36020	-0.0630432	-0.303884	-0.201993	-0.619339	0.184133	-1.5824
AT4G36910	AT4G34120	-0.64813	0.98509	-0.0312077	-0.0371232	-0.221036	-1.57823
AT5G55200	AT4G26780	-0.013226	0.19231	-0.642288	-0.217159	-0.828682	-1.57584
AT3G59480	AT2G31390	0	0.170009	0	-0.142201	0	-1.57261
AT1G06030	AT2G31390	0	0.170009	0	-0.142201	0	-1.57261
AT1G23760	AT1G70370	0	0.352208	0	-0.101962	0	-1.56779
AT1G13890	AT5G61210	0	0.647662	0	0.801613	0	-1.5664
AT5G46870	AT4G17720	0	0.43659	0	0.198129	0	-1.56438
AT1G74740	AT1G18890	0	0.294817	-0.068904	0.769069	0.616983	-1.55985
AT2G21840	AT2G21830	0	0	0	0	0	-1.55087
AT5G05040	AT5G05060	0	0.297969	0	-0.34225	0	-1.53972
AT1G26300	AT1G69030	0.162745	0.420582	0.0803525	0.129033	-0.36128	-1.53361
AT5G48655	AT3G07200	0.183641	-0.219946	0.198747	0	-0.242647	-1.53324
AT4G32610	AT2G25670	-0.0498727	-0.0537773	-0.0926314	-0.0922954	0.25587	-1.53245
AT1G02170	AT4G25110	0.198341	0.0449781	0.194015	0.597303	-0.753065	-1.53217
AT3G47833	AT5G62575	-0.00304102	-0.187336	0.257066	-0.0940193	0.876633	-1.53192
AT5G45280	AT4G19410	0.925329	-0.710705	0.86604	-0.997512	0.345547	-1.53182
AT5G28650	AT3G04670	0	-0.56975	0	-0.334429	0	-1.52939
AT1G53690	AT5G41010	0	-0.0380542	0	-0.424645	0	-1.52482
AT5G15700	AT1G68990	0	-0.145452	-0.614463	-0.745545	0.424688	-1.52384
AT1G70170	AT1G24140	0	0.487502	0	-0.219103	0	-1.52287
AT1G56720	AT1G09440	0	0.288228	-0.741839	-0.000950886	0	-1.52162
AT4G00600	AT4G00620	0	0.19996	0	-0.428222	0	-1.51044
AT2G37170	AT3G53420	0.245264	0.522739	-0.73502	0.147689	-0.593872	-1.51001
AT4G14960	AT1G04820	0.336333	0.323644	-0.218681	0.0989004	-0.916779	-1.50785
AT1G33040	AT4G10480	-0.0939563	-0.0984592	-0.158152	-0.539631	0.262896	-1.49627
AT3G24506	AT2G17240	-0.21768	-0.231858	-0.317233	-0.404701	0	-1.48501
AT3G23470	AT3G23480	0	-0.10222	0	-0.286722	0	-1.47942
AT5G46530	AT1G29520	0	0	0	-0.697923	0	-1.46258
AT3G51080	AT5G66320	0	0.246065	0	0.316549	0	-1.44724
AT1G14040	AT2G03240	0	0	0	-0.690234	0	-1.4453
AT5G23890	AT5G52410	0.405324	-0.0580389	0.256685	0.275978	-0.163484	-1.44384
AT3G22850	AT5G43830	0.922626	0.204033	0.242997	0.085372	-0.000575195	-1.42947
AT5G50250	AT4G24770	0.174403	0.0980022	0.227072	0.0411182	-0.532946	-1.4269
AT3G49200	AT3G49210	0	0	0	-0.290566	0	-1.42592
AT3G49830	AT5G67630	0	0.291169	0	0	0	-1.42224
AT2G20585	AT1G28395	0.481925	-0.283173	0	-0.941489	-0.38967	-1.41867
AT2G33847	AT1G28395	0	-0.283173	0	-0.941489	0	-1.41867
AT4G29040	AT2G20140	0.340174	0.143225	0.232693	0.0510672	0.0710503	-1.4175
AT4G39260	AT2G21660	-0.365483	-0.147852	-0.723501	-0.787636	-0.3103	-1.41488
AT5G65750	AT3G55410	-0.275124	0.658414	-0.0716925	0.113797	-0.23526	-1.40588
AT1G06750	AT1G04280	0	-0.0498533	0	-0.442649	0	-1.401
AT3G28857	AT5G39860	0	0.960378	0	0	0	-1.39983
AT5G18280	AT3G04080	-0.100708	-0.066539	-0.258165	-0.072458	-0.467884	-1.3989
AT4G33070	AT5G54960	0	-0.518916	0	-0.628329	0	-1.39502
AT1G79660	AT1G16170	0.214359	-0.225984	0.120733	-0.567441	0.888976	-1.393
AT2G44650	AT3G60210	-0.0491347	-0.206985	-0.0343835	-0.171445	0.0930389	-1.39001
AT1G27190	AT3G28450	0.0904429	0.211773	-0.254131	0.19271	0	-1.38968
AT1G49250	AT1G08130	0	0.330356	0	0	0	-1.38872
AT3G62650	AT2G47485	-0.325933	0	-0.193746	-0.235739	0.998262	-1.38485
AT4G35260	AT2G17130	0.152781	0.185666	-0.0864533	0.245693	-0.685324	-1.38328
AT5G11700	AT4G32920	0.083654	0	0.0428465	-0.319824	0.656232	-1.37937
AT5G41970	AT3G49320	-0.17695	-0.12411	-0.154359	-0.461773	-0.974452	-1.37636
AT4G30330	AT2G18740	-0.265228	-0.17369	-0.390955	0.0561476	-0.507803	-1.37509
AT4G27680	AT5G53540	0.0150234	-0.0906877	0	0	0.819884	-1.36827
AT5G39130	AT5G39190	0	0	0	-0.0786598	0	-1.36079
AT1G22380	AT1G22360	0	-0.0257918	0	-0.471767	0	-1.36041
AT5G57870	AT2G24050	-0.0554474	-0.15437	-0.234374	-0.549545	-0.60177	-1.3597
AT3G22860	AT3G56150	0	-0.0932196	0	-0.290813	0	-1.35539
AT3G45010	AT3G10410	0.0107968	0.299938	0.0319462	0.16015	-0.0113321	-1.35458
AT5G10490	AT1G58200	-0.171093	0.335152	0.014834	-0.0281085	0.336902	-1.35117
AT1G23750	AT1G10590	0.259831	0.533376	0	-0.0268872	-0.541349	-1.34785
AT2G40010	AT3G11250	0	-0.290162	0	-0.351774	0	-1.33141
AT4G08520	AT3G09800	0.044889	-0.0860105	0.142726	-0.253039	-0.997438	-1.3301
AT1G51880	AT1G51860	0	0	0	0	0	-1.32955
AT5G61780	AT5G07350	0.367826	0.265976	0.144685	0.0126139	-0.5702	-1.32688
AT5G13850	AT3G12390	0.115232	-0.0732643	-0.308932	-0.309375	-0.729589	-1.32618
AT3G25670	AT1G68780	0	0	0	0	-0.95598	-1.3258
AT1G05805	AT2G43140	0.00107983	0	0.00426908	0	0.838566	-1.31698
AT2G04350	AT1G77590	0.731062	0.0433875	0.365832	-0.260046	0.758345	-1.3135
AT4G30430	AT2G23810	0	0.104987	0	-0.354646	0	-1.31204
AT2G31810	AT5G16290	-0.704775	-0.083783	-0.358855	-0.378498	-0.26585	-1.30268
AT5G61390	AT5G07710	0	0.125229	0.296307	0.238882	0	-1.29936
AT5G23070	AT3G07800	0	0.221726	-0.263608	0.0621359	-0.134892	-1.29845
AT4G29480	AT4G26210	-0.0640396	-0.0268047	-0.191936	-0.417541	-0.784646	-1.29085
AT4G20890	AT5G44340	0.474898	0.0132332	0.0604684	-0.338972	0.321679	-1.28827
AT1G14550	AT1G14540	0	0	0	0	0	-1.28791
AT5G24105	AT3G61640	0	-0.128371	-0.126666	-0.397068	0.340073	-1.28785
AT4G10150	AT1G33480	0	0.917138	0	0	-0.159022	-1.28508
AT4G18950	AT3G58760	0.127921	-0.182818	0.0767141	-0.0995135	-0.716633	-1.28321
AT3G03160	AT5G17190	0.126866	0.505765	-0.0431142	0.191421	-0.969463	-1.28252
AT1G51630	AT3G21190	0.13169	0.800669	0.109862	0.594142	0.659969	-1.28091
AT3G09380	AT1G68310	0	-0.34039	0	-0.459902	0	-1.28033
AT3G25220	AT5G48580	0.112181	-0.221055	0.0736401	-0.0173514	-0.429615	-1.27621
AT2G36260	AT2G16710	0	-0.0497764	0	0.0154614	0	-1.27363
AT3G13020	AT3G13030	0	-0.141173	0	0.200635	0	-1.27178
AT1G48240	AT3G17440	0.0664357	-0.0124435	-0.497067	-0.299405	0.358651	-1.27143
AT3G03590	AT2G35605	0	-0.0992161	0	0	0	-1.26705
AT1G08880	AT1G54690	0.129137	-0.268538	0.206946	-0.285949	0.160954	-1.26241
AT1G09575	AT1G57610	0	0.28472	0	-0.527608	0	-1.25922
AT3G11630	AT5G06290	0.385836	-0.0903981	0.20582	0.110568	-0.598185	-1.25919
AT1G72200	AT1G22500	0	0.0523209	0	0	0	-1.25909
AT4G13170	AT5G48760	-0.526402	-0.197146	-0.040739	-0.521845	-0.22727	-1.25793
AT3G19320	AT1G49750	0	0.492682	0	0.694199	0	-1.25663
AT4G11070	AT4G23810	0	0.311303	0	0.709741	0	-1.25501
AT5G62630	AT1G74790	0.81266	-0.526031	0.754405	0	0.741754	-1.25016
AT4G20010	AT5G44785	-0.0232295	-0.047856	-0.415288	0.155639	-0.627236	-1.24971
AT5G11880	AT3G14390	0.0975724	-0.343455	0.0819684	-0.333247	-0.987767	-1.24731
AT4G37760	AT1G58440	0.612972	-0.370475	0.64081	-0.240095	0.895784	-1.23849
AT5G02240	AT2G37660	0.442373	0.154468	0.508471	-0.0953823	0.294069	-1.23584
AT4G30500	AT2G23940	0.164711	0.046029	0	0.113305	0	-1.23462
AT1G05810	AT3G07410	-0.761472	-0.263779	-0.366613	-0.337379	0.0444723	-1.23358
AT5G62690	AT5G62700	0.0398513	0.252893	-0.223012	-0.103471	-0.799198	-1.2332
AT5G65260	AT5G51120	-0.288174	0.0632641	-0.0584978	-0.110778	0.704363	-1.23244
AT3G25740	AT1G13270	0.248351	0.115837	0.18234	0.0273202	0.609346	-1.22883
AT4G31480	AT4G31490	0.0720378	0.167431	-0.0722412	-0.0371334	0.250813	-1.2275
AT4G29810	AT4G26070	0.677174	0.732335	0.666344	0.918059	-0.400626	-1.2274
AT5G07030	AT3G54400	0	0	0	-0.971928	0	-1.21501
AT2G25190	AT5G25170	-0.0128499	-0.539019	0.0149874	-0.345807	0.80522	-1.21479
AT1G48440	AT3G17780	0.146069	0.191271	0.100631	0	0.322358	-1.21339
AT3G26618	AT1G12920	-0.0413094	-0.10482	-0.230336	-0.38529	0.425622	-1.21247
AT5G01890	AT3G56370	0	0.580716	0	0.655439	0	-1.20978
AT3G27830	AT3G27850	-0.100827	0.0536107	-0.0722123	-0.133264	-0.585244	-1.20506
AT1G48030	AT3G17240	0.0327947	-0.00371815	0.256581	-0.163651	-0.0105508	-1.20392
AT5G24590	AT3G49530	0.132935	0.215859	0.248062	0.0200862	0	-1.20254
AT1G01300	AT3G61820	-0.0811803	0.164732	0.300125	0.645159	0.757414	-1.20127
AT3G14660	AT3G14680	-0.526319	0	-0.404872	-0.49518	0.207593	-1.19222
AT1G29430	AT1G29460	-0.771659	0.00727532	0.226162	0	0.708638	-1.18867
AT1G29440	AT1G29460	-0.624451	0.00727532	0.0458533	0	-0.296205	-1.18867
AT1G57765	AT1G09645	-0.1411	0.0404727	-0.11234	-0.0352124	-0.307955	-1.18585
AT3G58620	AT2G42580	-0.865335	-0.597316	-0.401215	-0.903233	0.188124	-1.18462
AT2G18110	AT1G30230	-0.023391	-0.716796	-0.305465	-0.645957	-0.41078	-1.18302
AT2G16230	AT4G34480	0	0.162183	0	0.456724	0	-1.18085
AT2G34770	AT4G20870	-0.332659	-0.0800746	-0.637179	-0.278993	0.157739	-1.18005
AT2G16595	AT2G21160	0.0137568	0.211766	-0.00186336	-0.0818783	-0.570915	-1.17964
AT3G17410	AT1G48210	0.187105	0.438207	0.222298	0.395968	0.764944	-1.17942
AT5G27490	AT3G05280	0	0.00287665	0	-0.0882789	0	-1.17764
AT5G45930	AT4G18480	0.127127	0.0496918	0.102382	-0.229325	-0.363593	-1.1746
AT3G51870	AT5G01500	-0.597871	-0.249825	-0.467772	-0.309227	0	-1.16453
AT3G02780	AT5G16440	0.0415163	0.0174783	0.0273197	-0.0857562	-0.626181	-1.16439
AT1G60950	AT1G10960	0.351303	-0.0736284	0.199602	0.0437375	-0.115441	-1.16154
AT1G61700	AT1G11475	0	-0.054899	0	-0.141043	0	-1.15996
AT5G25400	AT4G32390	0	0.0464541	0	-0.130476	0	-1.15895
AT1G03430	AT3G29350	0.35009	-0.183728	0.64479	-0.235502	0.962083	-1.15894
AT2G37170	AT2G37180	0.245264	0.745025	-0.73502	-0.73982	-0.593872	-1.15541
AT1G11560	AT1G61790	0	0.231437	0	0.156529	0	-1.1538
AT4G29390	AT5G56670	0.00277583	-0.175099	-0.364182	-0.569495	-0.51444	-1.15216
AT2G19750	AT5G56670	-0.325321	-0.175099	-0.526038	-0.569495	-0.384885	-1.15216
AT5G09570	AT5G64400	0	0.470744	0	0.229211	0	-1.15086
AT1G74770	AT1G18910	0	0.504246	0	0.726763	0	-1.1499
AT1G20380	AT1G76140	0	0.305633	0.890555	0.0391711	0	-1.14915
AT2G18790	AT4G16250	0.091505	-0.624655	0.166619	-0.658977	-0.189034	-1.146
AT3G08730	AT3G08720	0.0845509	0.454211	0.203542	-0.0883725	0.605728	-1.14274
ATMG00980	AT2G07675	-0.770581	-0.83587	0	-0.698156	0	-1.14197
AT1G56080	AT1G16520	0	0.414546	0	-0.400307	0	-1.14166
AT5G64020	AT5G20680	0.0589563	0.613052	0.00914354	0.199068	-0.068508	-1.13324
AT1G31230	AT4G19710	0.593456	-0.263558	-0.129424	-0.32603	0.447285	-1.1296
AT1G18460	AT1G73920	-0.4272	0.289171	-0.437311	-0.426459	0.354124	-1.12906
AT4G21900	AT2G16650	0	-0.871117	0	-0.897551	0	-1.12756
AT5G15930	AT3G02460	7.35119e-05	0.121932	0	0.0253964	0	-1.12232
AT3G46830	AT5G59150	0.00538305	0.0701051	-0.0853081	-0.430479	0.445357	-1.11864
AT5G59570	AT3G46640	0.130746	0.0247912	-0.102324	-0.0328271	0	-1.1185
AT3G62830	AT2G47650	0.13001	0.359643	0.0412616	-0.315483	0.0557103	-1.11515
AT2G44160	AT3G59970	-0.00774466	0.289164	-0.00688107	-0.126593	-0.0175199	-1.11068
AT1G72820	AT5G26200	-0.556781	0	-0.710357	0	-0.662887	-1.10401
AT1G61310	AT1G61190	0	0.933486	0	0.637818	0	-1.10363
AT5G58430	AT1G07000	0.219883	-0.110299	-0.122515	0.334784	0.88648	-1.10065
AT4G35500	AT2G17530	0	-0.333247	0	0.0686115	0	-1.09649
AT1G26700	AT5G53760	0	0	0	0.435722	0	-1.09346
AT2G16570	AT4G34740	0	-0.353729	0	-0.579019	0	-1.09034
AT1G28590	AT1G31550	0	0.971122	0	0.674512	0	-1.08904
AT5G60470	AT3G45260	0	-0.182645	0	0.0792389	0	-1.08803
AT2G37770	AT3G53880	0	0.651213	-0.877271	0.273311	-0.177224	-1.08653
AT4G27000	AT5G54900	-0.0523941	0.22896	-0.175663	0.0172321	0.263561	-1.08307
AT5G06000	AT3G11400	0	-0.0412085	0	-0.233837	0	-1.08222
AT2G29750	AT2G29740	0	0	0	0	0	-1.07691
AT5G24360	AT2G17520	0.0998575	0.106579	0	-0.192501	0	-1.07593
AT5G16470	AT3G02790	-0.301045	-0.274547	-0.431403	-0.461604	-0.348217	-1.07503
AT4G20980	AT5G44320	-0.770099	-0.0643003	-0.209439	-0.182667	-0.95432	-1.07415
AT5G25100	AT5G10840	-0.0209177	0.326084	0.513724	0.0742292	-0.478582	-1.074
AT5G45620	AT4G19006	0.100668	0.361657	-0.0454221	0.149376	-0.564702	-1.07389
AT2G39130	AT3G54830	-0.464396	-0.0363015	-0.0841904	-0.23251	0.681418	-1.07372
AT2G25700	AT1G20140	0	0.153244	0	0	0	-1.07201
AT1G21230	AT1G21270	0	0.248405	0	0.915185	0	-1.07161
AT5G09240	AT5G09250	0.360396	-0.45501	-0.0301737	0	0	-1.06813
AT5G04970	AT3G10720	0	0.611173	0	0.643409	0	-1.06812
AT5G15950	AT3G02470	-0.710249	-0.193696	-0.808542	-0.319215	0.555214	-1.06779
AT5G63930	AT2G33170	-0.103983	-0.440457	0.230793	-0.233509	0	-1.06588
AT3G01450	AT5G14790	0.108463	0.180308	0	0.194056	0	-1.06461
AT1G19940	AT1G75680	0	0.634094	0	0.348868	0	-1.06409
AT2G42650	AT1G06380	0	0	0	0	0	-1.05993
AT2G17890	AT5G66210	0	0.0212512	0	-0.00127182	0	-1.05682
AT5G05000	AT1G02280	-0.283128	-0.347509	-0.414203	-0.338407	0.127205	-1.05381
AT3G17840	AT1G48480	0	-0.640299	0.529363	-0.307301	-0.546128	-1.05378
AT3G11650	AT5G06320	0.0276048	0.348118	0.0230843	0.757315	0	-1.05318
AT3G04040	AT5G18250	0	-0.01249	0	0	0.617706	-1.05023
AT4G00130	AT4G25210	0	-0.058509	0	-0.159277	0	-1.04783
AT3G09300	AT5G02100	-0.0229875	-0.0294243	-0.186758	-0.451137	-0.0115269	-1.0473
AT2G18840	AT4G30260	-0.0522518	0.600189	0	0.0497246	-0.441886	-1.04577
AT5G54110	AT4G05060	-0.157785	-0.036779	0.236551	-0.145695	-0.179556	-1.04526
AT1G66590	AT1G69750	-0.183804	-0.350048	-0.43755	-0.682945	-0.974705	-1.04478
AT2G17440	AT4G35470	-0.194533	-0.348707	0	-0.446842	-0.313609	-1.04057
AT4G26466	AT5G56170	0	-0.486282	0	-0.368145	0	-1.04041
AT3G12587	AT5G02502	-0.183564	0.168458	-0.268382	0.288821	0.0793606	-1.02555
AT4G28000	AT5G52882	0	-0.720034	0	0.00893512	0	-1.02518
AT3G56680	AT2G40960	-0.0554316	0.245249	-0.410558	0.271575	-0.439067	-1.01996
AT3G16980	AT4G16265	0	0	0	0.0593716	0	-1.01658
AT4G29930	AT5G57150	0	0.915862	0	0.934153	0	-1.01596
AT4G28510	AT2G20530	0.16211	0.231036	-0.290999	-0.202785	-0.712733	-1.01573
AT1G72170	AT1G22520	-0.109006	0.133218	-0.139945	-0.199531	-0.0774034	-1.01509
AT2G19480	AT5G56950	-0.185075	0.247669	-0.47967	-0.187737	-0.679815	-1.00945
AT1G52370	AT4G28360	0.440093	0	-0.203718	-0.124146	-0.628438	-1.00666
AT5G08670	AT5G08690	0.0155649	0.235684	-0.0688194	-0.0789705	-0.353023	-1.00442
AT1G05000	AT4G03960	0	0.194062	0.981508	-0.0257336	0	1.00022
AT5G05090	AT3G10760	-0.0281427	-0.297946	0.491505	-0.178067	0.0901156	1.00273
AT4G30920	AT4G30910	0.0950742	-0.380568	0.11518	-0.469901	-0.211648	1.00449
AT5G21222	AT5G25630	-0.242704	-0.0185692	-0.2117	0.193917	-0.295172	1.00503
AT1G61280	AT2G39445	0	0.296766	0	0	0	1.00513
AT5G59910	AT3G45980	-0.027061	-0.0205158	0.207027	0.233645	-0.207459	1.0059
AT5G60550	AT3G45240	0.00721437	-0.184934	0.124462	0.143716	0	1.00652
AT5G65670	AT2G22670	-0.156576	0.315485	0.0975784	0.390009	0.688426	1.00789
AT5G62890	AT5G49990	-0.049812	-0.0646674	-0.232571	-0.165122	0.268883	1.00813
AT4G39070	AT1G75540	0	-0.111621	0	-0.277812	0	1.01009
AT1G15500	AT1G80300	-0.693885	-0.412009	-0.593231	-0.848665	0.0702848	1.01033
AT1G52380	AT3G15970	0.27183	0.0999223	-0.153738	-0.0613726	-0.753819	1.01053
AT1G24480	AT4G24805	0	-0.541539	0	-0.364139	0	1.01199
AT2G14120	AT4G33650	0.0277983	-0.102767	-0.0309755	-0.0792266	-0.954028	1.01328
AT1G75180	AT1G19400	-0.150615	0.362842	-0.411681	0.203573	0.653886	1.01334
AT1G14660	AT2G01980	-0.274741	0.100303	0	0.28242	0	1.01541
AT3G21760	AT3G21750	0	0.981042	0	0.658622	0	1.01619
AT3G01350	AT5G14940	-0.0683493	-0.48498	-0.290563	-0.66341	0	1.01863
AT3G45000	AT5G22950	0	0.00666709	0	0.153167	0	1.0187
AT3G10480	AT3G10490	-0.0754257	-0.0350541	0.189891	0.0233663	0.484506	1.01994
AT5G06260	AT4G34070	0.118634	-0.139398	0.242333	-0.0265203	-0.664761	1.02034
AT1G27650	AT5G42820	-0.289956	-0.219527	-0.416657	-0.456765	-0.0557014	1.02068
AT5G45810	AT4G18700	0	-0.352503	0	-0.264496	0	1.02204
AT4G03190	AT3G62980	-0.295244	0.0395139	0	0.0419901	0	1.02266
AT1G15910	AT1G80790	0	-0.223551	0	-0.0679655	0	1.02341
AT1G07670	AT1G07810	0.0758467	-0.122546	-0.206925	-0.287415	-0.179737	1.02406
AT3G61310	AT2G45850	0	0.21781	0	0.0963936	0	1.02516
AT1G59710	AT1G69890	0.179338	-0.0438121	0.0695662	-0.581726	0.161152	1.0254
AT1G09480	AT1G09490	-0.66847	0.187537	-0.416227	-0.146395	0.309019	1.02655
AT4G13500	AT2G05310	0.14394	0.0832032	0.178721	0.0967925	-0.106973	1.02758
AT2G43010	AT3G59060	-0.231583	-0.657049	-0.653965	-0.248112	-0.132281	1.02907
AT4G01440	AT4G01450	0	-0.27819	-0.556774	-0.113585	0	1.03233
AT1G29090	AT2G34080	0	0	0	0	0	1.03422
AT4G17570	AT5G47140	0.385602	0.0280694	0.494125	0.238371	0.633519	1.03504
AT1G48635	AT3G18160	-0.199605	0.129893	-0.15906	0.233667	0.803562	1.03527
AT3G10330	AT2G41630	0.12559	0.0152503	0	-0.111796	0	1.03658
AT3G49630	AT3G50210	0	-0.276818	0	0.0699206	0	1.03896
AT2G21260	AT2G21250	0	0.348316	0.331753	0.340879	0	1.0396
AT3G42790	AT5G26210	0.101449	-0.19341	0.149691	-0.0212761	0.179515	1.03974
AT5G66080	AT4G38520	0.507705	-0.861417	0	-0.601779	0	1.04023
AT4G24390	AT5G49980	0	-0.082661	-0.404171	0.0131539	0	1.04054
AT5G62310	AT3G17850	0	-0.176095	0	-0.215052	0	1.04153
AT1G44180	AT1G44820	0	0.0650083	0	0.0634382	0	1.04474
AT5G09400	AT1G60160	0.0814938	0.0347722	0	0.158388	0.287826	1.0453
AT5G64340	AT5G09460	-0.00183806	0.271985	-0.00441028	0.183246	0.0625071	1.04539
AT2G39900	AT3G55770	0.279042	-0.282563	0	-0.324595	0	1.04706
AT5G13860	AT3G12400	-0.112984	-0.117813	0	0.0826426	-0.269835	1.0484
AT3G02520	AT5G16050	0.188227	0.518487	0.196616	0.235243	-0.883662	1.04882
AT3G17770	AT1G48430	-0.407986	0.0532369	-0.426518	0.138684	-0.469284	1.0491
AT1G23110	AT1G70900	0	-0.0344608	0	-0.132459	0	1.04959
AT3G49220	AT5G53370	-0.031622	-0.458766	-0.0491918	0.152833	-0.622239	1.05323
AT5G58782	AT5G58770	0	0.818846	0	0.769019	0	1.05347
AT3G02880	AT5G16590	-0.00271192	-0.428879	-0.166782	-0.447874	-0.261385	1.05976
AT3G15270	AT1G53160	0	-0.00308425	0	-0.321289	0	1.06355
AT4G30996	AT2G24290	-0.197943	-0.493804	-0.0433784	-0.278877	0	1.06504
AT1G75840	AT1G20090	-0.255725	-0.334979	-0.281359	-0.427549	0	1.0682
AT1G53350	AT5G35450	0.0965524	-0.147757	0.397885	0.175718	0	1.0691
AT5G43470	AT5G35450	0.0918467	-0.147757	0.311783	0.175718	0.703515	1.0691
AT4G28860	AT4G28880	0.112652	0.148633	0.0738216	-0.0382725	0.430962	1.06979
AT5G28400	AT5G28320	0	0	0	0	0	1.0737
AT5G42870	AT3G09560	-0.214586	0.136811	-0.247497	0.324745	0.437034	1.07435
AT3G16690	AT4G15920	0	0.896618	0	-0.658076	0	1.07493
AT2G32390	AT1G05200	0.0608156	-0.311899	0.66935	0.080535	0	1.07808
AT4G08460	AT1G77770	-0.0450807	0.292241	-0.403359	0.184085	-0.250283	1.07824
AT1G37150	AT2G25710	0	0.146023	0	0.157711	0	1.07918
AT5G14270	AT3G27260	0.0770777	-0.0555582	0.233546	0.132122	0.476174	1.07941
AT2G31510	AT1G05890	-0.0381001	-0.309288	-0.0647874	-0.22011	0.624083	1.07954
AT1G26450	AT1G69295	0	0.0688337	0	-0.00517714	0	1.07955
AT1G53035	AT3G15358	-0.803972	0	0.0379828	0	0	1.07981
AT1G18160	AT1G73660	-0.111846	-0.563373	0.00364025	-0.207854	0.632491	1.07991
AT2G22690	AT4G37880	-0.186372	-0.086612	0.0191344	-0.00125024	0.189115	1.08038
AT5G46410	AT4G18140	-0.258426	-0.28106	0.0746983	0.296168	0.0976923	1.08186
AT5G55900	AT4G26620	0	-0.117129	0	-0.0791429	0	1.082
AT4G14710	AT4G14716	-0.238636	0.407467	-0.0665288	0.205973	0.689596	1.08259
AT3G48780	AT5G23670	-0.227113	-0.534086	-0.307919	-0.265182	-0.0741373	1.08374
AT3G20310	AT1G50640	-0.210766	0.0868731	-0.237983	-0.182025	-0.205108	1.09031
AT1G07440	AT2G29360	-0.46572	-0.164331	0.0884191	0.125772	0.772276	1.09089
AT5G18010	AT5G18080	0.300253	0.302451	0	0.153418	0	1.09124
AT5G18020	AT5G18080	0.510336	0.302451	0	0.153418	-0.628388	1.09124
AT1G62600	AT1G12200	0.335707	0.121869	0.104231	-0.283419	0.468333	1.09317
AT1G62580	AT1G12200	0	0.121869	0	-0.283419	0	1.09317
AT2G27970	AT2G27960	0.814218	-0.073945	0	-0.0856669	0	1.09433
AT3G26810	AT1G12820	-0.378021	0.112392	0.00404357	0.0217065	0.997017	1.09469
AT5G59470	AT4G07390	0.357887	0.0168686	0.365754	0.2009	-0.353034	1.096
AT2G29060	AT1G07530	0	-0.14473	0	-0.149029	0	1.09612
AT4G21970	AT4G04630	0	0	0	-0.819087	0	1.09615
AT3G22790	AT4G14760	0	0.477195	0	0.218505	0	1.09807
AT2G46440	AT2G46450	0.493816	0.151209	0.806959	0.504307	-0.262609	1.09893
AT4G33390	AT2G26570	0	0.325264	0	0.272381	0	1.10449
AT2G44525	AT3G60150	-0.0133429	0	-0.0571111	-0.153145	-0.446622	1.10662
AT1G17360	AT1G72410	0.718045	-0.43718	0.503419	-0.475233	0.584812	1.10881
AT3G09330	AT5G02180	0	-0.429826	0	0	0	1.10957
AT5G66080	AT3G51370	0.507705	-0.0599437	0	-0.0317267	0	1.10992
AT3G11040	AT5G05460	0.305097	0.438458	0	0.887461	0	1.11306
AT4G35360	AT2G17340	0.20811	0.22193	0.102272	0.176057	0.446796	1.11465
AT1G77260	AT2G39750	-0.165599	-0.380956	0	-0.210157	0.469627	1.116
AT5G06050	AT2G39750	-0.424504	-0.380956	0	-0.210157	0	1.116
AT1G01800	AT3G61220	0.107437	0.914071	0.163376	0.496193	0.314006	1.11815
AT3G49020	AT2G04230	0	-0.0975453	0	0.108286	0	1.11877
AT3G49030	AT2G04230	0	-0.0975453	0	0.108286	0	1.11877
AT1G25450	AT1G68530	0	0.911729	0	0.540574	0	1.12096
AT1G06870	AT2G30440	-0.136784	0.266588	0	0.172147	0.160721	1.12394
AT4G19030	AT4G18910	0	0.39826	0	0.793069	0	1.12415
AT2G39280	AT3G55020	-0.168167	-0.215287	-0.175041	-0.142906	0	1.12531
AT5G57580	AT2G18750	0.264395	-0.0923512	0.213772	-0.0726998	-0.106675	1.12615
AT5G47200	AT4G17530	0.0943294	0.134109	-0.0533575	-0.00963267	0.0288294	1.13077
AT1G13080	AT3G26170	0.51068	0.164225	0.464498	0.322113	-0.0422721	1.13092
AT3G26180	AT3G26170	-0.431996	0.164225	0.059294	0.322113	0.153142	1.13092
AT1G02305	AT4G01610	-0.148817	-0.0914829	0.0290258	0.0975931	0.843905	1.13326
AT1G62886	AT1G12400	0	0.0107185	0	-0.00781412	0	1.13352
AT4G37320	AT4G37330	0.438916	0.153004	0.389641	0.0446195	0	1.13879
AT1G69550	AT5G11250	0.103285	0.0338324	0.487777	0.375882	0	1.13968
AT3G10540	AT5G04510	0	0.0198054	0	0.0204946	0	1.1407
AT5G19490	AT3G12480	0	0.00932969	0	-0.131363	0	1.14097
AT1G54630	AT1G54580	-0.0813754	0.324812	-0.11105	-0.260601	0.0417153	1.14131
AT4G18375	AT5G46190	0	-0.0399177	0	0.0403679	0	1.1416
AT1G51070	AT5G54680	0.515783	0.0190964	0.265727	0.0317151	-0.9187	1.14164
AT1G05070	AT2G32580	-0.0523628	-0.0479856	-0.307181	0.230849	0.0497485	1.14211
AT5G46260	AT5G46270	0.148227	-0.0691256	0.326781	0.329505	0	1.14256
AT1G17460	AT1G72650	-0.330479	-0.42834	0	-0.129771	0	1.14329
AT1G04550	AT2G33310	0.0964187	-0.258789	0.28902	0.14711	0.730799	1.14412
AT3G19830	AT1G50260	0.240108	0	0.144831	0	-0.0249842	1.14569
AT1G10570	AT1G60220	0.125305	0.0420328	0.144507	0.045594	0.862411	1.146
AT3G09620	AT1G20920	0	-0.226556	0	-0.116838	0	1.14789
AT5G16970	AT5G16990	-0.124038	0.718501	-0.461559	0.294096	0.778147	1.15061
AT3G19280	AT1G49710	0	0.274098	0	0.414961	0	1.15141
AT1G21070	AT1G76670	0	-0.271876	0	-0.15094	0	1.1536
AT1G09390	AT1G56670	0.114316	0	-0.326065	0	0	1.15445
AT2G26080	AT4G33010	0.0895712	0.444931	0.194231	0.24485	0.660119	1.15505
AT2G20610	AT5G53970	-0.223162	0	-0.36845	0.257502	0.90005	1.15556
AT5G36160	AT5G53970	0.32182	0	0.129194	0.257502	0.156285	1.15556
AT4G28060	AT5G57815	-0.376498	-0.252928	0.0544342	0.133039	-0.884017	1.15782
AT4G14290	AT3G23540	0	-0.855506	0	-0.0874435	0	1.15785
AT5G26667	AT3G60180	0.344975	0.654989	0.193872	0.58379	-0.824931	1.15931
AT1G18530	AT3G25600	0	-0.22543	0	-0.139757	0	1.161
AT5G27610	AT3G05380	0	0.185398	0	-0.187349	0	1.16388
AT2G18100	AT4G36210	0	0.52124	0	0.569966	0	1.17215
AT4G36080	AT2G17930	0	0.0189917	0	0.0913638	0	1.17327
AT5G44360	AT4G20860	0	-0.303038	0	-0.449326	0	1.17459
AT3G13062	AT1G55960	-0.648551	-0.74816	-0.507273	-0.495665	0.75696	1.17494
AT5G52060	AT5G07220	0.409994	-0.246101	0.441227	-0.24955	-0.121095	1.17601
AT5G62100	AT5G07220	0.880692	-0.246101	0.788311	-0.24955	0	1.17601
AT1G77220	AT4G38360	0.250463	0.226663	-0.00171803	0.217604	0	1.18538
AT1G51950	AT3G16500	-0.406196	-0.500648	-0.441382	-0.497036	0.588283	1.18618
AT4G08500	AT4G08480	0.0432092	0.101825	0.0364135	0.262885	-0.350958	1.18618
AT5G43070	AT1G47200	-0.152831	0.100412	0	0.179973	0	1.1863
AT1G18880	AT5G62680	0	0.407726	0	0.0678502	0	1.18679
AT1G66840	AT5G38150	-0.138428	-0.898307	0.0781088	-0.254196	0.561863	1.18685
AT4G27880	AT3G61790	0.12451	-0.0876321	0	-0.140585	-0.691773	1.18995
AT4G26530	AT4G26520	0.130761	0.0211179	0.163105	-0.144726	0.150903	1.1906
AT1G51390	AT3G20970	0.0713604	0.0182112	0.241807	0	0.51744	1.19237
AT2G30575	AT1G06780	-0.281902	0	-0.496027	0	0	1.19293
AT2G25650	AT4G00270	0	0.142915	0.0914077	0.340077	-0.628394	1.19304
AT1G62630	AT1G63360	0.0192737	-0.0778363	0.354313	0.274796	0.709782	1.19768
AT3G11560	AT5G06220	-0.201051	0.317553	0.138762	0.124227	0.580214	1.20084
AT4G17900	AT5G46710	-0.260304	0.130767	-0.35432	-0.537374	-0.084897	1.20167
AT4G30780	AT2G24100	-0.221452	0.430787	-0.198335	-0.0520245	0.498007	1.20474
AT2G38610	AT3G08620	-0.0840318	0	-0.250327	-0.0732307	0.168941	1.20956
AT2G02760	AT1G14400	0.353745	0.13995	0.0657179	0.244178	0.790163	1.2097
AT5G14540	AT3G01560	0.0927376	0.195	0.0434018	0.147741	-0.227616	1.21044
AT5G23600	AT2G45330	0	0.0387824	0	0.0633047	0	1.21058
AT1G44780	AT4G08310	-0.650158	0.000721444	0	0.0526586	0	1.21268
AT5G06560	AT3G11850	-0.108716	0	-0.245163	0	-0.386426	1.21303
AT1G34540	AT3G56630	0	0.085064	0	0.219793	0	1.21355
AT5G03960	AT1G76705	0	0	0	0.00828644	0	1.21423
AT1G70410	AT1G23730	-0.363336	-0.302991	0.0103348	-0.400513	0.694828	1.21652
AT5G40370	AT5G63030	0.416894	-0.127034	-0.326539	0.0737533	0.889574	1.21699
AT2G37450	AT2G37460	0.132204	-0.390129	0.199066	0.360793	-0.309987	1.21705
AT3G49550	AT5G24610	0	0.218093	0.277594	0.13876	0	1.2171
AT3G50750	AT4G36780	0.0314876	-0.175819	0.0380468	-0.243174	-0.0964116	1.21801
AT5G35210	AT5G22760	-0.0777145	-0.0286715	-0.00568384	0.19287	0.748106	1.21958
AT5G15020	AT3G01320	0	-0.0015149	0.11875	0	0.796356	1.21975
AT4G25020	AT1G33520	0	-0.210517	0	-0.121348	0	1.22046
AT2G37480	AT3G53670	-0.393506	0.670005	-0.171703	0.502063	0.363582	1.22197
AT3G27870	AT1G68710	0	0.228833	0	0.49063	0	1.22307
AT1G28090	AT5G23690	0.0522503	0	0.258487	0	0	1.2241
AT3G48830	AT5G23690	0	0	0	0	0	1.2241
AT3G44850	AT3G53030	0	-0.197077	0	0	0	1.22579
AT3G04940	AT5G28020	-0.0109688	-0.784074	0.210428	-0.0982593	0.531926	1.22787
AT2G47970	AT3G63000	0.0668316	-0.0745257	-0.0670517	-0.078132	-0.0503562	1.2285
AT1G76370	AT1G20650	0	0.463178	0	0.163037	0	1.22967
AT1G71150	AT1G22970	0	-0.0899975	0	-0.23631	0	1.22982
AT2G19390	AT4G29790	0	-0.00831768	0.101336	0	0.615944	1.23154
AT4G14620	AT3G22970	0.208853	0.565486	-0.0444814	0.342989	0	1.23393
AT2G20230	AT4G28770	-0.390511	0.0751745	-0.203268	-0.0311107	0.988939	1.23564
AT2G28360	AT1G07990	0.286617	0.133418	0	0.108035	0	1.23848
AT2G01150	AT1G15100	-0.818586	0.547902	0.271947	0.810893	0	1.23853
AT1G28590	AT2G27360	0	0	0	0.383188	0	1.23953
AT1G51590	AT3G21160	0.114496	0.162293	0.108481	0	0.517748	1.2429
AT4G09460	AT1G22640	-0.0271362	0.114153	0.29546	0.0322776	0.233457	1.24335
AT1G20100	AT1G75860	0.0180122	-0.0810286	0.130856	0.0728616	0.280057	1.24409
AT4G32130	AT2G25310	-0.148304	-0.418922	-0.0694967	-0.218399	-0.613294	1.24575
AT5G65410	AT4G24660	0	0.474448	0	0.133459	0	1.24698
AT5G02060	AT3G53850	0	0.499507	0	-0.165339	0	1.2482
AT3G56740	AT2G41160	0.130568	0.142284	0	0	0.585659	1.2489
AT1G29760	AT2G34380	-0.356162	0	-0.168535	0	0.405627	1.24981
AT4G05520	AT3G20290	0	0.153881	0	0.0706097	0	1.2537
AT5G20840	AT3G14205	0.147751	-0.281198	0	-0.172127	0.721369	1.25586
AT1G70060	AT1G24190	-0.0496787	0.098608	0.064862	0.0869646	0.316599	1.25707
AT1G54790	AT3G05180	0	0	0	0.751943	0	1.25722
AT1G54170	AT3G14010	0.0626178	-0.234807	0	-0.146286	0.0329513	1.26189
AT3G23660	AT1G05520	-0.0175979	0.0768508	0	0.00760812	-0.935606	1.26216
AT5G23575	AT5G08500	0.313395	-0.21947	-0.00299091	0.100747	0	1.26563
AT5G01180	AT3G54140	0	0.218531	0	0.260644	0	1.26694
AT1G60890	AT1G10900	0.583444	0.682255	0.572764	0.324592	0	1.26758
AT5G04470	AT3G10525	0	-0.304872	0	0.547612	0	1.27757
AT1G51210	AT5G03490	0	0.112133	0	-0.247008	0	1.27898
AT1G12310	AT1G62820	0.457931	-0.189633	0.0520952	-0.0501195	0.95196	1.27976
AT5G39760	AT3G28920	0.139462	0.0694898	0.121319	0.273645	0	1.28005
AT1G77870	AT1G22050	0	-0.0790202	0	-0.180068	0	1.28529
AT3G55515	AT2G39705	0	-0.687611	0	-0.497103	0	1.2882
AT1G33090	AT1G33110	0	-0.12226	0	-0.475917	0	1.28917
AT3G25840	AT1G13350	0.0208441	-0.140822	0.0116997	0.0285332	0.836776	1.29465
AT5G48090	AT5G55390	0	0.0307532	0	-0.123523	0	1.29705
AT1G67780	AT5G38690	0	0	0	0	0	1.29759
AT3G01520	AT5G14680	-0.53815	0.0825268	-0.326487	-0.047454	0.693209	1.3011
AT4G30340	AT2G18730	0.359981	-0.0434286	0.200154	0.0580839	0.403369	1.30507
AT1G17120	AT2G34960	-0.249424	0	-0.250571	0.6791	0.927354	1.30656
AT5G59430	AT3G46590	0.313289	0.52876	-0.622373	0.200454	-0.987217	1.30719
AT1G52820	AT4G03070	0	0.734685	0	0.664285	0	1.30734
AT2G03550	AT3G48690	0.489194	0.361648	0.152933	0.20549	0.169135	1.30863
AT3G48700	AT3G48690	0	0.361648	0	0.20549	0	1.30863
AT5G07940	AT5G07980	-0.025366	-0.144579	-0.0463303	0.0707383	0.663213	1.31028
AT1G50600	AT5G48150	0.01828	-0.739652	-0.0252307	-0.197569	0.48391	1.31073
AT1G23950	AT1G23970	-0.0249504	-0.188867	-0.135103	0.183307	-0.766985	1.31206
AT5G15910	AT5G10730	0	0.423896	0.229643	0.388211	-0.303272	1.31231
AT4G24890	AT5G50400	0	0.0571857	0	-0.123923	0	1.31244
AT1G32210	AT2G35520	0.23427	0.00506954	0.353447	-0.00850425	0.0244218	1.31912
AT1G30330	AT5G37020	-0.0545382	-0.207801	-0.260649	0.0439212	-0.360999	1.32113
AT2G44440	AT5G13020	0	-0.00853234	0	0.0304014	0	1.32161
AT1G17370	AT3G14100	0.0344016	-0.121845	0.0634429	0.110186	0.403239	1.32246
AT3G01420	AT1G73680	0	0.0501765	0	0.21226	0	1.32264
AT2G02790	AT1G14380	0.193947	-0.0444165	0	-0.128217	0	1.32341
AT1G31814	AT5G16320	0	0	0	0	0	1.32382
AT1G76185	AT1G20460	0.355382	-0.0587853	0.23149	0.0200626	-0.796272	1.32437
AT5G09430	AT4G39955	0	-0.167166	0	-0.223727	0	1.33197
AT1G55130	AT3G13772	-0.0425626	-0.15473	0.0526804	-0.0908495	0	1.333
AT5G53470	AT4G27780	-0.306001	-0.149855	-0.21669	0.178343	0.281432	1.33665
AT5G05090	AT2G40970	-0.0281427	-0.500312	0.491505	-0.484624	0.0901156	1.33761
AT4G27910	AT5G53430	0	-0.504573	0	0.0400045	0	1.33985
AT1G70100	AT1G24160	-0.535781	-0.272888	-0.501313	-0.308922	-0.590122	1.34002
AT3G49570	AT5G24655	0.369656	0	0	0.430545	0	1.34166
AT5G12210	AT3G12070	-0.204525	0	-0.0768466	0.320381	0.646036	1.34177
AT2G21520	AT1G75370	0.0899145	0.446049	0.0537742	0	-0.769947	1.34264
AT2G36290	AT1G74300	-0.11646	0.336652	0	0.60995	0	1.34517
AT1G74280	AT1G74300	0.0994457	0.336652	0	0.60995	-0.137031	1.34517
AT1G06040	AT2G31380	-0.065191	0	0.121181	0.692552	0.811049	1.3496
AT1G78190	AT1G22270	-0.0276467	0.0318935	0.278548	-0.457642	-0.0988978	1.35231
AT3G15750	AT1G34570	0.00274727	0.243977	0.0545113	0.307873	0	1.35371
AT5G20840	AT3G43220	0.147751	-0.0960824	0	0.00898621	0.721369	1.35386
AT1G68820	AT1G73950	-0.421937	-0.486849	0.0167955	-0.0475564	0.232945	1.35708
AT1G69430	AT1G26650	0	0.0130428	0	0.393678	0	1.36099
AT3G26300	AT3G26310	-0.017108	0.579072	0.208364	0.321996	0.81986	1.36698
AT1G66260	AT5G37720	-0.167302	0.147253	-0.133091	-0.0100796	0.752945	1.36712
AT5G41360	AT5G41370	-0.365393	-0.0745533	0	-0.00746582	0	1.369
AT4G14350	AT3G23310	-0.21743	-0.00615375	-0.111059	0	0.0828974	1.36908
AT1G17100	AT1G78450	0.316704	0.319884	0.507648	-0.28574	0.114625	1.37069
AT5G66910	AT5G66900	0.294696	-0.269075	0.763569	0.0881501	-0.488146	1.37371
AT3G09910	AT5G03530	0	0	0	-0.285037	0	1.3741
AT1G26440	AT2G03530	0.0821022	-0.315942	0.266781	-0.0184812	0.527499	1.37467
AT1G22882	AT1G71360	-0.109389	0.109431	-0.2595	0.0200292	-0.824274	1.37628
AT5G45275	AT4G19450	0	-0.110831	0.488185	-0.177623	0	1.37715
AT1G19000	AT1G74840	0.221318	0.26262	-0.239613	-0.23944	0.882554	1.37884
AT1G35560	AT1G72010	-0.132754	0.0969701	0.162171	0.180112	0.262607	1.379
AT1G36990	AT4G08510	-0.0947814	0	0	0	0	1.3798
AT5G23680	AT3G48800	0	0	0	0	0	1.38228
AT2G46380	AT3G61670	0	-0.520844	0.802106	0.406295	0.147477	1.38721
AT1G11330	AT1G11350	-0.142063	-0.131436	0.828473	0.191207	-0.631859	1.39015
AT4G31640	AT4G31650	0	0.107191	0	0.662912	0	1.392
AT3G13290	AT3G13300	0.133425	0.276214	0	0.0126964	0	1.394
AT2G21500	AT4G39140	-0.13919	-0.0523667	-0.128488	0.158092	-0.706537	1.39526
AT3G14690	AT3G14610	-0.0127756	0	0.0530502	0	0.402546	1.4006
AT3G48050	AT3G48060	0.0448319	-0.0488484	0.0952161	0.105192	0.878473	1.40078
AT2G23450	AT5G66790	0.236471	0.159435	0.428037	0.118849	-0.303414	1.40404
AT4G39910	AT2G22310	-0.0592765	0	-0.136082	0	0.650616	1.40782
AT1G25460	AT1G68540	0	0.275002	0	0.204697	0	1.40963
AT3G04940	AT5G28030	-0.0109688	0.401498	0.210428	0.656427	0.531926	1.40971
AT3G24120	AT4G13640	-0.0102157	0.0932919	-0.187982	-0.0543431	-0.711193	1.41118
AT3G01170	AT5G15260	0.261536	0.00723027	0.258333	0.155398	0.863474	1.41734
AT4G20400	AT1G30810	-0.0394586	-0.0431514	0	0	-0.0388608	1.42604
AT2G34880	AT1G30810	0	-0.0431514	0	0	0	1.42604
AT1G29890	AT2G34410	0.0186311	0.0687718	0.0664998	0.20832	0.0400348	1.42679
AT4G12440	AT4G22570	0	0.133596	0	0.26381	0	1.42967
AT3G01590	AT5G14500	0.12366	-0.0582827	0.122035	-0.352163	0.713808	1.43032
AT1G02305	AT1G02300	-0.148817	-0.732142	0.0290258	-0.296275	0.843905	1.43178
AT5G08410	AT5G23440	0.667593	0.194028	0.566247	0.0523606	0.434473	1.4328
AT3G13000	AT1G16750	-0.639006	0.397904	-0.076165	0.562492	0.117382	1.43597
AT2G02510	AT1G14450	0.24056	0.0566305	0.31251	0.165814	0.786289	1.43686
AT2G16770	AT4G35040	0	0.461696	0	0.278262	0	1.44074
AT5G14270	AT3G01770	0.0770777	-0.624277	0.233546	-0.270126	0.476174	1.44088
AT3G05600	AT4G02340	0	0.538553	0	0.578763	0	1.44272
AT2G16760	AT2G47370	0	0	0	0.458469	0	1.44278
AT1G80810	AT1G15940	0	0	0.0554462	0	0	1.44345
AT5G62200	AT2G41475	-0.283127	0.733447	0.0615141	0.816665	0.959975	1.44653
AT5G55120	AT4G26850	-0.452794	0.307512	-0.228482	0.531091	-0.881607	1.44677
AT4G25660	AT4G25680	0.353151	0.110309	-0.0172164	0.00541975	0.170342	1.4496
AT2G31450	AT1G05900	-0.1413	-0.0625672	-0.110335	0.0738449	0.513876	1.45434
AT4G23630	AT4G11220	0.672299	0.439157	0.77931	0.310398	0.770262	1.45984
AT3G46490	AT1G35190	0	0.155748	0	0.0358298	0	1.46033
AT4G23280	AT4G23270	0	-0.00288149	-0.918756	0.207521	0	1.46173
AT5G05790	AT3G11280	0	0.0566448	-0.649166	0.341891	-0.264782	1.46196
AT1G06130	AT2G31350	0.245245	-0.137073	0.177905	-0.128293	-0.617621	1.46343
AT1G02370	AT4G01990	0	0	-0.416567	0	-0.0930933	1.46344
AT2G35260	AT4G17840	-0.148299	0.0166237	-0.519514	0.0165146	-0.62243	1.4643
AT3G12170	AT5G06910	0	0.230101	0	-0.0839073	0	1.46734
AT3G61260	AT2G45820	-0.487317	0.390917	-0.619551	0.292797	0.297858	1.47674
AT4G14455	AT3G58170	0.113362	0.0349966	-0.00108729	0.215125	0	1.47693
AT3G22270	AT4G14990	0	-0.493471	0	-0.00841069	0.346191	1.47797
AT5G16000	AT3G25560	-0.653095	0	0	0	-0.635521	1.47903
AT1G48230	AT3G17430	-0.0781368	0.243274	0.587092	-0.180778	0	1.47926
AT5G09930	AT5G64840	0	0.0246119	0	0.181491	0	1.48112
AT2G40520	AT3G56320	-0.379739	0	0.635297	0	-0.924941	1.48484
AT5G51980	AT4G25440	-0.0772365	-0.0341484	-0.159866	0.0221177	-0.0176258	1.4865
AT5G43460	AT1G04340	-0.526147	-0.000666997	-0.43559	-0.0385844	-0.0958863	1.48871
AT1G76870	AT1G21200	0	-0.00889369	-0.157715	0	0	1.48893
AT5G48230	AT5G47720	0.287686	0.249158	0.0460964	-0.331945	0.840444	1.4899
AT2G31670	AT1G51360	-0.0597375	-0.159735	0.196729	0.0520292	-0.238955	1.49584
AT5G25810	AT5G11590	0	0	0.854096	0	0	1.49632
AT5G65210	AT5G10030	-0.305546	-0.968212	0.0656573	-0.162342	0.996589	1.49697
AT4G10080	AT4G13530	0.0547149	0.284154	-0.175718	0.207263	0.343993	1.49877
AT2G47070	AT3G60030	-0.079806	-0.140364	0.14348	-0.166986	0.542071	1.50591
AT5G12850	AT2G41900	-0.440559	0.189275	-0.314795	-0.0153585	-0.166705	1.50765
AT1G72710	AT4G26100	-0.0170668	-0.150505	0.160014	0.0010672	0.825697	1.50848
AT5G57015	AT4G26100	0.338232	-0.150505	0.220281	0.0010672	0	1.50848
AT1G55750	AT3G61420	0.483942	-0.292758	-0.119139	-0.0767493	0.105995	1.50987
AT3G03980	AT4G13180	0.122809	-0.484816	0.0220548	-0.737714	0.120022	1.51546
AT5G59490	AT5G02230	0	0.004761	0	0.26417	0	1.51581
AT4G18380	AT5G46170	-0.220858	0.229188	0	0	0	1.51707
AT3G26800	AT2G24945	0	0	0	-0.286926	0	1.51849
AT5G05380	AT3G56110	0	0.0634598	0	0.0212771	0	1.52071
AT4G19230	AT5G45340	0.754816	0	0.264309	0.37065	0	1.52186
AT4G04810	AT4G04830	0	-0.147507	0	-0.835227	0	1.52392
AT1G66250	AT2G01630	0	-0.148196	0.48939	0.0521464	0.923723	1.52426
AT1G12440	AT4G12040	-0.296802	0.053333	-0.636183	-0.112697	0.349218	1.52682
AT5G63650	AT1G10940	0	-0.188664	0	0.237415	0	1.53684
AT1G56430	AT1G09240	0.602951	0.989172	-0.358211	0.175263	0.248508	1.5395
AT2G31370	AT1G06070	-0.24211	-0.0914508	0.103806	0	0.423274	1.54516
AT4G05490	AT4G05460	0	0	0	-0.27299	0	1.54667
AT1G07820	AT2G28740	0.188965	0.536682	0.265208	0.76657	0.739051	1.55209
AT2G47060	AT3G62220	-0.0825496	0.129054	0.102571	0.32132	-0.207004	1.55443
AT1G22100	AT5G42810	0	0.241827	0	0.477732	0	1.55731
AT2G32170	AT2G32160	-0.16578	0.362575	-0.0398838	0.685639	0.0765179	1.56037
AT4G14410	AT3G23210	-0.0646883	0	-0.229082	0.888983	-0.13933	1.56087
AT2G25140	AT5G15450	0	0.326148	0.445265	0.513629	0	1.56232
AT2G31650	AT1G05830	0	-0.165669	0	-0.312857	0	1.56398
AT2G23150	AT1G47240	0	0.0083076	0	-0.089224	-0.786453	1.56624
AT2G31830	AT1G05630	0	0.556581	0	0.633595	0	1.5683
AT2G46160	AT3G61550	0	0.582269	0.974878	0.777565	0	1.57394
AT5G46860	AT4G17730	0.107246	-0.287991	0.0628352	-0.15105	-0.103077	1.57563
AT1G58220	AT1G09710	0.0371616	-0.614532	0.402459	-0.349439	0.863558	1.57822
AT1G71830	AT1G34210	0	-0.370491	0	-0.0744867	0	1.58131
AT1G31300	AT4G19645	-0.00465206	0.660854	0.117141	0	0.765309	1.58279
AT5G15470	AT3G01040	0.141177	0.310789	0.0867601	-0.242866	0	1.58449
AT2G32320	AT2G31580	-0.247683	-0.269382	-0.227692	-0.0875309	0.802495	1.58817
AT1G71490	AT1G22830	0	-0.0508967	0	0.271712	0	1.59331
AT3G09390	AT5G02380	0.248015	-0.0952726	0.512691	-0.303184	-0.280743	1.59671
AT4G24020	AT1G64530	-0.259643	0	-0.704158	0	-0.906598	1.6019
AT1G03990	AT4G28570	0	0.0645208	0	0.263193	0	1.60999
AT4G30640	AT5G57900	0	0.00280416	0	-0.00228996	0	1.61023
AT3G52100	AT3G08020	-0.0732154	-0.171587	0	0	-0.0948669	1.61166
AT2G26850	AT2G32560	0	-0.695906	0	0.116392	0	1.6141
AT1G48450	AT3G17800	-0.0232847	0.21672	-0.0792784	0.374319	-0.397216	1.61882
AT3G57340	AT5G05750	0.0683621	-0.186019	-0.0908453	-0.313691	-0.213982	1.61912
AT1G54830	AT1G08970	0.143217	-0.288128	-0.0433429	-0.135951	0	1.61957
AT5G47080	AT4G17640	0.0766403	-0.0775991	-0.0888669	-0.0531692	0.394117	1.62057
AT4G09720	AT1G22740	-0.0239164	-0.292923	-0.197359	-0.551832	-0.896392	1.62069
AT5G03220	AT5G03500	-0.336586	-0.66832	-0.238199	-0.235893	-0.566129	1.63012
AT5G40510	AT3G27570	0	0.288182	0	0.497457	0	1.63205
AT1G79030	AT1G16680	0	-0.0310431	0	0.208583	0	1.63974
AT1G77380	AT5G09220	0	-0.0264732	0	-0.415201	0	1.64022
AT4G01575	AT3G61980	0	0	0	-0.159108	0	1.64712
AT1G18590	AT1G74090	-0.207177	0.648361	-0.53273	-0.12316	0.646081	1.65242
AT1G11170	AT1G61240	0.603798	-0.0886421	0	0.206049	0	1.65294
AT4G18940	AT4G18930	0	-0.0461679	0	0.170658	0	1.65418
AT5G64610	AT5G09740	-0.149342	-0.231615	0.219061	0	-0.0284482	1.65945
AT5G56610	AT2G35680	0.22466	0.0960264	0.481402	0.189656	0	1.66315
AT3G28990	AT3G55240	0	-0.724687	0	-0.732509	0	1.66704
AT1G78420	AT1G17145	-0.246134	-0.158791	-0.171384	-0.201639	0.979448	1.66881
AT1G16310	AT1G79520	0	0	0	-0.100089	0	1.67074
AT1G11950	AT1G62310	0.428803	0.142972	0.0171285	0.21418	0	1.67516
AT4G36195	AT4G36190	0.22697	0.134099	0.296038	0.28375	-0.169512	1.67645
AT4G37550	AT4G37560	0.15877	-0.230085	0.470401	0.195966	0.971981	1.67804
AT3G54030	AT4G00710	0.632501	-0.21936	0.390817	0.134095	0	1.68296
AT5G08030	AT1G74210	0	0.211761	0	0.441848	0	1.68632
AT2G28680	AT1G07750	0	0.553222	0	0.165551	0	1.69462
AT5G24870	AT5G10650	0	-0.188021	0.115983	0.252763	0.3482	1.69624
AT5G63880	AT5G09260	0.0699373	-0.201146	-0.15895	-0.202101	0.736197	1.6987
AT2G46310	AT3G61630	0	-0.384046	0	-0.341745	0	1.70429
AT3G08910	AT5G01390	-0.229032	-0.348821	0	0	0	1.70734
AT3G59690	AT2G43680	0	-0.588741	0	-0.246179	0	1.7079
AT1G77740	AT1G21980	0.552115	-0.113215	0.440312	0.44841	0.26291	1.70906
AT4G29850	AT2G19350	0.620347	0	0	0.050925	0	1.71074
AT1G78980	AT3G13065	0	-0.449633	0	-0.268134	0	1.71681
AT4G31500	AT4G13770	-0.746009	0.712442	0.320501	-0.53473	0.24803	1.71977
AT4G24970	AT5G50780	0.505013	-0.101852	0.522484	-0.113212	0	1.72148
AT5G41180	AT1G63430	0	-0.123642	0.767303	-0.0266223	0	1.72375
AT1G33475	AT4G10170	0	0.0279553	0	-0.040555	0	1.72731
AT3G49050	AT4G00500	-0.219115	-0.0363086	-0.0680813	0.0544809	0	1.72786
AT4G25310	AT4G25300	0	-0.0208744	0	0.255891	0	1.73182
AT1G59453	AT1G17450	0	0.10534	0	0	0	1.73671
AT4G08700	AT1G44750	0.208258	0.149213	0	0.319946	0	1.74167
AT1G28070	AT2G33510	-0.226636	0.159059	0	0.216064	0	1.7449
AT2G17150	AT4G35270	-0.964674	-0.0902455	0.354504	0.265436	0.236975	1.74952
AT1G05000	AT2G32960	0	0	0.981508	0.41622	0	1.75026
AT1G56210	AT5G27690	0	0.431385	0.327741	0	0	1.75617
AT3G52980	AT2G05160	0	0	0	-0.178954	0	1.75624
AT3G60250	AT2G44680	-0.0625502	-0.0115216	0.0728686	0.10868	0.831114	1.75769
AT4G14580	AT3G23000	0	0.140387	0	0.00764123	0	1.75884
AT4G34040	AT2G15530	0.180634	-0.768025	0.205469	-0.184754	0.845528	1.76009
AT5G66480	AT3G50910	0	0.636402	0	0.444103	0	1.7616
AT4G10380	AT1G80760	0	0	-0.592598	-0.115807	-0.591771	1.76389
AT4G14710	AT5G43850	-0.238636	-0.00226064	-0.0665288	0.380163	0.689596	1.76462
AT5G09960	AT5G64850	-0.0380157	-0.255889	-0.0484187	0.312088	-0.572271	1.76628
AT1G09840	AT1G57870	0.122751	0.289512	-0.0335227	0.304977	-0.860381	1.76723
AT1G06130	AT2G43430	0.245245	-0.134798	0.177905	0.156465	-0.617621	1.76765
AT5G43560	AT1G04300	-0.0889345	0.0170163	0.0858963	0.0943042	0.653162	1.7724
AT1G09890	AT1G09910	0	0.174196	0	0.0377767	0	1.77305
AT2G36410	AT3G09980	0.217858	-0.0825335	0.322365	0.019364	-0.358854	1.77582
AT2G44090	AT3G59910	0.250013	0.330071	0.289482	0.0559899	0.980861	1.78439
AT5G04140	AT2G41220	0.139222	0.323984	0.200191	0.366934	0.132901	1.78557
AT2G35480	AT1G32260	0.659328	-0.180887	0	0	0	1.78786
AT4G23250	AT4G23260	0.955471	0.222402	0.627781	0.593993	0.14455	1.788
AT5G10980	AT4G40040	0.183745	-0.516801	-0.0258325	0.19158	0.548877	1.79079
AT4G17960	AT5G46620	0	0.0159944	0	0	0	1.79169
AT3G03860	AT5G18120	0.0395059	-0.346545	0.0722841	-0.145211	0.984818	1.79213
AT2G45740	AT3G61070	0.22421	-0.0617122	0.240528	0.232017	0.159271	1.79944
AT1G50370	AT3G19980	0.0304428	0.0865643	-0.140596	0.0985688	-0.280879	1.80515
AT1G07150	AT2G30040	0	0	0	0.748385	0	1.80549
AT4G37790	AT2G22800	-0.254684	0	0.0135089	-0.233078	0.954608	1.82009
AT5G06980	AT3G12320	-0.843726	0	0.868887	0	0.352152	1.82361
AT5G07050	AT2G40900	0	0	0	-0.648072	0	1.82402
AT1G33360	AT5G53350	0	0.145488	0	0.391924	0	1.83135
AT4G39090	AT4G16190	-0.142457	0.123272	-0.376053	0.0562887	0.655648	1.83356
AT3G55630	AT5G05980	0.606871	-0.349665	0.338827	-0.0350554	0.88391	1.83448
AT5G50740	AT5G63530	0	0.150804	0.0708996	0.142581	0.390145	1.83487
AT5G01210	AT2G39980	0	0	0.480672	-0.102594	0	1.83558
AT1G05470	AT2G32010	0	0.54247	0	0.304042	0.943511	1.83693
AT1G24440	AT1G13195	-0.190528	0.205327	-0.543093	0.171406	-0.185042	1.83814
AT4G16442	AT2G35760	0.181658	0.489696	0	0.886482	-0.576209	1.84088
AT5G13820	AT3G12560	0	0.0483803	0	0.250338	-0.0289811	1.84375
AT4G01020	AT5G10370	0	0	0	0	0	1.85087
AT1G73450	AT1G73460	0	0.0806457	0	0.211471	0	1.85585
AT1G16860	AT1G78880	0.483673	0.0557067	0.338716	-0.117396	-0.021508	1.85906
AT1G07480	AT1G07470	0.108857	0.256962	-0.527002	-0.0302975	0.916887	1.86679
AT1G53470	AT3G14810	0	0.545321	0	-0.0348766	0	1.86687
AT3G15760	AT1G52565	-0.126673	0	0	0	0.703526	1.86693
AT1G06150	AT2G31280	-0.325462	0	-0.639422	0.109396	0	1.86763
AT1G54710	AT1G03380	-0.353338	0.0224641	0	0.268854	0.531816	1.86803
AT1G20030	AT1G75800	0	-0.526762	0	-0.657162	0	1.86995
AT5G17523	AT5G17520	0	0.860121	0	0.381788	0	1.87173
AT1G16190	AT1G79650	0.262186	-0.00300767	0.0910793	0.0538997	0.0100182	1.87222
AT2G28080	AT2G36970	0.518894	-0.595366	0.165616	-0.127497	0	1.87384
AT5G56920	AT5G56910	0	0.0801748	0	-0.215233	0	1.88082
AT1G06890	AT2G30460	0.0387033	-0.348812	-0.099245	-0.226502	0.309697	1.88354
AT3G12140	AT5G06780	-0.171	-0.199429	0.0499217	-0.0138512	0.662578	1.88469
AT2G23150	AT5G67330	0	0.0923036	0	0.820325	-0.786453	1.88789
AT5G67560	AT3G49870	-0.106609	-0.1608	-0.175325	-0.191559	0.55787	1.89703
AT3G53010	AT4G34215	0	0.0405465	0	-0.00224673	0	1.90258
AT1G58030	AT5G36940	-0.372777	-0.139418	-0.263699	0.0611876	0.229143	1.90407
AT1G35460	AT4G09180	-0.0297868	0.309012	-0.0270568	0.329814	0.933187	1.91128
AT2G25180	AT4G31920	0	0.135247	0	0.209221	-0.940782	1.91885
AT3G62070	AT2G46940	0	0	0	0.964663	0	1.92028
AT1G64490	AT5G42060	0	-0.622476	-0.426948	0.0174044	-0.280018	1.92742
AT4G16770	AT4G16765	0.222791	0.0187001	0.0743869	0.0279352	0	1.92973
AT5G36250	AT3G02750	-0.0513477	0.127599	-0.602066	-0.0470179	0.326521	1.93733
AT5G39020	AT5G39030	-0.0917627	-0.152633	0.656811	-0.0306602	-0.110877	1.93983
AT1G71410	AT1G22870	-0.237954	0.155136	-0.253086	-0.171928	0.574898	1.94366
AT1G20910	AT1G76510	0	-0.0480721	-0.19527	-0.272271	0	1.94636
AT1G16430	AT1G07950	-0.290425	-0.208238	-0.147375	-0.324841	0	1.94985
AT1G69410	AT1G13950	0.142608	0.0509481	-0.0298549	0.136741	-0.240509	1.95192
AT3G23600	AT3G23570	0.376239	0.273701	0.319172	0.212273	0.925562	1.95631
AT5G58500	AT1G07090	0	-0.303662	0	-0.0248204	0	1.95903
AT2G37975	AT3G54085	0.0769152	0	0.282618	-0.7435	0.0530971	1.96754
AT2G43630	AT3G59640	0.345869	-0.103061	-0.0167997	0.00616124	-0.113384	1.96805
AT4G37235	AT3G50810	0	0.0402454	0	0.0276623	0	1.96868
AT3G11210	AT2G38180	0	-0.815276	0	-0.567424	0	1.97278
AT4G10730	AT4G24100	-0.0469479	0.161558	0.132299	0.16117	0.928235	1.97279
AT2G42320	AT3G57780	-0.421245	0.875329	-0.40285	0.504549	0.66843	1.97615
AT4G29130	AT2G19860	0.166459	0.156181	0.0631981	0.165283	0.566863	1.98008
AT4G04960	AT4G28350	-0.746203	0	-0.879344	-0.26479	-0.707679	1.98074
AT5G45740	AT1G53400	0	0.0594454	0	0.08854	0	1.98094
AT1G01390	AT1G01420	0.401057	0.075195	-0.554244	0.243031	-0.569592	1.99909
AT2G19760	AT5G56600	-0.218716	0.294681	-0.286039	0.424197	-0.250147	2.00009
AT5G16970	AT5G17000	-0.124038	0.325559	-0.461559	-0.500972	0.778147	2.01215
AT1G59670	AT1G59700	0	0.21058	0	0.266183	0	2.0197
AT1G02050	AT4G00040	-0.482759	-0.0566789	-0.376626	0.182963	0.736753	2.02391
AT5G67250	AT3G50080	-0.0103202	-0.0531322	0	0	0.95573	2.02898
AT5G19090	AT3G06130	0.0185721	0	0.422938	0.663337	-0.0648644	2.03029
AT1G77410	AT5G63800	0	0.313493	0	-0.258593	0	2.03319
AT1G15720	AT5G58340	0	0.781599	0	0.415289	0	2.04106
AT5G17490	AT3G03450	0	0	0	0	0	2.04539
AT1G47210	AT1G47230	0.551763	0.187022	0.329442	0.657869	0.136673	2.05067
AT5G54670	AT4G27180	0	0.0273575	0	0.242146	0	2.05216
AT5G62560	AT5G65200	0.304781	-0.646625	0.417315	-0.130467	0	2.0586
AT5G59300	AT3G46460	-0.117918	0.128277	0.052077	0.123418	0.552539	2.06251
AT1G11340	AT1G11410	-0.961782	0.272021	0	0.914985	0	2.06405
AT5G40700	AT3G27350	0	0	0.0319279	0.308785	0	2.06588
AT1G29840	AT5G11910	-0.0163951	-0.0915893	0	0.0276362	0.909132	2.0712
AT1G20630	AT4G35090	0.299845	0.0035015	-0.0301401	0.36556	-0.909959	2.07451
AT5G24980	AT5G10745	0.296146	0.0572018	0.0859825	0.0264981	0.799694	2.0852
AT3G13810	AT1G55110	0.173536	0.313483	0.304208	-0.108195	0.694695	2.0856
AT1G24330	AT1G67530	0	0.578516	0	-0.394747	0	2.0938
AT1G21930	AT3G42150	-0.0456633	0.0705229	-0.0109006	-0.230545	-0.819648	2.09956
AT4G40060	AT2G22430	-0.266266	0.332953	0.154849	0.380639	-0.591317	2.10251
AT5G10420	AT5G65380	0	-0.296347	0	-0.29448	0	2.11716
AT3G61415	AT2G45950	0	-0.599669	-0.357376	-0.54123	0.373672	2.11908
AT1G15150	AT1G15170	0	-0.286764	0	-0.293404	0	2.12772
AT1G71140	AT1G15170	-0.378404	-0.286764	-0.297421	-0.293404	0.159107	2.12772
AT3G52360	AT2G35850	-0.102889	-0.572298	0.273239	0.287025	0.957469	2.12849
AT1G22985	AT1G71130	0	0.296517	0	0.338902	-0.814921	2.12942
AT1G09155	AT1G56240	0	0	0	0	0	2.13523
AT5G63780	AT5G08750	0.591998	-0.203924	0.445778	-0.351332	0.925593	2.13764
AT4G12840	AT4G18530	0	0.714105	0	0.253706	0	2.14179
AT1G22230	AT1G78110	0	0	0	-0.403093	0	2.16354
AT3G13420	AT1G55535	0	0.114269	0	-0.0202526	0	2.17511
AT1G56150	AT3G12830	-0.0306674	0.832078	0.50071	0.811511	-0.190416	2.1794
AT4G24026	AT4G10810	0	0.023611	0	0.023261	0	2.18465
AT2G09970	AT1G72510	0	0.100323	0	-0.0292315	0	2.18598
AT2G21120	AT4G38730	-0.270897	0	-0.426326	0	0.0116003	2.19245
AT3G29160	AT3G01090	0.313102	0.178672	0.223625	0.158264	0.219956	2.19877
AT1G31830	AT1G31820	0	-0.435054	0.036159	-0.197321	-0.0725015	2.19919
AT5G59790	AT3G46110	0	0.660455	0	0.782611	0	2.20472
AT4G14305	AT4G04470	0	0.0476156	0	0.254622	0	2.20529
AT5G43700	AT1G04240	-0.291575	0.563344	-0.0727239	0.136262	0.77084	2.21137
AT5G54640	AT4G27230	-0.480304	-0.327574	0.201258	0.273919	0	2.21262
AT3G50500	AT5G66880	0.0631345	-0.246212	-0.335064	-0.633216	-0.364025	2.21899
AT1G32640	AT4G17880	0	0.517265	0	0.282244	0	2.22053
AT4G29460	AT2G19690	0	0	0	0	0	2.22719
AT5G47580	AT4G17250	0.0512494	0.153236	0.216607	0.432772	0.746879	2.23108
AT2G25680	AT1G80310	0	0	0.444937	0.00462754	-0.506583	2.23159
AT3G12977	AT1G56010	0	-0.658575	0	-0.0523417	0	2.23928
AT3G12990	AT3G60500	0.0238089	-0.0755266	-0.068946	-0.364828	0.774104	2.24052
AT1G55530	AT3G13430	0.529909	0.00775233	0.0812366	-0.118119	0.28514	2.2468
AT5G26990	AT3G05700	0.0812078	0.148734	0	0.182011	0.426412	2.25381
AT5G61260	AT5G07820	0	-0.254142	0	-0.031717	0	2.25665
AT4G26440	AT5G56270	0	-0.255729	0	0.2648	0	2.2641
AT1G35910	AT5G65140	0	0.645395	0	0.15007	0	2.2667
AT1G02840	AT4G02430	-0.107537	-0.771014	-0.341044	0.122517	0.615812	2.27189
AT5G45560	AT4G19040	0	0.0677579	0	0.355941	0	2.27784
AT1G12340	AT1G12390	-0.706004	-0.0842465	-0.452559	0.0984483	0	2.28059
AT1G70940	AT2G01420	-0.598785	-0.398892	-0.412323	-0.274732	0.905429	2.30097
AT3G06455	AT4G01000	0	0.213277	0	-0.0346851	0	2.30141
AT1G66400	AT5G37770	0	-0.498607	0	-0.128588	0	2.30422
AT1G68825	AT1G13245	0	-0.713783	0	-0.836928	0	2.3075
AT1G62990	AT5G25220	0	0.289136	0	-0.260732	0	2.30783
AT1G67856	AT1G24580	0	0	0	0	0	2.31732
AT3G12160	AT5G47960	0	0	0	-0.375265	0	2.3174
AT4G01520	AT4G01540	0	0	0	0.402244	0	2.31781
AT2G41860	AT3G57530	0	0.407469	0	0.0637487	0	2.31808
AT1G04330	AT3G23170	0	0.0330734	0	-0.278179	0	2.31994
AT3G50900	AT5G66490	0.0244782	0.398083	0.214801	0.285746	-0.818551	2.32545
AT4G01026	AT1G01360	0.0622454	-0.0327075	-0.161263	0.106487	0.276188	2.32842
AT4G39190	AT2G21560	0.229552	0.403304	0.293999	0	0	2.32878
AT1G71697	AT4G09760	0.67251	0.798819	0.540889	0.138768	0	2.3378
AT4G36930	AT4G00050	0	0.420925	0	0.615814	0	2.34269
AT5G46700	AT2G19580	0	0.909687	0	0.719085	0	2.34731
AT1G30400	AT2G34660	0.134568	-0.0100932	-0.148556	0.105102	0.0465771	2.35535
AT1G62290	AT1G11910	0.900821	-0.060738	0.564267	0.0725453	0	2.35767
AT1G72950	AT1G72890	0	-0.382865	0	-0.287576	0	2.35808
AT3G23610	AT3G06110	0.0090792	-0.177117	0.495111	0.0357571	0	2.36359
AT3G09710	AT5G03040	0	-0.829274	0	-0.128575	0	2.38532
AT3G17920	AT1G48540	0.01222	0.00905955	-0.259287	-0.0383386	-0.0788934	2.39611
AT4G00530	AT1G01725	0.163198	-0.299553	-0.154988	0.377516	0.893286	2.4219
AT1G53170	AT3G15210	-0.777515	-0.20642	-0.59012	-0.896426	0.879017	2.43042
AT5G39530	AT5G39520	-0.0497438	0	0.147554	0	-0.59051	2.43828
AT5G46370	AT4G18160	0	0	0	0.109888	0	2.44911
AT3G61230	AT2G45800	0	0	0	0	0	2.4587
AT1G69780	AT1G26960	-0.31441	0.106906	-0.975115	0	0.835279	2.46736
AT4G32330	AT2G25480	0.0676565	-0.627555	-0.000482031	-0.101149	0.27012	2.46911
AT4G00350	AT4G25640	0	0.113355	0	0.258158	0	2.4771
AT1G04140	AT5G43930	-0.0777446	0.0622336	-0.0332874	0.0526194	0.559629	2.48619
AT4G00880	AT2G46690	0.613951	0.322906	-0.02875	-0.40516	-0.00298253	2.48759
AT5G47440	AT4G17350	0	0	0	0	0	2.48825
AT1G64280	AT4G26120	0.248025	-0.322325	0.437575	0.527823	0.100026	2.50679
AT3G60070	AT2G44280	0	0.357504	0	0.294349	0	2.52434
AT1G01050	AT4G01480	0.153701	0.800094	-0.0266746	0.723705	0.406046	2.52761
AT3G50650	AT5G66770	-0.159054	-0.320317	0.424832	0.281493	0	2.54773
AT5G43470	AT5G48620	0.0918467	0.241886	0.311783	0.30957	0.703515	2.55499
AT1G17455	AT1G72630	-0.0733451	-0.433181	-0.135961	-0.299589	0	2.55638
AT2G30580	AT1G06770	0.00537083	0	-0.0227404	0	-0.717533	2.56908
AT3G57700	AT3G57770	0	-0.0151662	0	0.0194592	0	2.59489
AT1G63300	AT5G41140	0	-0.220749	0	-0.359139	0	2.59671
AT3G11440	AT5G06100	0	-0.297821	0	0.0904479	0	2.60372
AT5G10980	AT4G40030	0.183745	0.207528	-0.0258325	-0.0905158	0.548877	2.61859
AT1G07170	AT2G30000	-0.632273	0.192892	-0.188756	0	0.769156	2.61987
AT1G76480	AT1G20890	0	-0.179588	0	-0.113675	0	2.63458
AT4G10400	AT3G54910	0	-0.526257	0	0.0410923	0	2.63973
AT2G26975	AT3G46900	0.0756168	-0.148474	-0.0313588	0.0770367	0.872429	2.67612
AT3G55310	AT3G55290	0	0.324569	0	0.110776	0	2.68964
AT4G24540	AT2G22540	-0.316743	0.0212291	-0.228229	0.10454	-0.154655	2.71509
AT2G01580	AT3G07510	0	-0.447979	0	-0.388975	0	2.73212
AT1G05850	AT3G16920	0.286701	0	-0.00612879	0	-0.560406	2.73319
AT4G22770	AT4G12080	0	-0.932558	0.56598	0	0	2.73439
AT5G25490	AT3G15680	0	0	0	0.40168	0	2.74057
AT1G61110	AT1G52880	0	-0.278967	0	0.115481	0	2.7596
AT3G03510	AT5G17580	0	-0.501859	0	-0.115684	0	2.76176
AT3G26270	AT3G26280	0	-0.371008	0	-0.250309	0	2.76413
AT4G14880	AT3G22460	0.431665	-0.327546	0.329196	-0.291172	-0.896766	2.79989
AT5G41540	AT5G40910	0	0.312728	0	0.579304	0	2.80651
AT3G15240	AT5G53900	0	-0.386529	0	-0.272204	0	2.8091
AT1G19710	AT1G75420	0.220953	0.0176008	0.341906	0.330407	0	2.80965
AT1G20560	AT2G17650	-0.196385	0	-0.16137	0	0.226622	2.82377
AT3G55600	AT1G54110	0.213394	-0.0228932	-0.123663	0.393766	0.566055	2.86365
AT5G50240	AT3G48330	0.641672	-0.339086	0.488132	-0.113111	0.975082	2.87813
AT1G47290	AT2G26260	-0.034872	0.591927	0	0.322097	0	2.8783
AT3G25870	AT1G13360	0.145429	0.349089	0.618356	0.053605	-0.37963	2.88454
AT4G02700	AT3G51895	0	0	0	-0.549679	0	2.8848
AT5G07660	AT5G61460	0	0	0	0	0	2.90421
AT1G70420	AT1G23710	0.246932	-0.027225	0	-0.339392	0	2.91511
AT4G36820	AT2G23790	0	-0.855306	0	-0.387983	0	2.92885
AT4G38480	AT4G35140	0	0	0	0.261651	0	2.93314
AT2G38010	AT1G07380	0.677809	-0.207395	0.315049	0.0540555	-0.600392	2.94051
AT3G21270	AT1G51700	-0.225445	0.331612	-0.193149	0.30168	-0.591198	2.94717
AT5G53940	AT2G40110	-0.0915664	-0.20029	0.235778	0.0645025	-0.119732	2.96956
AT1G50630	AT3G20300	0	-0.111027	0	-0.297866	0	2.97985
AT5G49950	AT1G34340	0.309599	0.205236	0.344973	0.159473	0.0401947	2.9879
AT1G68070	AT2G01735	-0.0816372	0.052663	-0.0368495	0	0.405124	3.00128
AT1G21590	AT1G77280	0.632294	0	0.389465	0	0.724868	3.00269
AT1G22220	AT1G78100	0	-0.310686	0	0.494072	0	3.03594
AT3G49570	AT5G24660	0.369656	0.471323	0	-0.0904157	0	3.05258
AT1G49720	AT3G19290	-0.0635847	-0.209823	-0.256279	-0.421764	0	3.0762
AT2G30660	AT5G65940	0	-0.075801	0	0.0990892	0	3.08267
AT3G20040	AT1G50460	0	-0.438363	0	0.140253	0	3.10415
AT3G05940	AT5G26740	0	-0.173369	0	-0.674303	0	3.13009
AT2G16720	AT4G34990	0	0	0	0.669538	0	3.17057
AT4G38620	AT4G34990	0.30575	0	0.785917	0.669538	0.564395	3.17057
AT3G44290	AT5G22290	0	0.795906	0	-0.0957992	0	3.17698
AT5G50450	AT1G67340	0.0566552	-0.225039	-0.371702	-0.203366	0	3.17722
AT4G24940	AT5G50580	-0.0103589	0.149682	0.0668417	0	0	3.1859
AT4G24940	AT5G50680	-0.0103589	0.150727	0.0668417	0	0	3.19957
AT2G17260	AT4G35290	0	0.337364	0	0.309586	0	3.23234
AT5G46600	AT4G17970	0	0	0	0	0	3.25734
AT5G66560	AT3G50840	0	0.00180538	0	-0.710674	0	3.25859
AT4G26550	AT5G56020	0.348889	-0.274724	0.247363	0.273929	0	3.27687
AT4G27350	AT5G54240	0	0	-0.502079	0.331671	0	3.29799
AT1G74280	AT1G74290	0.0994457	0	0	0	-0.137031	3.32856
AT5G08190	AT5G23090	-0.155365	-0.0156853	0.0480194	0.140803	0.250169	3.35538
AT1G29840	AT3G47590	-0.0163951	0.627343	0	0.530255	0.909132	3.35645
AT3G43430	AT5G20885	0	-0.0975676	0	0.0612139	0	3.35706
AT3G58860	AT3G58900	0	0	0	0.0756595	0	3.3656
AT4G14340	AT3G23340	-0.0129911	0.490999	0.276156	0.457249	0	3.37045
AT5G37070	AT3G08890	0.101914	0.152925	0.292872	0	-0.493462	3.44909
AT3G06010	AT5G19310	0	-0.221357	0	-0.179407	0	3.4878
AT3G43630	AT1G21140	0	0	0	0	0	3.50589
AT3G11100	AT5G05550	-0.14981	-0.449059	-0.325443	0	0.41079	3.57092
AT1G70850	AT1G70830	0	0.749298	0	-0.732672	0	3.6337
AT3G20910	AT1G30500	0	0.19541	-0.127223	0.6143	0.561624	3.64497
AT3G14260	AT1G53870	0	-0.269424	0	-0.61632	0	3.64579
AT1G78020	AT1G22160	0.309378	0.398236	0.221597	0.429311	0.868014	3.66571
AT1G62630	AT1G63350	0.0192737	0.539232	0.354313	0.288436	0.709782	3.67788
AT5G03570	AT2G38460	0	-0.180876	0	0.367526	0	3.70366
AT3G43660	AT1G76800	0	0	0	0	0	3.74533
AT3G20910	AT5G12840	0	0.0382197	-0.127223	0.0662903	0.561624	3.77987
AT1G22070	AT1G77920	0.773102	0.383105	0.777841	0.310777	0	3.89833
AT1G61930	AT1G11700	0	0.569115	0	0.812179	0	3.92134
AT1G07160	AT2G30020	0	0.7235	0	-0.0945306	0	3.96698
AT2G24360	AT4G31170	0.453708	0.525223	0.417785	0.57262	-0.0525359	3.97493
AT1G52700	AT3G15650	0	0.512208	0	0	0	4.02066
AT3G26890	AT5G41110	-0.201051	-0.310811	-0.114149	0.165551	0.797591	4.06605
AT5G13000	AT1G05570	-0.0806916	0.664062	-0.126261	0.700237	0.565141	4.0917
AT5G61130	AT1G18650	-0.838865	0	-0.207706	0	-0.444518	4.11996
AT5G08000	AT1G18650	0	0	0.341265	0	0	4.11996
AT3G43110	AT5G20790	0	0	0	0.638988	0	4.1391
AT3G57380	AT2G41640	0	0	0	-0.652366	0	4.14007
AT2G47250	AT4G16680	0.0862766	0	-0.0203178	0	0.075745	4.17949
AT1G76410	AT1G20823	0	-0.194894	0	0.185758	0	4.20634
AT1G64540	AT5G35995	0	0.0139664	0	0.141552	0	4.23894
AT4G15350	AT3G20100	0	-0.158621	0	0.392365	0	4.27293
AT2G20840	AT1G03550	0.292409	-0.56903	0	0.12058	0	4.35586
AT1G15910	AT4G00380	0	0	0	-0.00450176	0	4.45664
AT1G78390	AT3G14440	0	0.741116	0	0	0	4.46216
AT5G65260	AT5G10350	-0.288174	-0.127437	-0.0584978	0.0603055	0.704363	4.46992
AT5G09300	AT1G21400	0	0.289219	0	0.521394	0	4.52208
AT4G39940	AT5G67520	-0.187791	-0.5792	-0.495056	0	0.83221	4.52275
AT4G17680	AT5G47050	0	-0.374129	0	-0.159104	0	4.54412
AT4G13345	AT3G24460	-0.406391	0	-0.3755	0	0	4.60853
AT1G50360	AT3G19960	-0.229247	-0.034124	-0.221472	0.114946	0.573772	4.66318
AT4G08930	AT1G34780	-0.841709	-0.159631	-0.207186	-0.228491	0.241416	4.69631
AT4G22100	AT1G02850	0	-0.177034	0	-0.438482	0	4.6987
AT1G70990	AT1G23040	0	-0.818615	0	-0.381137	0	4.82997
AT5G59910	AT2G28720	-0.027061	0.111137	0.207027	0.419393	-0.207459	4.97606
AT3G46010	AT3G46000	0.203368	0.235096	-0.190306	0.017752	0.936741	4.98709
AT3G26300	AT3G26290	-0.017108	-0.191994	0.208364	-0.32275	0.81986	5.06532
AT1G27680	AT4G39210	0.916465	0.225204	0	0.961276	0	5.32584
AT2G21590	AT4G39210	0.829991	0.225204	0	0.961276	0	5.32584
AT2G17770	AT4G35900	0	0.946674	0	-0.455989	0	5.40318
AT1G76610	AT1G21050	0	-0.744658	0	-0.620754	0	5.45399
AT4G03820	AT4G22270	0.698305	0	0.289683	-0.284841	0.600919	5.54747
AT2G42030	AT3G58030	-0.40872	0.397427	-0.217537	0.115701	0.328304	5.79105
AT3G61260	AT5G23750	-0.487317	0.70897	-0.619551	0.373633	0.297858	5.88799
AT3G48940	AT5G23750	0	0.70897	0	0.373633	0	5.88799
AT5G41310	AT1G63640	0	-0.639918	0	0.452236	0	6.08966
AT1G21890	AT4G08300	0	0.599917	0	0.792187	0	6.12657
AT3G09000	AT2G40070	0	-0.163193	-0.367711	0.316237	-0.356454	6.31265
AT1G01590	AT1G01580	0	0	0	0	0	6.49151
AT5G05700	AT3G11240	-0.333726	-0.543506	-0.187165	0.0378415	0.886047	6.85861
AT4G14690	AT3G22840	0	0	0	0.727145	0	7.22158
AT2G27340	AT3G58130	-0.216421	-0.244315	-0.300475	-0.0706233	0.463978	7.46875
AT1G64480	AT5G24270	0	0	0	0	0	7.97855
AT2G25940	AT4G32940	0	-0.412154	0	0.060165	0	8.0413
AT3G10570	AT5G04660	0	0	0	-0.749631	0	8.55691
AT3G49880	AT5G67540	0	0.0953365	0	0.21064	0	8.78546
AT4G22120	AT1G11960	0	0.044561	0	0.322126	0	9.71645
AT1G34020	AT4G09810	0.775935	-0.359604	0	0.419724	-0.181694	9.78476
AT5G23220	AT5G23230	0	-0.133282	0	0	0	10.2055
AT2G25080	AT4G31870	0.188271	0	-0.299592	0	-0.461688	10.8105
AT1G34040	AT1G34060	0	-0.534875	0	-0.0553525	0	12.7374

## Sheet: P.rapae 
P1	P2	log2(fc)
		6h_1	6h_2	12h_1	12h_2	24h_1	24h_2
AT4G25810	AT5G57560	0	-3.57688	-1.63091	-3.83645	-1.90339	-4.51563
AT4G21390	AT1G61610	-0.714755	-2.88172	-2.04667	-2.88472	-1.91043	-2.31022
AT4G33220	AT3G43270	0.830059	-2.47289	1.68764	-3.02365	1.35255	-2.86161
AT4G29690	AT4G29700	0	-2.44202	-1.05397	-1.42781	-1.96443	-1.53744
AT1G18740	AT1G74450	-0.991597	-1.67047	-1.35311	-1.21602	-1.94153	-2.93052
AT1G74000	AT1G74010	0	-1.29048	-1.22666	-1.55235	-2.39697	-2.41668
AT5G09440	AT5G64260	-0.723053	-1.25214	-1.99413	-1.52124	-1.2507	-1.6131
AT3G45970	AT4G38400	-0.395062	-1.13147	-1.39733	-1.77791	-1.07777	-1.59684
AT5G19190	AT3G06070	0.798573	1.13324	1.12185	1.85138	2.06761	1.87308
AT1G04040	AT5G44020	0.319969	1.26202	1.41492	1.05462	1.79945	1.55538
AT3G28890	AT3G11010	0.995428	1.78174	1.49106	1.29326	1.01382	1.31693
AT3G49120	AT3G49110	-0.352925	2.10218	-1.75541	4.42287	-1.17969	-1.32163
AT3G51030	AT1G45145	0	-0.27649	-2.50415	-2.34577	-1.07661	-1.02796
AT1G29450	AT1G29510	0.363476	-0.300278	1.10789	1.15073	1.43865	1.63119
AT1G29450	AT1G29500	0.363476	0.234183	1.10789	1.65889	1.43865	1.23979
AT1G29430	AT1G29450	0.410917	0.363476	1.44135	1.10789	1.49839	1.43865
AT1G74020	AT1G74010	-0.188737	-1.29048	-0.383809	-1.55235	-1.2297	-2.41668
AT4G19230	AT5G45340	-0.772059	-1.87226	-0.32563	-1.56952	-2.42622	-3.16235
AT5G54810	AT4G27070	-0.620549	-1.2998	-0.746843	-1.6585	-1.04649	-1.21144
AT2G20670	AT4G32480	-0.00726707	-1.36879	0	-2.28869	1.69411	-1.67437
AT1G52040	AT3G16470	-0.750429	-1.94109	-0.451863	-2.50666	-2.55527	-3.02214
AT1G05340	AT2G32210	-0.0226886	-2.1577	-0.95092	-2.53465	-1.18975	-2.07794
AT3G55090	AT2G39350	0	-2.00102	-0.690447	-2.65425	-1.89613	-3.15311
AT2G40520	AT3G56320	0.417432	-1.07918	0.392639	-2.89075	1.45146	-1.47248
AT4G37610	AT5G67480	-2.54339	-0.562714	-0.497212	-2.89626	-1.78292	-1.35187
AT2G02130	AT2G02100	-0.812466	-2.83155	-0.966163	-3.01094	-1.01376	-1.74162
AT2G37430	AT3G53600	0	-2.17357	-0.930028	-3.56092	-1.25369	-1.92527
AT1G51660	AT3G21220	-0.385776	-0.149008	-0.574385	-5.01516	-1.44942	1.60521
AT5G05390	AT2G40370	0	0	0	-2.39646	-2.08891	-3.58592
AT3G15670	AT1G52690	0	0	0	-2.01903	-1.25373	-4.48371
AT5G47910	AT5G51060	-0.850871	0	-0.859629	-1.90025	-2.11415	-1.61816
AT3G16660	AT3G16670	-0.988938	-0.440838	-0.745175	-1.85491	-1.56417	-1.04351
AT3G05490	AT4G15800	-0.691663	-0.37897	-0.386836	-1.57834	-1.47049	-1.38526
AT1G74020	AT1G74000	-0.188737	0	-0.383809	-1.22666	-1.2297	-2.39697
AT2G18300	AT4G36540	0.825176	0.300647	0.760708	1.05507	1.92769	1.46361
AT1G29440	AT1G29510	0.233034	-0.300278	0.391347	1.15073	1.43805	1.63119
AT1G29460	AT1G29510	0.754876	-0.300278	0.480316	1.15073	1.86786	1.63119
AT1G29440	AT1G29430	0.233034	0.410917	0.391347	1.44135	1.43805	1.49839
AT1G29460	AT1G29430	0.754876	0.410917	0.480316	1.44135	1.86786	1.49839
AT5G16570	AT5G37600	0.0733937	0.921859	0.731602	1.53829	1.26234	1.22996
AT5G44430	AT2G26010	-0.264517	0	0.0739885	1.5878	-2.89343	-1.17188
AT1G29240	AT2G34170	0.962244	-0.7435	0.735076	1.77691	1.10738	1.25225
AT5G18020	AT5G18030	0.267356	0.14582	0.79143	0	1.53236	1.86359
AT5G18050	AT5G18060	-0.209163	-0.0427399	0	0	1.34701	1.78288
AT5G18020	AT5G18060	0.267356	-0.0427399	0.79143	0	1.53236	1.78288
AT5G18030	AT5G18080	0.14582	0.0698892	0	0.70127	1.86359	1.7267
AT5G18010	AT5G18080	0	0.0698892	0	0.70127	1.50666	1.7267
AT1G25440	AT1G68520	0.742086	0.910663	0.515274	0.883659	1.26953	1.6257
AT5G18080	AT5G18020	0.0698892	0.267356	0.70127	0.79143	1.7267	1.53236
AT5G18010	AT5G18020	0	0.267356	0	0.79143	1.50666	1.53236
AT5G18030	AT5G18010	0.14582	0	0	0	1.86359	1.50666
AT1G29460	AT1G29440	0.754876	0.233034	0.480316	0.391347	1.86786	1.43805
AT1G69490	AT3G04070	-0.434687	-0.482038	-0.656486	0	1.32749	-1.17032
AT5G59450	AT3G46600	-0.420738	-0.276154	-0.109501	-0.331793	-1.0562	-1.17513
AT4G20170	AT5G44670	-0.273905	-0.975548	0.148315	-0.453949	-1.13741	-1.11145
AT1G35910	AT5G65140	0	-0.848614	0	0.100624	-1.31735	-1.06505
AT5G62950	AT3G28956	0.0832629	-0.846845	-0.239361	0	-1.69766	-1.4527
AT2G41800	AT2G41810	0.729649	0	0	0	-1.91195	-2.02962
AT1G21910	AT1G77640	0	0	-0.668221	-0.727705	-2.17457	-1.03126
AT5G41750	AT5G41740	-0.53203	-0.734298	-0.741181	-0.586026	-2.26384	-2.10605
AT3G11430	AT5G06090	0	0	0	0	-2.26905	-1.85679
AT5G13580	AT3G55090	0	0	0	-0.690447	-2.4723	-1.89613
AT1G55990	AT4G33610	-0.401318	0	-0.749563	0	-4.80115	-3.49718
AT1G13245	AT3G25717	0.946361	0.405574	0.26409	1.674	0.99911	2.24791
AT2G32650	AT2G32180	0.167676	-0.966254	0.115049	1.4021	0.659554	2.16149
AT3G02500	AT5G16030	0	0.792232	0	2.26594	0	1.97376
AT1G51820	AT1G51850	0	0	0	1.08919	-0.372598	1.88759
AT5G27780	AT1G29510	0	-0.300278	0	1.15073	0	1.63119
AT1G29420	AT1G29510	0	-0.300278	0	1.15073	0	1.63119
AT3G29260	AT3G29250	0	-0.030625	0	-1.80269	0	1.51943
AT5G27780	AT1G29430	0	0.410917	0	1.44135	0	1.49839
AT4G34760	AT4G38860	-0.390453	0.397327	0.919984	1.4737	0.658245	1.44722
AT2G21220	AT4G38860	0	0.397327	0	1.4737	0	1.44722
AT1G75580	AT4G38860	0	0.397327	0	1.4737	0	1.44722
AT3G20820	AT3G12610	-0.846446	-0.221458	0.528343	1.24138	0.622606	1.41375
AT2G25470	AT1G74180	0	0.773809	0	2.14649	0	1.38181
AT5G49290	AT1G74180	0	0.773809	0	2.14649	0	1.38181
AT1G74190	AT1G74180	0	0.773809	0	2.14649	0	1.38181
AT2G02820	AT1G14350	-0.85207	0.0696585	-1.66092	0.502186	0	1.32388
AT1G09930	AT5G64410	0	0.049674	0	1.53027	0	1.30768
AT5G60230	AT3G45590	-0.345425	-0.0381956	3.00845	0.212054	0	1.28499
AT4G26590	AT5G55930	0	-0.308919	0	1.5073	0	1.23617
AT4G38800	AT4G34840	0.107527	0	-0.00408017	-3.38258	0.302786	1.20563
AT5G51950	AT3G56060	0	0.945609	0	1.16695	0	1.19806
AT3G12910	AT2G43000	0	0.392901	0	1.13095	0.752049	1.1926
AT4G17870	AT5G46790	-0.206958	-0.51862	0.340596	-1.92173	0.111559	1.16039
AT1G48640	AT5G40780	0	0.678138	0	1.4946	0	1.11004
AT5G05440	AT2G38310	-0.244213	0.495573	0.421597	1.27511	0.573021	1.0484
AT4G31810	AT3G60510	0.227387	0.60462	0	1.04537	0	1.0388
AT3G46880	AT5G59080	0	0	0	2.77204	0	1.02589
AT2G15042	AT3G28890	0.651968	0.995428	0.447658	1.49106	0.465298	1.01382
AT2G16900	AT4G35110	-0.884711	-0.672104	0.21551	-1.06062	-0.698893	-1.00085
AT1G77060	AT1G21440	-0.668435	-0.80198	0.111064	-1.31556	-0.0102009	-1.00202
AT5G42980	AT1G45145	-0.0583163	-0.27649	-0.306269	-2.34577	-0.218157	-1.02796
AT4G20460	AT1G30620	0	-0.800037	0	-1.01209	0	-1.04088
AT3G43110	AT5G20790	0	0	0	1.93758	0	-1.04204
AT3G29360	AT5G15490	-0.466265	-0.832932	-0.366234	-1.08963	-0.712786	-1.04405
AT1G66240	AT3G56240	0.0855371	-0.559168	0.0584524	1.01244	-0.0152456	-1.05229
AT5G54530	AT1G61667	-0.446723	-0.288157	0.404962	-1.0224	0	-1.07006
AT4G17710	AT5G46880	0	0	0	-1.02812	0	-1.07465
AT1G19730	AT3G51030	-0.151594	0	0.132793	-2.50415	0.294885	-1.07661
AT2G03770	AT2G03760	0	-0.459787	0	-1.77516	0	-1.10617
AT3G45070	AT2G03760	0	-0.459787	0	-1.77516	0	-1.10617
AT1G73480	AT5G11650	-0.741236	-0.362566	-2.12367	0.497293	-0.331283	-1.11191
AT5G56260	AT5G16450	0.461428	-0.621353	-0.360613	-1.1859	0.330883	-1.11196
AT3G02770	AT5G16450	0.598005	-0.621353	0.150437	-1.1859	0.296564	-1.11196
AT1G18670	AT1G74330	0	-0.437215	0	1.1444	-0.25572	-1.12254
AT1G20330	AT1G76090	-0.12211	-0.944143	-0.180911	-1.71091	-0.619862	-1.12737
AT3G03510	AT5G17580	0	0.0628607	0	2.2614	0	-1.14413
AT1G53830	AT3G14310	0	-0.31361	0	-1.00824	0	-1.16689
AT4G08780	AT3G49120	0	-0.352925	0	-1.75541	0	-1.17969
AT2G43090	AT3G58990	0.290201	-0.782142	6.69035e-05	-1.33908	0.272473	-1.18678
AT5G54140	AT3G02875	0.466141	-0.962991	0	-1.21727	0	-1.20492
AT1G27080	AT1G69870	0	-0.374823	0	-1.00872	0	-1.22966
AT4G00880	AT5G53590	-0.601716	-0.813649	-0.466307	-1.10846	-0.233841	-1.25773
AT2G46690	AT5G53590	-0.13487	-0.813649	-0.943305	-1.10846	0.190119	-1.25773
AT4G14690	AT3G22840	0	0	0	-2.65803	0	-1.26337
AT2G17890	AT5G66210	0	-0.257173	0	-1.13403	0	-1.26462
AT4G21960	AT2G37130	-0.191273	-0.626955	-0.155132	-1.6092	0.0424726	-1.28856
AT1G47240	AT2G23150	-0.610779	-0.752172	-0.0614535	-1.20558	-0.401867	-1.28959
AT5G67330	AT2G23150	-0.082539	-0.752172	-0.796051	-1.20558	-0.832027	-1.28959
AT5G40890	AT3G27170	0.831513	0	-0.900008	-1.88104	0.262836	-1.32209
AT1G78380	AT1G78370	0.0445549	-0.747641	0.309147	-1.89165	0.186567	-1.32744
AT4G01370	AT1G01560	0.269156	-0.290307	-0.0176001	-1.0138	0.147786	-1.33411
AT3G16570	AT4G15800	-0.115645	-0.37897	0.181139	-1.57834	-0.245142	-1.38526
AT5G54010	AT5G54060	0	-0.982461	0	-1.96609	0	-1.41953
AT1G14040	AT2G03240	0	-0.917842	0	-1.30743	0	-1.42851
AT4G22840	AT4G12030	0.390149	-0.866982	0.567698	-1.76444	0.121636	-1.44973
AT3G49630	AT3G49620	0	0	0	-3.58535	0	-1.47488
AT5G12030	AT5G12020	0	0	0	-1.32981	0	-1.49996
AT4G23500	AT3G61490	-0.928558	0	-1.23569	0	-0.898774	-1.53971
AT1G15210	AT3G16340	0	-0.844137	0	-1.24369	0	-1.61121
AT4G25090	AT5G51060	0	0	0	-1.90025	0	-1.61816
AT4G23990	AT4G24000	-0.584499	-0.124993	-0.700738	-1.17358	-0.492784	-1.66928
AT3G48240	AT5G63130	0	-0.821272	0	-1.02975	0	-1.72555
AT1G70640	AT5G63130	-0.179152	-0.821272	0	-1.02975	0	-1.72555
AT1G50790	AT1G50750	0	0	0	-1.45576	0	-1.855
AT3G24480	AT4G13340	0.398243	0.598948	-0.694757	-1.12842	-0.977448	-1.98084
AT3G22800	AT4G13340	0	0.598948	0	-1.12842	0	-1.98084
AT4G18670	AT4G13340	-0.710508	0.598948	0	-1.12842	0.303928	-1.98084
AT4G15450	AT3G21600	-0.544032	0	-0.11729	-1.92629	-0.355867	-1.98345
AT1G32450	AT4G21680	0	0	0	-1.36849	0.266151	-2.24227
AT5G33355	AT3G59930	0	0	0	-2.74019	0	-2.25579
AT2G05510	AT2G05440	0	-0.245458	0	-5.54197	0	-2.324
AT3G48740	AT5G23660	-0.0575495	-0.53986	-0.46464	-1.09061	-0.77058	-2.41556
AT3G24050	AT3G54810	0.103552	-0.723191	0.531966	-1.08572	-0.477091	-2.43553
AT4G14830	AT3G22530	0.266151	0.120039	-0.0848499	-6.78968	0	-2.44436
AT5G07310	AT5G13330	0	0	0	-2.71709	0	-2.48253
AT3G16460	AT1G52040	-0.236169	-0.750429	-1.24196	-0.451863	-0.356705	-2.55527
AT2G38540	AT5G59310	-0.505862	-0.424334	0.259103	-2.16139	0.146469	-2.56357
AT5G60780	AT3G45060	0	0	0	-3.28108	0	-2.56434
AT5G26280	AT5G26260	0	0	0	-2.07681	0	-3.10841
AT5G51490	AT2G45220	0	0	0	-2.64337	0	-3.16267
AT2G23540	AT3G50400	0	0	0	-2.08692	0	-3.37133
AT1G03700	AT4G03540	0	0	0	-1.57935	0	-3.54338
AT5G40010	AT3G28510	0	0.963676	0.159018	0.801657	0	2.71959
AT1G59510	AT1G10150	0	-0.557725	0.670033	-0.328939	0	2.2933
AT3G47360	AT3G47350	0	0.801818	-0.122778	-0.840634	0	2.23226
AT4G29990	AT2G19190	0	0.23382	0	0.729886	0	1.93344
AT5G56050	AT4G26490	0	-0.6091	0	0.975577	0	1.86961
AT1G51880	AT1G51860	0	0	0	0	0	1.8505
AT2G21250	AT2G21260	0.0683119	0	-0.123978	0.506898	0.31809	1.77566
AT1G08590	AT4G28650	0	0	0	0	0	1.77263
AT4G13930	AT4G13890	-0.757335	0	-0.183192	0	-0.485415	1.75442
AT5G47070	AT4G17660	-0.0673988	0	-0.223504	0.949459	-0.804592	1.70445
AT1G07720	AT2G28630	0.460207	0.841635	0.159096	0.515433	-0.416927	1.69681
AT3G28857	AT5G39860	0	-0.238801	0	0	0	1.68229
AT1G77660	AT1G21920	0.452933	0.864628	0.533714	0.106893	0.630365	1.64027
AT4G01170	AT3G07730	0	0.199654	0	0.830203	0	1.62168
AT1G20340	AT1G76100	-0.137564	-0.0981871	0.050742	-0.455644	0.204932	1.57667
AT3G22910	AT3G63380	0	0.530486	0	0.342386	0	1.52927
AT2G18570	AT2G18560	0	0.505349	0	0.160014	0	1.52734
AT5G45100	AT4G19700	0.0661869	0.992192	-0.245046	0.716485	0.333369	1.52424
AT3G46590	AT5G59430	0.406108	0.516254	0.461263	0.637534	0.809972	1.5194
AT5G11420	AT5G25460	0.147212	-0.389398	0.852903	0.372909	0.405889	1.50018
AT4G32460	AT5G25460	0	-0.389398	0	0.372909	0	1.50018
AT3G28990	AT3G55240	0	0.534209	0	0	0	1.47159
AT5G61430	AT5G39610	0	0.784517	0	-0.267891	0	1.46627
AT1G45616	AT1G47890	0	0.869383	0	0.245495	0	1.43928
AT1G29420	AT1G29440	0	0.233034	0	0.391347	0	1.43805
AT1G18900	AT1G74750	0.0764501	0.440117	0.153367	-0.413745	-0.293746	1.43652
AT4G26520	AT4G26530	0.390077	0.674609	0.798485	0.849875	0.512015	1.39624
AT2G30580	AT1G06770	0.477438	0	0.0634104	0	0.138123	1.38299
AT1G03790	AT5G44260	0	0	0	0	0	1.37451
AT2G44130	AT3G59940	0	0.739343	0	0.0558293	0	1.34538
AT4G21410	AT4G21400	-0.279239	-0.248682	-0.158557	-0.345064	0	1.33135
AT5G22070	AT3G52060	0.0415901	0.513223	0.343484	0.0963146	0.235591	1.29424
AT4G05110	AT4G05120	0	-0.461767	0	0.718215	-0.329256	1.28544
AT5G05880	AT5G05890	0	0.981645	0	0.373087	0	1.27565
AT1G67520	AT3G16030	0	0.422933	0	0.314147	0	1.27473
AT1G55290	AT3G13610	0	0.28141	0	0.273574	0	1.25585
AT5G38240	AT5G38250	0.564459	0.962754	-0.742525	0.616668	0.452591	1.24967
AT4G39260	AT2G21660	-0.0582702	-0.0248946	0.163313	0.243339	0.153836	1.23736
AT4G17900	AT1G32700	0.370041	0.661457	-0.0982861	0.175736	0.155275	1.22062
AT4G30940	AT2G24240	0	0.65584	0	0.993479	0	1.20485
AT1G12090	AT1G62510	-0.759123	0	-0.702815	0	0.325949	1.1877
AT3G10113	AT1G18330	0	0	0	0	0	1.18163
AT1G15870	AT1G80720	0	0.439135	0	0	0	1.17787
AT5G38970	AT3G30180	0	0.131166	0	-0.404406	0	1.1777
AT5G48290	AT3G07600	0	0.656111	0	0.685729	0	1.1732
AT2G37400	AT3G53560	0.260778	0.24193	0.639963	-0.138366	0.283947	1.17107
AT5G02590	AT3G53560	-0.117369	0.24193	0.406297	-0.138366	0.230411	1.17107
AT2G32270	AT1G05300	0	0.762629	0	0.0825914	0	1.15979
AT3G12750	AT1G05300	0	0.762629	0	0.0825914	-0.221093	1.15979
AT1G59920	AT1G59930	0	0	0	0	0	1.15536
AT5G64810	AT5G26170	0.114862	0.810778	-0.0744608	0.224294	0.051202	1.14879
AT4G13345	AT3G24460	-0.611421	0	-0.195209	0	0	1.14709
AT4G14620	AT3G22970	0.454892	0.688642	0.757115	0.580497	0.942842	1.14628
AT1G60783	AT1G10690	0	0	0	0.666503	0	1.14593
AT5G38410	AT5G38420	-0.386502	-0.275845	0.156547	0.232868	0.21668	1.12853
AT5G38430	AT5G38420	-0.338681	-0.275845	0.980767	0.232868	-0.383587	1.12853
AT1G70985	AT1G23050	0	0.856717	0.54996	-0.553308	0	1.12751
AT1G70840	AT1G70890	0	0.481967	0	0.231172	0	1.12571
AT5G28010	AT1G70890	0	0.481967	0	0.231172	0	1.12571
AT3G21340	AT1G51800	0	0.549915	0	0.786588	0	1.12179
AT1G05200	AT2G32390	-0.110961	0.150499	0.803	0.757954	0.0871299	1.10458
AT1G51170	AT3G20830	-0.723211	0	0	0	0	1.10109
AT5G48335	AT3G07580	0.0513569	0.919416	-0.16704	0.420414	0.414029	1.09769
AT1G25240	AT1G68110	0	0.942368	0	0.84985	0	1.09138
AT3G08850	AT5G01770	0.373073	0.064831	0.274177	-0.20032	0.394205	1.0874
AT1G05420	AT2G32100	0	0	0	0.499514	0	1.08556
AT1G16500	AT1G79160	0.558666	0	0.808271	0.73111	0.771768	1.07854
AT4G31870	AT2G25080	0	0.599286	-0.831416	0.478001	-0.975299	1.07521
AT2G19350	AT4G29850	0.346588	0.465103	0.233128	0	0.127653	1.07111
AT1G17070	AT2G42330	0	0.458138	0	-0.60159	0.361316	1.06619
AT3G04400	AT2G33370	0.193307	0.428432	-0.0448691	0.18013	0.323967	1.06531
AT1G04480	AT2G33370	0.0106102	0.428432	-0.120105	0.18013	0.0859727	1.06531
AT1G22015	AT1G77810	0	0.719318	0	0.770685	0	1.01573
AT2G44910	AT3G60390	0	0.353183	0	0.692415	0	1.00816
AT5G25490	AT3G15680	0	-0.996553	0	-0.51217	0	-1.00116
AT1G58280	AT2G17280	0.451117	-0.859336	0.211051	0.440942	0.230971	-1.00244
AT4G24530	AT5G65470	0	-0.971801	0	-0.891516	0	-1.00517
AT2G37710	AT3G53810	0.856725	0.0413687	0.327229	0	0.157879	-1.01492
AT5G40150	AT3G28200	-0.309186	0	0	0.212068	0	-1.01544
AT5G25400	AT5G11230	0	-0.858887	0	-0.806901	0	-1.01854
AT3G12620	AT3G55050	-0.0127453	-0.628634	0.78529	-0.0515783	-0.0463966	-1.02435
AT5G14790	AT3G01450	-0.43624	-0.455546	0	0.125446	0.186745	-1.03049
AT5G22550	AT5G22540	0	-0.746259	0	-0.606272	0	-1.03853
AT4G20840	AT4G20830	0	-0.828872	0.462257	-0.474492	0	-1.04543
AT1G30700	AT4G20830	0	-0.828872	0	-0.474492	0	-1.04543
AT2G34360	AT5G52450	-0.181376	0.045291	0.334557	0.0111616	0	-1.04653
AT3G20310	AT1G50640	-0.303015	-0.681576	-0.298442	-0.42078	-0.359103	-1.0644
AT2G22190	AT5G65140	-0.759572	-0.848614	-0.475034	0.100624	-0.411983	-1.06505
AT5G10100	AT5G65140	0	-0.848614	0	0.100624	0	-1.06505
AT3G49200	AT3G49210	0	0	0	0	0	-1.06752
AT5G53390	AT3G49210	0	0	0	0	0	-1.06752
AT5G63790	AT5G08790	-0.274223	-0.516722	-0.211192	-0.523459	-0.0178971	-1.074
AT5G45410	AT4G25030	-0.280252	-0.727887	-0.501497	-0.934797	-0.240358	-1.08046
AT3G27920	AT5G40330	0	-0.637444	0	0	0	-1.09215
AT5G14750	AT5G40330	0	-0.637444	0	0	0	-1.09215
AT3G09070	AT5G01170	-0.77186	0	0	0	0	-1.09818
AT3G54020	AT2G29525	-0.703403	0	0.317921	0.220752	-0.776681	-1.09975
AT4G17410	AT5G47430	0.151883	0.242701	0.320449	0.27723	0	-1.10479
AT2G40300	AT3G56090	-0.841539	-0.810943	-0.707451	-0.435978	-0.27006	-1.10514
AT3G11050	AT3G56090	0	-0.810943	0	-0.435978	0	-1.10514
AT3G19700	AT1G09970	0	-0.687009	0	-0.354267	0	-1.10552
AT5G10550	AT5G65630	0.328812	-0.2579	0.178919	-0.195373	-0.153387	-1.10941
AT4G22590	AT4G12430	-0.886768	-0.608808	-0.191511	0	-0.803091	-1.11136
AT5G51460	AT4G12430	0	-0.608808	-0.319311	0	-0.679688	-1.11136
AT5G13740	AT5G13750	-0.708523	-0.452503	0.846365	-0.770455	-0.518935	-1.11792
AT3G20590	AT3G20600	0	-0.19697	0	-0.470087	0	-1.12236
AT2G36750	AT2G36780	0	0	0	0	0	-1.12297
AT2G36770	AT2G36780	0	0	0	0	-0.832206	-1.12297
AT2G36760	AT2G36780	0	0	0	0	0	-1.12297
AT1G12990	AT3G27540	0.420747	0	0.686044	-0.329083	0.0716614	-1.13342
AT5G14480	AT3G27540	0	0	0	-0.329083	0	-1.13342
AT3G02700	AT5G16360	-0.283336	0	-0.156424	-0.465633	-0.253414	-1.13693
AT1G09155	AT1G56240	0	0	0	-0.358639	0	-1.14186
AT1G56250	AT1G56240	0	0	0	-0.358639	0	-1.14186
AT2G28680	AT1G07750	0	-0.553137	0	-0.857786	0	-1.15521
AT5G59790	AT3G46110	0	-0.341533	0	0.449516	-0.545251	-1.17148
AT4G03600	AT1G03730	0	-0.789021	0	-0.51117	0	-1.18254
AT2G18770	AT5G05670	0.058581	0.0746453	0	-0.158326	-0.252957	-1.18376
AT4G35655	AT2G17660	0	0	0	0	0	-1.18649
AT1G50040	AT3G19680	0	0.233836	0	0.550827	0	-1.18661
AT1G14220	AT1G26820	0	-0.974389	0	0	0	-1.18964
AT5G55480	AT4G26690	-0.765658	-0.156483	-0.288458	-0.354685	-0.566349	-1.19226
AT1G66970	AT4G26690	0.978373	-0.156483	-0.199975	-0.354685	0.500242	-1.19226
AT4G09990	AT1G33800	0	0	0	0	0	-1.19583
AT1G09610	AT1G33800	0	0	0	0	0	-1.19583
AT3G23050	AT4G14550	-0.638576	0	0.646798	0	0.885825	-1.22674
AT1G24580	AT1G67856	0	0	0	-0.47948	0	-1.23053
AT5G52310	AT5G52300	-0.148024	0	-0.2565	0	0.00871853	-1.2337
AT1G70500	AT1G23460	0	-0.85501	0	-0.610575	0	-1.23899
AT2G31730	AT1G05710	0	0	-0.426392	0.701581	-0.254956	-1.25264
AT1G15800	AT1G80610	0	-0.854416	0	-0.414831	0	-1.26615
AT1G63030	AT1G12610	0	0	0	-0.0621528	0	-1.26909
AT3G28940	AT3G28930	0.852427	-0.174098	0.573927	-0.558843	-0.019076	-1.27975
AT1G07000	AT5G58430	0.364025	-0.331719	0.413534	-0.765992	-0.567028	-1.28624
AT5G14860	AT2G16890	0	0.224467	0	0	0	-1.29146
AT4G21020	AT5G44310	0	0	0	0	0	-1.30124
AT1G50570	AT5G55530	0.132628	-0.0267627	0.0140871	-0.561012	0.0778702	-1.30405
AT2G15590	AT4G33985	0	-0.730112	0	-0.20813	0	-1.30769
AT3G50350	AT4G33985	-0.346319	-0.730112	0.208057	-0.20813	0	-1.30769
AT3G56380	AT2G40670	0	-0.492653	0	0.981107	0	-1.31327
AT4G11070	AT4G23810	0	0.074143	0	0.479817	0	-1.32651
AT3G44940	AT5G22930	0	0	0	0	0	-1.33411
AT5G23370	AT5G08350	0	0	0	0	0	-1.35005
AT5G49190	AT4G02280	0	0	0	0	0	-1.35535
AT3G11820	AT3G52400	0.372048	-0.625416	0.073944	-0.492304	-0.738718	-1.3641
AT5G51770	AT4G25390	0.51881	-0.937343	0.450737	-0.0660824	-0.0159246	-1.36551
AT4G16141	AT3G16870	0.19485	-0.211605	-0.367758	-0.0160045	0	-1.36885
AT1G68870	AT1G26210	-0.44534	-0.943099	-0.751046	-0.0390065	0	-1.3736
AT3G52710	AT2G36220	0.632747	-0.978273	0.810138	0.288791	0.490292	-1.37405
AT2G26190	AT4G33050	0.223842	-0.0878759	0.191222	-0.378003	-0.770983	-1.40291
AT4G13000	AT3G25250	0	0	0	0	0	-1.40386
AT1G53470	AT1G78610	0	0.00849942	0	-0.675009	0	-1.40475
AT5G52430	AT4G25620	-0.135393	-0.788538	-0.243523	-0.406996	-0.567107	-1.40538
AT3G15760	AT1G52565	0	0	0.379497	0	-0.102818	-1.4182
AT2G36320	AT3G52800	0.369825	-0.773949	0.496257	-0.0702176	0.868345	-1.42023
AT2G38540	AT2G38530	-0.505862	-0.617754	0.259103	-0.572885	0.146469	-1.43003
AT1G59710	AT1G27100	0.27203	-0.361815	-0.0172038	-0.206947	0.102647	-1.43378
AT3G50360	AT4G37010	-0.0215584	-0.122431	0.0841696	-0.666156	-0.19768	-1.43922
AT3G49780	AT5G65870	0.871562	-0.323499	0.86455	-0.914884	0.104827	-1.43943
AT1G14500	AT1G14480	0	-0.69502	0	0	0	-1.46046
AT4G19660	AT5G45110	0.64922	-0.540761	0.775523	-0.693336	0.734229	-1.46428
AT3G16570	AT3G05490	-0.115645	-0.691663	0.181139	-0.386836	-0.245142	-1.47049
AT3G08730	AT3G08720	-0.215976	-0.482653	-0.0445069	-0.408634	-0.330714	-1.48871
AT1G12990	AT1G67880	0.420747	-0.513321	0.686044	-0.59406	0.0716614	-1.49047
AT1G61480	AT1G61500	0	0	0	0	0	-1.5084
AT1G12420	AT4G22780	0.410104	-0.450994	0.186397	0.434183	0.121859	-1.52465
AT5G08250	AT5G23190	0	0	0	0	0	-1.53686
AT2G32020	AT2G32030	0	-0.7336	0	-0.566898	0	-1.56032
AT1G18530	AT3G25600	0	-0.912171	0	-0.37558	0	-1.56695
AT3G16570	AT1G02900	-0.115645	0	0.181139	0	-0.245142	-1.56867
AT4G21750	AT1G05230	0.375683	0.0157225	0.630222	0.297636	0.487826	-1.60062
AT3G48180	AT1G19020	0	-0.992633	0	-0.109268	0	-1.6146
AT5G47635	AT4G17215	0	0	0	0	0	-1.66479
AT2G45580	AT2G45570	0	0	0	0	0	-1.67016
AT2G45550	AT2G45570	0	0	0	0	0	-1.67016
AT3G21270	AT1G51700	0.303488	-0.788117	0.599717	-0.166886	-0.10185	-1.67697
AT3G05200	AT5G27420	-0.288232	-0.387	0.0603288	-0.640184	-0.853217	-1.70189
AT5G27350	AT5G27360	-0.0706597	0	-0.269891	0	0.00100106	-1.70336
AT4G39210	AT2G21590	-0.0622611	0	0.549066	0	-0.206493	-1.72517
AT3G12160	AT5G47960	0	0	0	-0.395667	0	-1.72958
AT5G59810	AT2G04160	0	-0.373688	0	-0.544195	0	-1.74358
AT2G38390	AT2G38380	0	0	0	0	0	-1.75354
AT5G06730	AT2G38380	0	0	0	0	0	-1.75354
AT4G11190	AT4G23690	0	0	0	0	0	-1.76543
AT1G64160	AT4G23690	0	0	0	0	0	-1.76543
AT1G59960	AT1G59950	0.977852	0	-0.439053	0	-0.147846	-1.7953
AT3G09830	AT2G39110	-0.0187674	0	-0.145499	0	-0.383433	-1.82043
AT5G47530	AT4G17280	0	0	0	0	0	-1.842
AT2G31945	AT1G05575	0	-0.845769	0	-0.610351	0	-1.86785
AT2G31230	AT1G06160	0.220563	0.611078	0.470011	-0.0269907	-0.0321248	-1.91949
AT5G47530	AT5G35735	0	-0.379659	0	-0.704842	0	-1.9257
AT4G28190	AT2G20825	0	0	0	0	0	-1.95107
AT1G15380	AT1G80160	0	0	0	0	0	-1.99331
AT3G46080	AT3G46090	0	-0.638485	-0.263835	0.338053	-0.833613	-2.09197
AT1G44830	AT1G21910	0	0	0	-0.668221	0	-2.17457
AT1G54120	AT3G14060	0	0	0	0	0	-2.19373
AT3G18220	AT2G01180	0	-0.509338	0	-0.570201	0	-2.24047
AT1G65870	AT2G21100	0	0	0	0	0	-2.24833
AT3G50980	AT5G66400	0	-0.273239	0	0.188753	0	-2.27251
AT1G59730	AT1G69880	0	0	0	0	0	-2.27371
AT1G17710	AT1G73010	0	0	0	0	0	-2.28667
AT4G14450	AT3G23170	0	-0.712488	-0.0290861	-0.0961984	0	-2.32242
AT1G04330	AT3G23170	0	-0.712488	0	-0.0961984	0	-2.32242
AT2G18150	AT4G36430	0	0	0	0	0	-2.60772
AT5G66390	AT4G36430	0	0	0	0	0	-2.60772
AT3G44350	AT5G22380	0.693929	-0.0800556	0.228456	0.669157	-0.182742	-2.63643
AT2G18360	AT4G36610	0	0	0	0	0	-2.99066
AT5G23100	AT3G25640	0	0	0	0	0	-3.0212
AT5G38760	AT3G02480	0	0	0	0	0	-5.02759
