# Supplementary material for: The differential expression patterns of paralogs in response to stresses indicate expression and sequence divergences
Source: BMC Plant Biol. 2020 Jun 16;20:277. doi: 10.1186/s12870-020-02460-x (PMC7298774; doi:10.1186/s12870-020-02460-x)
Supplement: Supplementary file 9 — Additional file 9: Table S9. The log2FC values of paralogs in decreasing patterns under four stresses. [file 12870_2020_2460_MOESM9_ESM.xlsx]

## Sheet: Drought
P1	P2	log2(fc)
		5d_1	5d_2	6d_1	6d_2	7d_1	7d_2
AT1G07400	AT1G59860	-2.89582	-2.52292	-3.68721	-3.06605	-0.759402	-1.95273
AT2G29500	AT1G07400	-2.73431	-2.89582	-1.88759	-3.68721	-2.6826	-0.759402
AT1G72610	AT5G20630	1.75773	3.39494	0.680387	-1.26881	7.48132	0.913157
AT2G47630	AT3G62860	-1.21131	-1.01477	-0.69927	1.52869	-1.67685	-0.727578
AT3G24480	AT4G13340	1.6734	1.70545	-0.446598	-1.87855	-0.083571	1.06876
AT4G08950	AT1G35140	1.34282	1.51344	-1.49842	-0.730543	0.176586	-1.21873
AT4G11070	AT4G23810	1.51343	1.48367	0	4.47158	0	8.09319
AT4G15660	AT4G15700	1.76385	2.0652	-0.415697	1.02706	0	3.16766
AT5G15960	AT5G15970	-1.15271	-1.05322	-2.17997	-0.211266	-3.0404	-0.892627
AT5G27060	AT3G11010	1.44324	1.65859	0	1.07527	0	7.15841

## Sheet: Cold
P1	P2	log2(fc)
		0h_1	0h_2	3h_1	3h_2	24h_1	24h_2
AT3G05950	AT5G39190	1.37546	-1.98213	1.44714	-1.92997	1.68687	0
AT5G40420	AT3G27660	3.71507	1.96865	4.01516	2.25343	2.49521	0.778033
AT3G01570	AT3G27660	2.69893	1.96865	3.04299	2.25343	1.00565	0.778033
AT1G73190	AT1G17810	2.24498	1.29692	2.61653	1.63211	1.14381	0.26154
AT4G33720	AT2G14610	1.50242	-1.15653	1.37485	-2.57827	2.8496	-0.113843
AT2G32880	AT2G32870	-1.52619	-2.2011	-1.18564	-2.08232	2.56813	0.211077
AT2G14580	AT2G14610	-1.93014	-1.15653	-2.03422	-2.57827	-2.1936	-0.113843
AT5G03350	AT3G16530	-1.47679	1.21281	-1.56036	0.625985	0.742176	2.46499

## Sheet: B.cinerea
P1	P2	log2(fc)
		6h_1	6h_2	12h_1	12h_2	18h_1	18h_2
AT5G27060	AT3G11010	1.13004	1.54928	1.73376	2.88838	0	-4.91182
AT1G30900	AT2G34940	1.04639	1.1152	2.28083	1.51941	-6.15572	0
AT5G67480	AT4G37610	-1.16671	-2.03948	-1.5755	-2.2454	-0.382202	-1.31325
AT3G19680	AT1G50040	-2.09246	-1.54022	-1.41143	-1.38694	1.69048	0
AT1G17420	AT1G72520	2.01243	1.34114	1.45923	0.269508	0	-4.90686
AT2G40475	AT5G01790	1.80225	1.04752	1.84044	0.975238	-0.563259	1.653
AT3G48360	AT5G63160	1.61527	1.5154	-2.59546	0.26963	0	1.6763
AT4G12880	AT5G15350	1.26714	-1.09522	0.690529	-1.0984	-0.79014	-2.80428
AT2G39700	AT3G55500	1.09619	3.57339	0.951865	3.0289	0.920584	2.59814
AT3G49780	AT5G65870	1.08806	1.55803	0.569652	1.07386	0	3.02945
AT1G74670	AT5G15230	-1.16064	1.14185	-2.01162	0.494058	-4.34746	0.356184
AT2G05790	AT5G55180	-1.16221	1.09689	-0.498946	1.35256	-1.64743	0
AT2G38310	AT5G05440	-1.42141	-2.54174	-0.15039	-1.29841	1.6608	-0.275616

## Sheet: P.rapae
P1	P2	log2(fc)
		6h_1	6h_2	12h_1	12h_2	24h_1	24h_2
AT3G26210	AT1G13110	2.51607	1.10446	1.43468	1.16833	1.52753	0.656444
AT5G64000	AT5G63980	2.03596	-1.1126	1.4495	-1.0494	2.75541	-0.987861
AT3G16690	AT4G15920	-2.22676	-1.38043	-1.51548	-1.57419	-2.15695	-0.649676
AT1G19180	AT1G74950	-3.20685	-1.94504	-3.55102	-1.98146	-2.41775	-0.970937
AT1G66370	AT1G56650	-2.67602	-1.53295	-2.66099	-1.57905	-2.7571	-0.855868
AT3G22120	AT2G10940	2.37087	-1.80894	2.08523	-0.274396	-1.63956	0.55981
AT1G74670	AT5G15230	2.43088	-1.7261	1.55001	0.299677	2.3174	-0.731915
AT3G50840	AT5G66560	1.3153	-1.36135	1.39062	0	1.26704	-0.185097
AT3G16530	AT3G15356	2.53052	2.47472	1.35074	0.988068	0.0962374	-1.46372
AT3G11010	AT5G27060	1.78174	-1.23878	1.29326	-0.659782	1.31693	-0.344792
AT5G26220	AT4G31290	-1.84202	-1.73124	-1.20024	-0.934906	-2.03886	-0.982693
AT4G12730	AT5G55730	-2.53617	-2.04848	-1.28382	-0.697343	-1.8168	-0.762809
AT1G75220	AT1G19450	-1.27316	-1.24124	-1.2961	0.506965	-1.25333	0.0744794
AT3G52370	AT2G35860	-2.62088	-1.61228	-1.39386	-0.343586	-1.20197	-0.453418
AT1G78660	AT1G78680	-1.42686	-1.04909	-1.57792	-0.693685	-1.25659	-0.379979
AT4G39940	AT5G67520	-1.38711	-1.28399	-1.63848	0	-1.31662	-0.297387
AT3G53980	AT5G05960	-2.40494	-1.05468	-1.79731	0	-2.54422	-0.31867
AT4G27560	AT4G27570	-2.06759	-1.33824	-1.84522	-0.962565	-1.31177	-0.988405
AT4G29930	AT5G57150	-3.00145	-1.17288	-1.96021	-0.0604937	-3.03497	-0.377466
AT3G50280	AT5G67150	-1.62768	-1.33135	-2.44131	-0.696995	-1.75363	-0.626598
AT1G66370	AT1G66390	-2.67602	-1.62859	-2.66099	-0.545001	-2.7571	-0.167469
AT1G66370	AT1G66380	-2.67602	-1.25634	-2.66099	0	-2.7571	0
AT1G80820	AT1G15950	-1.86861	-1.15478	-2.82723	-0.585222	-2.82926	-0.328999
AT1G23850	AT1G23840	-1.71618	1.23209	-1.98711	-0.0208587	-2.16889	0.898003
AT4G38660	AT1G75040	-1.46399	1.50079	-1.60318	0.0583438	0	2.5604
AT2G39420	AT2G39400	-1.23704	1.56379	-1.31227	0.959379	-0.780634	1.66672
