# Supplementary material for: The differential expression patterns of paralogs in response to stresses indicate expression and sequence divergences
Source: BMC Plant Biol. 2020 Jun 16;20:277. doi: 10.1186/s12870-020-02460-x (PMC7298774; doi:10.1186/s12870-020-02460-x)
Supplement: Supplementary file 10 — Additional file 10: Table S10. Version information for 21 species. [file 12870_2020_2460_MOESM10_ESM.xlsx]

## Sheet: Sheet1
species.	Database version	protein data source
Boechera stricta	v1.2	https://www.uniprot.org/uniprot/?query=Boechera+stricta&sort=score
Carica papaya	v0.4	https://www.uniprot.org/uniprot/?query=Carica+papaya&sort=score
Salix purpurea	v1.0	https://www.uniprot.org/uniprot/?query=Salix+purpurea&sort=score
Linum usitatissimum	v1.0	https://www.uniprot.org/uniprot/?query=Linum+usitatissimum&sort=score
Malus domestica	v1.0	https://www.uniprot.org/uniprot/?query=Malus+domestica&sort=score
Fragaria vesca	v1.1	https://www.uniprot.org/uniprot/?query=Fragaria+vesca&sort=score
Spirodela polyrhiza	v2	https://www.uniprot.org/uniprot/?query=Spirodela+polyrhiza&sort=score
Panicum virgatum	v1.1	https://www.uniprot.org/uniprot/?query=Panicum+virgatum&sort=score
Brachypodium distachyon	v3.1	ftp://ftp.ensemblgenomes.org/pub/release-45/plants/fasta/brachypodium_distachyon/pep/
Arabidopsis thaliana	TAIR10	ftp://ftp.ensemblgenomes.org/pub/release-46/plants/fasta/arabidopsis_thaliana/pep/
Arabidopsis lyrata	v.1.0	ftp://ftp.ensemblgenomes.org/pub/release-46/plants/fasta/arabidopsis_lyrata/pep/
Brassica rapa	v1.3	ftp://ftp.ensemblgenomes.org/pub/release-46/plants/fasta/brassica_rapa/pep/
Populus trichocarpa	v3.0	ftp://ftp.ensemblgenomes.org/pub/release-46/plants/fasta/populus_trichocarpa/pep/
Cucumis sativus	v1.0	ftp://ftp.ensemblgenomes.org/pub/release-46/plants/fasta/cucumis_sativus/pep/
Phaseolus vulgaris	v2.1	ftp://ftp.ensemblgenomes.org/pub/release-46/plants/fasta/phaseolus_vulgaris/pep/
Glycine max	Wm82.a2.v1	ftp://ftp.ensemblgenomes.org/pub/release-46/plants/fasta/glycine_max/pep/
Medicago truncatula	Mt4.0v1	ftp://ftp.ensemblgenomes.org/pub/release-46/plants/fasta/medicago_truncatula/pep/
Solanum lycopersicum	iTAG2.4	ftp://ftp.ensemblgenomes.org/pub/release-46/plants/fasta/solanum_lycopersicum/pep/
Musa acuminata	v1	ftp://ftp.ensemblgenomes.org/pub/release-46/plants/fasta/musa_acuminata/pep/
Oryza sativa	v7_JGI	ftp://ftp.ensemblgenomes.org/pub/release-46/plants/fasta/oryza_sativa/pep/
Amborella trichopoda	v1.0	ftp://ftp.ensemblgenomes.org/pub/release-46/plants/fasta/amborella_trichopoda/pep/
