# Supplementary material for: The differential expression patterns of paralogs in response to stresses indicate expression and sequence divergences
Source: BMC Plant Biol. 2020 Jun 16;20:277. doi: 10.1186/s12870-020-02460-x (PMC7298774; doi:10.1186/s12870-020-02460-x)
Supplement: Supplementary file 11 — Additional file 11: Table S11. The transcriptome information of four stresses. [file 12870_2020_2460_MOESM11_ESM.xlsx]

## Sheet: Drought
Run	download_path	Experiment	Approach
SRR3371309	https://sra-download.ncbi.nlm.nih.gov/traces/sra39/SRR/003292/SRR3371309	SRX1700829	Control; 5 d; Biological replicate 1
SRR3371320	https://sra-download.ncbi.nlm.nih.gov/traces/sra39/SRR/003292/SRR3371320	SRX1700841	Control; 5 d; Biological replicate 2
SRR3371331	https://sra-download.ncbi.nlm.nih.gov/traces/sra40/SRR/003292/SRR3371331	SRX1700852	Control; 5 d; Biological replicate 3
SRR3371296	https://sra-download.ncbi.nlm.nih.gov/traces/sra39/SRR/003292/SRR3371296	SRX1700816	Control; 6 d; Biological replicate 1
SRR3371297	https://sra-download.ncbi.nlm.nih.gov/traces/sra40/SRR/003292/SRR3371297	SRX1700817	Control; 6 d; Biological replicate 2
SRR3371299	https://sra-download.ncbi.nlm.nih.gov/traces/sra39/SRR/003292/SRR3371299	SRX1700819	Control; 6 d; Biological replicate 3
SRR3371313	https://sra-download.ncbi.nlm.nih.gov/traces/sra40/SRR/003292/SRR3371313	SRX1700833	Control; 7 d; Biological replicate 1
SRR3371314	https://sra-download.ncbi.nlm.nih.gov/traces/sra39/SRR/003292/SRR3371314	SRX1700834	Control; 7 d; Biological replicate 2
SRR3371315	https://sra-download.ncbi.nlm.nih.gov/traces/sra39/SRR/003292/SRR3371315	SRX1700835	Control; 7 d; Biological replicate 3
SRR3371342	https://sra-download.ncbi.nlm.nih.gov/traces/sra40/SRR/003292/SRR3371342	SRX1700863	Drought main treatment; 5 d after water withold; Biological replicate 1
SRR3371354	https://sra-download.ncbi.nlm.nih.gov/traces/sra39/SRR/003292/SRR3371354	SRX1700874	Drought main treatment; 5 d after water withold; Biological replicate 2
SRR3371356	https://sra-download.ncbi.nlm.nih.gov/traces/sra40/SRR/003292/SRR3371356	SRX1700876	Drought main treatment; 5 d after water withold; Biological replicate 3
SRR3371300	https://sra-download.ncbi.nlm.nih.gov/traces/sra39/SRR/003292/SRR3371300	SRX1700820	Drought main treatment; 6 d after water withold; Biological replicate 1
SRR3371301	https://sra-download.ncbi.nlm.nih.gov/traces/sra40/SRR/003292/SRR3371301	SRX1700821	Drought main treatment; 6 d after water withold; Biological replicate 2
SRR3371302	https://sra-download.ncbi.nlm.nih.gov/traces/sra40/SRR/003292/SRR3371302	SRX1700822	Drought main treatment; 6 d after water withold; Biological replicate 3
SRR3371316	https://sra-download.ncbi.nlm.nih.gov/traces/sra39/SRR/003292/SRR3371316	SRX1700836	Drought main treatment; 7 d after water withold; Biological replicate 1
SRR3371317	https://sra-download.ncbi.nlm.nih.gov/traces/sra39/SRR/003292/SRR3371317	SRX1700838	Drought main treatment; 7 d after water withold; Biological replicate 2
SRR3371318	https://sra-download.ncbi.nlm.nih.gov/traces/sra39/SRR/003292/SRR3371318	SRX1700839	Drought main treatment; 7 d after water withold; Biological replicate 3

## Sheet: Cold
Run	download_path	Experiment	Approach
SRX5463563	https://sra-download.ncbi.nlm.nih.gov/traces/sra78/SRR/008464/SRR8667494	SRR8667494	GSM3639345: pkl-1_0h_rep1; Arabidopsis thaliana; RNA-Seq
SRX5463564	https://sra-download.ncbi.nlm.nih.gov/traces/sra78/SRR/008464/SRR8667495	SRR8667495	GSM3639346: pkl-1_0h_rep2; Arabidopsis thaliana; RNA-Seq
SRX5463565	https://sra-download.ncbi.nlm.nih.gov/traces/sra78/SRR/008464/SRR8667497	SRR8667497	GSM3639347: pkl-1_0h_rep3; Arabidopsis thaliana; RNA-Seq
SRX5463554	https://sra-download.ncbi.nlm.nih.gov/traces/sra78/SRR/008464/SRR8667484	SRR8667484	GSM3639336: Col-0_0h_rep 1; Arabidopsis thaliana; RNA-Seq
SRX5463555	https://sra-download.ncbi.nlm.nih.gov/traces/sra78/SRR/008464/SRR8667485	SRR8667485	GSM3639337: Col-0_0h_rep2; Arabidopsis thaliana; RNA-Seq
SRX5463556	https://sra-download.ncbi.nlm.nih.gov/traces/sra78/SRR/008464/SRR8667486	SRR8667486	GSM3639338: Col-0_0h_rep3; Arabidopsis thaliana; RNA-Seq
SRX5463557	https://sra-download.ncbi.nlm.nih.gov/traces/sra78/SRR/008464/SRR8667487	SRR8667487	GSM3639339: Col-0_3h_rep1; Arabidopsis thaliana; RNA-Seq
SRX5463558	https://sra-download.ncbi.nlm.nih.gov/traces/sra78/SRR/008464/SRR8667488	SRR8667488	GSM3639340: Col-0_3h_rep2; Arabidopsis thaliana; RNA-Seq
SRX5463559	https://sra-download.ncbi.nlm.nih.gov/traces/sra78/SRR/008464/SRR8667489	SRR8667489	GSM3639341: Col-0_3h_rep3; Arabidopsis thaliana; RNA-Seq
SRX5463560	https://sra-download.ncbi.nlm.nih.gov/traces/sra78/SRR/008464/SRR8667491	SRR8667491	GSM3639342: Col-0_24h_rep1; Arabidopsis thaliana; RNA-Seq
SRX5463561	https://sra-download.ncbi.nlm.nih.gov/traces/sra78/SRR/008464/SRR8667492	SRR8667492	GSM3639343: Col-0_24h_rep2; Arabidopsis thaliana; RNA-Seq
SRX5463562	https://sra-download.ncbi.nlm.nih.gov/traces/sra78/SRR/008464/SRR8667493	SRR8667493	GSM3639344: Col-0_24h_rep3; Arabidopsis thaliana; RNA-Seq

## Sheet: B.cinerea
Run	download_path	Experiment	Approach
SRR3383786	https://sra-download.ncbi.nlm.nih.gov/traces/sra40/SRR/003304/SRR3383786	SRX1705078	Control; 6 h; Biological replicate 1
SRR3383814	https://sra-download.ncbi.nlm.nih.gov/traces/sra39/SRR/003304/SRR3383814	SRX1705106	Control; 6 h; Biological replicate 2
SRR3383828	https://sra-download.ncbi.nlm.nih.gov/traces/sra40/SRR/003304/SRR3383828	SRX1705120	Control; 6 h; Biological replicate 3
SRR3383639	https://sra-download.ncbi.nlm.nih.gov/traces/sra39/SRR/003304/SRR3383639	SRX1705031	Control; 12 h; Biological replicate 1
SRR3383640	https://sra-download.ncbi.nlm.nih.gov/traces/sra40/SRR/003304/SRR3383640	SRX1705032	Control; 12 h; Biological replicate 2
SRR3383641	https://sra-download.ncbi.nlm.nih.gov/traces/sra39/SRR/003304/SRR3383641	SRX1705033	Control; 12 h; Biological replicate 3
SRR3383782	https://sra-download.ncbi.nlm.nih.gov/traces/sra40/SRR/003304/SRR3383782	SRX1705075	Control; 18 h; Biological replicate 1
SRR3383783	https://sra-download.ncbi.nlm.nih.gov/traces/sra39/SRR/003304/SRR3383783	SRX1705076	Control; 18 h; Biological replicate 2
SRR3383785	https://sra-download.ncbi.nlm.nih.gov/traces/sra39/SRR/003304/SRR3383785	SRX1705077	Control; 18 h; Biological replicate 3
SRR3383472	https://sra-download.ncbi.nlm.nih.gov/traces/sra39/SRR/003304/SRR3383472	SRX1704999	B.cinerea main treatment; 12 h after innoculation; Biological replicate 1
SRR3383521	https://sra-download.ncbi.nlm.nih.gov/traces/sra39/SRR/003304/SRR3383521	SRX1705006	B.cinerea main treatment; 12 h after innoculation; Biological replicate 2
SRR3383545	https://sra-download.ncbi.nlm.nih.gov/traces/sra39/SRR/003304/SRR3383545	SRX1705011	B.cinerea main treatment; 12 h after innoculation; Biological replicate 3
SRR3383779	https://sra-download.ncbi.nlm.nih.gov/traces/sra40/SRR/003304/SRR3383779	SRX1705072	B.cinerea main treatment; 18 h after innoculation; Biological replicate 1
SRR3383780	https://sra-download.ncbi.nlm.nih.gov/traces/sra39/SRR/003304/SRR3383780	SRX1705073	B.cinerea main treatment; 18 h after innoculation; Biological replicate 2
SRR3383781	https://sra-download.ncbi.nlm.nih.gov/traces/sra39/SRR/003304/SRR3383781	SRX1705074	B.cinerea main treatment; 18 h after innoculation; Biological replicate 3
SRR3383417	https://sra-download.ncbi.nlm.nih.gov/traces/sra39/SRR/003304/SRR3383417	SRX1704978	B.cinerea main treatment; 6 h after innoculation; Biological replicate 1
SRR3383418	https://sra-download.ncbi.nlm.nih.gov/traces/sra40/SRR/003304/SRR3383418	SRX1704979	B.cinerea main treatment; 6 h after innoculation; Biological replicate 2
SRR3383443	https://sra-download.ncbi.nlm.nih.gov/traces/sra40/SRR/003304/SRR3383443	SRX1704990	B.cinerea main treatment; 6 h after innoculation; Biological replicate 3

## Sheet: P.rapae
Run	download_path	Experiment	Approach
SRR3383786	https://sra-download.ncbi.nlm.nih.gov/traces/sra40/SRR/003304/SRR3383786	SRX1705078	Control; 6 h; Biological replicate 1
SRR3383814	https://sra-download.ncbi.nlm.nih.gov/traces/sra39/SRR/003304/SRR3383814	SRX1705106	Control; 6 h; Biological replicate 2
SRR3383828	https://sra-download.ncbi.nlm.nih.gov/traces/sra40/SRR/003304/SRR3383828	SRX1705120	Control; 6 h; Biological replicate 3
SRR3383639	https://sra-download.ncbi.nlm.nih.gov/traces/sra39/SRR/003304/SRR3383639	SRX1705031	Control; 12 h; Biological replicate 1
SRR3383640	https://sra-download.ncbi.nlm.nih.gov/traces/sra40/SRR/003304/SRR3383640	SRX1705032	Control; 12 h; Biological replicate 2
SRR3383641	https://sra-download.ncbi.nlm.nih.gov/traces/sra39/SRR/003304/SRR3383641	SRX1705033	Control; 12 h; Biological replicate 3
SRR3383821	https://sra-download.ncbi.nlm.nih.gov/traces/sra40/SRR/003304/SRR3383821	SRX1705113	Control; 24 h; Biological replicate 1
SRR3383822	https://sra-download.ncbi.nlm.nih.gov/traces/sra40/SRR/003304/SRR3383822	SRX1705114	Control; 24 h; Biological replicate 2
SRR3383823	https://sra-download.ncbi.nlm.nih.gov/traces/sra40/SRR/003304/SRR3383823	SRX1705115	Control; 24 h; Biological replicate 3
SRR3383771	https://sra-download.ncbi.nlm.nih.gov/traces/sra40/SRR/003304/SRR3383771	SRX1705065	P.rapae main treatment; 12 h after infestation; Biological replicate 1
SRR3383772	https://sra-download.ncbi.nlm.nih.gov/traces/sra40/SRR/003304/SRR3383772	SRX1705066	P.rapae main treatment; 12 h after infestation; Biological replicate 2
SRR3383774	https://sra-download.ncbi.nlm.nih.gov/traces/sra39/SRR/003304/SRR3383774	SRX1705068	P.rapae main treatment; 12 h after infestation; Biological replicate 3
SRR3383840	https://sra-download.ncbi.nlm.nih.gov/traces/sra40/SRR/003304/SRR3383840	SRX1705132	P.rapae main treatment; 24 h after infestation; Biological replicate 1
SRR3383841	https://sra-download.ncbi.nlm.nih.gov/traces/sra39/SRR/003304/SRR3383841	SRX1705133	P.rapae main treatment; 24 h after infestation; Biological replicate 2
SRR3383842	https://sra-download.ncbi.nlm.nih.gov/traces/sra40/SRR/003304/SRR3383842	SRX1705134	P.rapae main treatment; 24 h after infestation; Biological replicate 3
SRR3383446	https://sra-download.ncbi.nlm.nih.gov/traces/sra39/SRR/003304/SRR3383446	SRX1704992	P.rapae main treatment; 6 h after infestation; Biological replicate 1
SRR3383464	https://sra-download.ncbi.nlm.nih.gov/traces/sra40/SRR/003304/SRR3383464	SRX1704994	P.rapae main treatment; 6 h after infestation; Biological replicate 2
SRR3383467	https://sra-download.ncbi.nlm.nih.gov/traces/sra39/SRR/003304/SRR3383467	SRX1704995	P.rapae main treatment; 6 h after infestation; Biological replicate 3
